# Supplementary material for: Associations between the microbiome and immune responses to an adenovirus-based HIV-1 candidate vaccine are distinct between African and US cohorts
Source: mSystems. 2026 Jan 15;11(2):e01435-25. doi: 10.1128/msystems.01435-25 (PMC12911364; doi:10.1128/msystems.01435-25)
Supplement: Table S1 — Sample read counts. [file msystems.01435-25-s0003.xlsx]

## Sheet: legend
Supplemental Table 1: PCR primer for virome sequencing.
List of primers and their sequence used in this study.

## Sheet: table
Primer Name	Primer Sequence
3GB-1	TACCGTAGAGCTGCTA
3GB-2	ATAGAGCCTACTGTCG
3GB-3	GGGCCTTTAAGATCAC
3GB-4	CGTAGGAACGTCTCTA
3GB-5	TGAGCAGTGCATCATC
3GB-6	GCAACCTGGTCATGAT
3GB-7	ATGGAAGGTCATCTCC
3GB-8	CATCGGGCCATAATGT
3GB-9	CCTATTCATAGCGGGA
3GB-10	ACTTGATCGTCAACGG
3GB-11	CTCATCTGAGACGGAT
3GB-12	ATCTGCGCATGGATCA
3GB-13	GTAGTCAACTCCTGGA
3GB-14	AGGACGCTATGACTCT
3GB-15	CCATAGTGGCTGATCA
3GB-16	GGTTCACTTGAGACAC
3GB-17	ACGGTGCATCATTGAC
3GB-18	CATAGTGAGTCTGCCA
3GB-19	CTACATGCAGGATCTG
3GB-20	TACAACTGGATCGGTC
3GB-21	TCCGTAATCTGCAGAG
3GB-22	GTCTGTTCCAAACAGG
3GB-23	AGTCGCAGAGCTTCTA
3GB-24	TCACCAGGACATGTGT
