# Supplementary material for: Associations between the microbiome and immune responses to an adenovirus-based HIV-1 candidate vaccine are distinct between African and US cohorts
Source: mSystems. 2026 Jan 15;11(2):e01435-25. doi: 10.1128/msystems.01435-25 (PMC12911364; doi:10.1128/msystems.01435-25)
Supplement: Table S2 — Summary of vaccine immune response results in this study. [file msystems.01435-25-s0004.xlsx]

## Sheet: legend
Supplemental Table 2: Summary of virome sequencing data.
Summary of the number of raw, unprocessed reads, post-QC read pairs and number of contigs > 1 kb per sample.

## Sheet: virome_summary
Sample ID	WashU ID	virome_seqID	# of unprocessed read pairs	post-QC read pairs	contigs > 1kb
23939	I6240	M475_I6240_23939_Barouch_Janssen_Stool_6501337739_01_NEBNextIndex1_ATCACG_S1	773069	697844	1832
23940	I6241	M475_I6241_23940_Barouch_Janssen_Stool_6501110630_01_NEBNextIndex2_CGATGT_S2	1120215	1016346	1330
23941	I6242	M475_I6242_23941_Barouch_Janssen_Stool_6501337740_01_NEBNextIndex3_TTAGGC_S3	277843	203443	681
23942	I6243	M475_I6243_23942_Barouch_Janssen_Stool_6501110634_01_NEBNextIndex4_TGACCA_S4	828453	776307	865
23943	I6244	M475_I6244_23943_Barouch_Janssen_Stool_6501235020_01_NEBNextIndex5_ACAGTG_S5	541861	473595	298
23944	I6245	M475_I6245_23944_Barouch_Janssen_Stool_6501229690_01_NEBNextIndex6_GCCAAT_S6	590387	492502	1020
23945	I6246	M475_I6246_23945_Barouch_Janssen_Stool_6501235022_01_NEBNextIndex7_CAGATC_S7	1072577	948926	995
23946	I6247	M475_I6247_23946_Barouch_Janssen_Stool_6501337750_01_NEBNextIndex8_ACTTGA_S8	1227641	1141619	1195
23947	I6248	M475_I6248_23947_Barouch_Janssen_Stool_6501110628_01_NEBNextIndex9_GATCAG_S9	1429301	1350944	1447
23948	I6249	M475_I6249_23948_Barouch_Janssen_Stool_6501235026_01_NEBNextIndex10_TAGCTT_S10	812647	746372	740
23949	I6250	M475_I6250_23949_Barouch_Janssen_Stool_6501337737_01_NEBNextIndex11_GGCTAC_S11	1166387	1105937	2056
23950	I6251	M475_I6251_23950_Barouch_Janssen_Stool_6501518998_01_NEBNextIndex12_CTTGTA_S12	838555	715834	4325
23951	I6252	M476_I6252_23951_Barouch_Janssen_Stool_6501189849_01_NEBNextIndex13_AGTCAACA_S1	1064500	1021262	1031
23952	I6253	M476_I6253_23952_Barouch_Janssen_Stool_6501337726_01_NEBNextIndex14_AGTTCCGT_S2	1279590	1225156	1013
23953	I6254	M476_I6254_23953_Barouch_Janssen_Stool_6501110624_01_NEBNextIndex15_ATGTCAGA_S3	505899	450179	1341
23954	I6255	M476_I6255_23954_Barouch_Janssen_Stool_6501337725_01_NEBNextIndex16_CCGTCCAT_S4	1381300	1324535	1124
23955	I6256	M476_I6256_23955_Barouch_Janssen_Stool_6501337748_01_NEBNextIndex18_GTCCGCAC_S5	989116	919510	1784
23956	I6257	M476_I6257_23956_Barouch_Janssen_Stool_6501189855_01_NEBNextIndex19_GTGAAACG_S6	630033	579146	512
23957	I6258	M476_I6258_23957_Barouch_Janssen_Stool_6501337734_01_NEBNextIndex20_GTGGCCTT_S7	1640575	1549433	1544
23958	I6259	M476_I6259_23958_Barouch_Janssen_Stool_6501229689_01_NEBNextIndex21_GTTTCGGA_S8	1120928	1083205	2331
23959	I6260	M476_I6260_23959_Barouch_Janssen_Stool_6501337723_01_NEBNextIndex22_CGTACGTA_S9	1326523	1280100	2196
23960	I6261	M476_I6261_23960_Barouch_Janssen_Stool_6501189848_01_NEBNextIndex23_GAGTGGAT_S10	761642	729692	799
23961	I6262	M476_I6262_23961_Barouch_Janssen_Stool_6501337744_01_NEBNextIndex25_ACTGATAT_S11	788751	756548	288
23962	I6263	M476_I6263_23962_Barouch_Janssen_Stool_6501229695_01_NEBNextIndex27_ATTCCTTT_S12	799731	735643	913
23963	I6264	M477_I6264_23963_Barouch_Janssen_Stool_6501489681_01_NEBNext_Index_1_ATCACGATCT_S1	964685	878369	655
23964	I6265	M477_I6265_23964_Barouch_Janssen_Stool_6501337749_38_NEBNext_Index_2_CGATGTATCT_S2	1275551	1160727	500
23965	I6266	M477_I6266_23965_Barouch_Janssen_Stool_6501489667_01_NEBNext_Index_3_TTAGGCATCT_S3	378772	290464	553
23966	I6267	M477_I6267_23966_Barouch_Janssen_Stool_6501337735_01_NEBNext_Index_4_TGACCAATCT_S4	1091268	1018156	303
23967	I6268	M477_I6268_23967_Barouch_Janssen_Stool_6501519003_01_NEBNext_Index_5_ACAGTGATCT_S5	542130	444867	490
23968	I6269	M477_I6269_23968_Barouch_Janssen_Stool_6501229707_01_NEBNext_Index_6_GCCAATATCT_S6	500096	389126	597
23969	I6270	M477_I6270_23969_Barouch_Janssen_Stool_6501519000_01_NEBNext_Index_7_CAGATCATCT_S7	805323	712841	845
23970	I6271	M477_I6271_23970_Barouch_Janssen_Stool_6501229706_01_NEBNext_Index_8_ACTTGAATCT_S8	1335913	1235593	613
23971	I6272	M477_I6272_23971_Barouch_Janssen_Stool_6501337753_38_NEBNext_Index_9_GATCAGATCT_S9	1314154	1240767	580
23972	I6273	M477_I6273_23972_Barouch_Janssen_Stool_6501489665_01_NEBNext_Index_10_TAGCTTATCT_S10	757372	677434	487
23973	I6274	M477_I6274_23973_Barouch_Janssen_Stool_6501337733_01_NEBNext_Index_11_GGCTACATCT_S11	1091405	1022377	646
23974	I6275	M477_I6275_23974_Barouch_Janssen_Stool_6501489680_01_NEBNext_Index_12_CTTGTAATCT_S12	859969	717601	249
23975	I6276	M478_I6276_23975_Barouch_Janssen_Stool_6501189847_01_NEBNext_Index_13_AGTCAACAAT_S1	1161558	1086488	636
23976	I6277	M478_I6277_23976_Barouch_Janssen_Stool_6501489684_01_NEBNext_Index_14_AGTTCCGTAT_S2	758534	693799	230
23977	I6278	M478_I6278_23977_Barouch_Janssen_Stool_6501229709_01_NEBNext_Index_15_ATGTCAGAAT_S3	212922	124096	371
23978	I6279	M478_I6279_23978_Barouch_Janssen_Stool_6501519005_01_NEBNext_Index_16_CCGTCCATCT_S4	815013	761700	925
23979	I6280	M478_I6280_23979_Barouch_Janssen_Stool_6501337751_01_NEBNext_Index_18_GTCCGCACAT_S5	699423	564439	244
23980	I6281	M478_I6281_23980_Barouch_Janssen_Stool_6501518997_01_NEBNext_Index_19_GTGAAACGAT_S6	302185	238588	357
23981	I6282	M478_I6282_23981_Barouch_Janssen_Stool_6501337730_01_NEBNext_Index_20_GTGGCCTTAT_S7	632921	550878	604
23982	I6283	M478_I6283_23982_Barouch_Janssen_Stool_6501518999_01_NEBNext_Index_21_GTTTCGGAAT_S8	1163535	1098467	692
23983	I6284	M478_I6284_23983_Barouch_Janssen_Stool_6501337732_01_NEBNext_Index_22_CGTACGTAAT_S9	996817	949927	847
23984	I6285	M478_I6285_23984_Barouch_Janssen_Stool_6501489685_01_NEBNext_Index_23_GAGTGGATAT_S10	1293693	1207837	508
23985	I6286	M478_I6286_23985_Barouch_Janssen_Stool_6501337731_01_NEBNext_Index_25_ACTGATATAT_S11	1028296	972470	488
23986	I6287	M478_I6287_23986_Barouch_Janssen_Stool_6201961475_01_NEBNext_Index_27_ATTCCTTTAT_S12	921658	784960	207
23987	I6288	M479_I6288_23987_Barouch_Janssen_Stool_6201961477_01_NEBNextIndex1_ATCACGAT_S1	934522	857137	841
23988	I6289	M479_I6289_23988_Barouch_Janssen_Stool_6201961458_01_NEBNextIndex2_CGATGTAT_S2	1831470	1627946	1632
23989	I6290	M479_I6290_23989_Barouch_Janssen_Stool_6201961457_01_NEBNextIndex3_TTAGGCAT_S3	236842	122175	323
23990	I6291	M479_I6291_23990_Barouch_Janssen_Stool_6201961474_01_NEBNextIndex4_TGACCAAT_S4	1231139	1135893	1450
23991	I6292	M479_I6292_23991_Barouch_Janssen_Stool_6201961482_01_NEBNextIndex5_ACAGTGAT_S5	458800	347690	969
23992	I6293	M479_I6293_23992_Barouch_Janssen_Stool_6201961455_01_NEBNextIndex6_GCCAATAT_S6	507210	339869	748
23993	I6294	M479_I6294_23993_Barouch_Janssen_Stool_6201961459_01_NEBNextIndex7_CAGATCAT_S7	655310	502926	437
23994	I6295	M479_I6295_23994_Barouch_Janssen_Stool_6201961450_01_NEBNextIndex8_ACTTGAAT_S8	1234659	1131823	1719
23995	I6296	M479_I6296_23995_Barouch_Janssen_Stool_6201961480_01_NEBNextIndex9_GATCAGAT_S9	1173397	1091060	4851
23996	I6297	M479_I6297_23996_Barouch_Janssen_Stool_6201961441_01_NEBNextIndex10_TAGCTTAT_S10	1021624	913269	1825
23997	I6298	M479_I6298_23997_Barouch_Janssen_Stool_6201961473_01_NEBNextIndex11_GGCTACAT_S11	1219861	1135584	709
23998	I6299	M479_I6299_23998_Barouch_Janssen_Stool_6201961448_01_NEBNextIndex12_CTTGTAAT_S12	427731	337274	431
23999	I6300	M480_I6300_23999_Barouch_Janssen_Stool_6201961471_01_NEBNextIndex13_AGTCAACA_S1	800704	729409	2023
24000	I6301	M480_I6301_24000_Barouch_Janssen_Stool_6201961449_01_NEBNextIndex14_AGTTCCGT_S2	1090106	967950	1482
24001	I6302	M480_I6302_24001_Barouch_Janssen_Stool_6201961451_01_NEBNextIndex15_ATGTCAGA_S3	307567	142109	287
24002	I6303	M480_I6303_24002_Barouch_Janssen_Stool_6201961465_01_NEBNextIndex16_CCGTCCAT_S4	1240931	1131376	834
24003	I6304	M480_I6304_24003_Barouch_Janssen_Stool_6201961460_01_NEBNextIndex18_GTCCGCAC_S5	447643	343968	1722
24004	I6305	M480_I6305_24004_Barouch_Janssen_Stool_6201961433_01_NEBNextIndex19_GTGAAACG_S6	323593	244086	936
24005	I6306	M480_I6306_24005_Barouch_Janssen_Stool_6201961436_01_NEBNextIndex20_GTGGCCTT_S7	497552	383649	73
24006	I6307	M480_I6307_24006_Barouch_Janssen_Stool_6201961429_01_NEBNextIndex21_GTTTCGGA_S8	758381	706095	1461
24007	I6308	M480_I6308_24007_Barouch_Janssen_Stool_6203276840_01_NEBNextIndex22_CGTACGTA_S9	1351932	1265955	986
24008	I6309	M480_I6309_24008_Barouch_Janssen_Stool_6201961452_01_NEBNextIndex23_GAGTGGAT_S10	1048901	963770	2070
24009	I6310	M480_I6310_24009_Barouch_Janssen_Stool_6201961426_01_NEBNextIndex25_ACTGATAT_S11	1049927	980618	979
24010	I6311	M480_I6311_24010_Barouch_Janssen_Stool_6201961444_01_NEBNextIndex27_ATTCCTTT_S12	877488	706179	848
23915	I6312	M481_I6312_23915_Barouch_Janssen_Stool_6501229698_01_NEBNextIndex17_GTAGAGAT_S1	615816	587552	1585
23916	I6313	M481_I6313_23916_Barouch_Janssen_Stool_6501337758_01_NEBNextIndex24_GGTAGCAT_S2	2172236	2070743	3318
23917	I6314	M481_I6314_23917_Barouch_Janssen_Stool_6501229699_01_NEBNextIndex26_ATGAGCAT_S3	686014	627679	1269
23918	I6315	M481_I6315_23918_Barouch_Janssen_Stool_6501189852_01_NEBNextIndex28_CAAAAGAT_S4	1664673	1598331	2041
23919	I6316	M481_I6316_23919_Barouch_Janssen_Stool_6501189853_01_NEBNextIndex29_CAACTAAT_S5	1063457	975394	1952
23920	I6317	M481_I6317_23920_Barouch_Janssen_Stool_6500868307_01_NEBNextIndex31_CACGATAT_S6	175328	157535	645
23921	I6318	M481_I6318_23921_Barouch_Janssen_Stool_6500868304_01_NEBNextIndex32_CACTCAAT_S7	245304	229869	2175
23922	I6319	M481_I6319_23922_Barouch_Janssen_Stool_6501337721_01_NEBNextIndex33_CAGGCGAT_S8	686169	658492	4195
23923	I6320	M481_I6320_23923_Barouch_Janssen_Stool_6500868300_01_NEBNextIndex34_CATGGCAT_S9	1166347	1122970	762
23924	I6321	M481_I6321_23924_Barouch_Janssen_Stool_6501337754_01_NEBNextIndex35_CATTTTAT_S10	442952	412865	553
23925	I6322	M481_I6322_23925_Barouch_Janssen_Stool_6500868302_01_NEBNextIndex36_CCAACAAT_S11	1493068	1423981	1116
23927	I6323	M482_I6323_23927_Barouch_Janssen_Stool_6500868303_01_NEBNextIndex30_CACCGGATCT_S1	1287890	1120148	697
23928	I6324	M482_I6324_23928_Barouch_Janssen_Stool_6501189854_01_NEBNextIndex37_CGGAATATCT_S2	103418	82700	465
23929	I6325	M482_I6325_23929_Barouch_Janssen_Stool_6501110637_01_NEBNextIndex38_CTAGCTATCT_S3	2678622	2432651	1986
23931	I6326	M482_I6326_23931_Barouch_Janssen_Stool_6501110629_01_NEBNextIndex40_CTCAGAATCT_S4	100214	73608	604
23932	I6327	M482_I6327_23932_Barouch_Janssen_Stool_6501110627_01_NEBNextIndex41_GACGACATCT_S5	3238629	2999659	376
23933	I6328	M482_I6328_23933_Barouch_Janssen_Stool_6501337724_01_NEBNextIndex43_TACAGCATCT_S6	357283	326478	252
23934	I6329	M482_I6329_23934_Barouch_Janssen_Stool_6501110635_01_NEBNextIndex44_TATAATATCT_S7	400166	356416	140
23935	I6330	M482_I6330_23935_Barouch_Janssen_Stool_6501337757_01_NEBNextIndex45_TCATTCATCT_S8	182127	160294	261
23936	I6331	M482_I6331_23936_Barouch_Janssen_Stool_6501235024_01_NEBNextIndex46_TCCCGAATCT_S9	446853	378448	387
23937	I6332	M482_I6332_23937_Barouch_Janssen_Stool_6501337747_38_NEBNextIndex47_TCGAAGATCT_S10	130184	113260	216
23938	I6333	M482_I6333_23938_Barouch_Janssen_Stool_6501235025_01_NEBNextIndex48_TCGGCAATCT_S11	527025	470721	2286
24011	I6371	M486_I6371_24011_Barouch_Janssen_Stool_6201961445_01_NEBNext_Index_17_GTAGAGATCT_S1	872229	838090	1682
24012	I6372	M486_I6372_24012_Barouch_Janssen_Stool_6201961467_01_NEBNext_Index_24_GGTAGCATCT_S2	1072047	1027443	5229
24013	I6373	M486_I6373_24013_Barouch_Janssen_Stool_6201961461_01_NEBNext_Index_26_ATGAGCATCT_S3	626933	573329	1059
24014	I6374	M486_I6374_24014_Barouch_Janssen_Stool_6201961438_01_NEBNext_Index_28_CAAAAGATCT_S4	767992	738864	755
24015	I6375	M486_I6375_24015_Barouch_Janssen_Stool_6201961464_01_NEBNext_Index_29_CAACTAATCT_S5	1027686	945729	2714
24016	I6376	M486_I6376_24016_Barouch_Janssen_Stool_6201961440_01_NEBNext_Index_31_CACGATATCT_S6	672490	626427	2896
24017	I6377	M486_I6377_24017_Barouch_Janssen_Stool_6201961462_01_NEBNext_Index_32_CACTCAATCT_S7	1026536	966579	1108
24018	I6378	M486_I6378_24018_Barouch_Janssen_Stool_6201961437_01_NEBNext_Index_33_CAGGCGATCT_S8	1262887	1227336	616
24019	I6379	M486_I6379_24019_Barouch_Janssen_Stool_6201961472_01_NEBNext_Index_34_CATGGCATCT_S9	1352594	1317583	1197
24020	I6380	M486_I6380_24020_Barouch_Janssen_Stool_6201961454_01_NEBNext_Index_35_CATTTTATCT_S10	997593	948151	3623
24021	I6381	M486_I6381_24021_Barouch_Janssen_Stool_6201961431_01_NEBNext_Index_36_CCAACAATCT_S11	1111170	1063756	1463
24022	I6382	M486_I6382_24022_Barouch_Janssen_Stool_6201961443_01_NEBNext_Index_42_TAATCGATCT_S12	851955	808308	558
24023	I6383	M487_I6383_24023_Barouch_Janssen_Stool_6201961470_01_NEB_Next_Index_30_CACCGG_S1	1075631	1031464	4212
24024	I6384	M487_I6384_24024_Barouch_Janssen_Stool_6201961446_01_NEB_Next_Index_37_CGGAAT_S2	1269514	1218927	6788
24025	I6385	M487_I6385_24025_Barouch_Janssen_Stool_6201961453_01_NEB_Next_Index_38_CTAGCT_S3	1298897	1253867	2046
24027	I6386	M487_I6386_24027_Barouch_Janssen_Stool_6201961442_01_NEB_Next_Index_40_CTCAGA_S4	1182218	1140103	867
24028	I6387	M487_I6387_24028_Barouch_Janssen_Stool_6201961469_01_NEB_Next_Index_41_GACGAC_S5	946428	924680	742
24029	I6388	M487_I6388_24029_Barouch_Janssen_Stool_6201961439_01_NEB_Next_Index_43_TACAGC_S6	885357	860728	568
24030	I6389	M487_I6389_24030_Barouch_Janssen_Stool_6201961432_01_NEB_Next_Index_44_TATAAT_S7	1153471	1122641	132
24031	I6390	M487_I6390_24031_Barouch_Janssen_Stool_6201961427_01_NEB_Next_Index_45_TCATTC_S8	1165673	1135154	547
24032	I6391	M487_I6391_24032_Barouch_Janssen_Stool_6201961425_01_NEB_Next_Index_46_TCCCGA_S9	1878748	1802790	751
24033	I6392	M487_I6392_24033_Barouch_Janssen_Stool_6201961428_01_NEB_Next_Index_47_TCGAAG_S10	510889	495722	162
24034	I6393	M487_I6393_24034_Barouch_Janssen_Stool_6201961478_01_NEB_Next_Index_48_TCGGCA_S11	1466683	1428441	105
24035	I6394	M488_I6394_24035_Barouch_Janssen_Stool_6201961476_01_NEBNext_Index_1_ATCACGATCT_S1	967834	949443	333
24036	I6395	M488_I6395_24036_Barouch_Janssen_Stool_6201961447_01_NEBNext_Index_2_CGATGTATCT_S2	1109669	1074766	3172
24037	I6396	M488_I6396_24037_Barouch_Janssen_Stool_6201961456_01_NEBNext_Index_3_TTAGGCATCT_S3	789639	772854	2022
24038	I6397	M488_I6397_24038_Barouch_Janssen_Stool_6200840345_01_NEBNext_Index_4_TGACCAATCT_S4	1084500	1064674	790
24039	I6398	M488_I6398_24039_Barouch_Janssen_Stool_6200840344_01_NEBNext_Index_5_ACAGTGATCT_S5	667612	643353	4921
24040	I6399	M488_I6399_24040_Barouch_Janssen_Stool_6202168098_01_NEBNext_Index_6_GCCAATATCT_S6	755340	732623	8638
24041	I6400	M488_I6400_24041_Barouch_Janssen_Stool_6200840340_01_NEBNext_Index_7_CAGATCATCT_S7	1048455	1019792	1570
24042	I6401	M488_I6401_24042_Barouch_Janssen_Stool_6202168099_01_NEBNext_Index_8_ACTTGAATCT_S8	1533520	1500564	1875
24043	I6402	M488_I6402_24043_Barouch_Janssen_Stool_6200840346_01_NEBNext_Index_9_GATCAGATCT_S9	942130	924285	3219
24044	I6403	M488_I6403_24044_Barouch_Janssen_Stool_6202168082_01_NEBNext_Index_10_TAGCTTATCT_S10	1192893	1151790	5543
24045	I6404	M488_I6404_24045_Barouch_Janssen_Stool_6202168077_01_NEBNext_Index_11_GGCTACATCT_S11	1016788	994084	7084
24046	I6405	M488_I6405_24046_Barouch_Janssen_Stool_6200840342_01_NEBNext_Index_12_CTTGTAATCT_S12	1049660	1007167	1931
24047	I6406	M489_I6406_24047_Barouch_Janssen_Stool_6202168080_01_NEBNext_Index_13_AGTCAACAAT_S77	87267	84313	485
24048	I6407	M489_I6407_24048_Barouch_Janssen_Stool_6200840339_01_NEBNext_Index_14_AGTTCCGTAT_S78	109501	104883	428
24049	I6408	M489_I6408_24049_Barouch_Janssen_Stool_6202168088_01_NEBNext_Index_15_ATGTCAGAAT_S79	29290	25828	37
24050	I6409	M489_I6409_24050_Barouch_Janssen_Stool_6202168081_01_NEBNext_Index_16_CCGTCCATCT_S80	79529	77325	249
24051	I6410	M489_I6410_24051_Barouch_Janssen_Stool_6202168094_01_NEBNext_Index_18_GTCCGCACAT_S81	48139	45325	285
24052	I6411	M489_I6411_24052_Barouch_Janssen_Stool_6200840343_01_NEBNext_Index_19_GTGAAACGAT_S82	29140	26776	141
24053	I6412	M489_I6412_24053_Barouch_Janssen_Stool_6202168091_01_NEBNext_Index_20_GTGGCCTTAT_S83	134993	128759	405
24054	I6413	M489_I6413_24054_Barouch_Janssen_Stool_6200840341_01_NEBNext_Index_21_GTTTCGGAAT_S84	91579	89480	249
24055	I6414	M489_I6414_24055_Barouch_Janssen_Stool_6202168079_01_NEBNext_Index_22_CGTACGTAAT_S85	86216	83285	833
24056	I6415	M489_I6415_24056_Barouch_Janssen_Stool_6200840338_01_NEBNext_Index_23_GAGTGGATAT_S86	81972	77535	546
24057	I6416	M489_I6416_24057_Barouch_Janssen_Stool_6202168096_01_NEBNext_Index_25_ACTGATATAT_S87	123998	120258	2136
24058	I6417	M489_I6417_24058_Barouch_Janssen_Stool_6202168078_01_NEBNext_Index_27_ATTCCTTTAT_S88	73466	68938	1266
24059	I6466	M494_I6466_24059_Dan_Barouch_6201497544_01_NEBNextIndex17_GTAGAG_S1	884240	852899	398
24060	I6467	M494_I6467_24060_Dan_Barouch_6202168089_01_NEBNextIndex24_GGTAGC_S2	1084883	1026676	468
24061	I6468	M494_I6468_24061_Dan_Barouch_6201497542_01_NEBNextIndex26_ATGAGC_S3	827219	785916	609
24062	I6469	M494_I6469_24062_Dan_Barouch_6202168086_01_NEBNextIndex28_CAAAAG_S4	1013020	984310	346
24063	I6470	M494_I6470_24063_Dan_Barouch_6201497547_01_NEBNextIndex29_CAACTA_S5	748204	698874	653
24065	I6471	M494_I6471_24065_Dan_Barouch_6201497546_01_NEBNextIndex32_CACTCA_S6	1638378	1540827	247
24066	I6472	M494_I6472_24066_Dan_Barouch_6202168084_01_NEBNextIndex33_CAGGCG_S7	1236886	1198926	697
24067	I6473	M494_I6473_24067_Dan_Barouch_6201497545_01_NEBNextIndex34_CATGGC_S8	802193	778815	418
23926	I6474	M494_I6474_23926_Dan_Barouch_6501337722_01_NEBNextIndex36_CCAACA_S9	1494396	1425734	565
23930	I6475	M494_I6475_23930_Dan_Barouch_6501337743_01_NEBNextIndex42_TAATCG_S10	989902	922487	728
24026	I6476	M494_I6476_24026_Dan_Barouch_6201961466_01_NEBNextIndex30_CACCGG_S11	1761370	1692189	326
