# Supplementary material for: Associations between the microbiome and immune responses to an adenovirus-based HIV-1 candidate vaccine are distinct between African and US cohorts
Source: mSystems. 2026 Jan 15;11(2):e01435-25. doi: 10.1128/msystems.01435-25 (PMC12911364; doi:10.1128/msystems.01435-25)
Supplement: Table S3 — Taxonomic assignment of ASVs. [file msystems.01435-25-s0005.xlsx]

## Sheet: legend
Supplemental Table 3: Summary of vaccine immune responses.
Summary of immune responses for all ELISA, ADCP, and ELISpot assays for the indicated clade-specific antigens or peptide pools in each vaccine regimens group. Ad26, adenovirus serotype 26. MVA, modified vaccinia Ankara.

## Sheet: table
			Vaccine group							Placebo Group
			Group 1	Group 2	Group 3	Group 4	Group 5	Group 6	Group 7	Group 8
	Geograpic region		Ad26/Ad26 plus high-dose gp140	Ad26/Ad26 plus low-dose gp140	Ad26/Ad26	Ad26/MVA plus high-dose gp140	Ad26/MVA plus low-dose gp140	Ad26/MVA	Ad26/high-dose gp140	saline
	US		7	1	5	2	3	6	8	4
	RW		8	7	8	6	7	5	5	6
	Total		15	8	13	8	10	11	13	10
		ELISA Clade A	15 (100%)	8 (100%)	13 (100%)	8 (100%)	10 (100%)	11 (100%)	13 (100%)	1 (10%)
Immune response to vaccination regimens		ELISA Clade B	15 (100%)	8 (100%)	13 (100%)	8 (100%)	10 (100%)	6/6 (100%)	NA	NA
		ELISA Con C	15 (100%)	8 (100%)	13 (100%)	8 (100%)	10 (100%)	11 (100%)	13 (100%)	0 (0%)
		ELISA Clade C	15 (100%)	8 (100%)	13 (100%)	8 (100%)	10 (100%)	11 (100%)	13 (100%)	1 (8%)
		ELISA Mos1	15 (100%)	8 (100%)	13 (100%)	8 (100%)	10 (100%)	11 (100%)	12 (92%)	0 (0%)
		ADCP Clade A	3 (20%)	2 (25%)	2 (15%)	4 (50%)	3 (30%)	0 (0%)	0 (0%)	0 (0%)
		ADCP Clade B	9 (60%)	2(25%)	4 (31%)	5 (63%)	4 (40%)	5 (45%)	5 (38%)	0 (0%)
		ADCP Con C	10 (67%)	3 (38%)	7 (54%)	4 (50%)	4 (40%)	6 (54%)	10 (77%)	2 (20%)
		ADCP Mos1	13 (87%)	5 (63%)	12 (92%)	7 (88%)	8 (80%)	8 (73%)	13 (100%)	0 (0%)
		ADCP Clade C	9 (60%)	4 (50%)	2 (15%)	7 (88%)	6 (60%)	0 (0%)	8 (62%)	0 (0%)
		ELISPOT Env Mos1	12/14 (86%)	8 (100%)	7/11 (64%)	7/7 (100%)	8/9 (89%)	10/10 (100%)	8/10 (80%)	0 (0%)
		ELISPOT Env Mos2	11 (73%)	3 (38%)	7 (54%)	8(100%)	8 (80%)	11(100%)	9 (69%)	0 (0%)
		ELISPOT Env1 PTE	6/14 (43%)	2 (25%)	2/11 (18%)	6/7 (86%)	7/9 (78%)	7/10 (70%)	3/10 (30%)	0 (0%)
		ELISPOT Env2 PTE	4/14 (29%)	0 (0%)	0 (0%)	1/7 (14%)	3/9 (33%)	2/10 (20%)	2/10 (20%)	0 (0%)
		ELISPOT Env3 PTE	8 (53%)	1 (13%)	2 (15%)	4 (50%)	6 (60%)	4 (36%)	4 (31%)	0 (0%)
		ELISPOT Gag PTE	4/14 (29%)	4 (50%)	4/11 (36%)	3/70 (43%)	5/9 (56%)	8/10(80%)	5/10 (50%)	0 (0%)
		ELISPOT Gag Mos1	5/14 (36%)	4 (50%)	4/11 (36%)	5/7 (71%)	5/9 (56%)	10/10 (100%)	5/10 (50%)	0 (0%)
		ELISPOT Gag Mos2	6 (40%)	3 (38%)	4 (31%)	6 (75%)	7 (70%)	10 (91%)	8 (62%)	0 (0%)
		ELISPOT Pol PTE	10 (71%)	1 (13%)	7 (88%)	10 (91%)	8 (80%)	11 (100%)	8 (62%)	0 (0%)
		ELISPOT Pol Mos1	10 (67%)	2 (25%)	8 (62%)	7/7 (100%)	7 (70%)	11 (100%)	9 (69%)	0 (0%)
		ELISPOT Pol Mos2	11 (73%)	3 (38%)	8 (62%)	8 (100%)	9 (90%)	11 (100%)	10 (77%)	0 (0%)
Supplemental Table 3: Summary of vaccine immune responses results in this study.
