# Supplementary material for: Associations between the microbiome and immune responses to an adenovirus-based HIV-1 candidate vaccine are distinct between African and US cohorts
Source: mSystems. 2026 Jan 15;11(2):e01435-25. doi: 10.1128/msystems.01435-25 (PMC12911364; doi:10.1128/msystems.01435-25)
Supplement: Table S4 — PCR primers for virome sequencing. [file msystems.01435-25-s0006.xlsx]

## Sheet: legend
Supplemental Table 4: Differentially abundant bacterial taxa between different geography regions.
DESeq2 results of pairwise comparisons between indicated regions, with bacterial taxa identified as differentially abundant denoted (P<0.05 by Wald test). OTU, Operational Taxonomic Unit. lfcSE, standard error value. padj, p adjusted value. BLAST_Genus, genus information evaluated by NCBI Basic Local Alignment Search Tool with 16S ribosomal RNA sequence database.

## Sheet: RWUG_V9_DESeq
OTU_ID	ASV	baseMean	log2FoldChange	lfcSE	stat	pvalue	padj	Kingdom	Phylum	Class	Order	Family	Genus	Species	significant	BLAST_Genus
ASV_21	AAGCGTTAATCGGAATAACTGGGCGTAAAGCGCACGTAGGTGGTTCGACAAGTCAGATGTGAAAGCCCCGGGCTTAACCTGGGATGTGCATTTGAAACTGTTGGACTCGAGTACTGTAGAGGGAGGTAGAATTCCAGGTGTAGCGGTGAAATGCGTAGATATCTGGAGGAATACCAGTGGCGAAGGCGGCCTCCTGGACAGACACTGACACTGAGGTGCGAAAGCGTGGGGAGCAA	704.86	-3.6554	1.41462	-2.58402	0.00976564	0.0741247	Bacteria	Pseudomonadota	Gammaproteobacteria	Aeromonadales	Succinivibrionaceae	Ruminobacter	NA	FALSE	Ruminobacter
ASV_1193	AAGCGTTAATCGGAATAACTGGGCGTAAAGGGCATGCAGGCGGTCATGCAAGCAGGATGTGAAACCCCCGGGCTTAACCTGGGAACTGCATTCTGAACTACATGACTAGAGTATTGCAGGGGGAGACGGAATTCCAGGTGTAGCGGTGGAATGCGTAGATATCTGGAAGAACACCAAAGGCGAAGGCAGTCTCCTGGGCAAATACTGACGCTCATATGCGAAAGCGTGGGTAGCAA	1.27082	-3.61932	3.17466	-1.14007	0.254259	0.556506	Bacteria	Pseudomonadota	Gammaproteobacteria	Aeromonadales	Succinivibrionaceae	Succinivibrio	NA	FALSE	NA
ASV_5	AAGCGTTAATCGGAATAACTGGGCGTAAAGGGCATGCAGGCGGTTCATCAAGTAGGATGTGAAATCCCCGGGCTCAACCTGGGAACAGCATACTAAACTGGTGGACTAGAGTATTGCAGGGGGAGACGGAATTCCAGGTGTAGCGGTGGAATGCGTAGATATCTGGAAGAACACCAAAGGCGAAGGCAGTCTCCTGGGCAAATACTGACGCTCATATGCGAAAGCGTGGGTAGCAA	2577.89	0.652076	0.913956	0.713465	0.475558	0.770184	Bacteria	Pseudomonadota	Gammaproteobacteria	Aeromonadales	Succinivibrionaceae	Succinivibrio	NA	FALSE	Succinivibrio
ASV_246	AAGCGTTAATCGGAATCACTGGGCGTAAAGCGCACGTAGGCGGCTTGGTAAGTCAGGGGTGAAATCCCACAGCCCAACTGTGGAACTGCCTTTGATACTGCCAGGCTTGAGTACCGGAGAGGGTGGCGGAATTCCAGGTGTAGGAGTGAAATCCGTAGATATCTGGAGGAACACCGGTGGCGAAGGCGGCCACCTGGACGGTAACTGACGCTGAGGTGCGAAAGCGTGGGTAGCAA	10.4402	1.67515	0.890583	1.88096	0.0599772	0.242616	Bacteria	Pseudomonadota	Deltaproteobacteria	Desulfovibrionales	Desulfovibrionaceae	Bilophila	wadsworthia	FALSE	Bilophila
ASV_172	AAGCGTTAATCGGAATCACTGGGCGTAAAGCGCACGTAGGCTGTTATGTAAGTCAGGGGTGAAATCCCACGGCTCAACCGTGGAACTGCCCTTGATACTGCACGACTTGAATCCGGGAGAGGGTGGCGGAATTCCAGGTGTAGGAGTGAAATCCGTAGATATCTGGAGGAACATCAGTGGCGAAGGCGGCCACCTGGACCGGTATTGACGCTGAGGTGCGAAAGCGTGGGGAGCAA	39.7745	0.200732	1.2231	0.164117	0.869639	0.958958	Bacteria	Pseudomonadota	Deltaproteobacteria	Desulfovibrionales	Desulfovibrionaceae	Desulfovibrio	NA	FALSE	Desulfovibrio
ASV_334	AAGCGTTAATCGGAATCACTGGGCGTAAAGCGCACGTAGGTGGTTCGACAAGTCAGATGTGAAAGCCCCGGGCTTAACCTGGGATGTGCATTTGAAACTGTTGGACTCGAGTACTGTAGAGGGAGGTAGAATTCCAGGTGTAGCGGTGAAATGCGTAGATATCTGGAGGAATACCAGTGGCGAAGGCGGCCTCCTGGACAGACACTGACACTGAGGTGCGAAAGCGTGGGGAGCAA	2.86417	-4.79137	3.38634	-1.41491	0.157094	0.439467	Bacteria	Pseudomonadota	Gammaproteobacteria	Aeromonadales	Succinivibrionaceae	Ruminobacter	NA	FALSE	Ruminobacter
ASV_95	AAGCGTTAATCGGAATCACTGGGCGTAAAGGGCATGCAGGCGGTTCATCAAGTAGGATGTGAAATCCCCGGGCTCAACCTGGGAACAGCATACTAAACTGGTGGACTAGAGTATTGCAGGGGGAGACGGAATTCCAGGTGTAGCGGTGGAATGCGTAGATATCTGGAAGAACACCAAAGGCGAAGGCAGTCTCCTGGGCAAATACTGACGCTCATATGCGAAAGCGTGGGTAGCAA	136.714	1.18281	2.67719	0.441811	0.658626	0.879098	Bacteria	Pseudomonadota	Gammaproteobacteria	Aeromonadales	Succinivibrionaceae	Succinivibrio	NA	FALSE	Succinivibrio
ASV_138	AAGCGTTAATCGGAATTACTGGGCGTAAAGCGCACGCAGGCGGTCTGTCAAGTCGGATGTGAAATCCCCGGGCTCAACCTGGGAACTGCATTCGAAACTGGCAGGCTAGAGTCTTGTAGAGGGGGGTAGAATTCCAGGTGTAGCGGTGAAATGCGTAGAGATCTGGAGGAATACCGGTGGCGAAGGCGGCCCCCTGGACAAAGACTGACGCTCAGGTGCGAAAGCGTGGGGAGCAA	89.4501	0.999722	1.03158	0.969116	0.332487	0.630925	Bacteria	Pseudomonadota	Gammaproteobacteria	Enterobacteriales	Enterobacteriaceae	Enterobacter	NA	FALSE	Ambiguous
ASV_28	AAGCGTTAATCGGAATTACTGGGCGTAAAGCGCACGCAGGCGGTTTGTTAAGTCAGATGTGAAATCCCCGGGCTCAACCTGGGAACTGCATCTGATACTGGCAAGCTTGAGTCTCGTAGAGGGGGGTAGAATTCCAGGTGTAGCGGTGAAATGCGTAGAGATCTGGAGGAATACCGGTGGCGAAGGCGGCCCCCTGGACGAAGACTGACGCTCAGGTGCGAAAGCGTGGGGAGCAA	228.076	-1.07093	0.599815	-1.78543	0.0741916	0.279885	Bacteria	Pseudomonadota	Gammaproteobacteria	Enterobacteriales	Enterobacteriaceae	Escherichia/Shigella	NA	FALSE	Escherichia
ASV_221	AAGCGTTAATCGGAATTACTGGGCGTAAAGCGTGCGCAGGCGGTTCTGTAAGACAGATGTGAAATCCCCGGGCTCAACCTGGGAATTGCATTTGTGACTGCAGGACTAGAGTTCATCAGAGGGGGGTGGAATTCCAAGTGTAGCAGTGAAATGCGTAGATATTTGGAAGAACACCAATGGCGAAGGCAGCCCCCTGGGATGCGACTGACGCTCATGCACGAAAGCGTGGGGAGCAA	6.86303	1.57502	3.35073	0.470052	0.638318	0.869601	Bacteria	Pseudomonadota	Betaproteobacteria	Burkholderiales	Sutterellaceae	Sutterella	stercoricanis	FALSE	Sutterella
ASV_191	AAGCGTTAATCGGAATTACTGGGCGTAAAGCGTGCGCAGGCGGTTCTGTAAGATAGATGTGAAATCCCCGGGCTCAACCTGGGAATTGCATATATGACTGCAGGACTTGAGTTTGTCAGAGGAGGGTGGAATTCCACGTGTAGCAGTGAAATGCGTAGATATGTGGAAGAACACCGATGGCGAAGGCAGCCCTCTGGGACATGACTGACGCTCATGCACGAAAGCGTGGGGAGCAA	10.6337	0.311868	1.9501	0.159925	0.87294	0.958958	Bacteria	Pseudomonadota	Betaproteobacteria	Burkholderiales	Sutterellaceae	Sutterella	wadsworthensis	FALSE	Sutterella
ASV_502	AAGCGTTAATCGGAATTACTGGGCGTAAAGCGTGCGCAGGCGGTTTTGTAAGACAGAGGTGAAATCCCCGGGCTCAACCTGGGAACTGCCTTTGTGACTGCAAGGCTAGAGTACGGCAGAGGGGGATGGAATTCCGCGTGTAGCAGTGAAATGCGTAGATATGCGGAGGAACACCGATGGCGAAGGCAATCCCCTGGGCCTGTACTGACGCTCATGCACGAAAGCGTGGGGAGCAA	9.80994	-0.222784	1.44495	-0.154181	0.877467	0.958958	Bacteria	Pseudomonadota	Betaproteobacteria	Burkholderiales	Comamonadaceae	Comamonas	NA	FALSE	Comamonas
ASV_206	AAGCGTTACTCGGAATCACTGGGCGTAAAGGACGCGTAGGCGGATTATCAAGTCTTTTGTGAAATCTAATGGCTTAACCATTAAACTGCTTGGGAAACTGATAATCTAGAGTGAGGGAGAGGTAGATGGAATTCTTGGTGTAGGGGTAAAATCCGTAGAGATCAAGAAGAATACCCATTGCGAAGGCGATCTGCTAGAACTCAACTGACGCTAATGCGTGAAAGCGTGGGGAGCAA	8.48816	-6.35518	3.38507	-1.87741	0.0604615	0.242616	Bacteria	Pseudomonadota	Epsilonproteobacteria	Campylobacterales	Campylobacteraceae	Campylobacter	NA	FALSE	Campylobacter
ASV_358	AAGCGTTACTCGGAATCACTGGGCGTAAAGGGCGCGTAGGCGGATTATCAAGTCTCTTGTGAAATCTAGGAGCTTAACTTCTAAACTGCTTGGGAAACTGATAATCTAGAGTGGGGGAGAGGCAGATGGAATTGGTGGTGTAGGGGTAAAATCCGTAGATATCACCAAGAATACCCATTGCGAAGGCGATCTGCTGGAACTTAACTGACGCTAATGCGCGAAAGCGTGGGGAGCAA	4.80237	-5.53348	3.38557	-1.63443	0.102168	0.347924	Bacteria	Pseudomonadota	Epsilonproteobacteria	Campylobacterales	Campylobacteraceae	Campylobacter	NA	FALSE	Campylobacter
ASV_214	AAGCGTTACTCGGAATTACTAGGCGTAAAGCGCGCGTAGGCGGAATGTTAAGTCTGTTGTGTAATCTCTGGGCTCAACCCAGAAACTGCAACAGAAACTGGCGTTCTTGAGTGAGGCAGAGGAAATCGGAATTCCTAGTGTAGCAGTGAAATGCGTAGATATTAGGAGGAACACCGGTGGCGAAGGCGGATTTCTGGGCCTTTACTGACGCTAAAGTGCGAAAGCTAGGGGAGCAA	14.2473	1.56867	2.16981	0.722955	0.469708	0.765631	Bacteria	Elusimicrobiota	Elusimicrobia	Elusimicrobiales	Elusimicrobiaceae	Elusimicrobium	NA	FALSE	Elusimicrobium
ASV_267	AAGCGTTACTCGGAATTACTAGGCGTAAAGCGCGCGTAGGCGGGATGTTAAGTCTGTTGTGTAATCTCTGGGCTCAACCCAGAAACTGCAACGGAAACTGGCGTTCTTGAGTGAGGCAGAGGAAATCGGAATTCCTAGTGTAGCAGTGAAATGCGTAGATATTAGGAGGAACACCGGTGGCGAAGGCGGATTTCTGGGCCTTTACTGACGCTAAAGTGCGAAAGCTAGGGGAGCAA	5.04619	2.95072	3.12792	0.943348	0.345503	0.643984	Bacteria	Elusimicrobiota	Elusimicrobia	Elusimicrobiales	Elusimicrobiaceae	Elusimicrobium	NA	FALSE	Elusimicrobium
ASV_101	AAGCGTTATCCGGAATTACTGGGTGTAAAGGGAGCGCAGGCGGGATAGCAAGTCAGCGGTGAAATGCATGGGCTTAACTCATGAGCTGCCGTTGAAACTGTTATTCTTGAGTGGAGTAGAGGCAGGCGGAATTCCGAGTGTAGCGGTGAAATGCGTAGATATTCGGAGGAACACCAGTGGCGAAGGCGGCCTGCTGGGCTCTAACTGACGCTGAGGCTCGAAAGTGTGGGGAGCAA	70.4978	0.240233	1.29473	0.185547	0.8528	0.958958	Bacteria	Bacillota	Clostridia	Clostridiales	Ruminococcaceae	NA	NA	FALSE	Eubacterium
ASV_47	AAGCGTTATCCGGAATTACTGGGTGTAAAGGGAGCGCAGGCGGGATAGCAAGTCAGCTGTGAAAACTATGGGCTCAACCCATAAACTGCAGTTGAAACTGTTATTCTTGAGTGGAGTAGAGGCAAGCGGAATTCCGAGTGTAGCGGTGAAATGCGTAGATATTCGGAGGAACACCAGTGGCGAAGGCGGCTTGCTGGGCTCTAACTGACGCTGAGGCTCGAAAGTGTGGGGAGCAA	148.501	0.938878	0.974019	0.963922	0.335085	0.633944	Bacteria	Bacillota	Clostridia	Clostridiales	Ruminococcaceae	NA	NA	FALSE	NA
ASV_369	AAGCGTTATCCGGAATTACTGGGTGTAAAGGGAGCGCAGGCGGGATAGCAAGTCAGTTGTGAAAACTATGGGCTCAACCCATAGATTGCAGTTGAAACTGTTATTCTTGAGTGGAGTAGAGGCAAGCGGAATTCCGAGTGTAGCGGTGAAATGCGTAGATATTCGGAGGAACACCAGTGGCGAAGGCGGCTTGCTGGGCTCTAACTGACGCTGAGGCTCGAAAGTGTGGGGAGCAA	19.6646	-2.79887	1.98743	-1.40829	0.159045	0.439467	Bacteria	Bacillota	Clostridia	Clostridiales	Ruminococcaceae	NA	NA	FALSE	Eubacterium
ASV_290	AAGCGTTATCCGGAATTACTGGGTGTAAAGGGAGCGTAGGCGGCACGCCAAGCCAGATGTGAAAGCCCGAGGCTTAACCTCGCGGATTGCATTTGGAACTGGCGAGCTAGAGTACAGGAGAGGAAAGCGGAATTCCTAGTGTAGCGGTGAAATGCGTAGATATTAGGAAGAACACCAGTGGCGAAGGCGGCTTTCTGGACTGAAACTGACGCTGAGGCTCGAAAGCGTGGGGAGCA	16.1628	2.73426	1.25743	2.17448	0.0296689	0.160615	Bacteria	Bacillota	Clostridia	Clostridiales	Lachnospiraceae	Clostridium_XlVb	NA	FALSE	Clostridium_XlVb
ASV_841	AAGCGTTATCCGGAATTACTGGGTGTAAAGGGAGCGTAGGCGGCACGCCAAGCCAGATGTGAAAGCCCGAGGCTTAACCTCGTGGATTGCATTTGGAACTGGCGAGCTAGAGTACAGGAGAGGAAAGCGGAATTCCTAGTGTAGCGGTGAAATGCGTAGATATTAGGAAGAACACCAGTGGCGAAGGCGGCTTTCTGGACTGAAACTGACGCTGAGGCTCGAAAGCGTGGGGAGCA	3.99272	0.648887	1.93283	0.335718	0.737084	0.9141	Bacteria	Bacillota	Clostridia	Clostridiales	Lachnospiraceae	Clostridium_XlVb	NA	FALSE	Clostridium_XlVb
ASV_1207	AAGCGTTATCCGGAATTACTGGGTGTAAAGGGAGCGTAGGCGGCATGGTAAGCCAGATGTGAAAGCCCGAAGCTTAACTTCGAGGATTGCATTTGGAACTATCAAGCTAGAGTACAGGAGAGGAAAGCGGAATTCCTAGTGTAGCGGTGAAATGCGTAGATATTAGGAAGAACACCAGTGGCGAAGGCGGCTTTCTGGACTGAAACTGACGCTGAGGCTCGAAAGCGTGGGGAGCA	2.00742	0.242351	1.49996	0.161572	0.871643	0.958958	Bacteria	Bacillota	Clostridia	Clostridiales	Lachnospiraceae	Clostridium_XlVb	NA	FALSE	Clostridium_XlVb
ASV_568	AAGCGTTATCCGGAATTACTGGGTGTAAAGGGAGCGTAGGCGGCATGGTAAGTAAGATGTGAAAGCCCGAGGCTTAACCTCGAGGATTGCATTTTAAACTATCAAGCTAGAGTACAGGAGAGGAAAGCGGAATTCCTAGTGTAGCGGTGAAATGCGTAGATATTAGGAAGAACACCAGTGGCGAAGGCGGCTTTCTGGACTGAAACTGACGCTGAGGCTCGAAAGCGTGGGGAGCG	10.1664	0.00772743	0.464938	0.0166203	0.986739	0.993779	Bacteria	Bacillota	Clostridia	Clostridiales	Lachnospiraceae	Clostridium_XlVb	NA	FALSE	Anaerotignum
ASV_413	AAGCGTTATCCGGAATTACTGGGTGTAAAGGGTGAGTAGGCGGCATGACAAGTAAGATGTGAAAGCCCGTGGCTTAACCACGGGATTGCATTTTAAACTGTTGAGCTAGAGTACAGGAGAGGAAAGCGGAATTCCCAGTGTAGCGGTGAAATGCGTAGATATTGGGAAGAACACCAGTGGCGAAGGCGGCTTTCTGGACTGAAACTGACGCTGAGGCACGAAAGCGTGGGGAGCAA	14.3376	0.516788	0.46922	1.10138	0.270733	0.578129	Bacteria	Bacillota	Clostridia	Clostridiales	Lachnospiraceae	Clostridium_XlVb	NA	FALSE	Anaerotignum
ASV_1052	AAGCGTTATCCGGAATTACTGGGTGTAAAGGGTGAGTAGGCGGCATGGTAAGCCAGATGTGAAAGCCCGCAGCTTAACTGCGGGATTGCATTTGGAACTACTAAGCTAGAGTACAGGAGAGGAAAGCGGAATTCCTAGTGTAGCGGTGAAATGCGTAGATATTAGGAAGAACACCGGTGGCGAAGGCGGCTTTCTGGACTGAAACTGACGCTGAGGCACGAAAGCGTGGGGAGCGA	1.91109	0.343753	1.09267	0.314598	0.753067	0.926401	Bacteria	Bacillota	Clostridia	Clostridiales	Lachnospiraceae	Clostridium_XlVb	NA	FALSE	Anaerotignum
ASV_656	AAGCGTTATCCGGAATTACTGGGTGTAAAGGGTGCGTAGGCGGTATGGCAAGTTTGATGTGAAACCCACAGGCTTAACCTGTGGCTTGCATCGAAAACTACTGAACTAGAGTGCAGGAGAGGAAAGCGGAATTCCTAGTGTAGCGGTGAAATGCGTAGATATTAGGAAGAACACCAGTGGCGAAGGCGGCTTTCTGGACTGCAACTGACGCTGAGGCACGAAAGCGTGGGGAGCAA	4.94958	1.04622	0.867495	1.20602	0.227809	0.55615	Bacteria	Bacillota	Clostridia	Clostridiales	Defluviitaleaceae	Defluviitalea	NA	FALSE	Anaerotignum
ASV_81	AAGCGTTATCCGGAATTACTGGGTGTAAAGGGTGCGTAGGTGGTATGGCAAGTCAGAAGTGAAAACCCAGGGCTTAACTCTGGGACTGCTTTTGAAACTGTCAGACTGGAGTGCAGGAGAGGTAAGCGGAATTCCTAGTGTAGCGGTGAAATGCGTAGATATTAGGAGGAACATCAGTGGCGAAGGCGGCTTACTGGACTGAAACTGACACTGAGGCACGAAAGCGTGGGGAGCAA	40.2284	0.224289	0.521471	0.430109	0.667117	0.881097	Bacteria	Bacillota	Clostridia	Clostridiales	Lachnospiraceae	Anaerostipes	hadrus	FALSE	Anaerostipes
ASV_943	AAGCGTTATCCGGAATTACTGGGTGTAAAGGGTGTGTAGGCGGGACTGCAAGTCAGATGTGAAAACTATGGGCTCAACCCATAGCCTGCATTTGAAACTGCGGTTCTTGAGAGTCGGAGAGGTAAACAGAATTCCCGGTGTAGCGGTGAAATGCGTAGATATCGGGAGGAATACCGGTGGCGAAGGCGGTTTACTGGACGACAACTGACGCTGAGACACGAAAGCGTGGGGAGCAA	2.06512	0.0180494	1.76731	0.0102129	0.991851	0.993779	Bacteria	Bacillota	Clostridia	Clostridiales	Ruminococcaceae	Intestinimonas	NA	FALSE	Intestinimonas
ASV_649	AAGCGTTATCCGGAATTACTGGGTGTAAAGGGTGTGTAGGCGGGACTGCAAGTCAGATGTGAAAATCATGGGCTCAACCCATGACCTGCGTCTGAAACTGTGGTTCTTGAGAGTGGGAGAGGTAGATGGAATTCCCGGTGTAGCGGTGAAATGCGTAGATATCGGGAGGAACACCAGTGGCGAAGGCGATCTACTGGACCACAACTGACGCTGAGACACGAAAGCGTGGGGAGCAA	4.7534	0.877643	1.20304	0.729521	0.465683	0.764225	Bacteria	Bacillota	Clostridia	Clostridiales	Ruminococcaceae	NA	NA	FALSE	Colidextribacter
ASV_822	AAGCGTTATCCGGAATTATTGGGCGTAAAGAGGGAGCAGGCGGCAATAGAGGTCTGTGGTAAAAGGCTGAAGCTTAACTTCAGTAAGCCATGGAAACCAGATAGCTAGAGGACAGCAGAGGAACGCGGAATTCCATGTGTAGCGGTGAAATGCGCAGATATATGGAGGAACACCAGTGGCGAAGGCGGCGTTCTGGGCTGTAGCTGACGCTCAGTCCCGAAAGCGTGGGGAGCAAA	3.94589	-0.630499	1.18191	-0.533457	0.593717	0.859389	Bacteria	Bacillota	Erysipelotrichia	Erysipelotrichales	Erysipelotrichaceae	NA	NA	FALSE	Beduini
ASV_831	AAGCGTTATCCGGAATTATTGGGCGTAAAGAGTGCGTAGGTGGTTACCTAAGCAGAGGGTGAAAGGCACTGGCTTAACCAATGTCAGCCCCCTGAACTGGGTACCTTGAGTGCAGGAGAGGAAAGCGGAATTCCTAGTGTAGCGGTGAAATGCGTAGATATTAGGAGGAACACCAGTGGCGAAGGCGGCTTTCTGGACTGTAACTGACACTGAGGCACGAAAGTGTGGGGAGCAAA	3.72624	0.807433	1.39591	0.578428	0.562975	0.840461	Bacteria	Bacillota	Clostridia	Clostridiales	Clostridiales_Incertae_Sedis_XIII	NA	NA	FALSE	NA
ASV_1025	AAGCGTTATCCGGAATTATTGGGCGTAAAGAGTGCGTAGGTGGTTACCTAAGCAGGGGGTGAAAGGCACTGGCTTAACCAATGTCAGCCCCCTGAACTGGGCTACTTGAGTGCAGGAGAGGAAAGCGGAATTCCTAGTGTAGCGGTGAAATGCGTAGATATTAGGAGGAACACCAGTGGCGAAGGCGGCTTTCTGGACTGTAACTGACACTGAGGCACGAAAGTGTGGGGAGCAAA	3.22895	-0.0234756	1.3743	-0.0170819	0.986371	0.993779	Bacteria	Bacillota	Clostridia	Clostridiales	Clostridiales_Incertae_Sedis_XIII	Mogibacterium	NA	FALSE	Ihubacter
ASV_1181	AAGCGTTATCCGGAATTATTGGGCGTAAAGAGTGCGTAGGTGGTTACCTAAGCAGGGGGTGAAAGGCACTGGCTTAACCAATGTCAGCCCCCTGAACTGGGCTACTTGAGTGCAGGAGAGGAAAGCGGAATTCCTAGTGTAGCGGTGAAATGCGTAGATATTAGGAGGAACACCAGTGGCGAAGGCGGCTTTCTGGACTGTTACTGACACTGAGGCACGAAAGTGTGGGGAGCAAA	1.33755	2.16647	2.85862	0.757875	0.448526	0.753524	Bacteria	Bacillota	Clostridia	Clostridiales	Clostridiales_Incertae_Sedis_XIII	Mogibacterium	NA	FALSE	NA
ASV_366	AAGCGTTATCCGGAATTATTGGGCGTAAAGAGTGCGTAGGTGGTTACCTAAGCAGGGGGTGAAAGGCACTGGCTTAACCAATGTCAGCCCCCTGAACTGGGTACCTTGAGTGCAGGAGAGGAAAGCGGAATTCCTAGTGTAGCGGTGAAATGCGTAGATATTAGGAGGAACACCAGTGGCGAAGGCGGCTTTCTGGACTGTTACTGACACTGAGGCACGAAAGTGTGGGGAGCAAA	12.8708	-0.299768	0.856465	-0.350006	0.726334	0.909094	Bacteria	Bacillota	Clostridia	Clostridiales	Clostridiales_Incertae_Sedis_XIII	NA	NA	FALSE	NA
ASV_772	AAGCGTTATCCGGAATTATTGGGCGTAAAGAGTGCGTAGGTGGTTACCTAAGCAGGGGGTGAAAGGCTATGGCTTAACCATAGTTAGCCCCCTGAACTGGGCTACTTGAGTGCAGGAGAGGAAAGCGGAATTCCTAGTGTAGCGGTGAAATGCGTAGATATTAGGAGGAACACCAGTGGCGAAGGCGGCTTTCTGGACTGTAACTGACACTGAGGCACGAAAGTGTGGGGAGCAAA	3.13954	-0.25408	1.57662	-0.161155	0.871971	0.958958	Bacteria	Bacillota	Clostridia	Clostridiales	Clostridiales_Incertae_Sedis_XIII	Mogibacterium	NA	FALSE	Ihubacter
ASV_560	AAGCGTTATCCGGAATTATTGGGCGTAAAGAGTGCGTAGGTGGTTACCTAAGCAGGGGGTGAAAGGCTATGGCTTAACCATAGTTAGCCCCCTGAACTGGGCTACTTGAGTGCAGGAGAGGAAAGCGGAATTCCTAGTGTAGCGGTGAAATGCGTAGATATTAGGAGGAACACCAGTGGCGAAGGCGGCTTTCTGGACTGTTACTGACACTGAGGCACGAAAGTGTGGGGAGCAAA	5.99263	-0.494882	1.71393	-0.288741	0.772779	0.936891	Bacteria	Bacillota	Clostridia	Clostridiales	Clostridiales_Incertae_Sedis_XIII	Mogibacterium	NA	FALSE	Emergencia
ASV_744	AAGCGTTATCCGGAATTATTGGGCGTAAAGAGTGCGTAGGTGGTTATCTAAGCGTAAGGTTTAAGCGTGCAGCTCAACTGCATCTCGCCTTGCGAACTGGACTACTTGAGTGCAGGAGGGGAAAGCGGAATTCCTAGTGTAGCGGTGAAATGCGTAGATATTAGGAGGAACACCAGCGGCGAAGGCGGCTTTCTGGACTGTAACTGACACTGAGGCACGAAAGCGTGGGGAGCAAA	2.39973	0.533503	1.3286	0.401554	0.688013	0.891868	Bacteria	Bacillota	Clostridia	Clostridiales	Clostridiales_Incertae_Sedis_XIII	Mogibacterium	NA	FALSE	Mogibacterium
ASV_79	AAGCGTTATCCGGAATTATTGGGCGTAAAGGGCTCGTAGGCGGTTCGTCGCGTCCGGTGTGAAAGTCCATCGCTTAACGGTGGATCCGCGCCGGGTACGGGCGGGCTTGAGTGCGGTAGGGGAGACTGGAATTCCCGGTGTAACGGTGGAATGTGTAGATATCGGGAAGAACACCAATGGCGAAGGCAGGTCTCTGGGCCGTCACTGACGCTGAGGAGCGAAAGCGTGGGGAGCGA	76.8271	1.91614	1.35857	1.41041	0.158419	0.439467	Bacteria	Actinomycetota	Actinobacteria	Bifidobacteriales	Bifidobacteriaceae	Bifidobacterium	NA	FALSE	Bifidobacterium
ASV_240	AAGCGTTATCCGGAATTATTGGGCGTAAAGGGCTCGTAGGCGGTTCGTCGCGTCCGGTGTGAAAGTCCATCGCTTAACGGTGGATCCGCGCCGGGTACGGGCGGGCTTGAGTGCGGTAGGGGAGACTGGAATTCCCGGTGTAACGGTGGAATGTGTAGATATCGGGAAGAACACCAATGGCGAAGGCAGGTCTCTGGGCCGTTACTGACGCTGAGGAGCGAAAGCGTGGGGAGCGA	10.1327	0.414362	2.23174	0.185668	0.852705	0.958958	Bacteria	Actinomycetota	Actinobacteria	Bifidobacteriales	Bifidobacteriaceae	Bifidobacterium	NA	FALSE	Bifidobacterium
ASV_118	AAGCGTTATCCGGAATTATTGGGCGTAAAGGGCTCGTAGGCGGTTCGTCGCGTCCGGTGTGAAAGTCCATCGCTTAACGGTGGATCTGCGCCGGGTACGGGCGGGCTGGAGTGCGGTAGGGGAGACTGGAATTCCCGGTGTAACGGTGGAATGTGTAGATATCGGGAAGAACACCAATGGCGAAGGCAGGTCTCTGGGCCGTTACTGACGCTGAGGAGCGAAAGCGTGGGGAGCGA	16.6512	0.705156	1.30001	0.542425	0.587526	0.859389	Bacteria	Actinomycetota	Actinobacteria	Bifidobacteriales	Bifidobacteriaceae	Bifidobacterium	NA	FALSE	Bifidobacterium
ASV_215	AAGCGTTATCCGGATTTACTGGGCGTAAAGGGAGCGTAGGCGGATATTTAAGTGGGATGTGAAATACCCGAGCTTAACTTGGGAGCTGCATTCCAAACTGGATATCTAGAGTGCAGGAGAGGAGAATGGAATTCCTAGTGTAGCGGTGAAATGCGTAGAGATTAGGAAGAACACCAGTGGCGAAGGCGATTCTCTGGACTGTAACTGACGCTGAGGCTCGAAAGCGTGGGGAGCAA	54.3093	-1.75041	1.3969	-1.25307	0.210179	0.525448	Bacteria	Bacillota	Clostridia	Clostridiales	Clostridiaceae_1	Clostridium_sensu_stricto	NA	FALSE	Sarcina
ASV_50	AAGCGTTATCCGGATTTACTGGGTGTAAAGGGAGCGCAGACGGCACTGCAAGTCTGAAGTGAAAGCCCGGGGCTCAACCCCGGGACTGCTTTGGAAACTGTAGAGCTAGAGTGCTGGAGAGGCAAGCGGAATTCCTAGTGTAGCGGTGAAATGCGTAGATATTAGGAAGAACACCAGTGGCGAAGGCGGCTTGCTGGACAGTAACTGACGTTCAGGCTCGAAAGCGTGGGGAGCAA	61.299	1.52145	0.449184	3.38714	7.0625938139238e-4	0.0101733	Bacteria	Bacillota	Clostridia	Clostridiales	Lachnospiraceae	NA	NA	TRUE	Faecalimonas
ASV_149	AAGCGTTATCCGGATTTACTGGGTGTAAAGGGAGCGCAGACGGCGATGCAAGTCTGGAGTGAAAGCCCGGGGCTCAACCCCGGGACTGCTTTGGAAACTGTATGGCTAGAGTGCTGGAGAGGCAAGCGGAATTCCTAGTGTAGCGGTGAAATGCGTAGATATTAGGAAGAACACCAGTGGCGAAGGCGGCTTGCTGGACAGTAACTGACGTTCAGGCTCGAAAGCGTGGGGAGCAA	35.5084	0.809552	0.361405	2.24001	0.0250901	0.15054	Bacteria	Bacillota	Clostridia	Clostridiales	Lachnospiraceae	NA	NA	FALSE	Lachnoclostridium/ Lacrimispora
ASV_13	AAGCGTTATCCGGATTTACTGGGTGTAAAGGGAGCGCAGGCGGAAGGCTAAGTCTGATGTGAAAGCCCGGGGCTCAACCCCGGTACTGCATTGGAAACTGGTCATCTAGAGTGTCGGAGGGGTAAGTGGAATTCCTAGTGTAGCGGTGAAATGCGTAGATATTAGGAGGAACACCAGTGGCGAAGGCGGCTTACTGGACGATAACTGACGCTGAGGCTCGAAAGCGTGGGGAGCAA	640.582	1.23944	0.552232	2.24441	0.0248058	0.150266	Bacteria	Bacillota	Clostridia	Clostridiales	Lachnospiraceae	Roseburia	inulinivorans	FALSE	Roseburia
ASV_396	AAGCGTTATCCGGATTTACTGGGTGTAAAGGGAGCGCAGGCGGATGGCTAAGTCTGATGTGAAAGCCCGGGGCTCAACCCCGGGACTGCATTGGAAACTGGTTATCTTGAGTGTCGGAGAGGTAAGTGGAATTCCTAGTGTAGCGGTGAAATGCGTAGATATTAGGAGGAACACCAGTGGCGAAGGCGGCTTACTGGACGACAACTGACGCTGAGGCTCGAAAGCGTGGGGAGCAA	11.8882	0.28662442119945297	1.35401	0.211686	0.832352	0.958958	Bacteria	Bacillota	Clostridia	Clostridiales	Lachnospiraceae	NA	NA	FALSE	Roseburia
ASV_842	AAGCGTTATCCGGATTTACTGGGTGTAAAGGGAGCGCAGGCGGCAGGGCAAGTCAGATGTGAAAACCCGGGGCTCAACCCCGGGACTGCATTTGAAACTGTCCGGCTGGAGTGCAGGAGAGGCAGGCGGAATTCCTAGTGTAGCGGTGAAATGCGTAGATATTAGGAGGAACACCAGTGGCGAAGGCGGCCTGCTGGACTGTAACTGACGCTGAGGCTCGAAAGCGTGGGGAGCAA	3.32045	-2.30458	1.58785	-1.45138	0.146675	0.421941	Bacteria	Bacillota	Clostridia	Clostridiales	Lachnospiraceae	Acetitomaculum	NA	FALSE	Acetitomaculum
ASV_195	AAGCGTTATCCGGATTTACTGGGTGTAAAGGGAGCGCAGGCGGCATGATAAGTCTGATGTGAAAACCCAAGGCTCAACCATGGGACTGCATTGGAAACTGTCGTGCTGGAGTGTCGGAGAGGTAAGCGGAATTCCTAGTGTAGCGGTGAAATGCGTAGATATTAGGAGGAACACCAGTGGCGAAGGCGGCTTACTGGACGATGACTGACGCTGAGGCTCGAAAGCGTGGGGAGCAA	3.30329	1.43746	1.85922	0.77315	0.439433	0.742207	Bacteria	Bacillota	Clostridia	Clostridiales	Lachnospiraceae	NA	NA	FALSE	Lachnobacterium
ASV_41	AAGCGTTATCCGGATTTACTGGGTGTAAAGGGAGCGCAGGCGGGACTGCAAGTTGGATGTGAAATACCGTGGCTTAACCACGGAACTGCATCCAAAACTGTAGTTCTTGAGTGAAGTAGAGGCAAGCGGAATTCCGAGTGTAGCGGTGAAATGCGTAGATATTCGGAGGAACACCAGTGGCGAAGGCGGCTTGCTGGGCTTTAACTGACGCTGAGGCTCGAAAGTGTGGGGAGCAA	91.19	2.53709	1.27227	1.99414	0.0461364	0.210623	Bacteria	Bacillota	Clostridia	Clostridiales	Ruminococcaceae	Clostridium_IV	NA	FALSE	Clostridium_IV
ASV_515	AAGCGTTATCCGGATTTACTGGGTGTAAAGGGAGCGCAGGCGGGAGGCTAAGTCTGATGTGAAAGCCCGGGGCTCAACCCCGGTACTGCATTGGAAACTGGCCACCTAGAGTGTCGGAGGGGTAAGTGGAATTCCTAGTGTAGCGGTGAAATGCGTAGATATTAGGAGGAACACCAGTGGCGAAGGCGGCTTACTGGACGATTACTGACGCTGAGGCTCGAAAGCGTGGGGAGCAA	14.5283	-2.36292	0.895805	-2.63776	0.00834552	0.0683939	Bacteria	Bacillota	Clostridia	Clostridiales	Lachnospiraceae	Roseburia	NA	FALSE	Roseburia
ASV_331	AAGCGTTATCCGGATTTACTGGGTGTAAAGGGAGCGCAGGCGGTACGGCAAGTCTGATGTGAAAGCCCGGGGCTCAACCCCGGGACTGCATTGGAAACTGTCGGACTAGAGTGTCGGAGGGGTAAGTGGAATTCCTAGTGTAGCGGTGAAATGCGTAGATATTAGGAGGAACACCAGTGGCGAAGGCGGCTTACTGGACGATGACTGACGCTGAGGCTCGAAAGCGTGGGGAGCAA	33.7491	-24.8509	1.69865	-14.6298	1.81313248168411e-48	5.96857192373122e-46	Bacteria	Bacillota	Clostridia	Clostridiales	Lachnospiraceae	Roseburia	NA	TRUE	Roseburia
ASV_439	AAGCGTTATCCGGATTTACTGGGTGTAAAGGGAGCGCAGGCGGTACGGCAAGTCTGATGTGAAAGCCCGGGGCTCAACCCCGGTACTGCATTGGAAACTGTCGAACTAGAGTGTCGGAGGGGTAAGCGGAATTCCTAGTGTAGCGGTGAAATGCGTAGATATTAGGAGGAACACCAGTGGCGAAGGCGGCTTACTGGACGATAACTGACGCTGAGGCTCGAAAGCGTGGGGAGCAA	19.118	-7.52684	1.53717	-4.89656	9.75266028008703e-7	2.67138085932819e-5	Bacteria	Bacillota	Clostridia	Clostridiales	Lachnospiraceae	Roseburia	NA	TRUE	Roseburia
ASV_638	AAGCGTTATCCGGATTTACTGGGTGTAAAGGGAGCGCAGGCGGTACGGCAAGTCTGATGTGAAAGCCCGGGGCTCAACCCCGGTACTGCATTGGAAACTGTCGAACTAGAGTGTCGGAGGGGTAAGTGGAATTCCTAGTGTAGCGGTGAAATGCGTAGATATTAGGAGGAACACCAGTGGCGAAGGCGGCTTACTGGACGATAACTGACGCTGAGGCTCGAAAGCGTGGGGAGCAA	3.16692	-4.9306	3.33172	-1.4799	0.138901	0.416255	Bacteria	Bacillota	Clostridia	Clostridiales	Lachnospiraceae	Roseburia	NA	FALSE	Roseburia
ASV_32	AAGCGTTATCCGGATTTACTGGGTGTAAAGGGAGCGCAGGCGGTACGGCAAGTCTGATGTGAAAGCCCGGGGCTCAACCCCGGTACTGCATTGGAAACTGTCGGACTAGAGTGTCGGAGGGGTAAGTGGAATTCCTAGTGTAGCGGTGAAATGCGTAGATATTAGGAGGAACACCAGTGGCGAAGGCGGCTTACTGGACGATTACTGACGCTGAGGCTCGAAAGCGTGGGGAGCAA	167.407	0.00178983	0.729055	0.002455	0.998041	0.998041	Bacteria	Bacillota	Clostridia	Clostridiales	Lachnospiraceae	Roseburia	intestinalis	FALSE	Roseburia
ASV_131	AAGCGTTATCCGGATTTACTGGGTGTAAAGGGAGCGCAGGCGGTACGGCAAGTCTGATGTGAAATCCCGGGGCTCAACCCCGGTACTGCATTGGAAACTGTCGGACTAGAGTGTCGGAGGGGTAAGTGGAATTCCTAGTGTAGCGGTGAAATGCGTAGATATTAGGAGGAACACCAGTGGCGAAGGCGGCTTACTGGACGATTACTGACGCTGAGGCTCGAAAGCGTGGGGAGCAA	35.3962	0.249265	1.11728	0.223101	0.823457	0.958958	Bacteria	Bacillota	Clostridia	Clostridiales	Lachnospiraceae	Roseburia	hominis	FALSE	Roseburia
ASV_297	AAGCGTTATCCGGATTTACTGGGTGTAAAGGGAGCGCAGGCGGTCTGGCAAGTCTGATGTGAAAATCCGGGGCTCAACTCCGGAACTGCATTGGAAACTGTCAGACTAGAGTGTCGGAGAGGTAAGTGGAATTCCTAGTGTAGCGGTGAAATGCGTAGATATTAGGAGGAACACCAGTGGCGAAGGCGGCTTACTGGACGATAACTGACGCTGAGGCTCGAAAGCGTGGGGAGCAA	10.3281	-1.08069	1.53454	-0.704241	0.481283	0.77349	Bacteria	Bacillota	Clostridia	Clostridiales	Lachnospiraceae	NA	NA	FALSE	NA
ASV_630	AAGCGTTATCCGGATTTACTGGGTGTAAAGGGAGCGCAGGCGGTCTGGCAAGTCTGATGTGAAAGCCCGGGGCTCAACCCCGGGACTGCATTGGAAACTGTCAGACTAGAGTGTCGGAGAGGTAAGTGGAATTCCTAGTGTAGCGGTGAAATGCGTAGATATTAGGAGGAACACCAGTGGCGAAGGCGGCTTACTGGACGATAACTGACGCTGAGGCTCGAAAGCGTGGGGAGCAA	3.18053	-1.10531	2.1069	-0.524617	0.599849	0.859389	Bacteria	Bacillota	Clostridia	Clostridiales	Lachnospiraceae	NA	NA	FALSE	NA
ASV_388	AAGCGTTATCCGGATTTACTGGGTGTAAAGGGAGCGCAGGCGGTCTGGCAAGTCTGATGTGAAATCCCGGGGCTCAACCCTGGAACTGCATTGGAAACTGTCAGACTAGAGTGCCGGAGAGGTAAGTGGAATTCCTAGTGTAGCGGTGAAATGCGTAGATATTAGGAGGAACACCAGTGGCGAAGGCGGCTTACTGGACGGTAACTGACGCTGAGGCTCGAAAGCGTGGGGAGCAA	22.7588	-2.24661	1.08634	-2.06805	0.0386351	0.188683	Bacteria	Bacillota	Clostridia	Clostridiales	Lachnospiraceae	NA	NA	FALSE	Roseburia
ASV_345	AAGCGTTATCCGGATTTACTGGGTGTAAAGGGAGCGCAGGCGGTCTGGCAAGTCTGATGTGAAATCCCGGGGCTCAACTCCGGAATTGCATTGGAAACTGTCAGACTAGAGTGCCGGAGAGGTAAGTGGAATTCCTAGTGTAGCGGTGAAATGCGTAGATATTAGGAGGAACACCAGTGGCGAAGGCGGCTTACTGGACGGTAACTGACGCTGAGGCTCGAAAGCGTGGGGAGCAA	14.9797	2.72046	1.67069	1.62834	0.103452	0.350402	Bacteria	Bacillota	Clostridia	Clostridiales	Lachnospiraceae	NA	NA	FALSE	NA
ASV_718	AAGCGTTATCCGGATTTACTGGGTGTAAAGGGAGCGCAGGCGGTCTTGCAAGTCTGATGTGAAAGCCCGGGGCTCAACCCCGGGACTGCATTGGAAACTGTGAGACTTGAGTGTCGGAGGGGCAAGTGGAATTCCTAGTGTAGCGGTGAAATGCGTAGATATTAGGAGGAACACCAGTGGCGAAGGCGGCTTGCTGGACGACAACTGACGCTGAGGCTCGAAAGCGTGGGGAGCAA	8.19133	-5.61532	1.77906	-3.15634	0.00159761	0.0201299	Bacteria	Bacillota	Clostridia	Clostridiales	Lachnospiraceae	NA	NA	TRUE	Roseburia
ASV_311	AAGCGTTATCCGGATTTACTGGGTGTAAAGGGAGCGCAGGCGGTGCGGCAAGTCAGATGTGAAAACCCGGGGCTCAACCCCGGGACTGCATTTGAAACTGTCGGACTAGAGTGCCGGAGAGGTAAGTGGAATTCCTAGTGTAGCGGTGAAATGCGTAGATATTAGGAGGAACACCAGTGGCGAAGGCGGCTTACTGGACGGTAACTGACGCTGAGGCTCGAAAGCGTGGGGAGCAA	3.91434	0.445542	1.21417	0.366952	0.713655	0.904633	Bacteria	Bacillota	Clostridia	Clostridiales	Lachnospiraceae	NA	NA	FALSE	NA
ASV_151	AAGCGTTATCCGGATTTACTGGGTGTAAAGGGAGCGCAGGCGGTGCGGCAAGTCTGATGTGAAAGCCCGGGGCTCAACCCCGGGACTGCATTGGAAACTGTCGTACTTGAGTATCGGAGAGGTAAGTGGAATTCCTAGTGTAGCGGTGAAATGCGTAGATATTAGGAGGAACACCAGTGGCGAAGGCGGCTTACTGGACGATAACTGACGCTGAGGCTCGAAAGCGTGGGGAGCAA	59.2208	-1.13704	1.40062	-0.811809	0.416901	0.716646	Bacteria	Bacillota	Clostridia	Clostridiales	Lachnospiraceae	Roseburia	NA	FALSE	Roseburia
ASV_7	AAGCGTTATCCGGATTTACTGGGTGTAAAGGGAGCGCAGGCGGTGCGGCAAGTCTGATGTGAAAGCCCGGGGCTCAACCCCGGTACTGCATTGGAAACTGTCGTACTAGAGTGTCGGAGGGGTAAGCGGAATTCCTAGTGTAGCGGTGAAATGCGTAGATATTAGGAGGAACACCAGTGGCGAAGGCGGCTTACTGGACGATAACTGACGCTGAGGCTCGAAAGCGTGGGGAGCAA	971.387	-0.033626	0.554036	-0.0606928	0.951604	0.990926	Bacteria	Bacillota	Clostridia	Clostridiales	Lachnospiraceae	Roseburia	NA	FALSE	Roseburia
ASV_25	AAGCGTTATCCGGATTTACTGGGTGTAAAGGGAGCGCAGGCGGTGCGGCAAGTCTGATGTGAAAGCCCGGGGCTCAACCCCGGTACTGCATTGGAAACTGTCGTACTAGAGTGTCGGAGGGGTAAGTGGAATTCCTAGTGTAGCGGTGAAATGCGTAGATATTAGGAGGAACACCAGTGGCGAAGGCGGCTTACTGGACGATAACTGACGCTGAGGCTCGAAAGCGTGGGGAGCAA	324.393	0.217612	0.717428	0.303322	0.761644	0.929292	Bacteria	Bacillota	Clostridia	Clostridiales	Lachnospiraceae	Roseburia	faecis	FALSE	Roseburia
ASV_621	AAGCGTTATCCGGATTTACTGGGTGTAAAGGGAGCGCAGGCGGTGCGGCAAGTCTGATGTGAAAGCCCGGGGCTCAACCGCGGGACTGCATTGGAAACTGTCGTACTAGAGTGTCGGAGAGGTAAGTGGAATTCCTAGTGTAGCGGTGAAATGCGTAGATATTAGGAGGAACACCAGTGGCGAAGGCGGCTTACTGGACGATAACTGACGCTGAGGCTCGAAAGCGTGGGGAGCAA	1.42651	-1.22396	2.65446	-0.461094	0.644731	0.869601	Bacteria	Bacillota	Clostridia	Clostridiales	Lachnospiraceae	Roseburia	NA	FALSE	Roseburia
ASV_1112	AAGCGTTATCCGGATTTACTGGGTGTAAAGGGAGCGCAGGCGGTGCGGCAAGTCTGATGTGAAATCCCGGGGCTCAACCCCGGAATTGCATTGGAAACTGTCGGACTAGAGTGTCGGAGAGGTAAGTGGAATTCCTAGTGTAGCGGTGAAATGCGTAGATATTAGGAGGAACACCAGTGGCGAAGGCGGCTTACTGGACGATAACTGACGCTGAGGCTCGAAAGCGTGGGGAGCAA	1.96814	-4.24715	2.39472	-1.77354	0.0761387	0.283831	Bacteria	Bacillota	Clostridia	Clostridiales	Lachnospiraceae	Roseburia	NA	FALSE	Roseburia
ASV_645	AAGCGTTATCCGGATTTACTGGGTGTAAAGGGAGCGCAGGCGGTTCTGCAAGTCTGGTGTGAAAGCCCGGGGCTCAACCCCGGGACTGCATTGGAAACTGTGGGACTTGAGTGTCGGAGGGGCAAGTGGAATTCCTAGTGTAGCGGTGAAATGCGTAGATATTAGGAGGAACACCAGTGGCGAAGGCGGCTTGCTGGACGACAACTGACGCTGAGGCTCGAAAGCGTGGGGAGCAA	8.74583	-6.40002	1.51503	-4.22434	2.39637529097998e-5	4.5748982827799e-4	Bacteria	Bacillota	Clostridia	Clostridiales	Lachnospiraceae	NA	NA	TRUE	Roseburia
ASV_365	AAGCGTTATCCGGATTTACTGGGTGTAAAGGGAGCGCAGGCGGTTTGGCAAGTCTGATGTGAAAATCCGGGGCTCAACTCCGGAACTGCATTGGAAACTGTCAGACTAGAGTGTCGGAGAGGTAAGTGGAATTCCTAGTGTAGCGGTGAAATGCGTAGATATTAGGAGGAACACCAGTGGCGAAGGCGGCTTACTGGACGATAACTGACGCTGAGGCTCGAAAGCGTGGGGAGCAA	14.466	-0.955091	1.30264	-0.733193	0.463441	0.764225	Bacteria	Bacillota	Clostridia	Clostridiales	Lachnospiraceae	NA	NA	FALSE	NA
ASV_380	AAGCGTTATCCGGATTTACTGGGTGTAAAGGGAGCGTAGACGGAACGGCAAGTTTGAAGTGAAATACCCGGGCTTAACCCGGGAACTGCTTTGAAAACTGTCGATCTAGAGTGTCGGAGAGGTAAGTGGAATTCCTGGTGTAGTAGTGAAATGCGTAGATATCAGGAAGAACACCGGAGGCGAAGGCGGCTTACTGGACGATAACTGACGTTGAGGCTCGAAAGCGTGGGGAGCAA	24.9046	-0.903303	1.75307	-0.51527	0.606364	0.861867	Bacteria	Bacillota	Clostridia	Clostridiales	Lachnospiraceae	Oribacterium	NA	FALSE	Oribacterium
ASV_316	AAGCGTTATCCGGATTTACTGGGTGTAAAGGGAGCGTAGACGGAAGAGCAAGTCTGATGTGAAAGGCTGGGGCTTAACCCCAGGACTGCATTGGAAACTGTTTTTCTTGAGTGCCGGAGAGGTAAGCGGAATTCCTAGTGTAGCGGTGAAATGCGTAGATATTAGGAGGAACACCAGTGGCGAAGGCGGCTTACTGGACGGTAACTGACGTTGAGGCTCGAAAGCGTGGGGAGCAA	18.3451	-0.0309731	0.966713	-0.0320396	0.97444	0.993779	Bacteria	Bacillota	Clostridia	Clostridiales	Lachnospiraceae	Blautia	stercoris	FALSE	Blautia
ASV_182	AAGCGTTATCCGGATTTACTGGGTGTAAAGGGAGCGTAGACGGAAGTGCAAGTCAGAAGTGAAAGCCCGGGGCTTAACCCCGGGACTGCTTTTGAAACTGTGCATCTAGAGTGCAGGAGAGGTAAGCGGAATTCCTAGTGTAGCGGTGAAATGCGTAGATATTAGGAGGAACACCGGTGGCGAAGGCGGCTTACTGGACTGTAACTGACGTTGAGGCTCGAAAGCGTGGGGAGCAA	22.1295	0.823112	1.01647	0.809778	0.418068	0.716646	Bacteria	Bacillota	Clostridia	Clostridiales	Lachnospiraceae	NA	NA	FALSE	Kineothrix
ASV_611	AAGCGTTATCCGGATTTACTGGGTGTAAAGGGAGCGTAGACGGAATGGCAAGTCTGATGTGAAAGGCCGGGGCTCAACCCCGGGACTGCATTGGAAACTGCCAATCTAGAGTACCGGAGGGGTAAGTGGAATTCCTAGTGTAGCGGTGAAATGCGTAGATATTAGGAGGAACACCAGTGGCGAAGGCGGCTTACTGGACGGTAACTGACGTTGAGGCTCGAAAGCGTGGGGAGCAA	6.86278	0.238309	1.60083	0.148866	0.881659	0.958958	Bacteria	Bacillota	Clostridia	Clostridiales	Lachnospiraceae	Ruminococcus2	NA	FALSE	Ruminococcus
ASV_241	AAGCGTTATCCGGATTTACTGGGTGTAAAGGGAGCGTAGACGGAATGGCAAGTCTGATGTGAAAGGCCGGGGCTCAACCCCGGGACTGCATTGGAAACTGTCAATCTAGAGTACCGGAGGGGTAAGTGGAATTCCTAGTGTAGCGGTGAAATGCGTAGATATTAGGAGGAACACCAGTGGCGAAGGCGGCTTACTGGACGGTAACTGACGTTGAGGCTCGAAAGCGTGGGGAGCAA	20.3547	-1.32501	0.9031	-1.46718	0.142328	0.421941	Bacteria	Bacillota	Clostridia	Clostridiales	Lachnospiraceae	Ruminococcus2	NA	FALSE	Ruminococcus
ASV_112	AAGCGTTATCCGGATTTACTGGGTGTAAAGGGAGCGTAGACGGACTGGCAAGTCTGATGTGAAAGGCGGGGGCTCAACCCCTGGACTGCATTGGAAACTGTTAGTCTTGAGTGCCGGAGAGGTAAGCGGAATTCCTAGTGTAGCGGTGAAATGCGTAGATATTAGGAGGAACACCAGTGGCGAAGGCGGCTTACTGGACGGTAACTGACGTTGAGGCTCGAAAGCGTGGGGAGCAA	48.0349	-0.513811	0.35327	-1.45444	0.145823	0.421941	Bacteria	Bacillota	Clostridia	Clostridiales	Lachnospiraceae	Blautia	obeum	FALSE	Blautia
ASV_487	AAGCGTTATCCGGATTTACTGGGTGTAAAGGGAGCGTAGACGGAGAGGCAAGTCTGATGTGAAAACCCGGGGCTCAACCCCGGGACTGCATTGGAAACTGTTTTTCTAGAGTGTCGGAGAGGTAAGCGGAATTCCTAGTGTAGCGGTGAAATGCGTAGATATTAGGAGGAACACCAGTGGCGAAGGCGGCTTACTGGACGATGACTGACGTTGAGGCTCGAAAGCGTGGGGAGCAA	16.3104	-0.484899	1.03933	-0.46655	0.640822	0.869601	Bacteria	Bacillota	Clostridia	Clostridiales	Lachnospiraceae	Clostridium_XlVa	NA	FALSE	Mediterraneibacter
ASV_322	AAGCGTTATCCGGATTTACTGGGTGTAAAGGGAGCGTAGACGGAGCAGCAAGTCTGATGTGAAAACCCGGGGCTCAACCCCGGGACTGCATTGGAAACTGTTGATCTGGAGTGCCGGAGAGGTAAGCGGAATTCCTAGTGTAGCGGTGAAATGCGTAGATATTAGGAGGAACACCAGTGGCGAAGGCGGCTTACTGGACGGTAACTGACGTTGAGGCTCGAAAGCGTGGGGAGCAA	12.8407	-0.335434	1.3208	-0.253962	0.799525	0.950694	Bacteria	Bacillota	Clostridia	Clostridiales	Lachnospiraceae	Ruminococcus2	NA	FALSE	Ruminococcus
ASV_103	AAGCGTTATCCGGATTTACTGGGTGTAAAGGGAGCGTAGACGGAGTGGCAAGTCTGATGTGAAAACCCGGGGCTCAACCCCGGGACTGCATTGGAAACTGTCAATCTAGAGTACCGGAGAGGTAAGCGGAATTCCTAGTGTAGCGGTGAAATGCGTAGATATTAGGAGGAACACCAGTGGCGAAGGCGGCTTACTGGACGGTAACTGACGTTGAGGCTCGAAAGCGTGGGGAGCAA	89.162	-0.307974	0.441646	-0.697333	0.485595	0.774493	Bacteria	Bacillota	Clostridia	Clostridiales	Lachnospiraceae	Ruminococcus2	NA	FALSE	Ruminococcus
ASV_69	AAGCGTTATCCGGATTTACTGGGTGTAAAGGGAGCGTAGACGGATGGACAAGTCTGATGTGAAAGGCTGGGGCTCAACCCCGGGACTGCATTGGAAACTGCCCGTCTTGAGTGCCGGAGAGGTAAGCGGAATTCCTAGTGTAGCGGTGAAATGCGTAGATATTAGGAGGAACACCAGTGGCGAAGGCGGCTTACTGGACGGTAACTGACGTTGAGGCTCGAAAGCGTGGGGAGCAA	50.8878	-0.115057	0.367711	-0.312902	0.754355	0.926401	Bacteria	Bacillota	Clostridia	Clostridiales	Lachnospiraceae	Blautia	NA	FALSE	Blautia
ASV_330	AAGCGTTATCCGGATTTACTGGGTGTAAAGGGAGCGTAGACGGATTAGCAAGTCTGATGTGAAAGGCAGGGGCTCAACCCCTGGACTGCATTGGAAACTGCCAGTCTTGAGTGCCGGAGAGGTAAGCGGAATTCCTAGTGTAGCGGTGAAATGCGTAGATATTAGGAGGAACACCAGTGGCGAAGGCGGCTTACTGGACGGCAACTGACGTTGAGGCTCGAAAGCGTGGGGAGCAA	16.4423	0.752027	0.712106	1.05606	0.290941	0.598996	Bacteria	Bacillota	Clostridia	Clostridiales	Lachnospiraceae	Blautia	obeum	FALSE	Blautia
ASV_909	AAGCGTTATCCGGATTTACTGGGTGTAAAGGGAGCGTAGACGGCAAAGCAAGTCTGAAGTGAAAGCCCGGGGCTCAACCCCGGGACTGCTTTGGAAACTGTTTAGCTAGAGTGCTGGAGAGGTAAGCGGAATTCCTAGTGTAGCGGTGAAATGCGTAGATATTAGGAGGAACACCAGTGGCGAAGGCGGCTTACTGGACAGTAACTGACGTTGAGGCTCGAAAGCGTGGGGAGCAA	3.17932	-0.518993	1.86431	-0.278384	0.780718	0.94044413441933306	Bacteria	Bacillota	Clostridia	Clostridiales	Lachnospiraceae	NA	NA	FALSE	NA
ASV_242	AAGCGTTATCCGGATTTACTGGGTGTAAAGGGAGCGTAGACGGCAAGGCAAGTCTGAAGTGAAAGCCCGGTGCTTAACGCCGGGACTGCTTTGGAAACTGTTTGGCTGGAGTGCCGGAGAGGTAAGCGGAATTCCTAGTGTAGCGGTGAAATGCGTAGATATTAGGAAGAACACCAGTGGCGAAGGCGGCTTACTGGACGGTAACTGACGTTGAGGCTCGAAAGCGTGGGGAGCAA	22.3833	-0.998808	0.710496	-1.40579	0.159787	0.439588	Bacteria	Bacillota	Clostridia	Clostridiales	Lachnospiraceae	Fusicatenibacter	NA	FALSE	Fusicatenibacter
ASV_57	AAGCGTTATCCGGATTTACTGGGTGTAAAGGGAGCGTAGACGGCAAGGCAAGTCTGATGTGAAAACCCAGGGCTTAACCCTGGGACTGCATTGGAAACTGTCTGGCTCGAGTGCCGGAGAGGTAAGCGGAATTCCTAGTGTAGCGGTGAAATGCGTAGATATTAGGAAGAACACCAGTGGCGAAGGCGGCTTACTGGACGGTAACTGACGTTGAGGCTCGAAAGCGTGGGGAGCAA	80.2899	0.252294	0.447171	0.564201	0.572617	0.852834	Bacteria	Bacillota	Clostridia	Clostridiales	Lachnospiraceae	Fusicatenibacter	saccharivorans	FALSE	Fusicatenibacter
ASV_868	AAGCGTTATCCGGATTTACTGGGTGTAAAGGGAGCGTAGACGGCAAGGCAAGTCTGATGTGAAAGGCTGGGGCTCAACCCCGGGACTGCATTGGAAACTGTCCTGCTAGAGTGCCGGAGAGGTAAGCGGAATTCCTAGTGTAGCGGTGAAATGCGTAGATATTAGGAGGAACACCAGTGGCGAAGGCGGCTTACTGGACGGTAACTGACGTTGAGGCTCGAAAGCGTGGGGAGCAA	2.62425	-0.234689	1.01193	-0.231921	0.816599	0.958958	Bacteria	Bacillota	Clostridia	Clostridiales	Lachnospiraceae	Blautia	NA	FALSE	Blautia
ASV_905	AAGCGTTATCCGGATTTACTGGGTGTAAAGGGAGCGTAGACGGCAATGCAAGTCTGAAGTGAAAGGACGGGGCTTAACCCTGTGACTGCTTTGGAAACTGTGTAGCTTGAGTGCCGGAGGGGTAAGCGGAATTCCTAGTGTAGCGGTGAAATGCGTAGATATTAGGAGGAACACCAGTGGCGAAGGCGGCTTACTGGACGGTAACTGACGTTGAGGCTCGAAAGCGTGGGGAGCAA	2.60263	-1.13794	1.38926	-0.819099	0.41273	0.713319	Bacteria	Bacillota	Clostridia	Clostridiales	Lachnospiraceae	NA	NA	FALSE	Blautia
ASV_313	AAGCGTTATCCGGATTTACTGGGTGTAAAGGGAGCGTAGACGGCACAGCAAGTCTGATGTGAAAGCCCGGGGCCCAACCCCGGAACTGCATTGGAAACTGCTGGGCTTGAGTGCAGGAGAGGTAAGCGGAATTCCTAGTGTAGCGGTGAAATGCGTAGATATTAGGAGGAACACCAGTGGCGAAGGCGGCTTACTGGACTGTAACTGACGTTGAGGCTCGAAAGCGTGGGGAGCAA	30.7921	0.522495	1.07325	0.486834	0.626376	0.867103	Bacteria	Bacillota	Clostridia	Clostridiales	Lachnospiraceae	NA	NA	FALSE	NA
ASV_467	AAGCGTTATCCGGATTTACTGGGTGTAAAGGGAGCGTAGACGGCACAGCAAGTCTGATGTGAAAGCCCGGGGCCCAACCCCGGAACTGCATTGGAAACTGTTGGGCTTGAGTGCAGGAGAGGTAAGCGGAATTCCTAGTGTAGCGGTGAAATGCGTAGATATTAGGAGGAACACCAGTGGCGAAGGCGGCTTACTGGACTGTAACTGACGTTGAGGCTCGAAAGCGTGGGGAGCAA	14.6851	-0.697805	1.52553	-0.457419	0.64737	0.869601	Bacteria	Bacillota	Clostridia	Clostridiales	Lachnospiraceae	NA	NA	FALSE	Ambiguous
ASV_65	AAGCGTTATCCGGATTTACTGGGTGTAAAGGGAGCGTAGACGGCACGGCAAGCCAGATGTGAAAGCCCGGGGCTCAACCCCGGGACTGCATTTGGAACTGCTGAGCTAGAGTGTCGGAGAGGCAAGTGGAATTCCTAGTGTAGCGGTGAAATGCGTAGATATTAGGAGGAACACCAGTGGCGAAGGCGGCTTGCTGGACGATGACTGACGTTGAGGCTCGAAAGCGTGGGGAGCAA	130.733	0.085852	0.334135	0.256938	0.797227	0.950694	Bacteria	Bacillota	Clostridia	Clostridiales	Lachnospiraceae	Dorea	longicatena	FALSE	Longicatena
ASV_886	AAGCGTTATCCGGATTTACTGGGTGTAAAGGGAGCGTAGACGGCACTGCAAGTCCGATGTGAAAGCCCGGGGCTCAACCCCGGGACTGCATTGGAAACTGTGATGCTAGAGTGCAGGAGAGGTAAGCGGAATTCCTAGTGTAGCGGTGAAATGCGTAGATATTAGGAGGAACACCAGTGGCGAAGGCGGCTTACTGGACTGTAACTGACGTTGAGGCTCGAAAGCGTGGGGAGCAA	3.0142	-4.85951	1.85347	-2.62185	0.00874542	0.0706361	Bacteria	Bacillota	Clostridia	Clostridiales	Lachnospiraceae	Clostridium_XlVa	NA	FALSE	Lacrimispora
ASV_633	AAGCGTTATCCGGATTTACTGGGTGTAAAGGGAGCGTAGACGGCAGAGCAAGTCTGATGTGAAAGCCCGGGGCCCAACCCCGGAACTGCATTGGAAACTGTTCAGCTCGAGTGCAGGAGAGGTAAGCGGAATTCCTAGTGTAGCGGTGAAATGCGTAGATATTAGGAGGAACACCAGTGGCGAAGGCGGCTTACTGGACTGTAACTGACGTTGAGGCTCGAAAGCGTGGGGAGCAA	3.82298	-4.32876	3.06877	-1.41058	0.158368	0.439467	Bacteria	Bacillota	Clostridia	Clostridiales	Lachnospiraceae	NA	NA	FALSE	NA
ASV_346	AAGCGTTATCCGGATTTACTGGGTGTAAAGGGAGCGTAGACGGCAGCGCAAGTCTGAAGTGAAAGCCCGGGGCTCAACCCCGGAATGGCTTTGGAAACTGTGCAGCTAGAGTACCGGAGGGGTAAGCGGAATTCCTAGTGTAGCGGTGAAATGCGTAGATATTAGGAGGAACACCAGTGGCGAAGGCGGCTTACTGGACGGTAACTGACGTTGAGGCTCGAAAGCGTGGGGAGCAA	15.4132	0.974683	0.988106	0.986415	0.32393	0.620291	Bacteria	Bacillota	Clostridia	Clostridiales	Lachnospiraceae	NA	NA	FALSE	NA
ASV_713	AAGCGTTATCCGGATTTACTGGGTGTAAAGGGAGCGTAGACGGCAGGGCAAGTCTGATGTGAAAACCCGGGGCTCAACCCCGGGACTGCATTGGAAACTGTCCGGCTGGAGTGCAGGAGAGGTAAGTGGAATTCCTAGTGTAGCGGTGAAATGCGTAGATATTAGGAGGAACACCAGTGGCGAAGGCGGCTTACTGGACTGTAACTGACGTTGAGGCTCGAAAGCGTGGGGAGCAA	8.34251	-6.32648	1.46729	-4.31168	1.62020546332622e-5	3.1897795059234e-4	Bacteria	Bacillota	Clostridia	Clostridiales	Lachnospiraceae	Clostridium_XlVa	NA	TRUE	Kineothrix
ASV_1316	AAGCGTTATCCGGATTTACTGGGTGTAAAGGGAGCGTAGACGGCAGTACAAGTCTGAAGTGAAAGCCCGGGGCTCAACCCCGGAACTGCTTTGGAAACTGTACAGCTAGAGTACCGGAGGGGTAAGCGGAATTCCTAGTGTAGCGGTGAAATGCGTAGATATTAGGAGGAACACCAGTGGCGAAGGCGGCTTACTGGACGGTAACTGACGTTGAGGCTCGAAAGCGTGGGGAGCAA	1.40667	-0.714331	1.91993	-0.372061	0.709847	0.904633	Bacteria	Bacillota	Clostridia	Clostridiales	Lachnospiraceae	NA	NA	FALSE	NA
ASV_494	AAGCGTTATCCGGATTTACTGGGTGTAAAGGGAGCGTAGACGGCATAGCAAGTCTGAAGTGAAATCCCGGGGCTCAACCCCGGAACTGCTTTGGAAACTGTTAAGCTAGAGTGCAGGAGAGGTAAGTGGAATTCCTAGTGTAGCGGTGAAATGCGTAGATATTAGGAGGAACACCAGTGGCGAAGGCGGCTTACTGGACTGTAACTGACGTTGAGGCTCGAAAGCGTGGGGAGCAA	3.00993	-1.25081	2.23987	-0.55843	0.576551	0.856104	Bacteria	Bacillota	Clostridia	Clostridiales	Lachnospiraceae	Clostridium_XlVa	NA	FALSE	Enterocloster
ASV_39	AAGCGTTATCCGGATTTACTGGGTGTAAAGGGAGCGTAGACGGCATCACAAGTCAGAAGTGAAAATCCGGGGCTCAACCCCGGAACTGCTTTTGAAACTGTGGAGCTGGAGTGCAGGAGAGGTAAGCGGAATTCCTAGTGTAGCGGTGAAATGCGTAGATATTAGGAGGAACACCAGTGGCGAAGGCGGCTTACTGGACTGTAACTGACGTTGAGGCTCGAAAGCGTGGGGAGCAA	235.058	0.0131642	0.823876	0.0159783	0.987252	0.993779	Bacteria	Bacillota	Clostridia	Clostridiales	Lachnospiraceae	Butyrivibrio	crossotus	FALSE	Eshraghiella
ASV_354	AAGCGTTATCCGGATTTACTGGGTGTAAAGGGAGCGTAGACGGCATGGCAAGTCAGATGTGAAAGCCCGGGGCTCAACCCCGGAACTGCATTTGAAACTGTCAGGCTAGAGTGCAGGAGAGGTAAGTGGAATTCCTAGTGTAGCGGTGAAATGCGTAGATATTAGGAGGAACACCAGTGGCGAAGGCGGCTTACTGGACTGTAACTGACGTTGAGGCTCGAAAGCGTGGGGAGCAA	2.43076	1.58846	2.52896	0.628107	0.529934	0.815105	Bacteria	Bacillota	Clostridia	Clostridiales	Lachnospiraceae	Clostridium_XlVa	NA	FALSE	Clostridium_XlVa
ASV_833	AAGCGTTATCCGGATTTACTGGGTGTAAAGGGAGCGTAGACGGCATGGCAAGTCTGAAGTGAAATGCCAGGGCTTAACCCTGGAACTGCTTTGGAAACTGTCTAGCTAGAGTGCAGGAGAGGTAAGCGGAATTCCTAGTGTAGCGGTGAAATGCGTAGATATTAGGAGGAACACCAGTGGCGAAGGCGGCTTACTGGACTGTAACTGACGTTGAGGCTCGAAGGCGTGGGGAGCAA	2.09882	-4.34151	3.2587	-1.33228	0.182767	0.486023	Bacteria	Bacillota	Clostridia	Clostridiales	Lachnospiraceae	NA	NA	FALSE	NA
ASV_694	AAGCGTTATCCGGATTTACTGGGTGTAAAGGGAGCGTAGACGGCATGGCAAGTCTGAAGTGAAATGCCAGGGCTTAACCCTGGAACTGCTTTGGAAACTGTCTAGCTAGAGTGCAGGAGAGGTAAGTGGAATTCCTAGTGTAGCGGTGAAATGCGTAGATATTAGGAGGAACACCAGTGGCGAAGGCGGCTTACTGGACTGTAACTGACGTTGAGGCTCGAAGGCGTGGGGAGCAA	6.03493	-2.93795	1.36479	-2.15268	0.0313436	0.165937	Bacteria	Bacillota	Clostridia	Clostridiales	Lachnospiraceae	NA	NA	FALSE	Enterocloster
ASV_86	AAGCGTTATCCGGATTTACTGGGTGTAAAGGGAGCGTAGACGGCATGGCAAGTCTGAAGTGAAATGCGGGGGCTCAACCCCTGAACTGCTTTGGAAACTGTCAGGCTGGAGTGCAGGAGAGGTAAGTGGAATTCCTAGTGTAGCGGTGAAATGCGTAGATATTAGGAGGAACACCAGTGGCGAAGGCGGCTTACTGGACTGTAACTGACGTTGAGGCTCGAAAGCGTGGGGAGCAA	131.083	1.26292	0.690667	1.82856	0.067466	0.267318	Bacteria	Bacillota	Clostridia	Clostridiales	Lachnospiraceae	NA	NA	FALSE	Kineothrix
ASV_150	AAGCGTTATCCGGATTTACTGGGTGTAAAGGGAGCGTAGACGGCATGGCAAGTCTGATGTGAAAATCCCGGGCTCAACCCGGGAACTGCATTGGAAACTGTTAAGCTAGAGTGCAGGAGAGGTAAGTGGAATTCCTAGTGTAGCGGTGAAATGCGTAGATATTAGGAGGAACACCAGTGGCGAAGGCGGCTTACTGGACTGTAACTGACGTTGAGGCTCGAAAGCGTGGGGAGCAA	93.4451	-7.68889	1.35747	-5.66413	1.47768849763095e-8	4.89970396582895e-7	Bacteria	Bacillota	Clostridia	Clostridiales	Lachnospiraceae	NA	NA	TRUE	Enterocloster
ASV_695	AAGCGTTATCCGGATTTACTGGGTGTAAAGGGAGCGTAGACGGCATTGCAAGCCAGATGTGAAAGCCCGGGGCTCAACCCCGGGACTGCATTTGGAACTGTAGAGCTAGAGTGTCGGAGAGGCAAGTGGAATTCCTAGTGTAGCGGTGAAATGCGTAGATATTAGGAGGAACACCAGTGGCGAAGGCGGCTTGCTGGACGATGACTGACGTTGAGGCTCGAAAGCGTGGGGAGCAA	1.49311	2.45635	2.13465	1.1507	0.249854	0.556506	Bacteria	Bacillota	Clostridia	Clostridiales	Lachnospiraceae	Dorea	NA	FALSE	Dorea
ASV_482	AAGCGTTATCCGGATTTACTGGGTGTAAAGGGAGCGTAGACGGCCGTGCAAGTCTGATGTGAAAGGCTGGGGCTCAACCCCGGGACTGCATTGGAAACTGTATGGCTGGAGTGCCGGAGAGGTAAGCGGAATTCCTAGTGTAGCGGTGAAATGCGTAGATATTAGGAGGAACACCAGTGGCGAAGGCGGCTTACTGGACGGTAACTGACGTTGAGGCTCGAAAGCGTGGGGAGCAA	10.521	-0.542149	0.714435	-0.75885	0.447942	0.753524	Bacteria	Bacillota	Clostridia	Clostridiales	Lachnospiraceae	Blautia	NA	FALSE	Marvinbryantia/ Murimonas
ASV_102	AAGCGTTATCCGGATTTACTGGGTGTAAAGGGAGCGTAGACGGCGACGCAAGTCTGAAGTGAAATACCCGGGCTCAACCTGGGAACTGCTTTGGAAACTGTGTTGCTAGAGTGCTGGAGAGGTAAGCGGAATTCCTAGTGTAGCGGTGAAATGCGTAGATATTAGGAAGAACACCAGTGGCGAAGGCGGCTTACTGGACAGTAACTGACGTTGAGGCTCGAAAGCGTGGGGAGCAA	84.3893	0.6503	0.391057	1.66293	0.0963267	0.337144	Bacteria	Bacillota	Clostridia	Clostridiales	Lachnospiraceae	NA	NA	FALSE	NA
ASV_821	AAGCGTTATCCGGATTTACTGGGTGTAAAGGGAGCGTAGACGGCGAGACAAGTCTGAAGTGAAAACCCGGGGCTCAACCCTGGGACTGCTTTGGAAACTGCCTGGCTAGAGTGCAGGAGAGGTAAGTGGAATTCCTAGTGTAGCGGTGAAATGCGTAGATATTAGGAGGAACACCAGTGGCGAAGGCGGCTTACTGGACTGTAACTGACGTTGAGGCTCGAAAGCGTGGGGAGCAA	2.76886	-4.74147	2.95287	-1.60571	0.108337	0.359223	Bacteria	Bacillota	Clostridia	Clostridiales	Lachnospiraceae	Clostridium_XlVa	NA	FALSE	Clostridium_XlVa
ASV_223	AAGCGTTATCCGGATTTACTGGGTGTAAAGGGAGCGTAGACGGCGAGACAAGTCTGAAGTGAAAACCCGGGGCTCAACCCTGGGACTGCTTTGGAAACTGCCTGGCTGGAGTGCAGGAGAGGTAAGTGGAATTCCTAGTGTAGCGGTGAAATGCGTAGATATTAGGAGGAACACCAGTGGCGAAGGCGGCTTACTGGACTGTAACTGACGTTGAGGCTCGAAAGCGTGGGGAGCAA	42.4616	-0.48553	1.17404	-0.413553	0.679201	0.887753	Bacteria	Bacillota	Clostridia	Clostridiales	Lachnospiraceae	Clostridium_XlVa	NA	FALSE	Lachnoclostridium
ASV_89	AAGCGTTATCCGGATTTACTGGGTGTAAAGGGAGCGTAGACGGCGAGACAAGTCTGAAGTGAAAGCCCGGGGCTCAACCCCGGGACTGCTTTGGAAACTGCCTTGCTAGAGTGCTGGAGAGGTAAGTGGAATTCCTAGTGTAGCGGTGAAATGCGTAGATATTAGGAGGAACACCAGTGGCGAAGGCGGCTTACTGGACAGTAACTGACGTTGAGGCTCGAAAGCGTGGGGAGCAA	108.327	0.432594	0.296832	1.45737	0.145014	0.421941	Bacteria	Bacillota	Clostridia	Clostridiales	Lachnospiraceae	Clostridium_XlVa	NA	FALSE	Lachnoclostridium/ Lacrimispora
ASV_1023	AAGCGTTATCCGGATTTACTGGGTGTAAAGGGAGCGTAGACGGCGAGGCAAGTCTGATGTGAAAACCCGGGGCTCAACCCCGTGACTGCATTGGAAACTGTTTTGCTTGAGTACCGGAGAGGTAAGCGGAATTCCTAGTGTAGCGGTGAAATGCGTAGATATTAGGAGGAACACCAGTGGCGAAGGCGGCTTACTGGACGGTAACTGACGTTGAGGCTCGAAAGCGTGGGGAGCAA	1.40251	0.243793	2.94931	0.0826612	0.934121	0.985311	Bacteria	Bacillota	Clostridia	Clostridiales	Lachnospiraceae	Ruminococcus2	NA	FALSE	NA
ASV_237	AAGCGTTATCCGGATTTACTGGGTGTAAAGGGAGCGTAGACGGCGAGGCAAGTCTGATGTGAAAACCCGGGGCTCAACCCCGTGACTGCATTGGAAACTGTTTTGCTTGAGTGCCGGAGAGGTAAGCGGAATTCCTAGTGTAGCGGTGAAATGCGTAGATATTAGGAGGAACACCAGTGGCGAAGGCGGCTTACTGGACGGCAACTGACGTTGAGGCTCGAAAGCGTGGGGAGCAA	11.8812	0.973251	0.960433	1.01335	0.310895	0.60639	Bacteria	Bacillota	Clostridia	Clostridiales	Lachnospiraceae	Ruminococcus2	NA	FALSE	Mediterraneibacter
ASV_644	AAGCGTTATCCGGATTTACTGGGTGTAAAGGGAGCGTAGACGGCGAGGCAAGTCTGATGTGAAAGCCTGGGGCTTAACCCCGGAACTGCATTGGAAACTGCTTTGCTGGAGTGCCGGAGAGGTAAGCGGAATTCCTAGTGTAGCGGTGAAATGCGTAGATATTAGGAGGAACACCAGTGGCGAAGGCGGCTTACTGGACGGTAACTGACGTTGAGGCTCGAAAGCGTGGGGAGCAA	2.61737	0.986653	0.971096	1.01602	0.30962	0.605778	Bacteria	Bacillota	Clostridia	Clostridiales	Lachnospiraceae	NA	NA	FALSE	NA
ASV_414	AAGCGTTATCCGGATTTACTGGGTGTAAAGGGAGCGTAGACGGCGATGCAAGTCTGAAGTGAAAGCCCCGGGCTCAACCTGGGTACTGCTTTGGAAACTGTATGGCTAGAGTGCTGGAGAGGTAAGCGGAATTCCTAGTGTAGCGGTGAAATGCGTAGATATTAGGAGGAACACCAGTGGCGAAGGCGGCTTACTGGACAGTAACTGACGTTGAGGCTCGAAAGCGTGGGGAGCAA	18.2857	0.0905086	0.782705	0.115636	0.907941	0.969497	Bacteria	Bacillota	Clostridia	Clostridiales	Lachnospiraceae	NA	NA	FALSE	Lachnoclostridium
ASV_432	AAGCGTTATCCGGATTTACTGGGTGTAAAGGGAGCGTAGACGGCGATGCAAGTCTGAAGTGAAAGCCCGGGGCTCAACCCCGGGACTGCTTTGGAAACTGCCTTGCTAGAGTGCTGGAGAGGTAAGTGGAATTCCTAGTGTAGCGGTGAAATGCGTAGATATTAGGAGGAACACCAGTGGCGAAGGCGGCTTACTGGACAGTAACTGACGTTGAGGCTCGAAAGCGTGGGGAGCAA	18.5694	2.03854	1.81015	1.12617	0.260092	0.566982	Bacteria	Bacillota	Clostridia	Clostridiales	Lachnospiraceae	Clostridium_XlVa	NA	FALSE	Lacrimispora/ Lachnoclostridium
ASV_178	AAGCGTTATCCGGATTTACTGGGTGTAAAGGGAGCGTAGACGGCGATGCAAGTCTGAAGTGAAATACCCGGGCTCAACCTGGGAACTGCTTTGGAAACTGTATGGCTAGAGTGCTGGAGAGGTAAGCGGAATTCCTAGTGTAGCGGTGAAATGCGTAGATATTAGGAAGAACACCAGTGGCGAAGGCGGCTTACTGGACAGTAACTGACGTTCAGGCTCGAAAGCGTGGGGAGCAA	38.2558	1.66224	0.681482	2.43915	0.0147218	0.0997285	Bacteria	Bacillota	Clostridia	Clostridiales	Lachnospiraceae	NA	NA	FALSE	NA
ASV_209	AAGCGTTATCCGGATTTACTGGGTGTAAAGGGAGCGTAGACGGCGATGCAAGTCTGAAGTGAAATACCCGGGCTCAACCTGGGAACTGCTTTGGAAACTGTATTGCTAGAGTGCTGGAGAGGTAAGCGGAATTCCTAGTGTAGCGGTGAAATGCGTAGATATTAGGAAGAACACCAGTGGCGAAGGCGGCTTACTGGACAGTAACTGACGTTGAGGCTCGAAAGCGTGGGGAGCAA	40.7012	-1.81093	0.790536	-2.29076	0.021977	0.139854	Bacteria	Bacillota	Clostridia	Clostridiales	Lachnospiraceae	NA	NA	FALSE	Ambiguous
ASV_139	AAGCGTTATCCGGATTTACTGGGTGTAAAGGGAGCGTAGACGGCGCAGCAAGTCTGATGTGAAAGGCAGGGGCTTAACCCCTGGACTGCATTGGAAACTGCTGTGCTTGAGTGCCGGAGGGGTAAGCGGAATTCCTAGTGTAGCGGTGAAATGCGTAGATATTAGGAGGAACACCAGTGGCGAAGGCGGCTTACTGGACGGTAACTGACGTTGAGGCTCGAAAGCGTGGGGAGCAA	29.9426	0.379669	0.729876	0.520183	0.602936	0.859389	Bacteria	Bacillota	Clostridia	Clostridiales	Lachnospiraceae	Blautia	faecis	FALSE	Blautia
ASV_705	AAGCGTTATCCGGATTTACTGGGTGTAAAGGGAGCGTAGACGGCGGCGCAAGTCTGAAGTGAAATACCCGGGCTCAACCTGGGAACTGCTTTGGAAACTGTGCTGCTAGAGTGCTGGAGAGGTAAGCGGAATTCCTAGTGTAGCGGTGAAATGCGTAGATATTAGGAAGAACACCAGTGGCGAAGGCGGCTTACTGGACAGTAACTGACGTTGAGGCTCGAAAGCGTGGGGAGCAA	5.71295	-1.34356	1.69641	-0.792004	0.428358	0.729367	Bacteria	Bacillota	Clostridia	Clostridiales	Lachnospiraceae	NA	NA	FALSE	Ambiguous
ASV_174	AAGCGTTATCCGGATTTACTGGGTGTAAAGGGAGCGTAGACGGCTAAGCAAGTCAGAAGTGAAAGGCTGGGGCTCAACCCCGGGACTGCTTTTGAAACTGTTTGGCTAGAGTGCTGGAGAGGTAAGCGGAATTCCTAGTGTAGCGGTGAAATGCGTAGATATTAGGAGGAACACCAGTGGCGAAGGCGGCTTACTGGACAGTAACTGACGTTGAGGCTCGAAAGCGTGGGGAGCAA	55.7388	-0.0922911	0.352348	-0.261931	0.793374	0.948472	Bacteria	Bacillota	Clostridia	Clostridiales	Lachnospiraceae	NA	NA	FALSE	Hungatella/ Lachnoclostridium
ASV_128	AAGCGTTATCCGGATTTACTGGGTGTAAAGGGAGCGTAGACGGCTGTGCAAGTCTGAAGTGAAAGGCATGGGCTCAACCTGTGGACTGCTTTGGAAACTGTGCAGCTAGAGTGTCGGAGAGGTAAGTGGAATTCCTAGTGTAGCGGTGAAATGCGTAGATATTAGGAGGAACACCAGTGGCGAAGGCGGCTTACTGGACGATGACTGACGTTGAGGCTCGAAAGCGTGGGGAGCAA	44.5644	0.226846	0.312355	0.726242	0.46769	0.765311	Bacteria	Bacillota	Clostridia	Clostridiales	Lachnospiraceae	Dorea	formicigenerans	FALSE	Dorea
ASV_576	AAGCGTTATCCGGATTTACTGGGTGTAAAGGGAGCGTAGACGGCTGTGTAAGTCTGAAGTGAAAGCCCGGGGCTCAACCCCGGGACTGCTTTGGAAACTATGCAGCTAGAGTGTCGGAGAGGCAAGTGGAATTCCCAGTGTAGCGGTGAAATGCGTAGATATTGGGAGGAACACCAGTGGCGAAGGCGGCTTGCTGGACGATGACTGACGTTGAGGCTCGAAAGCGTGGGGAGCAA	6.89376	-3.40877	1.96301	-1.7365	0.082475	0.299645	Bacteria	Bacillota	Clostridia	Clostridiales	Lachnospiraceae	Coprococcus	NA	FALSE	Coprococcus
ASV_146	AAGCGTTATCCGGATTTACTGGGTGTAAAGGGAGCGTAGACGGCTGTGTAAGTCTGAAGTGAAAGCCCGGGGCTCAACCCCGGGACTGCTTTGGAAACTATGCAGCTAGAGTGTCGGAGAGGTAAGTGGAATTCCCAGTGTAGCGGTGAAATGCGTAGATATTGGGAGGAACACCAGTGGCGAAGGCGGCTTACTGGACGATGACTGACGTTGAGGCTCGAAAGCGTGGGGAGCAA	37.2109	0.666399	0.354005	1.88245	0.0597743	0.242616	Bacteria	Bacillota	Clostridia	Clostridiales	Lachnospiraceae	Coprococcus	comes	FALSE	Coprococcus
ASV_741	AAGCGTTATCCGGATTTACTGGGTGTAAAGGGAGCGTAGACGGCTTTGCAAGTCTGACGTGAAAATCCGGGGCTCAACCCCGGAACTGCGTTGGAAACTGTGAGGCTTGAGTGCCGGAGAGGTAAGCGGAATTCCTAGTGTAGCGGTGAAATGCGTAGATATTAGGAGGAACACCAGTGGCGAAGGCGGCTTACTGGACGGCAACTGACGTTGAGGCTCGAAAGCGTGGGGAGCAA	2.9528	0.0617577	1.29106	0.0478348	0.961848	0.993779	Bacteria	Bacillota	Clostridia	Clostridiales	Lachnospiraceae	NA	NA	FALSE	NA
ASV_472	AAGCGTTATCCGGATTTACTGGGTGTAAAGGGAGCGTAGACGGCTTTGCAAGTCTGACGTGAAACTCCGGGGCTCAACTCCGGAACTGCGTTGGAAACTGTAAGGCTTGAGTGCCGGAGAGGTAAGCGGAATTCCTAGTGTAGCGGTGAAATGCGTAGATATTAGGAGGAACACCAGTGGCGAAGGCGGCTTACTGGACGGCAACTGACGTTGAGGCTCGAAAGCGTGGGGAGCAA	5.27588	0.978022	1.02708	0.952237	0.340977	0.639331	Bacteria	Bacillota	Clostridia	Clostridiales	Lachnospiraceae	NA	NA	FALSE	NA
ASV_593	AAGCGTTATCCGGATTTACTGGGTGTAAAGGGAGCGTAGACGGCTTTGCAAGTCTGATGTGAAAGGCGGGGGCTCAACCCCTGGACTGCATTGGAAACTGTGAGGCTTGAGTGCCGGAGAGGTAAGCGGAATTCCTAGTGTAGCGGTGAAATGCGTAGATATTAGGAGGAACACCAGTGGCGAAGGCGGCTTACTGGACGGTAACTGACGTTGAGGCTCGAAAGCGTGGGGAGCAA	3.32833	0.164327	1.00773	0.163067	0.870466	0.958958	Bacteria	Bacillota	Clostridia	Clostridiales	Lachnospiraceae	Blautia	NA	FALSE	Blautia
ASV_78	AAGCGTTATCCGGATTTACTGGGTGTAAAGGGAGCGTAGACGGTAAAGCAAGTCTGAAGTGAAAGCCCGGGGCTCAACCCCGGGACTGCTTTGGAAACTGTTTAACTAGAGTGCTGGAGAGGTAAGCGGAATTCCTAGTGTAGCGGTGAAATGCGTAGATATTAGGAGGAACACCAGTGGCGAAGGCGGCTTACTGGACAGTAACTGACGTTGAGGCTCGAAAGCGTGGGGAGCAA	37.6526	2.46077	1.13024	2.17721	0.0294649	0.160615	Bacteria	Bacillota	Clostridia	Clostridiales	Lachnospiraceae	Clostridium_XlVa	NA	FALSE	Blautia
ASV_287	AAGCGTTATCCGGATTTACTGGGTGTAAAGGGAGCGTAGACGGTAAAGCAAGTCTGAAGTGAAAGCCCGGGGCTCAACCGCGGGACTGCTTTGGAAACTGTTTAACTAGAGTGCTGGAGAGGTAAGCGGAATTCCTAGTGTAGCGGTGAAATGCGTAGATATTAGGAGGAACACCAGTGGCGAAGGCGGCTTACTGGACAGTAACTGACGTTGAGGCTCGAAAGCGTGGGGAGCAA	34.244	-1.26941	0.734927	-1.72726	0.0841216	0.302838	Bacteria	Bacillota	Clostridia	Clostridiales	Lachnospiraceae	Clostridium_XlVa	NA	FALSE	Hungatella
ASV_294	AAGCGTTATCCGGATTTACTGGGTGTAAAGGGAGCGTAGACGGTAATACAAGTCTGAAGTGAAAGCCCGGGGCTCAACCCCGGAACTGCTTTGGAAACTGTATAACTAGAGTACCGGAGGGGTAAGCGGAATTCCTAGTGTAGCGGTGAAATGCGTAGATATTAGGAGGAACACCAGTGGCGAAGGCGGCTTACTGGACGGTAACTGACGTTGAGGCTCGAAAGCGTGGGGAGCAA	31.0012	0.31732	0.433612	0.731805	0.464288	0.764225	Bacteria	Bacillota	Clostridia	Clostridiales	Lachnospiraceae	NA	NA	FALSE	Ambiguous
ASV_606	AAGCGTTATCCGGATTTACTGGGTGTAAAGGGAGCGTAGACGGTAATGCAAGTCTGAAGTGAAATGCGGGGGCTCAACCCCTGAACTGCTTTGGAAACTGTAGAACTAGAGTGCAGGAGAGGTAAGTGGAATTCCTAGTGTAGCGGTGAAATGCGTAGATATTAGGAGGAACACCAGTGGCGAAGGCGGCTTACTGGACTGTAACTGACGTTGAGGCTCGAAAGCGTGGGGAGCAA	4.47233	-1.75374	2.67943	-0.65452	0.512777	0.799627	Bacteria	Bacillota	Clostridia	Clostridiales	Lachnospiraceae	Clostridium_XlVa	NA	FALSE	Hungatella
ASV_340	AAGCGTTATCCGGATTTACTGGGTGTAAAGGGAGCGTAGACGGTAATGCAAGTCTGAAGTGAAATGCGGGGGCTCAACCCCTGAACTGCTTTGGAAACTGTATAACTAGAGTGCAGGAGAGGTAAGTGGAATTCCTAGTGTAGCGGTGAAATGCGTAGATATTAGGAGGAACACCAGTGGCGAAGGCGGCTTACTGGACTGTAACTGACGTTGAGGCTCGAAAGCGTGGGGAGCAA	8.98728	-0.779818	1.90703	-0.408918	0.6826	0.888508	Bacteria	Bacillota	Clostridia	Clostridiales	Lachnospiraceae	Clostridium_XlVa	NA	FALSE	Hungatella
ASV_153	AAGCGTTATCCGGATTTACTGGGTGTAAAGGGAGCGTAGACGGTAGACCAAGTCTGAAGTGAAAGCCCGGGGCTCAACCCCGGAACTGCTTTGGAAACTGGTAAACTAGAGTGCAGGAGAGGTAAGTGGAATTCCTAGTGTAGCGGTGAAATGCGTAGATATTAGGAGGAACACCAGTGGCGAAGGCGGCTTACTGGACTGTAACTGACGTTGAGGCTCGAAAGCGTGGGGAGCAA	46.8133	-1.33863	0.926115	-1.44542	0.148339	0.422867	Bacteria	Bacillota	Clostridia	Clostridiales	Lachnospiraceae	NA	NA	FALSE	NA
ASV_639	AAGCGTTATCCGGATTTACTGGGTGTAAAGGGAGCGTAGACGGTATGGCAAGTCTGAAGTGAAAACCCGCAGCTTAACTGTGGGACTGCTTTGGAAACTGTTAAACTAGAGTGCAGGAGAGGTAAGTGGAATTCCTAGTGTAGCGGTGAAATGCGTAGATATTAGGAGGAACACCAGTGGCGAAGGCGGCTTACTGGACTGTAACTGACGTTGAGGCTCGAAAGCGTGGGGAGCAA	6.67103	-1.91377	0.988942	-1.93517	0.0529695	0.231741	Bacteria	Bacillota	Clostridia	Clostridiales	Lachnospiraceae	NA	NA	FALSE	NA
ASV_434	AAGCGTTATCCGGATTTACTGGGTGTAAAGGGAGCGTAGACGGTATGGCAAGTCTGAAGTGAAATGCGGGGGCTTAACCCCTGAACTGCTTTGGAAACTGTCGCACTAGAGTGCAGGAGAGGTAAGTGGAATTCCTAGTGTAGCGGTGAAATGCGTAGATATTAGGAGGAACACCAGTGGCGAAGGCGGCTTACTGGACTGTAACTGACGTTGAGGCTCGAAAGCGTGGGGAGCAA	17.5538	-0.760301	1.40284	-0.541972	0.587838	0.859389	Bacteria	Bacillota	Clostridia	Clostridiales	Lachnospiraceae	Hungatella	NA	FALSE	Kineothrix
ASV_486	AAGCGTTATCCGGATTTACTGGGTGTAAAGGGAGCGTAGACGGTATGGCAAGTCTGATGTGAAAGGCCAGGGCTCAACCCTGGGACTGCATTGGAAACTGTCGAACTAGAGTGTCGGAGAGGCAAGTGGAATTCCTAGTGTAGCGGTGAAATGCGTAGATATTAGGAGGAACACCAGTGGCGAAGGCGGCTTGCTGGACGATGACTGACGTTGAGGCTCGAAAGCGTGGGGAGCAA	2.73792	1.47076	0.988047	1.48855	0.136605	0.415346	Bacteria	Bacillota	Clostridia	Clostridiales	Lachnospiraceae	NA	NA	FALSE	Hespellia
ASV_476	AAGCGTTATCCGGATTTACTGGGTGTAAAGGGAGCGTAGACGGTATGGTAAGTCAGATGTGAAAGCCCGGGGCTTAACCCCGGAACTGCATTTGAAACTATCAAACTAGAGTGTCGGAGAGGTAAGTGGAATTCCTAGTGTAGCGGTGAAATGCGTAGATATTAGGAGGAACACCAGTGGCGAAGGCGGCTTACTGGACGATAACTGACGTTGAGGCTCGAAAGCGTGGGGAGCAA	4.27272	-5.19968	1.35785	-3.82934	1.2848741734368e-4	0.00224853	Bacteria	Bacillota	Clostridia	Clostridiales	Lachnospiraceae	Hespellia	NA	TRUE	Anaerocolumna/ Hespellia
ASV_343	AAGCGTTATCCGGATTTACTGGGTGTAAAGGGAGCGTAGACGGTCAAGCAAGTCAGAAGTGAAAGGCTGGGGCTCAACCCCGGGACTGCTTTTGAAACTGTTTGACTAGAGTGCTGGAGAGGTAAGCGGAATTCCTAGTGTAGCGGTGAAATGCGTAGATATTAGGAGGAACACCAGTGGCGAAGGCGGCTTACTGGACAGTAACTGACGTTGAGGCTCGAAAGCGTGGGGAGCAA	17.4144	0.579913	0.967103	0.599639	0.548747	0.825989	Bacteria	Bacillota	Clostridia	Clostridiales	Lachnospiraceae	NA	NA	FALSE	NA
ASV_188	AAGCGTTATCCGGATTTACTGGGTGTAAAGGGAGCGTAGACGGTCAAGCAAGTCAGAAGTGAAAGGCTGGGGCTCAACCCCGGGACTGCTTTTGAAACTGTTTGACTGGAGTGCTGGAGAGGTAAGCGGAATTCCTAGTGTAGCGGTGAAATGCGTAGATATTAGGAGGAACACCAGTGGCGAAGGCGGCTTACTGGACAGTAACTGACGTTGAGGCTCGAAAGCGTGGGGAGCAA	38.0289	0.614603	0.40944	1.50108	0.133334	0.409759	Bacteria	Bacillota	Clostridia	Clostridiales	Lachnospiraceae	NA	NA	FALSE	NA
ASV_318	AAGCGTTATCCGGATTTACTGGGTGTAAAGGGAGCGTAGACGGTGAAGCAAGTCTGAAGTGAAAGGTTGGGGCTCAACCCCGAAACTGCTTTGGAAACTGTTTAACTGGAGTACAGGAGAGGTAAGTGGAATTCCTAGTGTAGCGGTGAAATGCGTAGATATTAGGAGGAACACCAGTGGCGAAGGCGGCTTACTGGACTGTAACTGACGTTGAGGCTCGAAAGCGTGGGGAGCAA	31.0417	-0.537752	0.578658	-0.929308	0.35273	0.650567	Bacteria	Bacillota	Clostridia	Clostridiales	Lachnospiraceae	NA	NA	FALSE	Hungatella
ASV_849	AAGCGTTATCCGGATTTACTGGGTGTAAAGGGAGCGTAGACGGTGAAGCAAGTCTGAAGTGAAAGGTTGGGGCTCAACCCCGAAACTGCTTTGGAAACTGTTTGACTAGAGTACAGGAGAGGTAAGTGGAATTCCTAGTGTAGCGGTGAAATGCGTAGATATTAGGAGGAACACCAGTGGCGAAGGCGGCTTACTGGACTGTAACTGACGTTGAGGCTCGAAAGCGTGGGGAGCAA	4.10618	-5.30878	2.34469	-2.26417	0.0235635	0.144126	Bacteria	Bacillota	Clostridia	Clostridiales	Lachnospiraceae	Hungatella	NA	FALSE	Hungatella
ASV_148	AAGCGTTATCCGGATTTACTGGGTGTAAAGGGAGCGTAGACGGTGAGACAAGTCTGAAGTGAAATCCCGGGGCTCAACCCCGGAACTGCTTTGGAAACTGCCTGACTAGAGTGCAGGAGAGGTAAGTGGAATTCCTAGTGTAGCGGTGAAATGCGTAGATATTAGGAGGAACACCAGTGGCGAAGGCGGCTTACTGGACTGTAACTGACGTTGAGGCTCGAAAGCGTGGGGAGCAA	70.2798	0.126524	0.813763	0.15548	0.876443	0.958958	Bacteria	Bacillota	Clostridia	Clostridiales	Lachnospiraceae	NA	NA	FALSE	Hungatella
ASV_800	AAGCGTTATCCGGATTTACTGGGTGTAAAGGGAGCGTAGACGGTGAGGCAAGTCTGAAGTGAAATGCCGGGGCTCAACCCCGGAACTGCTTTGGAAACTGTCTGACTAGAGTGCAGGAGAGGTAAGTGGAATTCCTAGTGTAGCGGTGAAATGCGTAGATATTAGGAGGAACACCAGTGGCGAAGGCGGCTTACTGGACTGTAACTGACGTTGAGGCTCGAAAGCGTGGGGAGCAA	2.46192	0.118488	1.805	0.0656443	0.947661	0.988454	Bacteria	Bacillota	Clostridia	Clostridiales	Lachnospiraceae	Clostridium_XlVa	NA	FALSE	Clostridium_XlVa
ASV_687	AAGCGTTATCCGGATTTACTGGGTGTAAAGGGAGCGTAGACGGTGATGTAAGTCTGAAGTGAAAGCCCGGGGCTCAACCCCGGGACTGCTTTGGAAACTATGTGACTAGAGTGTCGGAGAGGCAAGTGGAATTCCCAGTGTAGCGGTGAAATGCGTAGATATTGGGAGGAACACCAGTGGCGAAGGCGGCTTGCTGGACGATAACTGACGTTGAGGCTCGAAAGCGTGGGGAGCAA	3.04449	-0.305875	2.10327	-0.145428	0.884373	0.958958	Bacteria	Bacillota	Clostridia	Clostridiales	Lachnospiraceae	Clostridium_XlVa	NA	FALSE	Coprococcus
ASV_20	AAGCGTTATCCGGATTTACTGGGTGTAAAGGGAGCGTAGACGGTGTGGCAAGTCTGATGTGAAAGGCATGGGCTCAACCTGTGGACTGCATTGGAAACTGTCATACTTGAGTGCCGGAGGGGTAAGCGGAATTCCTAGTGTAGCGGTGAAATGCGTAGATATTAGGAGGAACACCAGTGGCGAAGGCGGCTTACTGGACGGTAACTGACGTTGAGGCTCGAAAGCGTGGGGAGCAA	153.685	0.578149	0.274069	2.1095	0.0349016	0.178518	Bacteria	Bacillota	Clostridia	Clostridiales	Lachnospiraceae	Blautia	NA	FALSE	Blautia
ASV_220	AAGCGTTATCCGGATTTACTGGGTGTAAAGGGAGCGTAGACGGTTAAGCAAGTCAGAAGTGAAAGGCTGGGGCTCAACCCCGGGACTGCTTTTGAAACTGTTTAACTAGAGTGCTGGAGAGGTAAGCGGAATTCCTAGTGTAGCGGTGAAATGCGTAGATATTAGGAGGAACACCAGTGGCGAAGGCGGCTTACTGGACAGTAACTGACGTTGAGGCTCGAAAGCGTGGGGAGCAA	46.7343	-0.267547	0.43919	-0.609182	0.542404	0.821429	Bacteria	Bacillota	Clostridia	Clostridiales	Lachnospiraceae	NA	NA	FALSE	Hungatella
ASV_62	AAGCGTTATCCGGATTTACTGGGTGTAAAGGGAGCGTAGACGGTTTTGCAAGTCTGAAGTGAAAGCCCGGGGCTTAACCCCGGGACTGCTTTGGAAACTGTAGAACTAGAGTGCAGGAGAGGTAAGTGGAATTCCTAGTGTAGCGGTGAAATGCGTAGATATTAGGAGGAACACCAGTGGCGAAGGCGGCTTACTGGACTGTAACTGACGTTGAGGCTCGAAAGCGTGGGGAGCAA	143.61	1.13024	0.98789	1.14409	0.252586	0.556506	Bacteria	Bacillota	Clostridia	Clostridiales	Lachnospiraceae	Clostridium_XlVa	NA	FALSE	Clostridium_XlVa
ASV_26	AAGCGTTATCCGGATTTACTGGGTGTAAAGGGAGCGTAGACGGTTTTGCAAGTCTGAAGTGAAAGCCCGGGGCTTAACCCCGGGACTGCTTTGGAAACTGTAGGACTAGAGTGCAGGAGAGGTAAGTGGAATTCCTAGTGTAGCGGTGAAATGCGTAGATATTAGGAGGAACACCAGTGGCGAAGGCGGCTTACTGGACTGTAACTGACGTTGAGGCTCGAAAGCGTGGGGAGCAA	397.71	0.0149	0.572932	0.0260065	0.979252	0.993779	Bacteria	Bacillota	Clostridia	Clostridiales	Lachnospiraceae	Clostridium_XlVa	NA	FALSE	Hungatella
ASV_459	AAGCGTTATCCGGATTTACTGGGTGTAAAGGGAGCGTAGACGGTTTTGCAAGTCTGAAGTGAAAGCCCGGGGCTTAACCCCGGGACTGCTTTGGAAACTGTATGACTAGAGTGCAGGAGAGGTAAGTGGAATTCCTAGTGTAGCGGTGAAATGCGTAGATATTAGGAGGAACACCAGTGGCGAAGGCGGCTTACTGGACTGTAACTGACGTTGAGGCTCGAAAGCGTGGGGAGCAA	13.4095	-23.5889	2.1095	-11.1822	4.98270182525332e-29	6.27820429981918e-27	Bacteria	Bacillota	Clostridia	Clostridiales	Lachnospiraceae	Clostridium_XlVa	NA	TRUE	Hungatella
ASV_498	AAGCGTTATCCGGATTTACTGGGTGTAAAGGGAGCGTAGACGGTTTTGCAAGTCTGAAGTGAAAGCCCGGGGCTTAACTCCGGGACTGCTTTGGAAACTGTAGAACTAGAGTGCAGGAGAGGTAAGTGGAATTCCTAGTGTAGCGGTGAAATGCGTAGATATTAGGAGGAACACCAGTGGCGAAGGCGGCTTACTGGACTGTAACTGACGTTGAGGCTCGAAAGCGTGGGGAGCAA	2.10314	5.39831	3.36172	1.60582	0.108314	0.359223	Bacteria	Bacillota	Clostridia	Clostridiales	Lachnospiraceae	Clostridium_XlVa	NA	FALSE	NA
ASV_375	AAGCGTTATCCGGATTTACTGGGTGTAAAGGGAGCGTAGATGGCATGGCAAGTCTGAAGTGAAAGCCCGGGGCTTAACCCCGGGACTGCTTTGGAAACTGTTAAGCTAGAGTGCAGGAGAGGTAAGCGGAATTCCTAGTGTAGCGGTGAAATGCGTAGATATTAGGAGGAACACCGGTGGCGAAGGCGGCTTACTGGACTGTAACTGACATTGAGGCTCGAAAGCGTGGGGAGCAA	11.2132	-0.122685	1.3826	-0.0887353	0.929292	0.982306	Bacteria	Bacillota	Clostridia	Clostridiales	Lachnospiraceae	NA	NA	FALSE	NA
ASV_770	AAGCGTTATCCGGATTTACTGGGTGTAAAGGGAGCGTAGATGGCATGGCAAGTCTGAAGTGAAAGCCCGGGGCTTAACCCCGGGACTGCTTTGGAAACTGTTAAGCTCGAGTGCAGGAGGGGTAAGCGGAATTCCTAGTGTAGCGGTGAAATGCGTAGATATTAGGAGGAACACCGGTGGCGAAGGCGGCTTACTGGACTGTAACTGACATTGAGGCTCGAAAGCGTGGGGAGCAA	3.69912	-5.15944	2.31535	-2.22836	0.0258563	0.150928	Bacteria	Bacillota	Clostridia	Clostridiales	Lachnospiraceae	NA	NA	FALSE	Kineothrix
ASV_500	AAGCGTTATCCGGATTTACTGGGTGTAAAGGGAGCGTAGATGGCATGGCAAGTCTGAAGTGAAAGCCCGGGGCTTAACCCCGGGACTGCTTTGGAAACTGTTAAGCTGGAGTGCAGGAGAGGTAAGCGGAATTCCTAGTGTAGCGGTGAAATGCGTAGATATTAGGAGGAACACCGGTGGCGAAGGCGGCTTACTGGACTGTAACTGACATTGAGGCTCGAAAGCGTGGGGAGCAA	2.93524	-4.82408	3.31113	-1.45693	0.145137	0.421941	Bacteria	Bacillota	Clostridia	Clostridiales	Lachnospiraceae	NA	NA	FALSE	NA
ASV_690	AAGCGTTATCCGGATTTACTGGGTGTAAAGGGAGCGTAGGCGGCATGGCAAGTCAGAAGTGAAAATCCGGGGCTCAACCCCGGAACTGCTTTTGAAACTGTCAGGCTTGAGTGTCGGAGAGGTAAGTGGAATTCCTAGTGTAGCGGTGAAATGCGTAGATATTAGGAGGAACACCAGTGGCGAAGGCGGCTTACTGGACGATAACTGACGCTGAGGCTCGAAAGCGTGGGGAGCAA	1.18921	-3.52208	3.38902	-1.03926	0.298683	0.604584	Bacteria	Bacillota	Clostridia	Clostridiales	Lachnospiraceae	NA	NA	FALSE	NA
ASV_314	AAGCGTTATCCGGATTTACTGGGTGTAAAGGGAGCGTAGGCGGCATGGCAAGTCAGAAGTGAAAGCCTGGGGCTCAACCCCGGAATTGCTTTTGAAACTGTCAGGCTAGAGTGTCGGAGGGGTAAGCGGAATTCCTAGTGTAGCGGTGAAATGCGTAGATATTAGGAGGAACACCGGTGGCGAAGGCGGCTTACTGGACGATTACTGACGCTGAGGCTCGAAAGCGTGGGGAGCAA	6.43238	0.135751	0.921409	0.14733	0.882871	0.958958	Bacteria	Bacillota	Clostridia	Clostridiales	Lachnospiraceae	NA	NA	FALSE	NA
ASV_276	AAGCGTTATCCGGATTTACTGGGTGTAAAGGGAGCGTAGGCGGCGGAGCAAGTCAGAAGTGAAAGCCCGGGGCTCAACCCCGGGACGGCTTTTGAAACTGCCCTGCTTGATTTCAGGAGAGGTAAGCGGAATTCCTAGTGTAGCGGTGAAATGCGTAGATATTAGGAGGAACACCAGTGGCGAAGGCGGCTTACTGGACTGACAATGACGCTGAGGCTCGAAAGCGTGGGGAGCAA	23.9732	0.148211	0.30753	0.48194	0.629848	0.867103	Bacteria	Bacillota	Clostridia	Clostridiales	Lachnospiraceae	Coprococcus	catus	FALSE	Coprococcus
ASV_661	AAGCGTTATCCGGATTTACTGGGTGTAAAGGGAGCGTAGGCGGTATGGCAAGTCAGAAGTGAAAGCCTGGGGCTCAACCCCGGAATTGCTTTTGAAACTGTCAAACTAGAGTGTCGGAGGGGTAAGCGGAATTCCTAGTGTAGCGGTGAAATGCGTAGATATTAGGAGGAACACCGGTGGCGAAGGCGGCTTACTGGACGACCACTGACGCTGAGGCTCGAAAGCGTGGGGAGCAA	3.1868	-4.94237	1.99601	-2.47613	0.0132817	0.0919501	Bacteria	Bacillota	Clostridia	Clostridiales	Lachnospiraceae	NA	NA	FALSE	NA
ASV_1183	AAGCGTTATCCGGATTTACTGGGTGTAAAGGGAGCGTAGGCGGTATGGCAAGTCTGATGTGAAAGGCCGGGGCTCAACCCCGGGACTGCATTGGAAACTGTCACACTTGAGTGTCGGAGAGGTAAGTGGAATTCCTAGTGTAGCGGTGAAATGCGTAGATATTAGGAGGAACACCAGTGGCGAAGGCGGCTTACTGGACGACAACTGACGCTGAGGCTCGAAAGCGTGGGGAGCAA	1.15009	1.23707	1.9728	0.62706	0.53062	0.815105	Bacteria	Bacillota	Clostridia	Clostridiales	Lachnospiraceae	NA	NA	FALSE	NA
ASV_564	AAGCGTTATCCGGATTTACTGGGTGTAAAGGGAGCGTAGGCGGTCCTGCAAGTCTGATGTGAAAACCCGGGGCTCAACCCCGGGACTGCATTGGAAACTGTAGGACTAGAGTGTCGGAGGGGTAAGTGGAATTCCTAGTGTAGCGGTGAAATGCGTAGATATTAGGAGGAACACCAGTGGCGAAGGCGGCTTACTGGACGACCACTGACGCTGAGGCTCGAAAGCGTGGGGAGCAA	4.0217	1.68797	1.68524	1.00162	0.316526	0.607962	Bacteria	Bacillota	Clostridia	Clostridiales	Lachnospiraceae	NA	NA	FALSE	NA
ASV_293	AAGCGTTATCCGGATTTACTGGGTGTAAAGGGAGCGTAGGCGGTCCTGCAAGTCTGATGTGAAAGGCCGGGGCTCAACCCCGGGACTGCATTGGAAACTGTAGGACTAGAGTGTCGGAGGGGTAAGTGGAATTCCTAGTGTAGCGGTGAAATGCGTAGATATTAGGAGGAACACCAGTGGCGAAGGCGGCTTACTGGACGACTACTGACGCTGAGGCTCGAAAGCGTGGGGAGCAA	2.08082	-1.10847	1.77264	-0.625323	0.531759	0.815105	Bacteria	Bacillota	Clostridia	Clostridiales	Lachnospiraceae	NA	NA	FALSE	Eubacterium
ASV_259	AAGCGTTATCCGGATTTACTGGGTGTAAAGGGAGCGTAGGCGGTCTGACAAGTCAGAAGTGAAAGCCCGGGGCTCAACTCCGGGACTGCTTTTGAAACTGCCGGACTAGATTGCAGGAGAGGTAAGTGGAATTCCTAGTGTAGCGGTGAAATGCGTAGATATTAGGAGGAACACCAGTGGCGAAGGCGGCTTACTGGACTGTAAATGACGCTGAGGCTCGAAAGCGTGGGGAGCAA	30.4743	0.889143	0.36062	2.46559	0.0136786	0.0936688	Bacteria	Bacillota	Clostridia	Clostridiales	Lachnospiraceae	NA	NA	FALSE	NA
ASV_456	AAGCGTTATCCGGATTTACTGGGTGTAAAGGGAGCGTAGGCGGTCTGGCAAGCCAGAAGTGAAAGCCCGGGGCTTAACCCCGGGACTGCTTTTGGAACTGTTAGACTAGAGTGTCGGAGAGGTAAGTGGAATTCCTAGTGTAGCGGTGAAATGCGTAGATATTAGGAGGAACACCAGTGGCGAAGGCGGCTTACTGGACGATAACTGACGCTGAGGCTCGAAAGCGTGGGGAGCAA	9.80675	-0.376571	0.514093	-0.732497	0.463865	0.764225	Bacteria	Bacillota	Clostridia	Clostridiales	Lachnospiraceae	NA	NA	FALSE	NA
ASV_729	AAGCGTTATCCGGATTTACTGGGTGTAAAGGGAGCGTAGGCGGTCTTATAAGTCTGATGTGAAAGCCCGGGGCTCAACCCCGGGACTGCATTGGAAACTGTAGGACTAGAGTGTCGGAGGGGTAAGTGGAATTCCTAGTGTAGCGGTGAAATGCGTAGATATTAGGAGGAACACCAGTGGCGAAGGCGGCTTACTGGACGATTACTGACGCTGAGGCTCGAAAGCGTGGGGAGCAA	3.35697	-1.19841	2.25995	-0.53028	0.595917	0.859389	Bacteria	Bacillota	Clostridia	Clostridiales	Lachnospiraceae	Pseudobutyrivibrio	NA	FALSE	Pseudobutyrivibrio
ASV_1244	AAGCGTTATCCGGATTTACTGGGTGTAAAGGGAGCGTAGGCGGTGCTGCAAGTCTGATGTGAAAACCCGGGGCTCAACCCCGGGACTGCATTGGAAACTGTAGTACTAGAGTGTCGGAGGGGTAAGTGGAATTCCTAGTGTAGCGGTGAAATGCGTAGATATTAGGAGGAACACCAGTGGCGAAGGCGGCTTACTGGACGACTACTGACGCTGAGGCTCGAAAGCGTGGGGAGCAA	1.80488	-4.12862	2.36962	-1.74231	0.0814538	0.298348	Bacteria	Bacillota	Clostridia	Clostridiales	Lachnospiraceae	NA	NA	FALSE	NA
ASV_671	AAGCGTTATCCGGATTTACTGGGTGTAAAGGGAGCGTAGGCGGTTTGGCAAGTCAGAAGTGAAAGCCCAAGGCTTAACCATGGGACTGCTTTTGAAACTGTCAGACTAGATTGCAGGAGAGGTAAGTGGAATTCCTGGTGTAGCGGTGAAATGCGTAGATATCAGGAGGAACACCGGTGGCGAAGGCGGCTTACTGGACTGTAAATGACGCTGAGGCTCGAAAGCGTGGGGAGCAA	6.87998	-1.44664	0.648429	-2.23099	0.025682	0.150928	Bacteria	Bacillota	Clostridia	Clostridiales	Lachnospiraceae	Anaerosporobacter	NA	FALSE	Anaerosporobacter
ASV_566	AAGCGTTATCCGGATTTACTGGGTGTAAAGGGAGCGTAGGCGGTTTTATAAGTCTGATGTGAAAGCCCGGGGCTCAACCCCGGGACTGCATTGGAAACTGTAGAACTAGAGTGTCGGAGGGGTAAGTGGAATTCCTAGTGTAGCGGTGAAATGCGTAGATATTAGGAGGAACACCAGTGGCGAAGGCGGCTTACTGGACGATTACTGACGCTGAGGCTCGAAAGCGTGGGGAGCAA	8.61242	-1.60092	1.49907	-1.06795	0.285544	0.595279	Bacteria	Bacillota	Clostridia	Clostridiales	Lachnospiraceae	Pseudobutyrivibrio	NA	FALSE	Pseudobutyrivibrio
ASV_141	AAGCGTTATCCGGATTTACTGGGTGTAAAGGGAGCGTAGGTGGCAAGGCAAGCCAGAAGTGAAAACCCGGGGCTCAACCGCGGGATTGCTTTTGGAACTGTCATGCTAGAGTGCAGGAGGGGTGAGCGGAATTCCTAGTGTAGCGGTGAAATGCGTAGATATTAGGAGGAACACCGGAGGCGAAGGCGGCTCACTGGACTGTAACTGACACTGAGGCTCGAAAGCGTGGGGAGCAA	41.5222	0.258683	0.422722	0.611947	0.540573	0.820781	Bacteria	Bacillota	Clostridia	Clostridiales	Lachnospiraceae	NA	NA	FALSE	NA
ASV_299	AAGCGTTATCCGGATTTACTGGGTGTAAAGGGAGCGTAGGTGGCAAGGCAAGTCAGATGTGAAAACCCGGGGCTCAACCCCGGGACTGCATTTGAAACTGTCTAGCTAGAGTGCAGGAGAGGTAAGTGGAATTCCTAGTGTAGCGGTGAAATGCATAGATATTAGGAGGAACACCAGTGGCGAAGGCGGCTTACTGGACTGTAACTGACACTGAGGCTCGAAAGCGTGGGGAGCAA	20.345	-2.09585	0.804306	-2.60579	0.00916622	0.0714151	Bacteria	Bacillota	Clostridia	Clostridiales	Lachnospiraceae	NA	NA	FALSE	NA
ASV_780	AAGCGTTATCCGGATTTACTGGGTGTAAAGGGAGCGTAGGTGGCAAGGCAAGTCAGATGTGAAAACCCGGGGCTCAACTCCGGGACTGCATTTGAAACTGCCTGGCTAGAGTGCAGGAGAGGTAAGTGGAATTCCTAGTGTAGCGGTGAAATGCATAGATATTAGGAGGAACACCAGTGGCGAAGGCGGCTTACTGGACTGTAACTGACACTGAGGCTCGAAAGCGTGGGGAGCAA	2.80182	-3.06536	2.17612	-1.40864	0.158943	0.439467	Bacteria	Bacillota	Clostridia	Clostridiales	Lachnospiraceae	Clostridium_XlVa	NA	FALSE	Clostridium_XlVa
ASV_428	AAGCGTTATCCGGATTTACTGGGTGTAAAGGGAGCGTAGGTGGCTGCGCAAGTCAGAAGTGAAAGCCCGGGGCTTAACCTCGGGACTGCTTTTGAAACTGTGTAGCTAGAGTGCAGGAGAGGTAAGTGGAATTCCTAGTGTAGCGGTGAAATGCGTAGATATTAGGAGGAACACCGGTGGCGAAGGCGGCTTACTGGACTGTAACTGACACTGAGGCTCGAAAGCGTGGGGAGCAA	16.3749	-5.43241	1.36599	-3.97691	6.98165133452341e-5	0.00129366	Bacteria	Bacillota	Clostridia	Clostridiales	Lachnospiraceae	Anaerosporobacter	NA	TRUE	Anaerosporobacter
ASV_225	AAGCGTTATCCGGATTTACTGGGTGTAAAGGGAGCGTAGGTGGCTGTGCAAGTCAGAAGTGAAAGCCCGGGGCTTAACCCCGGGACTGCTTTTGAAACTGTGCGGCTGGAGTGCAGGAGAGGTAAGTGGAATTCCTAGTGTAGCGGTGAAATGCGTAGATATTAGGAGGAACACCGGTGGCGAAGGCGGCTTACTGGACTGTAACTGACACTGAGGCTCGAAAGCGTGGGGAGCAA	52.6714	-0.518597	1.21169	-0.427993	0.668656	0.881283	Bacteria	Bacillota	Clostridia	Clostridiales	Lachnospiraceae	NA	NA	FALSE	Anaerobium/ Anaerotaenia
ASV_595	AAGCGTTATCCGGATTTACTGGGTGTAAAGGGAGCGTAGGTGGTTTGGCAAGTCAGATGTGAAAGCCCGGGGCTTAACCCCGGGACTGCATTTGAAACTGCTGGACTTGAGTGCAGGAGAGGTAAGTGGAATTCCTAGTGTAGCGGTGAAATGCGTAGATATTAGGAGGAACACCAGTGGCGAAGGCGGCTTACTGGACTGTAACTGACACTGAGGCTCGAAAGCGTGGGGAGCAA	1.59505	-3.94285	3.38786	-1.16382	0.244498	0.556506	Bacteria	Bacillota	Clostridia	Clostridiales	Lachnospiraceae	NA	NA	FALSE	NA
ASV_679	AAGCGTTATCCGGATTTACTGGGTGTAAAGGGAGTGTAGGCGGCAGTACAAGTCAGGAGTGAAAACTTGGGGCTCAACCCCAAGACTGCTTTTGAAACTGTACAGCTAGAGTGTAGGAAGGGCAAGCGGAATTCCTGGTGTAGCGGTGAAATGCGTAGATATCAGGAAGAACACCGGTGGCGAAGGCGGCTTGCTGGACTATAACTGACGCTGAGACTCGAAAGCGTGGGGAGCGA	4.54678	-0.468384	1.00458	-0.46625	0.641036	0.869601	Bacteria	Bacillota	Clostridia	Clostridiales	Lachnospiraceae	Howardella	ureilytica	FALSE	Howardella
ASV_87	AAGCGTTATCCGGATTTACTGGGTGTAAAGGGAGTGTAGGTGGCATCACAAGTCAGAAGTGAAAGCCCGGGGCTCAACCCCGGGACTGCTTTTGAAACTGTGGAGCTGGAGTGCAGGAGAGGCAAGTGGAATTCCTAGTGTAGCGGTGAAATGCGTAGATATTAGGAGGAACACCAGTGGCGAAGGCGGCTTGCTGGACTGTAACTGACACTGAGGCTCGAAAGCGTGGGGAGCAA	11.8612	-0.673721	0.923781	-0.729307	0.465814	0.764225	Bacteria	Bacillota	Clostridia	Clostridiales	Lachnospiraceae	Clostridium_XlVa	NA	FALSE	Lachnospira
ASV_692	AAGCGTTATCCGGATTTACTGGGTGTAAAGGGAGTGTAGGTGGCATCGCAAGTCAGAAGTGAAAGCCCGGGGCTCAACCCCGGGACTGCTTTTGAAACTGCGGAGCTAGAGTGCAGGAGGGGCAAGTGGAATTCCTAGTGTAGCGGTGAAATGCGTAGATATTAGGAGGAACACCAGTGGCGAAGGCGGCTTGCTGGACTGTAACTGACACTGAGGCTCGAAAGCGTGGGGAGCAA	6.15364	-5.88945	2.26431	-2.601	0.0092953	0.0714151	Bacteria	Bacillota	Clostridia	Clostridiales	Lachnospiraceae	Clostridium_XlVa	NA	FALSE	Lactobacillus
ASV_1194	AAGCGTTATCCGGATTTACTGGGTGTAAAGGGAGTGTAGGTGGCATGGCAAGCCAGAAGTGAAAGCCCGTGGCTCAACTACGGGACTGCTTTTGGAACTGTTGTGCTGGAGTGCAGGAGGGGTAAGCGGAATTCCTGGTGTAGCGGTGAAATGCGTAGATATCAGGAGGAACACCGGTGGCGAAGGCGGCTTACTGGACTGTAACTGACACTGAGGCTCGAAAGCGTGGGGAGCAA	1.75277	-0.412584	1.08699	-0.379565	0.704269	0.900084	Bacteria	Bacillota	Clostridia	Clostridiales	Lachnospiraceae	NA	NA	FALSE	Lachnoclostridium
ASV_36	AAGCGTTATCCGGATTTACTGGGTGTAAAGGGAGTGTAGGTGGCCAGGCAAGTCAGAAGTGAAAGCCCGGGGCTCAACCCCGGGACTGCTTTTGAAACTGCAGGGCTAGAGTGCAGGAGGGGCAAGTGGAATTCCTAGTGTAGCGGTGAAATGCGTAGATATTAGGAGGAACACCAGTGGCGAAGGCGGCTTGCTGGACTGTAACTGACACTGAGGCTCGAAAGCGTGGGGAGCAA	198.737	0.777359	0.678501	1.1457	0.251919	0.556506	Bacteria	Bacillota	Clostridia	Clostridiales	Lachnospiraceae	NA	NA	FALSE	NA
ASV_982	AAGCGTTATCCGGATTTACTGGGTGTAAAGGGAGTGTAGGTGGCCATACAAGTCAGAAGTGAAAGCCCGGGGCTCAACCCCGGGACTGCTTTTGAAACTGTAAGGCTTGAGTGCAGGAGGGGTGAGTGGAATTCCTAGTGTAGCGGTGAAATGCGTAGATATTAGGAGGAACACCAGTGGCGAAGGCGGCTCACTGGACTGTAACTGACACTGAGGCTCGAAAGCGTGGGGAGCAA	1.94846	-4.23383	3.25081	-1.30239	0.192782	0.495726	Bacteria	Bacillota	Clostridia	Clostridiales	Lachnospiraceae	NA	NA	FALSE	NA
ASV_77	AAGCGTTATCCGGATTTACTGGGTGTAAAGGGAGTGTAGGTGGCCATGCAAGTCAGAAGTGAAAATCCGGGGCTCAACCCCGGAACTGCTTTTGAAACTGTAAGGCTAGAGTGCAGGAGGGGTGAGTGGAATTCCTAGTGTAGCGGTGAAATGCGTAGATATTAGGAGGAACACCAGTGGCGAAGGCGGCTCACTGGACTGTAACTGACACTGAGGCTCGAAAGCGTGGGGAGCAA	83.9515	1.16133	1.00149	1.1596	0.246211	0.556506	Bacteria	Bacillota	Clostridia	Clostridiales	Lachnospiraceae	NA	NA	FALSE	NA
ASV_44	AAGCGTTATCCGGATTTACTGGGTGTAAAGGGAGTGTAGGTGGCCATGCAAGTCAGAAGTGAAAATCCGGGGCTCAACCCCGGAACTGCTTTTGAAACTGTAAGGCTGGAGTGCAGGAGGGGTGAGTGGAATTCCTAGTGTAGCGGTGAAATGCGTAGATATTAGGAGGAACACCAGTGGCGAAGGCGGCTCACTGGACTGTAACTGACACTGAGGCTCGAAAGCGTGGGGAGCAA	205.843	-1.20518	0.511244	-2.35736	0.0184055	0.120786	Bacteria	Bacillota	Clostridia	Clostridiales	Lachnospiraceae	NA	NA	FALSE	Lachnospira
ASV_140	AAGCGTTATCCGGATTTACTGGGTGTAAAGGGAGTGTAGGTGGCCATGCAAGTCAGAAGTGAAAATCCGGGGCTCAACCCCGGAACTGCTTTTGAAACTGTGAGGCTAGAGTGCAGGAGGGGTGAGTGGAATTCCTAGTGTAGCGGTGAAATGCGTAGATATTAGGAGGAACACCAGTGGCGAAGGCGGCTCACTGGACTGTAACTGACACTGAGGCTCGAAAGCGTGGGGAGCAA	25.3394	1.15323	1.75204	0.65822	0.510397	0.799627	Bacteria	Bacillota	Clostridia	Clostridiales	Lachnospiraceae	NA	NA	FALSE	NA
ASV_433	AAGCGTTATCCGGATTTACTGGGTGTAAAGGGAGTGTAGGTGGCTGTGCAAGTCAGGAGTGAAAGCCCGGGGCTCAACCCCGGGACTGCTCTTGAAACTGCGCAGCTTGAGTGCAGGAGGGGCAGGCGGAATTCCTAGTGTAGCGGTGAAATGCGTAGATATTAGGAGGAACACCGGTGGCGAAGGCGGCCTGCTGGACTGTAACTGACACTGAGGCTCGAAAGCGTGGGGAGCAA	8.77265	-6.40598	1.34061	-4.7784	1.76699420063784e-6	4.188150707322e-5	Bacteria	Bacillota	Clostridia	Clostridiales	Lachnospiraceae	NA	NA	TRUE	Bacteroides
ASV_127	AAGCGTTATCCGGATTTACTGGGTGTAAAGGGAGTGTAGGTGGTATCACAAGTCAGAAGTGAAAGCCCGGGGCTCAACCCCGGGACTGCTTTTGAAACTGTGGAACTGGAGTGCAGGAGAGGTAAGTGGAATTCCTAGTGTAGCGGTGAAATGCGTAGATATTAGGAGGAACACCAGTGGCGAAGGCGGCTTACTGGACTGTAACTGACACTGAGGCTCGAAAGCGTGGGGAGCAA	56.307	0.164434	0.847786	0.193957	0.84621	0.958958	Bacteria	Bacillota	Clostridia	Clostridiales	Lachnospiraceae	Clostridium_XlVa	NA	FALSE	Clostridium_XlVa
ASV_326	AAGCGTTATCCGGATTTACTGGGTGTAAAGGGCGAGTAGACGGCGCTGTAAGTCAGCTGTGAAAACTTAGGGCTCAACCTTAAGCCTGCAGCTGAAACTGTAGTGCTAGAGTGCAGGAGAGGTAAGCGGAATTCCTAGTGTAGCGGTGAAATGCGTAGATATTAGGAGGAACACCAGTGGCGAAGGCGGCTTACTGGACTGTAACTGACGTTGAGGCGCGAAAGTGTGGGGAGCAA	15.712	1.57933	1.41505	1.11609	0.264384	0.570416	Bacteria	Bacillota	Clostridia	Clostridiales	Lachnospiraceae	Eisenbergiella	NA	FALSE	Anaerocolumna
ASV_493	AAGCGTTATCCGGATTTACTGGGTGTAAAGGGCGAGTAGGCGGATTGGCAAGTTGGGAGTGAAATGTCGGGGCTTAACCCCGGAACTGCTTCCAAAACTGTTGATCTTGAGTGATGGAGAGGCAGGCGGAATTCCCAGTGTAGCGGTGAAATGCGTAGATATTGGGAGGAACACCAGTGGCGAAGGCGGCCTGCTGGACATTAACTGACGCTGAGGAGCGAAAGCGTGGGGAGCAA	13.4175	-6.16043	0.944345	-6.52349	6.868896353572559e-11	2.7046279392191902e-9	Bacteria	Bacillota	Clostridia	Clostridiales	Ruminococcaceae	Butyricicoccus	NA	TRUE	Butyricicoccus
ASV_113	AAGCGTTATCCGGATTTACTGGGTGTAAAGGGCGCGCAGGCGGGCCGGCAAGTTGGAAGTGAAATCCGGGGGCTTAACCCCCGAACTGCTTTCAAAACTGCTGGTCTTGAGTGATGGAGAGGCAGGCGGAATTCCGTGTGTAGCGGTGAAATGCGTAGATATACGGAGGAACACCAGTGGCGAAGGCGGCCTGCTGGACATTAACTGACGCTGAGGCGCGAAAGCGTGGGGAGCAA	96.9665	0.16475	0.429109	0.383936	0.701026	0.900084	Bacteria	Bacillota	Clostridia	Clostridiales	Ruminococcaceae	Butyricicoccus	NA	FALSE	Agathobaculum
ASV_168	AAGCGTTATCCGGATTTACTGGGTGTAAAGGGCGCGCAGGCGGGCCGGCAAGTTGGAAGTGAAATCTATGGGCTTAACCCATAAACTGCTTTCAAAACTGCTGGTCTTGAGTGATGGAGAGGCAGGCGGAATTCCGTGTGTAGCGGTGAAATGCGTAGATATACGGAGGAACACCAGTGGCGAAGGCGGCCTGCTGGACATTAACTGACGCTGAGGCGCGAAAGCGTGGGGAGCAA	46.1086	0.300698	0.561404	0.535618	0.592222	0.859389	Bacteria	Bacillota	Clostridia	Clostridiales	Ruminococcaceae	Butyricicoccus	NA	FALSE	Butyricicoccus
ASV_163	AAGCGTTATCCGGATTTACTGGGTGTAAAGGGCGCGCAGGCGGGCCGGTAAGTTGGAAGTGAAATCTATGGGCTTAACCCATAAACTGCTTTCAAAACTGCTGGTCTTGAGTGATGGAGAGGCAGGCGGAATTCCGTGTGTAGCGGTGAAATGCGTAGATATACGGAGGAACACCAGTGGCGAAGGCGGCCTGCTGGACATTAACTGACGCTGAGGCGCGAAAGCGTGGGGAGCAA	9.71678	3.04273	2.09609	1.45162	0.146607	0.421941	Bacteria	Bacillota	Clostridia	Clostridiales	Ruminococcaceae	Butyricicoccus	NA	FALSE	Agathobaculum/ Butyricicoccus
ASV_411	AAGCGTTATCCGGATTTACTGGGTGTAAAGGGCGCGTAGGCGGGATGGCAAGTCAGATGTGAAATCTCAGGGCTCAACCCTGAAACTGCATTTGAAACTGTCGTTCTTGAGTACTGGAGAGGTTGACGGAATTCCTAGTGTAGCGGTGAAATGCGTAGATATTAGGAGGAACACCAGTGGCGAAGGCGGTCAACTGGACAGCAACTGACGCTGAGGCGCGAAAGCGTGGGGAGCAA	19.8386	-0.101702	0.722048	-0.140853	0.887986	0.960043	Bacteria	Bacillota	Clostridia	Clostridiales	Ruminococcaceae	NA	NA	FALSE	Flintibacter
ASV_251	AAGCGTTATCCGGATTTACTGGGTGTAAAGGGCGCGTAGGCGGGGATACAAGTCAGATGTGAAATCTATGGGCTTAACCCATAAACTGCATTTGAAACTGTATCTCTTGAGTGTCGGAGAGGTAGACGGAATTCCTAGTGTAGCGGTGAAATGCGTAGATATTAGGAGGAACACCAGTGGCGAAGGCGGTCTACTGGACGATAACTGACGCTGAGGCGCGAAAGCGTGGGGAGCAA	29.4552	-0.28141	1.03424	-0.272093	0.785551	0.942661	Bacteria	Bacillota	Clostridia	Clostridiales	Ruminococcaceae	NA	NA	FALSE	Sporobacter
ASV_526	AAGCGTTATCCGGATTTACTGGGTGTAAAGGGCGCGTAGGCGGGGATGCAAGTCAGATGTGAAATCTATGGGCTCAACCCATAAACTGCATTTGAAACTGTATCTCTTGAGTGTCGGAGAGGTAGATGGAATTCCTAGTGTAGCGGTGAAATGCGTAGATATTAGGAGGAACACCAGTGGCGAAGGCGATCTACTGGACGATAACTGACGCTGAGGCGCGAAAGCGTGGGGAGCAA	2.33683	-4.49393	3.38677	-1.32691	0.184539	0.486023	Bacteria	Bacillota	Clostridia	Clostridiales	Ruminococcaceae	NA	NA	FALSE	NA
ASV_317	AAGCGTTATCCGGATTTACTGGGTGTAAAGGGCGCGTAGGCGGGGATGCAAGTCAGATGTGAAATCTATGGGCTTAACCCATAAACTGCATTTGAAACTGTATCTCTTGAGTGCTGGAGAGGTAGACGGAATTCCTTGTGTAGCGGTGAAATGCGTAGATATAAGGAAGAACACCAGTGGCGAAGGCGGTCTACTGGACAGTAACTGACGCTGAGGCGCGAAAGCGTGGGGAGCAA	27.061	0.0749521	1.74379	0.0429822	0.965716	0.993779	Bacteria	Bacillota	Clostridia	Clostridiales	Ruminococcaceae	NA	NA	FALSE	Intestinimonas/ Colidextribacter
ASV_189	AAGCGTTATCCGGATTTACTGGGTGTAAAGGGCGCGTAGGCGGGGATGCAAGTCAGATGTGAAATCTATGGGCTTAACCCATAAACTGCATTTGAAACTGTATCTCTTGAGTGCTGGAGAGGTAGACGGAATTCCTTGTGTAGCGGTGAAATGCGTAGATATAAGGAAGAACACCAGTGGCGAAGGCGGTCTACTGGACAGTAACTGACGCTGAGGCGCGAGAGCGTGGGGAGCAA	53.8769	-0.21874	0.620655	-0.352435	0.724512	0.909094	Bacteria	Bacillota	Clostridia	Clostridiales	Ruminococcaceae	NA	NA	FALSE	Intestinimonas/ Colidextribacter
ASV_248	AAGCGTTATCCGGATTTACTGGGTGTAAAGGGCGCGTAGGCGGGGATGCAAGTCAGATGTGAAATCTATGGGCTTAACCCATAAACTGCATTTGAAACTGTATCTCTTGAGTGCTGGAGAGGTAGATGGAATTCCTTGTGTAGCGGTGAAATGCGTAGATATAAGGAAGAACACCAGTGGCGAAGGCGATCTACTGGACAGTAACTGACGCTGAGGCGCGAAAGCGTGGGGAGCAA	23.38	-0.845744	1.17145	-0.721965	0.470316	0.765631	Bacteria	Bacillota	Clostridia	Clostridiales	Ruminococcaceae	NA	NA	FALSE	Colidextribacter
ASV_367	AAGCGTTATCCGGATTTACTGGGTGTAAAGGGCGCGTAGGCGGGGATGCAAGTCAGATGTGAAATCTATGGGCTTAACCCATAAACTGCATTTGAAACTGTATCTCTTGAGTGTCGGAGAGGTAGACGGAATTCCTAGTGTAGCGGTGAAATGCGTAGATATTAGGAGGAACACCAGTGGCGAAGGCGGTCTACTGGACGATAACTGACGCTGAGGCGCGAAAGCGTGGGGAGCAA	6.85134	-0.831558	3.03373	-0.274104	0.784005	0.942601	Bacteria	Bacillota	Clostridia	Clostridiales	Ruminococcaceae	NA	NA	FALSE	NA
ASV_625	AAGCGTTATCCGGATTTACTGGGTGTAAAGGGCGCGTAGGCGGGGATGCAAGTCAGATGTGAAATCTATGGGCTTAACCCATAAACTGCATTTGAAACTGTGTCTCTTGAGTGCTGGAGAGGTAGATGGAATTCCTTGTGTAGCGGTGAAATGCGTAGATATAAGGAAGAACACCAGTGGCGAAGGCGATCTACTGGACAGTAACTGACGCTGAGGCGCGAAAGCGTGGGGAGCAA	10.2794	-6.63118	2.07347	-3.19811	0.00138331	0.0185423	Bacteria	Bacillota	Clostridia	Clostridiales	Ruminococcaceae	NA	NA	TRUE	Colidextribacter
ASV_837	AAGCGTTATCCGGATTTACTGGGTGTAAAGGGCGCGTAGGCGGGGATGCAAGTCAGATGTGAAATCTATGGGCTTAACTCATAAACTGCATTTGAAACTGTATCTCTTGAGTGCTGGAGAGGTAGATGGAATTCCTTGTGTAGCGGTGAAATGCGTAGATATAAGGAAGAACACCAGTGGCGAAGGCGATCTACTGGACAGTAACTGACGCTGAGGCGCGAAAGCGTGGGGAGCAA	2.2019	-2.24311	2.72687	-0.822593	0.410739	0.713319	Bacteria	Bacillota	Clostridia	Clostridiales	Ruminococcaceae	NA	NA	FALSE	NA
ASV_890	AAGCGTTATCCGGATTTACTGGGTGTAAAGGGCGCGTAGGCGGGGATGCAAGTCAGATGTGAAATCTGTGGGCTCAACCCACAAACTGCATTTGAAACTGTATCTCTTGAGTGCTGGAGAGGTAGACGGAATTCCTTGTGTAGCGGTGAAATGCGTAGATATAAGGAAGAACACCAGTGGCGAAGGCGGTCTACTGGACAGTAACTGACGCTGAGGCGCGAAAGCGTGGGGAGCAA	2.34114	-1.34912	2.02136	-0.66743	0.504498	0.798577	Bacteria	Bacillota	Clostridia	Clostridiales	Ruminococcaceae	NA	NA	FALSE	NA
ASV_983	AAGCGTTATCCGGATTTACTGGGTGTAAAGGGCGCGTAGGCGGGGATGCAAGTCAGGTGTGAAATCTATGGGCTTAACCCATAAACTGCACTTGAAACTGTATCTCTTGAGTGTCGGAGAGGTAGATGGAATTCCTAGTGTAGCGGTGAAATGCGTAGATATTAGGAGGAACACCAGTGGCGAAGGCGATCTACTGGACGATAACTGACGCTGAGGCGCGAAAGCGTGGGGAGCAA	3.08435	-1.68752	1.95419	-0.86354	0.387841	0.688878	Bacteria	Bacillota	Clostridia	Clostridiales	Ruminococcaceae	NA	NA	FALSE	Colidextribacter
ASV_228	AAGCGTTATCCGGATTTACTGGGTGTAAAGGGCGTGTAGGCGGGAAAGCAAGTCAGATGTGAAAACTGTGGGCTCAACCCACAGCCTGCATTTGAAACTGTTTTTCTTGAGTACTGGAGAGGCAGATGGAATTCCTAGTGTAGCGGTGAAATGCGTAGATATTAGGAGGAACACCAGTGGCGAAGGCGATCTGCTGGACAGCAACTGACGCTGAGGCGCGAAAGCGTGGGGAGCAA	38.713	-0.102084	0.362374	-0.281709	0.778166	0.939166	Bacteria	Bacillota	Clostridia	Clostridiales	Ruminococcaceae	NA	NA	FALSE	Flintibacter
ASV_956	AAGCGTTATCCGGATTTACTGGGTGTAAAGGGCGTGTAGGCGGGACGGCAAGTCAGATGTGAAATACCGAGGCTTAACTTCGGGGCTGCATTTGAAACTACCGTTCTTGAGTGTCGGAGAGGAAAGCGGAATTCCCAGTGTAGCGGTGAAATGCGTAGATATTGGGAGGAACACCAGTGGCGAAGGCGGCTTTCTGGACGATAACTGACGCTGAGGCGCGAAAGCGTGGGTAGCAA	3.61153	-5.12392	2.16278	-2.36914	0.0178297	0.118239	Bacteria	Bacillota	Clostridia	Clostridiales	Ruminococcaceae	NA	NA	FALSE	Monoglobus
ASV_697	AAGCGTTATCCGGATTTACTGGGTGTAAAGGGCGTGTAGGCGGGACTACAAGTCAGATGTGAAAACCAGAGGCTCAACCTCTGGCCTGCATTTGAAACTGCAGTTCTTGAGTGCTGGAGAGGCAATCGGAATTCCGTGTGTAGCGGTGAAATGCGTAGATATACGGAGGAACACCAGTGGCGAAGGCGGATTGCTGGACAGTAACTGACGCTGAGGCGCGAAAGCGTGGGGAGCAA	5.13479	-0.183628	1.01465	-0.180977	0.856385	0.958958	Bacteria	Bacillota	Clostridia	Clostridiales	Ruminococcaceae	Pseudoflavonifractor	NA	FALSE	Pseudoflavonifractor
ASV_973	AAGCGTTATCCGGATTTACTGGGTGTAAAGGGCGTGTAGGCGGGACTGCAAGTCAGATGTGAAAACCAAAGGCTCAACCTTTGGCCTGCATTTGAAACTGTAGTTCTTGAGTGCTGGAGAGGCAATCGGAATTCCGTGTGTAGCGGTGAAATGCGTAGATATACGGAGGAACACCAGTGGCGAAGGCGGATTGCTGGACAGTAACTGACGCTGAGGCGCGAAAGCGTGGGGAGCAA	2.48518	-0.740018	1.36795	-0.540969	0.588529	0.859389	Bacteria	Bacillota	Clostridia	Clostridiales	Ruminococcaceae	Pseudoflavonifractor	NA	FALSE	Pseudoflavonifractor
ASV_347	AAGCGTTATCCGGATTTACTGGGTGTAAAGGGCGTGTAGGCGGGACTGCAAGTCAGATGTGAAAACTATGGGCTCAACTCATAGCCTGCATTTGAAACTGTAGTTCTTGAGTGCTGGAGAGGCAAATGGAACTCCTAGTGTAGCGGTGAAATGCGTAGATATTAGGAAGAACACCAGTGGCGAAGGCGATTTGCTGGACAGTAACTGACGCTGAGGCGCGAAAGTGTGGGGAGCAA	18.5402	0.813007	0.69932	1.16257	0.245005	0.556506	Bacteria	Bacillota	Clostridia	Clostridiales	Ruminococcaceae	NA	NA	FALSE	Colidextribacter
ASV_557	AAGCGTTATCCGGATTTACTGGGTGTAAAGGGCGTGTAGGCGGGACTGCAAGTCAGATGTGAAAACTATGGGCTTAACCCATAGCCTGCATTTGAAACTGTAGTTCTTGAGTGGTGGAGAGGCAAATGGAATTCCTAGTGTAGCGGTGAAATGCGTAGATATTAGGAAGAACACCAGTGGCGAAGGCGATTTGCTGGACACTAACTGACGCTGAGGCGCGAAAGCGTGGGGAGCAA	8.74937	-1.46961	0.728699	-2.01676	0.0437206	0.202529	Bacteria	Bacillota	Clostridia	Clostridiales	Ruminococcaceae	NA	NA	FALSE	Colidextribacter
ASV_598	AAGCGTTATCCGGATTTACTGGGTGTAAAGGGCGTGTAGGCGGGACTGCAAGTCAGGCGTGAAAACCAGAGGCTCAACCTCTGGCCTGCGTTTGAAACTGTAGTTCTTGAGTGCTGGAGAGGCAATCGGAATTCCGTGTGTAGCGGTGAAATGCGTAGATATACGGAGGAACACCAGTGGCGAAGGCGGATTGCTGGACAGTAACTGACGCTGAGGCGCGAAAGCGTGGGGAGCAA	8.05631	-0.190323	0.72672	-0.261893	0.793404	0.948472	Bacteria	Bacillota	Clostridia	Clostridiales	Ruminococcaceae	Pseudoflavonifractor	NA	FALSE	Pseudoflavonifractor
ASV_977	AAGCGTTATCCGGATTTACTGGGTGTAAAGGGCGTGTAGGCGGGACTGCAAGTCAGGTGTGAAAACTATGGGCTCAACCCATAGCCTGCATTTGAAACTGTAGTTCTTGAGTACTGGAGAGGCGATCGGAATTCCGTGTGTAGCGGTGAAATGCGTAGATATACGGAGGAACACCAGTGGCGAAGGCGGATCGCTGGACAGCAACTGACGCTGAGGCGCGAAAGCGTGGGGAGCAA	3.08686	0.0328372	0.870911	0.0377045	0.969923	0.993779	Bacteria	Bacillota	Clostridia	Clostridiales	Ruminococcaceae	Pseudoflavonifractor	NA	FALSE	Pseudoflavonifractor
ASV_288	AAGCGTTATCCGGATTTACTGGGTGTAAAGGGCGTGTAGGCGGGAGTGCAAGTCAGATGTGAAAATTATGGGCTCAACCCATAACCTGCATTTGAAACTGTACTTCTTGAGTACTGGAGAGGCAGGCGGAATTCCGTGTGTAGCGGTGAAATGCGTAGATATACGGAGGAACACCAGTGGCGAAGGCGGCCTGCTGGACAGCAACTGACGCTGAGGCGCGAAAGCGTGGGGAGCAA	29.9776	0.110224	0.345416	0.319105	0.749647	0.924222	Bacteria	Bacillota	Clostridia	Clostridiales	Ruminococcaceae	Intestinimonas	NA	FALSE	Intestinimonas
ASV_775	AAGCGTTATCCGGATTTACTGGGTGTAAAGGGCGTGTAGGCGGGATTGCAAGTCAGATGTGAAAATTATGGGCTCAACCCATAACCTGCATTTGAAACTGTAGTTCTTGAGTACTGGAGAGGCAGACGGAATTCCTAGTGTAGCGGTGAAATGCGTAGATATTAGGAGGAACACCAGTGGCGAAGGCGGTCTGCTGGACAGCAACTGACGCTGAGGCGCGAAAGCGTGGGGAGCAA	1.13801	0.322984	1.7364	0.186007	0.852439	0.958958	Bacteria	Bacillota	Clostridia	Clostridiales	Ruminococcaceae	NA	NA	FALSE	NA
ASV_540	AAGCGTTATCCGGATTTACTGGGTGTAAAGGGTGAGTAGGCGGGGAAGCAAGTCAGATGTGAAATACAAAGGCTTAACCTTTGAACTGCATTTGAAACTGTTTTTCTTGAGAGTCGGAGAGGTAATCGGAATTCCCAGTGTAGCGGTGAAATGCGTAGAGATTGGGAGGAACACCAGTGGCGAAGGCGGATTACTGGACGACAACTGACGCTGATACACGAAAGCGTGGGGAGCAA	9.86256	-0.890176	1.53424	-0.580208	0.561775	0.840461	Bacteria	Bacillota	Clostridia	Clostridiales	Ruminococcaceae	NA	NA	FALSE	Oscillibacter
ASV_946	AAGCGTTATCCGGATTTACTGGGTGTAAAGGGTGCGCAGGTGGCGTGGCAAGTCAGAAGTGAAAACCCGGGGCTCAACCCCGCGGACTGCTTTTGAAACTGTCATGCTGGAGTCCAGGAGAGGTAAGCGGAATTCCTAGTGTAGCGGTGAAATGCGTAGATATTAGGAGGAACACCAGTGGCGAAGGCGGCTTACTGGACTGGTACTGACACTGAGGCACGAAAGCGTGGGGAGCA	4.14516	-5.32099	1.9404	-2.74221	0.0061027	0.0541507	Bacteria	Bacillota	Clostridia	Clostridiales	Lachnospiraceae	Anaerostipes	NA	FALSE	Anaerostipes
ASV_437	AAGCGTTATCCGGATTTACTGGGTGTAAAGGGTGCGTAGGCGGCTAAGCAAGTCAGATGTGAAATACACGGGCTCAACCCGTGAGCTGCATTTGAAACTGTTTAGCTTGAGTGAAGTAGAGGCAGGCGGAATTCCCGGTGTAGCGGTGAAATGCGTAGAGATCGGGAGGAACACCAGTGGCGAAGGCGGCCTGCTGGGCTTTAACTGACGCTGAGGCACGAAAGCGTGGGTAGCAA	5.98295	-0.871072	1.50593	-0.578429	0.562975	0.840461	Bacteria	Bacillota	Clostridia	Clostridiales	Ruminococcaceae	Clostridium_IV	NA	FALSE	NA
ASV_117	AAGCGTTATCCGGATTTACTGGGTGTAAAGGGTGCGTAGGCGGCTTGGTAAGTCAGATGTGAAATGTATGGGCTCAACCCATGCACTGCATTTGAAACTATTGAGCTTGAGTGAAGTAGAGGTAGGCGGAATTCCCTGTGTAGCGGTGAAATGCGTAGAGATAGGGAGGAACACCAGTGGCGAAGGCGGCCTACTGGGCTTTAACTGACGCTGAGGCACGAAAGCGTGGGTAGCAA	78.191349687378107	-0.266302	0.813568	-0.327326	0.743421	0.920148	Bacteria	Bacillota	Clostridia	Clostridiales	Ruminococcaceae	NA	NA	FALSE	Ruminococcus
ASV_765	AAGCGTTATCCGGATTTACTGGGTGTAAAGGGTGCGTAGGCGGTATGGCAAGTCAGAAGTGAAAACGCAGGGCTTAACCCTGCGACTGCTTTTGAAACTGTCAGACTAGAGTACAGGAGAGGCAAGCGGAATTCCTAGTGTAGCGGTGAAATGCGTAGATATTAGGAGGAACACCAGTGGCGAAGGCGGCTTGCTGGACTGTTACTGACGCTGAGGCACGAAAGCGTGGGGAGCAA	6.09256	-5.87778	1.6771061913546501	-3.50472	4.5709325875471e-4	0.00719922	Bacteria	Bacillota	Clostridia	Clostridiales	Lachnospiraceae	NA	NA	TRUE	Anaerostipes
ASV_201	AAGCGTTATCCGGATTTACTGGGTGTAAAGGGTGCGTAGGTGGCAAGGCAAGTCAGATGTGAAAGCCCGGGGCTCAACCCCGGTACTGCATTTGAAACTGTCTAGCTAGAGTGCAGGAGAGGTAAGCGGAATTCCTAGTGTAGCGGTGAAATGCGTAGATATTAGGAGGAACACCAGTGGCGAAGGCGGCTTACTGGACTGTAACTGACACTGAGGCACGAAAGCGTGGGGAGCAA	10.2502	4.1242	1.65963	2.48501	0.0129549	0.091505	Bacteria	Bacillota	Clostridia	Clostridiales	Lachnospiraceae	NA	NA	FALSE	Parasporobacterium
ASV_524	AAGCGTTATCCGGATTTACTGGGTGTAAAGGGTGCGTAGGTGGCAAGGCAAGTCAGATGTGAAAGCCCGGGGCTCAACCCCGGTACTGCATTTGAAACTGTCTGGCTAGAGTGCAGGAGAGGTAAGCGGAATTCCTAGTGTAGCGGTGAAATGCGTAGATATTAGGAGGAACACCAGTGGCGAAGGCGGCTTACTGGACTGTAACTGACACTGAGGCACGAAAGCGTGGGGAGCAA	5.56501	0.803422	1.60181	0.501572	0.615969	0.862356	Bacteria	Bacillota	Clostridia	Clostridiales	Lachnospiraceae	NA	NA	FALSE	NA
ASV_274	AAGCGTTATCCGGATTTACTGGGTGTAAAGGGTGCGTAGGTGGCAAGGCAAGTCAGATGTGAAAGCCCGGGGCTCAACCCCGGTATTGCATTTGAAACTGTTTAGCTAGAGTGCAGGAGAGGTAAGTGGAATTCCTAGTGTAGCGGTGAAATGCGTAGATATTAGGAGGAACACCAGTGGCGAAGGCGGCTTACTGGACTGTAACTGACACTGAGGCACGAAAGCGTGGGGAGCAA	16.8608	-0.0105786	1.0823	-0.00977419	0.992201	0.993779	Bacteria	Bacillota	Clostridia	Clostridiales	Lachnospiraceae	NA	NA	FALSE	NA
ASV_51	AAGCGTTATCCGGATTTACTGGGTGTAAAGGGTGCGTAGGTGGCAAGGCAAGTCTGAAGTGAAAATCCGGGGCTCAACCCCGGAACTGCTTTGGAAACTGTTTAGCTAGAGTACAGGAGAGGTAAGTGGAATTCCTAGTGTAGCGGTGAAATGCGTAGATATTAGGAGGAACACCAGTGGCGAAGGCGACTTACTGGACTGCTACTGACACTGAGGCACGAAAGCGTGGGGAGCAA	186.593	0.361133	0.788099	0.458232	0.646785	0.869601	Bacteria	Bacillota	Clostridia	Clostridiales	Lachnospiraceae	Coprococcus	eutactus	FALSE	Coprococcus
ASV_275	AAGCGTTATCCGGATTTACTGGGTGTAAAGGGTGCGTAGGTGGCAAGGCAAGTCTGAAGTGAAAATCCGGGGCTCAACCCCGGAACTGCTTTGGAAACTGTTTAGCTAGAGTACAGGAGAGGTAAGTGGAATTCCTAGTGTAGCGGTGAAATGCGTAGATATTAGGAGGAACACCAGTGGCGAAGGCGACTTACTGGACTGGTACTGACACTGAGGCACGAAAGCGTGGGGAGCAA	37.3128	-0.334614	1.50709	-0.222026	0.824293	0.958958	Bacteria	Bacillota	Clostridia	Clostridiales	Lachnospiraceae	Coprococcus	NA	FALSE	Coprococcus
ASV_56	AAGCGTTATCCGGATTTACTGGGTGTAAAGGGTGCGTAGGTGGCAAGGCAAGTCTGAAGTGAAAATCCGGGGCTCAACCCCGGAACTGCTTTGGAAACTGTTTAGCTGGAGTACAGGAGAGGTAAGTGGAATTCCTAGTGTAGCGGTGAAATGCGTAGATATTAGGAGGAACACCAGTGGCGAAGGCGACTTACTGGACTGCTACTGACACTGAGGCACGAAAGCGTGGGGAGCAA	111.286	-0.641282	1.22459	-0.523669	0.600509	0.859389	Bacteria	Bacillota	Clostridia	Clostridiales	Lachnospiraceae	Coprococcus	NA	FALSE	Coprococcus
ASV_903	AAGCGTTATCCGGATTTACTGGGTGTAAAGGGTGCGTAGGTGGCAGTGCAAGTCAGATGTGAAAGGCCGGGGCTCAACCCCGGAGCTGCATTTGAAACTGCATAGCTAGAGTACAGGAGAGGCAAGCGGAATTCCTAGTGTAGCGGTGAAATGCGTAGATATTAGGAGGAACACCAGTGGCGAAGGCGGCTTGCTGGACTGTTACTGACACTGAGGCACGAAAGCGTGGGGAGCAA	4.18248	-5.33418	2.53192	-2.10678	0.0351368	0.178518	Bacteria	Bacillota	Clostridia	Clostridiales	Lachnospiraceae	NA	NA	FALSE	Anaerobutyricum
ASV_193	AAGCGTTATCCGGATTTACTGGGTGTAAAGGGTGCGTAGGTGGCAGTGCAAGTCAGATGTGAAAGGCCGGGGCTCAACCCCGGAGCTGCATTTGAAACTGCATAGCTAGAGTACAGGAGAGGCAGGCGGAATTCCTAGTGTAGCGGTGAAATGCGTAGATATTAGGAGGAACACCAGTGGCGAAGGCGGCCTGCTGGACTGTTACTGACACTGAGGCACGAAAGCGTGGGGAGCAA	26.6713	0.128683	0.656054	0.196148	0.844495	0.958958	Bacteria	Bacillota	Clostridia	Clostridiales	Lachnospiraceae	NA	NA	FALSE	NA
ASV_359	AAGCGTTATCCGGATTTACTGGGTGTAAAGGGTGCGTAGGTGGCAGTGCAAGTCAGATGTGAAAGGCCGGGGCTCAACCCCGGAGCTGCATTTGAAACTGCATAGCTGGAGTACAGGAGAGGCAGGCGGAATTCCTAGTGTAGCGGTGAAATGCGTAGATATTAGGAGGAACACCAGTGGCGAAGGCGGCCTGCTGGACTGTTACTGACACTGAGGCACGAAAGCGTGGGGAGCAA	5.693	0.796896	2.09754	0.379919	0.704005	0.900084	Bacteria	Bacillota	Clostridia	Clostridiales	Lachnospiraceae	NA	NA	FALSE	NA
ASV_124	AAGCGTTATCCGGATTTACTGGGTGTAAAGGGTGCGTAGGTGGCAGTGCAAGTCAGATGTGAAAGGCCGGGGCTCAACCCCGGAGCTGCATTTGAAACTGCTCGGCTAGAGTACAGGAGAGGCAGGCGGAATTCCTAGTGTAGCGGTGAAATGCGTAGATATTAGGAGGAACACCAGTGGCGAAGGCGGCCTGCTGGACTGTTACTGACACTGAGGCACGAAAGCGTGGGGAGCAA	20.5192	0.712534	0.828139	0.860403	0.389567	0.688878	Bacteria	Bacillota	Clostridia	Clostridiales	Lachnospiraceae	NA	NA	FALSE	Anaerobutyricum
ASV_83	AAGCGTTATCCGGATTTACTGGGTGTAAAGGGTGCGTAGGTGGTATGGCAAGTCAGAAGTGAAAGGCTGGGGCTCAACCCCGGGACTGCTTTTGAAACTGTCAAACTAGAGTACAGGAGAGGAAAGCGGAATTCCTAGTGTAGCGGTGAAATGCGTAGATATTAGGAGGAACACCAGTGGCGAAGGCGGCTTTCTGGACTGAAACTGACACTGAGGCACGAAAGCGTGGGGAGCAA	101.183	1.37998	0.721193	1.91347	0.0556884	0.238665	Bacteria	Bacillota	Clostridia	Clostridiales	Lachnospiraceae	NA	NA	FALSE	NA
ASV_492	AAGCGTTATCCGGATTTACTGGGTGTAAAGGGTGCGTAGGTGGTATGGTAAGTCAGAAGTGAAAACCCGGGGCTCAACCCCGTGGATTGCTTTTGAAACTATCAAACTAGAGTACCGGAGAGGTAAGCGGAATTCCTAGTGTAGCGGTGAAATGCGTAGATATTAGGAGGAACACCAGTGGCGAAGGCGGCTTACTGGACGGTAACTGACACTGAGGCACGAAAGCGTGGGGAGCA	11.3668	-2.47538	1.36881	-1.80841	0.0705425	0.274332	Bacteria	Bacillota	Clostridia	Clostridiales	Lachnospiraceae	NA	NA	FALSE	Ambiguous
ASV_496	AAGCGTTATCCGGATTTACTGGGTGTAAAGGGTGCGTAGGTGGTATGGTAAGTCAGAAGTGAAAACCCGGGGCTCAACTCCGCGGATTGCTTTTGAAACTATCAGACTGGAGTACCGGAGAGGTAAGCGGAATTCCTAGTGTAGCGGTGAAATGCGTAGATATTAGGAGGAACACCAGTGGCGAAGGCGGCTTACTGGACGGTAACTGACACTGAGGCACGAAAGCGTGGGGAGCA	16.5261	-3.64902	1.28215	-2.846	0.00442716	0.0429094	Bacteria	Bacillota	Clostridia	Clostridiales	Lachnospiraceae	Anaerostipes	NA	TRUE	Anaerostipes
ASV_600	AAGCGTTATCCGGATTTACTGGGTGTAAAGGGTGCGTAGGTGGTATGGTAAGTCAGAAGTGAAAACCCGGGGCTCAACTCCGTGGATTGCTTTTGAAACTATCAGACTGGAGTACCGGAGAGGTAAGCGGAATTCCTAGTGTAGCGGTGAAATGCGTAGATATTAGGAGGAACACCAGTGGCGAAGGCGGCTTACTGGACGGTAACTGACACTGAGGCACGAAAGCGTGGGGAGCA	2.80651	-4.75896	2.96288	-1.60619	0.108232	0.359223	Bacteria	Bacillota	Clostridia	Clostridiales	Lachnospiraceae	Anaerostipes	NA	FALSE	Anaerostipes
ASV_503	AAGCGTTATCCGGATTTACTGGGTGTAAAGGGTGCGTAGGTGGTCTGGCAAGTCAGAAGTGAAAACGCAGGGCTTAACCCTGCGACTGCTTTTGAAACTGTCAGACTAGAGTGCAGGAGAGGCAAGCGGAATTCCTAGTGTAGCGGTGAAATGCGTAGATATTAGGAGGAACACCAGTGGCGAAGGCGGCTTGCTGGACTGTTACTGACACTGAGGCACGAAAGCGTGGGGAGCAA	15.0266	-0.619631	1.74923	-0.354231	0.723166	0.909094	Bacteria	Bacillota	Clostridia	Clostridiales	Lachnospiraceae	Anaerostipes	NA	FALSE	Anaerostipes
ASV_501	AAGCGTTATCCGGATTTACTGGGTGTAAAGGGTGCGTAGGTGGTCTGGCAAGTCAGAAGTGAAAACGCAGGGCTTAACCCTGCGACTGCTTTTGAAACTGTCAGACTGGAGTGCAGGAGAGGCAAGCGGAATTCCTAGTGTAGCGGTGAAATGCGTAGATATTAGGAGGAACACCAGTGGCGAAGGCGGCTTGCTGGACTGTTACTGACACTGAGGCACGAAAGCGTGGGGAGCAA	7.44362	-1.20769	1.94277	-0.62163	0.534185	0.816837	Bacteria	Bacillota	Clostridia	Clostridiales	Lachnospiraceae	Anaerostipes	NA	FALSE	Anaerostipes
ASV_162	AAGCGTTATCCGGATTTACTGGGTGTAAAGGGTGCGTAGGTGGTGAGACAAGTCTGAAGTGAAAATCCGGGGCTTAACCCCGGAACTGCTTTGGAAACTGCCTGACTAGAGTACAGGAGAGGTAAGTGGAATTCCTAGTGTAGCGGTGAAATGCGTAGATATTAGGAGGAACACCAGTGGCGAAGGCGACTTACTGGACTGCTACTGACACTGAGGCACGAAAGCGTGGGGAGCAA	42.4991	0.692657	0.86733	0.798609	0.424517	0.724785	Bacteria	Bacillota	Clostridia	Clostridiales	Lachnospiraceae	Coprococcus	NA	FALSE	Coprococcus
ASV_816	AAGCGTTATCCGGATTTACTGGGTGTAAAGGGTGTGTAGGCGGAGAGGCAAGTCAGGCGTGGAAATTACGGGCTCAACCCGTAACTTGCGCTTGAAACTGTTTCCCTTGAGTGTCGGAGAGGTAAATGGAATTCCCAGTGTAGCGGTGAAATGCGTAGATATTGGGAGGAACACCGGTGGCGAAGGCGGTTTACTGGACGACAACTGACGCTGAGACACGAAAGTGTGGGGAGCAA	1.94138	-4.2308	2.04117	-2.07273	0.0381973	0.188002	Bacteria	Bacillota	Clostridia	Clostridiales	Lachnospiraceae	NA	NA	FALSE	NA
ASV_244	AAGCGTTATCCGGATTTACTGGGTGTAAAGGGTGTGTAGGCGGGACGACAAGTCAGATGTGAAACTCATGGGCTCAACCCATGACCTGCATTTGAAACTGCCGTTCTTGAGAGTCGGAGAGGTAAATGGAATTCCCGGTGTAGCGGTGAAATGCGTAGATATCGGGAGGAACACCAGTGGCGAAGGCGATTTACTGGACGACCACTGACGCTGAGACACGAAAGCGTGGGGAGCAA	28.9509	0.113974	0.874321	0.130357	0.896284	0.963582	Bacteria	Bacillota	Clostridia	Clostridiales	Ruminococcaceae	NA	NA	FALSE	Colidextribacter/ Hespellia
ASV_173	AAGCGTTATCCGGATTTACTGGGTGTAAAGGGTGTGTAGGCGGGACTGCAAGTCAGATGTGAAAATCATGGGCTCAACTCATGACCTGCATTTGAAACTGTGGTTCTTGAGAGTCGGAGGGGTAATCGGAATTCCCGGTGTAGCGGTGAAATGCGTAGATATCGGGAGGAACACCAGTGGCGAAGGCGGATTACTGGACGACCACTGACGCTGAGACACGAAAGCGTGGGGAGCAA	52.6015	0.563689	0.788113	0.715239	0.474462	0.770184	Bacteria	Bacillota	Clostridia	Clostridiales	Ruminococcaceae	NA	NA	FALSE	Pseudoflavonifractor
ASV_578	AAGCGTTATCCGGATTTACTGGGTGTAAAGGGTGTGTAGGCGGGATTGCAAGTCAGATGTGAAAACTGTGGGCTCAACTCACAGCCTGCGTCTGAAACTGTAGTTCTTGAGGGTCGGAGAGGTAACTGGAATTCCCGGTGTAGCGGTGAAATGCGTAGATATCGGGAGGAACACCGGTGGCGAAGGCGGGTTACTGGACGATTACTGACGCTGAGACACGAAAGTGTGGGGAGCAA	4.95654	2.40356	1.2714266961315701	1.89044	0.0586985	0.242616	Bacteria	Bacillota	Clostridia	Clostridiales	Ruminococcaceae	Flavonifractor	NA	FALSE	Flavonifractor
ASV_1673	AAGCGTTATCCGGATTTACTGGGTGTAAAGGGTGTGTAGGCGGGATTGCAAGTCAGATGTGAAAATCACGGGCTCAACTCGTGACCTGCGTCTGAAACTGTAGTTCTTGAGGGTCGGAGAGGTAAACGGAATTCCTGGTGTAGCGGTGAAATGCGTAGATATCAGGAGGAACACCGGTGGCGAAGGCGGTTTACTGGACGATACCTGACGCTGAGACACGAAAGCGTGGGGAGCAA	1.12872	-3.4509	1.94147	-1.77747	0.0754915	0.283093	Bacteria	Bacillota	Clostridia	Clostridiales	Ruminococcaceae	NA	NA	FALSE	NA
ASV_483	AAGCGTTATCCGGATTTATTGGGCGTAAAGCGAGCGCAGACGGTTATTTAAGTCTGAAGTGAAAGCCCTCAGCTCAACTGAGGAATTGCTTTGGAAACTGGATGACTTGAGTGCAGTAGAGGAAAGTGGAACTCCATGTGTAGCGGTGAAATGCGTAGATATATGGAAGAACACCAGTGGCGAAGGCGGCTTTCTGGACTGTAACTGACGTTGAGGCTCGAAAGTGTGGGTAGCAA	7.13633	-1.8657	1.13393	-1.64534	0.0999001	0.343359	Bacteria	Bacillota	Bacilli	Lactobacillales	Leuconostocaceae	Weissella	NA	FALSE	Weissella
ASV_435	AAGCGTTATCCGGATTTATTGGGCGTAAAGGGTGCGCAGGCGGATTGTTAAGTTCGAGGTGAAAGCGTTGGGCTCAACCCAATATAGCCTTAAATACTGGCAATCTAGAGTGCAGAAGAGGGTAATGGAATTCCATGTGTAGCGGTAAAATGCGTAGATATATGGAGGAACACCAGCGGCGAAGGCGGTTACCTGGTCTGTAACTGACGCTCAGGCACGAAAGCGTGGGGAGCAAA	16.7531	-2.92569	0.984589	-2.97148	0.00296364	0.0316457	Bacteria	Bacillota	Erysipelotrichia	Erysipelotrichales	Erysipelotrichaceae	Holdemania	NA	TRUE	Holdemania
ASV_1153	AAGCGTTATCCGGATTTATTGGGTGTAAAGGGCGTGTAGGCGGGACTGCAAGTCAGATGTGAAAACCATGGGCTCAACCCATGGCCTGCATTTGAAACTGTAGTTCTTGAGTGCTGGAGAGGCAATCGGAATTCCGTGTGTAGCGGTGAAATGCGTAGATATACGGAGGAACACCAGTGGCGAAGGCGGATTGCTGGACAGTAACTGACGCTGAGGCGCGAAAGCGTGGGGAGCAA	1.67315	-0.285626	1.35297	-0.21111	0.832801	0.958958	Bacteria	Bacillota	Clostridia	Clostridiales	Ruminococcaceae	Pseudoflavonifractor	NA	FALSE	Pseudoflavonifractor
ASV_394	AAGCGTTATCCGGATTTATTGGGTGTAAAGGGTGAGTAGGCGGGCTGACAAGTCAGATGTGAAATGTTCAGGCTTAACCTGAGAACTGCATTTGAAACTGCCAGTCTTGAGAGTCGGAGGGGTAATCGGAATTCCCGGTGTAGCGGTGAAATGCGTAGAGATCGGGAGGAACACCAGTGGCGAAGGCGGATTACTGGACGACAACTGACGCTGAAACACGAAAGCGTGGGGAGCAA	14.0155	1.63776	0.934355	1.75282	0.0796324	0.293383	Bacteria	Bacillota	Clostridia	Clostridiales	Ruminococcaceae	NA	NA	FALSE	NA
ASV_306	AAGCGTTATCCGGATTTATTGGGTGTAAAGGGTGCGTAGACGGGAGATTAAGTTAGTTGTGAAAGCCCTCGGCTTAACTGAGGAATTGCAACTAAAACTGGTTTTCTTGAGTGCAGGAGAGGTAAGTGGAATTCCTAGTGTAGCGGTGAAATGCGTAGATATTAGGAGGAACACCAGTGGCGAAGGCGACTTACTGGACTGTAACTGACGTTGAGGCACGAAAGTGTGGGGAGCAA	17.8262	-6.741	1.22188	-5.51692	3.44988444675944e-8	1.08671360072922e-6	Bacteria	Bacillota	Clostridia	Clostridiales	Lachnospiraceae	NA	NA	TRUE	Vallitalea
ASV_198	AAGCGTTATCCGGATTTATTGGGTTTAAAGGGTGCGTAGGCGGTTTAGTAAGTCAGCGGTGAAATTTTGGTGCTTAACACCAAACGTGCCGTTGATACTGCTGGGCTAGAGAGTAGTTGCGGTAGGCGGAATGTATGGTGTAGCGGTGAAATGCTTAGAGATCATACAGAACACCGATTGCGAAGGCAGCTTACCAAACTATATCTGACGTTGAGGCACGAAAGCGTGGGGAGCAA	17.461	2.60153	1.43018	1.81902	0.0689088	0.271329	Bacteria	Bacteroidota	Bacteroidia	Bacteroidales	Rikenellaceae	Alistipes	obesi	FALSE	Alistipes
ASV_222	AAGCGTTATCCGGATTTATTGGGTTTAAAGGGTGCGTAGGCGGTTTGATAAGTTAGAGGTGAAATACCGGGGCTCAACTCCGGAACTGCCTCTAATACTGTTGAACTAGAGAGTAGTTGCGGTAGGCGGAATGTATGGTGTAGCGGTGAAATGCTTAGAGATCATACAGAACACCGATTGCGAAGGCAGCTTACCAAACTATATCTGACGTTGAGGCACGAAAGCGTGGGGAGCAA	11.118	3.68169	1.95007	1.88798	0.0590288	0.242616	Bacteria	Bacteroidota	Bacteroidia	Bacteroidales	Rikenellaceae	Alistipes	finegoldii	FALSE	Alistipes
ASV_136	AAGCGTTATCCGGATTTATTGGGTTTAAAGGGTGCGTAGGCGGTTTGATAAGTTAGAGGTGAAATACCGGTGCTTAACACCGGAACTGCCTCTAATACTGTTGAACTAGAGAGTAGTTGCGGTAGGCGGAATGTATGGTGTAGCGGTGAAATGCTTAGAGATCATACAGAACACCGATTGCGAAGGCAGCTTACCAAACTATATCTGACGTTGAGGCACGAAAGCGTGGGGAGCAA	26.3021	1.28161	1.56648	0.818149	0.413272	0.713319	Bacteria	Bacteroidota	Bacteroidia	Bacteroidales	Rikenellaceae	Alistipes	shahii	FALSE	Alistipes
ASV_461	AAGCGTTATCCGGATTTATTGGGTTTAAAGGGTGCGTAGGCGGTTTGATAAGTTAGAGGTGAAATACCGGTGCTTAACACCGGAACTGCCTCTAATACTGTTGAGCTAGAGAGTAGTTGCGGTAGGCGGAATGTATGGTGTAGCGGTGAAATGCTTAGAGATCATACAGAACACCGATTGCGAAGGCAGCTTACCAAACTATATCTGACGTTGAGGCACGAAAGCGTGGGGAGCAA	6.22681	0.390659	1.57723	0.247686	0.804377	0.95114	Bacteria	Bacteroidota	Bacteroidia	Bacteroidales	Rikenellaceae	Alistipes	NA	FALSE	Alistipes
ASV_114	AAGCGTTATCCGGATTTATTGGGTTTAAAGGGTGCGTAGGCGGTTTGATAAGTTAGAGGTGAAATCCCGGGGCTTAACTCCGGAACTGCCTCTAATACTGTTAGACTAGAGAGTAGTTGCGGTAGGCGGAATGTATGGTGTAGCGGTGAAATGCTTAGAGATCATACAGAACACCGATTGCGAAGGCAGCTTACCAAACTATATCTGACGTTGAGGCACGAAAGCGTGGGGAGCAA	9.29287	5.21888	2.10286	2.4818	0.0130721	0.091505	Bacteria	Bacteroidota	Bacteroidia	Bacteroidales	Rikenellaceae	Alistipes	NA	FALSE	Alistipes
ASV_49	AAGCGTTATCCGGATTTATTGGGTTTAAAGGGTGCGTAGGCGGTTTGATAAGTTAGAGGTGAAATTTCGGGGCTCAACCCTGAACGTGCCTCTAATACTGTTGAGCTAGAGAGTAGTTGCGGTAGGCGGAATGTATGGTGTAGCGGTGAAATGCTTAGAGATCATACAGAACACCGATTGCGAAGGCAGCTTACCAAACTATATCTGACGTTGAGGCACGAAAGCGTGGGGAGCAA	51.2467	2.32759	1.98098	1.17497	0.240006	0.556506	Bacteria	Bacteroidota	Bacteroidia	Bacteroidales	Rikenellaceae	Alistipes	putredinis	FALSE	Alistipes
ASV_445	AAGCGTTATCCGGATTTATTGGGTTTAAAGGGTGCGTAGGCGGTTTGGTAAGTTAGAGGTGAAAATTCGGAGCTTAACTCCGAACGTGCCTCTAATACTGCTGGACTAGAGAGTAGTTGCTGTTGGCGGAATGTGTAGTGTAGCGGTGAAATGCATAGAGATTACACAGAACACCGATTGCGAAGGCAGCTAACAAAGCTATATCTGACGTTGAGGCACGAAAGCGTGGGGAGCAA	9.76656	0.410322	1.44467	0.284024	0.776392	0.938824	Bacteria	Bacteroidota	Bacteroidia	Bacteroidales	Rikenellaceae	Alistipes	NA	FALSE	Alistipes
ASV_166	AAGCGTTGTCCGGAATCATTGGGCGTAAAGAGTTCGTAGGCGGTATGTAAAGTCAGGTGTTAAAGGCAGGGGCTCAACTTCTGTACGGCACTTGATACTTGCAAACTAGAATGCGGTAGAGGTAAAGGGAATTCCTGGTGTAGCGGTGAAATGCTTAGATATCAGGAGGAACATCGGTGGCGTAAGCGCTTTACTGGGCCGTAATTGACGCTGAGGAACGAAAGCCAGGGTAGCAA	30.5245	-2.25632	1.56088	-1.44554	0.148306	0.422867	Bacteria	Pseudomonadota	Deltaproteobacteria	Bdellovibrionales	Bdellovibrionaceae	Vampirovibrio	NA	FALSE	Vampirovibrio
ASV_612	AAGCGTTGTCCGGAATCATTGGGCGTAAAGAGTTCGTAGGCGGTATGTTAAGTCTGGTGTTAAATCCCGAAGCTCAACTTCGGTTCGGCATCGGATACTGGCAGACTCGAATGCGGTAGAGGTAAAGGGAATTCCCGGTGTAGCGGTGAAATGCGTAGATATCGGGAGGAACATCGGTGGCGAAAGCGCTTTACTGGGCCGTTATTGACGCTGAGGAACGAAAGCCAGGGTAGCAA	1.57264	-3.91877	3.38792	-1.15669	0.2474	0.556506	Bacteria	Pseudomonadota	Deltaproteobacteria	Bdellovibrionales	Bdellovibrionaceae	Vampirovibrio	NA	FALSE	Vampirovibrio
ASV_429	AAGCGTTGTCCGGAATCATTGGGCGTAAAGAGTTCGTAGGCGGTTTGTTAAGTCTGGTGTTAAAGCCCGAAGCTCAACTTCGGTTCGGCACTGGATACTGGCAGACTAGAATGCGGTAGAGGTAAAGGGAATTCCTGGTGTAGCGGTGAAATGCGTAGATATCAGGAGGAACATCGGTGGCGTAAGCGCTTTACTGGGCCGTAATTGACGCTGAGGAACGAAAGCCAGGGTAGCGA	19.8328	-3.62146	1.42768	-2.5366	0.0111935	0.0829635	Bacteria	Pseudomonadota	Deltaproteobacteria	Bdellovibrionales	Bdellovibrionaceae	Vampirovibrio	NA	FALSE	Vampirovibrio
ASV_371	AAGCGTTGTCCGGAATCATTGGGCGTAAAGAGTTCGTAGGCGGTTTGTTAAGTTAGATGTTAAATACTGAGGCTCAACCTCAGCACGGCATTTGATACTGGCAGACTTGAATGCGGTAGAGGTAAAGGGAATTCCTGGTGTAGCGGTGAAATGCGTAGATATCAGGAGGAACATCGGTGGCGTAAGCGCTTTACTGGGCCGTAATTGACGCTGAGGAACGAAAGCCAGGGTAGCGA	10.5023	-1.56939	1.30868	-1.19921	0.230446	0.55615	Bacteria	Pseudomonadota	Deltaproteobacteria	Bdellovibrionales	Bdellovibrionaceae	Vampirovibrio	NA	FALSE	Vampirovibrio
ASV_743	AAGCGTTGTCCGGAATCATTGGGCGTAAAGAGTTCGTAGGTGGCATGTAAAGTCTGGTGTTAAATACTGGGGCTCAACTTCAGTTCGGCACTGGATACTTGCAAGCTAGAATGCGGTAGAGGTAAAGGGAATTCCTGGTGTAGCGGTGAAATGCGTAGATATCAGGAGGAACATCGGTGGCGTAAGCGCTTTACTGGGCCGTAATTGACACTGAGGAACGAAAGCCAGGGTAGCAA	2.05155	-1.13229	2.31433	-0.489255	0.624661	0.866821	Bacteria	Pseudomonadota	Deltaproteobacteria	Bdellovibrionales	Bdellovibrionaceae	Vampirovibrio	NA	FALSE	Vampirovibrio
ASV_386	AAGCGTTGTCCGGAATCATTGGGCGTAAAGAGTTCGTAGGTGGTTTGTTAAGTTTGGTGTTAAATGCAGGGGCTCAACCTCTGTTCGGCATCGGATACTGGCAGACTAGAATGCGGTAGAGGTAAAGGGAATTCCTGGTGTAGCGGTGAAATGCGTAGATATCAGGAGGAACATCGGTGGCGTAAGCGCTTTACTGGGCCGTAATTGACACTGAGGAACGAAAGCCAGGGTAGCAA	11.77	-6.82673	2.11337	-3.23025	0.0012368	0.0169388	Bacteria	Pseudomonadota	Deltaproteobacteria	Bdellovibrionales	Bdellovibrionaceae	Vampirovibrio	NA	TRUE	Vampirovibrio
ASV_637	AAGCGTTGTCCGGAATCATTGGGCGTAAAGCGTTCGTAGGCGGCAATTCAAGTCTGATGTCAAATCCCGGGGCTCAACTCCGGTCAGGCATTGGATACTGGATAGCTAGAATGTGGTAGAGGTAAAGGGAATTCCTGGTGTAGCGGTGAAATGCGCAGATATCAGGAGGAACACCGGTGGCGTAAGCGCTTTACTGGGCCATAATTGACGCTGAGGAACGAAAGCCGGGGTAGCAA	2.36	-2.65194	1.78693	-1.48407	0.137789	0.415346	Bacteria	Pseudomonadota	Deltaproteobacteria	Bdellovibrionales	Bdellovibrionaceae	Vampirovibrio	NA	FALSE	Vampirovibrio
ASV_652	AAGCGTTGTCCGGAATGACTGGGCGTAAAGGGAGCGTAGGTGGCCTTTTAAGTGAAATGTGAAAGCCCGGGGCTCAACTCCGGAATGTCATTTCATACTGGAAGGCTGGAGTGCAGGAGAGGTAAGCGGAATTCCTAGTGTAGCGGTAAAATGCGTAGATATTAGGAAGAACACCAGAGGCGAAGGCGGCTTGCTGGACTGTAACTGACACTGAGGCTCGAAAGCGTGGGGAGCAA	1.51976	-3.87608	2.34751	-1.65114	0.0987093	0.343359	Bacteria	Bacillota	Clostridia	Clostridiales	Lachnospiraceae	NA	NA	FALSE	NA
ASV_980	AAGCGTTGTCCGGAATGACTGGGCGTAAAGGGAGTGTAGGTGGCATAATAAGTTATATGTGAAAGCCCGCGGCTTAACTGCGGAACTGCATATAAAACTGTTAAGCTTGAGTGCAGGAGAGGTAAGCGGAATTCCTAGTGTAGCGGTGGAATGCGTAGATATTAGGAAGAACACCAGAGGCGAAGGCGGCTTACTGGACTGTAACTGACACTGAGGCTCGAAAGCGTGGGGAGCAA	3.23702	-2.43178	1.36151	-1.78609	0.0740842	0.279885	Bacteria	Bacillota	Clostridia	Clostridiales	Lachnospiraceae	NA	NA	FALSE	Herbinix
ASV_1173	AAGCGTTGTCCGGAATGACTGGGCGTAAAGGGCGCGTAGGCGGCTTTTTAAGTTAGAAGTGGAAGTCCTGCTTTCAAGGTGGGAATTGCTTTTAATACTGGAAGGCTTGAGTGCAGAAGAGGTAAGTGGAATTCCCAGTGTAGCGGTGAAATGCGTAGAGATTGGGAAGAACACCAGTGGCGAAGGCGACTTACTGGGCTGTAACTGACGCTGAGGCGCGAAAGCGTGGGGAGCAA	2.05968	0.378125	1.17712	0.32123	0.748036	0.924045	Bacteria	Bacillota	Clostridia	Clostridiales	Gracilibacteraceae	Gracilibacter	NA	FALSE	Gracilibacter
ASV_1090	AAGCGTTGTCCGGAATGACTGGGCGTAAAGGGCGCGTAGGTGGTTTTGTAAGTCTGGAGTGAAACCCCCGTTTTCAAGGCGGGGCCTGCTTTGGAGACTGCAGGACTTGAGTGATGGAGAGGATAGCGGAATTCCCGGTGTAGCGGTGAAATGCGTAGAGATCGGGAGGAACACCAGTGGCGAAGGCGGCTATCTGGACATAGACTGACACTGAGGCGCGAAAGCGTGGGGAGCAA	1.47969	-0.489048	1.92828	-0.253619	0.79979	0.950694	Bacteria	Bacillota	Clostridia	Clostridiales	Heliobacteriaceae	Heliobacillus	NA	FALSE	Heliobacillus
ASV_484	AAGCGTTGTCCGGAATTACTGGGTGTAAAGGGAGAGTAGGCGGGATTGCAAGTCCGTTGTTAAATCTATCGGCTTAACCGGTAGCTGCGGCGGAAACTGTAGTTCTTGAGTGAAGTAGAGGCAGGCGGAATTCCTAGTGTAGCGGTGAAATGCGTAGATATTAGGAGGAACACCAGTGGCGAAGGCGGCCTGCTGGGCTTTAACTGACGCTGAGGCTCGAAAGTGTGGGGAGCAAA	12.2402	-0.17574	1.03057	-0.170527	0.864596	0.958958	Bacteria	Bacillota	Clostridia	Clostridiales	Ruminococcaceae	NA	NA	FALSE	Anaerotruncus
ASV_737	AAGCGTTGTCCGGAATTACTGGGTGTAAAGGGAGAGTAGGCGGGGCTGCAAGTCTGTTGTTAAATCCATCGGCTCAACCGGTGGCTGCGGCAGAAACTGTAGTTCTTGAGTGAAGTAGAGGCAGGCGGAATTCCTAGTGTAGCGGTGAAATGCGTAGATATTAGGAGGAACACCAGTGGCGAAGGCGGCCTGCTGGGCTTTAACTGACGCTGAGGCTCGAAAGTGTGGGGAGCAAA	2.5108	-3.18993	2.74794	-1.16084	0.245706	0.556506	Bacteria	Bacillota	Clostridia	Clostridiales	Ruminococcaceae	Anaerotruncus	NA	FALSE	Anaerotruncus
ASV_773	AAGCGTTGTCCGGAATTACTGGGTGTAAAGGGAGCGCAGGCGGAAGCGCAAGTTGGATGTGAAACCCATGGGCTCAACCCATGGCCTGCATCCAAAACTGTGTTTCTTGAGTAGTGCAGAGGTAGGCGGAATTCCCGGTGTAGCGGTGGAATGCGTAGATATCGGGAGGAACACCAGTGGCGAAGGCGGCCTACTGGGCACCAACTGACGCTGAGGCTCGAAAGCATGGGTAGCAA	4.79844	-0.36967	0.783225	-0.471984	0.636938	0.869601	Bacteria	Bacillota	Clostridia	Clostridiales	Ruminococcaceae	Faecalibacterium	NA	FALSE	Faecalibacterium
ASV_177	AAGCGTTGTCCGGAATTACTGGGTGTAAAGGGAGCGCAGGCGGAAGGACAAGTTGGAAGTGAAACCCACGGGCTCAACCCGTGAACTGCTTTCAAAACTGTTTTTCTTGAGTGGTGTAGAGGTAGGCGGAATTCCCGGTGTAGCGGTGGAATGCGTAGATATCGGGAGGAACACCAGTGGCGAAGGCGGCCTACTGGGCACTAACTGACGCTGAGGCTCGAAAGCATGGGTAGCAA	77.3238	-1.1597	0.460886	-2.51624	0.0118615	0.0866636	Bacteria	Bacillota	Clostridia	Clostridiales	Ruminococcaceae	Faecalibacterium	NA	FALSE	Faecalibacterium
ASV_357	AAGCGTTGTCCGGAATTACTGGGTGTAAAGGGAGCGCAGGCGGACCGGCAAGTTGGAAGTGAAAACCATAGGCTCAACCTATGGATTGCTTTCAAAACTGCTGGCCTTGAGTAGTGCAGAGGTAGGTGGAATTCCCGGTGTAGCGGTGGAATGCGTAGATATCGGGAGGAACACCAGTGGCGAAGGCGACCTACTGGGCACCAACTGACGCTGAGGCTCGAAAGCATGGGTAGCAA	5.05699	-0.456846	1.48456	-0.307733	0.758286	0.927612	Bacteria	Bacillota	Clostridia	Clostridiales	Ruminococcaceae	Gemmiger	NA	FALSE	Anaerotruncus
ASV_385	AAGCGTTGTCCGGAATTACTGGGTGTAAAGGGAGCGCAGGCGGACCGGCAAGTTGGAAGTGAAAACCATGGGCTCAACCCATGAATTGCTTTCAAAACTGCTGGCCTTGAGTAGTGCAGAGGTAGGTGGAATTCCCGGTGTAGCGGTGGAATGCGTAGATATCGGGAGGAACACCAGTGGCGAAGGCGACCTACTGGGCACCAACTGACGCTGAGGCTCGAAAGCATGGGTAGCAA	21.9011	-2.1435	1.17061	-1.8311	0.0670863	0.267318	Bacteria	Bacillota	Clostridia	Clostridiales	Ruminococcaceae	Gemmiger	NA	FALSE	Gemmiger
ASV_681	AAGCGTTGTCCGGAATTACTGGGTGTAAAGGGAGCGCAGGCGGACCGGCAAGTTGGAAGTGAAAACCATGGGCTCAACCCATGGATTGCTTTCAAAACTGCTGGCCTTGAGTAGTGCAGAGGTAGGTGGAATTCCCGGTGTAGCGGTGGAATGCGTAGATATCGGGAGGAACACCAGTGGCGAAGGCGACCTACTGGGCACCAACTGACGCTGAGGCTCGAAAGCATGGGTAGCAA	8.11034	-6.29007	2.1462	-2.9308	0.00338093	0.0338093	Bacteria	Bacillota	Clostridia	Clostridiales	Ruminococcaceae	Gemmiger	NA	TRUE	Gemmiger
ASV_669	AAGCGTTGTCCGGAATTACTGGGTGTAAAGGGAGCGCAGGCGGACCGGCAAGTTGGAAGTGAAAACCATGGGCTCAACCCGTGAATTGCTTTCAAAACTGCTGGCCTTGAGTAGTGCAGAGGTAGGTGGAATTCCCGGTGTAGCGGTGGAATGCGTAGATATCGGGAGGAACACCAGTGGCGAAGGCGACCTACTGGGCACCAACTGACGCTGAGGCTCGAAAGCATGGGTAGCAA	1.85391	-4.1616	3.38738	-1.22856	0.219236	0.539527	Bacteria	Bacillota	Clostridia	Clostridiales	Ruminococcaceae	Gemmiger	NA	FALSE	Gemmiger
ASV_15	AAGCGTTGTCCGGAATTACTGGGTGTAAAGGGAGCGCAGGCGGACCGGCAAGTTGGAAGTGAAAACTATGGGCTCAACCCATAAATTGCTTTCAAAACTGCTGGCCTTGAGTAGTGCAGAGGTAGGTGGAATTCCCGGTGTAGCGGTGGAATGCGTAGATATCGGGAGGAACACCAGTGGCGAAGGCGACCTACTGGGCACCAACTGACGCTGAGGCTCGAAAGCATGGGTAGCAA	245.912	0.27945	0.341298	0.818785	0.412909	0.713319	Bacteria	Bacillota	Clostridia	Clostridiales	Ruminococcaceae	Gemmiger	formicilis	FALSE	Gemmiger
ASV_120	AAGCGTTGTCCGGAATTACTGGGTGTAAAGGGAGCGCAGGCGGACCGGCAAGTTGGAAGTGAAATCCATGGGCTCAACCCGTGAATTGCTTTCAAAACTGCTGGCCTTGAGTAGTGCAGAGGTAGGTGGAATTCCCGGTGTAGCGGTGGAATGCGTAGATATCGGGAGGAACACCAGTGGCGAAGGCGACCTACTGGGCACCAACTGACGCTGAGGCTCGAAAGCATGGGTAGCAA	56.5108	1.17813	0.999953	1.17818	0.238724	0.556506	Bacteria	Bacillota	Clostridia	Clostridiales	Ruminococcaceae	NA	NA	FALSE	NA
ASV_684	AAGCGTTGTCCGGAATTACTGGGTGTAAAGGGAGCGCAGGCGGACCGGCAAGTTGGAAGTGAAATCCATGGGCTTAACCCGTGAATTGCTTTCAAAACTGCTGGCCTTGAGTAGTGCAGAGGTAGGTGGAATTCCCGGTGTAGCGGTGGAATGCGTAGATATCGGGAGGAACACCAGTGGCGAAGGCGACCTACTGGGCACCAACTGACGCTGAGGCTCGAAAGCATGGGTAGCAA	6.15882	-1.37175	2.10889	-0.650458	0.515397	0.801728	Bacteria	Bacillota	Clostridia	Clostridiales	Ruminococcaceae	NA	NA	FALSE	Subdoligranulum
ASV_409	AAGCGTTGTCCGGAATTACTGGGTGTAAAGGGAGCGCAGGCGGACCGGCAAGTTGGGAGTGAAATCCATGGGCTCAACCCGTGAATTGCTTTCAAAACTGCTGGCCTTGAGTAGTGCAGAGGTAGGTGGAATTCCCGGTGTAGCGGTGGAATGCGTAGATATCGGGAGGAACACCAGTGGCGAAGGCGACCTACTGGGCACCAACTGACGCTGAGGCTCGAAAGCATGGGTAGCAA	16.799	-0.0301314	1.07959	-0.0279101	0.977734	0.993779	Bacteria	Bacillota	Clostridia	Clostridiales	Ruminococcaceae	NA	NA	FALSE	Subdoligranulum
ASV_624	AAGCGTTGTCCGGAATTACTGGGTGTAAAGGGAGCGCAGGCGGGAAAACAAGTTGGAAGTGAAATCTATGGGCTCAACCCATAAACTGCTTTCAAAACTGTTTTTCTTGAGTAGTGCAGAGGTAGGCGGAATTCCCGGTGTAGCGGTGGAATGCGTAGATATCGGGAGGAACACCAGTGGCGAAGGCGGCCTACTGGGCACCAACTGACGCTGAGGCTCGAAAGTGTGGGTAGCAA	2.73057	-4.72017	3.38643	-1.39385	0.163364	0.447475	Bacteria	Bacillota	Clostridia	Clostridiales	Ruminococcaceae	Faecalibacterium	NA	FALSE	Faecalibacterium
ASV_462	AAGCGTTGTCCGGAATTACTGGGTGTAAAGGGAGCGCAGGCGGGAAAGCAAGTCAGCTGTGAAATCCATGGGCTTAACCCATGAACTGCAGTTGAAACTGTTTTTCTTGAGTGAAGTAGAGGTTGGCGGAATTCCGAGTGTAGCGGTGAAATGCGTAGATATTCGGAGGAACACCGGTGGCGAAGGCGGCCAACTGGGCTTTTACTGACGCTGAGGCTCGAAAGTGTGGGGAGCAA	14.7359	-0.0215351	1.62106	-0.0132846	0.989401	0.993779	Bacteria	Bacillota	Clostridia	Clostridiales	Ruminococcaceae	Faecalibacterium	NA	FALSE	Eubacterium
ASV_319	AAGCGTTGTCCGGAATTACTGGGTGTAAAGGGAGCGCAGGCGGGAAAGCAAGTTGGAAGTGAAATCCATGGGCTCAACCCATGAACTGCTTTCAAAACTGCTTTTCTTGAGTAGTGCAGAGGTAGGCGGAATTCCCGGTGTAGCGGTGGAATGCGTAGATATCGGGAGGAACACCAGTGGCGAAGGCGGCCTACTGGGCACCAACTGACGCTGAGGCTCGAAAGTGTGGGTAGCAA	20.3268	-1.24619	1.78454	-0.698326	0.484973	0.774493	Bacteria	Bacillota	Clostridia	Clostridiales	Ruminococcaceae	Faecalibacterium	NA	FALSE	Faecalibacterium
ASV_119	AAGCGTTGTCCGGAATTACTGGGTGTAAAGGGAGCGCAGGCGGGAAAGCAAGTTGGAAGTGAAATCCATGGGCTCAACCCATGAACTGCTTTCAAAACTGTTTTTCTTGAGTAGTGCAGAGGTAGGCGGAATTCCCGGTGTAGCGGTGGAATGCGTAGATATCGGGAGGAACACCAGTGGCGAAGGCGGCCTACTGGGCACCAACTGACGCTGAGGCTCGAAAGTGTGGGTAGCAA	146.538	-5.32597	0.903838	-5.89261	3.8013764316882806e-9	1.3304817510909e-7	Bacteria	Bacillota	Clostridia	Clostridiales	Ruminococcaceae	Faecalibacterium	prausnitzii	TRUE	Faecalibacterium
ASV_104	AAGCGTTGTCCGGAATTACTGGGTGTAAAGGGAGCGCAGGCGGGAAATCAAGTTGGATGTGAAATGTCGGGGCTTAACCCCGGAACTGCATCCAAAACTGATATTCTTGAGTGAAGTAGAGGTAGGCGGAATTCCGAGTGTAGCGGTGAAATGCGTAGATATTCGGAGGAACACCAGTGGCGAAGGCGGCCTACTGGGCTTTAACTGACGCTGAGGCTCGAAAGTGTGGGGAGCAA	121.307	-1.14941	0.76556	-1.5014	0.133253	0.409759	Bacteria	Bacillota	Clostridia	Clostridiales	Ruminococcaceae	NA	NA	FALSE	Eubacterium
ASV_9	AAGCGTTGTCCGGAATTACTGGGTGTAAAGGGAGCGCAGGCGGGAAGACAAGTTGGAAGTGAAAACCATGGGCTCAACCCATGAATTGCTTTCAAAACTGTTTTTCTTGAGTAGTGCAGAGGTAGATGGAATTCCCGGTGTAGCGGTGGAATGCGTAGATATCGGGAGGAACACCAGTGGCGAAGGCGGTCTACTGGGCACCAACTGACGCTGAGGCTCGAAAGCATGGGTAGCAA	374.011	1.40454	0.47171	2.97755	0.00290562	0.0316457	Bacteria	Bacillota	Clostridia	Clostridiales	Ruminococcaceae	Faecalibacterium	NA	TRUE	Faecalibacterium
ASV_3	AAGCGTTGTCCGGAATTACTGGGTGTAAAGGGAGCGCAGGCGGGAAGACAAGTTGGAAGTGAAATCCATGGGCTCAACCCATGAACTGCTTTCAAAACTGTTTTTCTTGAGTAGTGCAGAGGTAGGCGGAATTCCCGGTGTAGCGGTGGAATGCGTAGATATCGGGAGGAACACCAGTGGCGAAGGCGGCCTACTGGGCACCAACTGACGCTGAGGCTCGAAAGTGTGGGTAGCAA	2864.98	0.163398	0.313289	0.521555	0.60198	0.859389	Bacteria	Bacillota	Clostridia	Clostridiales	Ruminococcaceae	Faecalibacterium	prausnitzii	FALSE	Faecalibacterium
ASV_709	AAGCGTTGTCCGGAATTACTGGGTGTAAAGGGAGCGCAGGCGGGAAGACAAGTTGGAAGTGAAATCCATGGGCTCAACCCATGAACTGCTTTCAAAACTGTTTTTCTTGAGTAGTGCAGAGGTAGGCGGAATTCCCGGTGTAGCGGTGGAATGCGTAGATATCGGGAGGAACACCAGTGGCGAAGGCGGTCTACTGGGCACCAACTGACGCTGAGGCTCGAAAGTGTGGGTAGCAA	1.20673	-3.54422	3.38895	-1.04581	0.295647	0.604584	Bacteria	Bacillota	Clostridia	Clostridiales	Ruminococcaceae	Faecalibacterium	NA	FALSE	Faecalibacterium
ASV_254	AAGCGTTGTCCGGAATTACTGGGTGTAAAGGGAGCGCAGGCGGGAAGACAAGTTGGAAGTGAAATCCATGGGCTCAACTCATGAACTGCTTTCAAAACTGTTTTTCTTGAGTAGTGCAGAGGTAGGCGGAATTCCCGGTGTAGCGGTGGAATGCGTAGATATCGGGAGGAACACCAGTGGCGAAGGCGGCCTACTGGGCACCAACTGACGCTGAGGCTCGAAAGTGTGGGTAGCAA	28.8826	-2.10054	2.39577	-0.876772	0.380611	0.679277	Bacteria	Bacillota	Clostridia	Clostridiales	Ruminococcaceae	Faecalibacterium	NA	FALSE	Faecalibacterium
ASV_342	AAGCGTTGTCCGGAATTACTGGGTGTAAAGGGAGCGCAGGCGGGAAGACAAGTTGGAAGTGAAATCCATGGGCTTAACCCATGAACTGCTTTCAAAACTGTTTTTCTTGAGTAGTGCAGAGGTAGGCGGAATTCCCGGTGTAGCGGTGGAATGCGTAGATATCGGGAGGAACACCAGTGGCGAAGGCGGCCTACTGGGCACCAACTGACGCTGAGGCTCGAAAGTGTGGGTAGCAA	1.26714	-3.61776	3.38873	-1.06759	0.285707	0.595279	Bacteria	Bacillota	Clostridia	Clostridiales	Ruminococcaceae	Faecalibacterium	NA	FALSE	Faecalibacterium
ASV_4	AAGCGTTGTCCGGAATTACTGGGTGTAAAGGGAGCGCAGGCGGGAAGACAAGTTGGAAGTGAAATCTATGGGCTCAACCCATAAACTGCTTTCAAAACTGTTTTTCTTGAGTAGTGCAGAGGTAGGCGGAATTCCCGGTGTAGCGGTGGAATGCGTAGATATCGGGAGGAACACCAGTGGCGAAGGCGGCCTACTGGGCACCAACTGACGCTGAGGCTCGAAAGTGTGGGTAGCAA	1628.6	0.391802	0.263854	1.48492	0.137565	0.415346	Bacteria	Bacillota	Clostridia	Clostridiales	Ruminococcaceae	Faecalibacterium	prausnitzii	FALSE	Faecalibacterium
ASV_30	AAGCGTTGTCCGGAATTACTGGGTGTAAAGGGAGCGCAGGCGGGAAGGCAAGTTGGAAGTGAAATCCATGGGCTCAACCCATGAACTGCTTTCAAAACTGTTTTTCTTGAGTAGTGCAGAGGTAGGCGGAATTCCCGGTGTAGCGGTGGAATGCGTAGATATCGGGAGGAACACCAGTGGCGAAGGCGGCCTACTGGGCACCAACTGACGCTGAGGCTCGAAAGTGTGGGTAGCAA	308.198	-0.86612	0.904601	-0.957461	0.338335	0.636272	Bacteria	Bacillota	Clostridia	Clostridiales	Ruminococcaceae	Faecalibacterium	prausnitzii	FALSE	Faecalibacterium
ASV_457	AAGCGTTGTCCGGAATTACTGGGTGTAAAGGGAGCGCAGGCGGGAATGCAAGTTGGATGTGAAATACCGCAGCTTAACTGCGGAGCTGCATCCAAAACTGTGTTTCTTGAGTGAAGTAGAGGTAGGCGGAATTCCGAGTGTAGCGGTGAAATGCGTAGATATTCGGAGGAACACCGGTGGCGAAGGCGGCCTACTGGGCTTTTACTGACGCTGAGGCTCGAAAGTGTGGGGAGCAA	16.9045	-0.639966	1.56095	-0.409985	0.681817	0.888508	Bacteria	Bacillota	Clostridia	Clostridiales	Ruminococcaceae	NA	NA	FALSE	Anaerotruncus
ASV_520	AAGCGTTGTCCGGAATTACTGGGTGTAAAGGGAGCGCAGGCGGGACAGCAAGTTGGATGTGAAATACCGAGGCTTAACCACGGAGCTGCATCCAAAACTGTTGTTCTTGAGTGAAGTAGAGGTAGGCGGAATTCCGAGTGTAGCGGTGAAATGCGTAGATATTCGGAGGAACACCAGTGGCGAAGGCGGCCTACTGGGCTTTAACTGACGCTGAGGCTCGAAAGTGTGGGGAGCAA	4.74454	-2.3913	2.0582518185400702	-1.16181	0.245312	0.556506	Bacteria	Bacillota	Clostridia	Clostridiales	Ruminococcaceae	NA	NA	FALSE	NA
ASV_12	AAGCGTTGTCCGGAATTACTGGGTGTAAAGGGAGCGCAGGCGGGAGAACAAGTTGGAAGTGAAATCCATGGGCTCAACCCATGAACTGCTTTCAAAACTGTTTTTCTTGAGTAGTGCAGAGGTAGGCGGAATTCCCGGTGTAGCGGTGGAATGCGTAGATATCGGGAGGAACACCAGTGGCGAAGGCGGCCTACTGGGCACCAACTGACGCTGAGGCTCGAAAGTGTGGGTAGCAA	566.588	0.525607	0.437619	1.20106	0.229728	0.55615	Bacteria	Bacillota	Clostridia	Clostridiales	Ruminococcaceae	Faecalibacterium	prausnitzii	FALSE	Faecalibacterium
ASV_54	AAGCGTTGTCCGGAATTACTGGGTGTAAAGGGAGCGCAGGCGGGCAGACAAGTTGGAAGTGAAATCCATGGGCTCAACCCATGAACTGCTTTCAAAACTGTATGTCTTGAGTAGTGCAGAGGTAGGCGGAATTCCCGGTGTAGCGGTGGAATGCGTAGATATCGGGAGGAACACCAGTGGCGAAGGCGGCCTACTGGGCACCAACTGACGCTGAGGCTCGAAAGTGTGGGTAGCAA	222.125	-1.60494	0.956789	-1.67742	0.0934607	0.32894	Bacteria	Bacillota	Clostridia	Clostridiales	Ruminococcaceae	Faecalibacterium	NA	FALSE	Faecalibacterium
ASV_309	AAGCGTTGTCCGGAATTACTGGGTGTAAAGGGAGCGCAGGCGGGCATGCAAGTTGGAAGTGAAAACTATGGGCTCAACCCATAGCCTGCTTTCAAAACTGCGTGTCTTGAGTAGTGCAGAGGTAGGCGGAATTCCCGGTGTAGCGGTGGAATGCGTAGATATCGGGAGGAACACCAGTGGCGAAGGCGGCCTACTGGGCACCAACTGACGCTGAGGCTCGAAAGCATGGGTAGCAA	34.5295	-0.416271	0.865057	-0.481206	0.63037	0.867103	Bacteria	Bacillota	Clostridia	Clostridiales	Ruminococcaceae	Gemmiger	NA	FALSE	Gemmiger
ASV_29	AAGCGTTGTCCGGAATTACTGGGTGTAAAGGGAGCGCAGGCGGGCGATCAAGTTGGAAGTGAAATCCATGGGCTCAACCCATGAACTGCTTTCAAAACTGATTGTCTTGAGTAGTGCAGAGGTAGGCGGAATTCCCGGTGTAGCGGTGGAATGCGTAGATATCGGGAGGAACACCAGTGGCGAAGGCGGCCTACTGGGCACCAACTGACGCTGAGGCTCGAAAGTGTGGGTAGCAA	304.057	1.35288	0.682579	1.98201	0.047478	0.212136	Bacteria	Bacillota	Clostridia	Clostridiales	Ruminococcaceae	Faecalibacterium	prausnitzii	FALSE	Faecalibacterium
ASV_60	AAGCGTTGTCCGGAATTACTGGGTGTAAAGGGAGCGCAGGCGGGCGATCAAGTTGGAAGTGAAATCCATGGGCTCAACCCATGAACTGCTTTCAAAACTGGTCGTCTTGAGTAGTGCAGAGGTAGGCGGAATTCCCGGTGTAGCGGTGGAATGCGTAGATATCGGGAGGAACACCAGTGGCGAAGGCGGCCTACTGGGCACCAACTGACGCTGAGGCTCGAAAGTGTGGGTAGCAA	202.896	0.0451286	0.476276	0.0947531	0.924511	0.980542	Bacteria	Bacillota	Clostridia	Clostridiales	Ruminococcaceae	Faecalibacterium	prausnitzii	FALSE	Faecalibacterium
ASV_464	AAGCGTTGTCCGGAATTACTGGGTGTAAAGGGAGCGCAGGCGGGGGAGCAAGTCAGCTGTGAAATATACGGGCTTAACTCGTAGACTGCAGTTGAAACTGTTCTTCTTGAGTGAAGTAGAGGTAGGCGGAATTCCGAGTGTAGCGGTGAAATGCGTAGAGATTCGGAGGAACACCAGTGGCGAAGGCGGCCTACTGGGCTTTAACTGACGCTGAGGCTCGAAAGTGTGGGGAGCAA	2.32669	-4.48769	3.38678	-1.32506	0.185152	0.486023	Bacteria	Bacillota	Clostridia	Clostridiales	Ruminococcaceae	NA	NA	FALSE	NA
ASV_349	AAGCGTTGTCCGGAATTACTGGGTGTAAAGGGAGCGCAGGCGGGGGAGCAAGTCAGCTGTGAAATCCATGGGCTTAACCCGTGAACTGCAGTTGAAACTGTTCTTCTTGAGTGAAGTAGAGGTTGGCGGAATTCCGAGTGTAGCGGTGAAATGCGTAGATATTCGGAGGAACACCGGTGGCGAAGGCGGCCAACTGGGCTTTTACTGACGCTGAGGCTCGAAAGTGTGGGGAGCAA	24.3575	-2.19552	1.53829	-1.42724	0.15351	0.435636	Bacteria	Bacillota	Clostridia	Clostridiales	Eubacteriaceae	Eubacterium	NA	FALSE	Eubacterium
ASV_245	AAGCGTTGTCCGGAATTACTGGGTGTAAAGGGAGCGCAGGCGGGGGAGCAAGTCAGCTGTGAAATCTATGGGCTTAACCCATAAACTGCAGTTGAAACTGTTCTTCTTGAGTGAAGTAGAGGTTGGCGGAATTCCGAGTGTAGCGGTGAAATGCGTAGATATTCGGAGGAACACCGGTGGCGAAGGCGGCCAACTGGGCTTTTACTGACGCTGAGGCTCGAAAGTGTGGGGAGCAA	45.9014	-6.87382	1.3918	-4.93879	7.8606960119037e-7	2.25101749431788e-5	Bacteria	Bacillota	Clostridia	Clostridiales	Eubacteriaceae	Eubacterium	coprostanoligenes	TRUE	Eubacterium
ASV_993	AAGCGTTGTCCGGAATTACTGGGTGTAAAGGGAGCGCAGGCGGGTCGGCAAGTTGGAAGTGAAAATCATGGGCTCAACCCATGACCTGCTTTCAAAACTGTCGGTCTTGAGTGGTGCAGAGGTAGGTGGAATTCCCAGTGTAGCGGTGGAATGCGTAGATATTGGGAGGAACACCAGTGGCGAAGGCGGCCTACTGGGCACTAACTGACGCTGAGGCTCGAAAGCATGGGTAGCAA	2.33693	0.179818	1.78541	0.100715	0.919776	0.977166	Bacteria	Bacillota	Clostridia	Clostridiales	Ruminococcaceae	NA	NA	FALSE	NA
ASV_216	AAGCGTTGTCCGGAATTACTGGGTGTAAAGGGAGCGCAGGCGGGTGATCAAGTCAGCTGTGAAAACTACGGGCTTAACCCGTAGACTGCAGTTGAAACTGTTCATCTTGAGTGAAGTAGAGGTTGGCGGAATTCCGAGTGTAGCGGTGAAATGCGTAGATATTCGGAGGAACACCGGTGGCGAAGGCGGCCAACTGGGCTTTAACTGACGCTGAGGCTCGAAAGTGTGGGGAGCAA	19.9603	1.21439	1.05167	1.15473	0.248202	0.556506	Bacteria	Bacillota	Clostridia	Clostridiales	Ruminococcaceae	NA	NA	FALSE	NA
ASV_446	AAGCGTTGTCCGGAATTACTGGGTGTAAAGGGAGCGCAGGCGGGTGATCAAGTTGGAAGTGAAATCCATGGGCTCAACCCATGAACTGCTTTCAAAACTGGTCATCTTGAGTAGTGCAGAGGTAGGCGGAATTCCCGGTGTAGCGGTGGAATGCGTAGATATCGGGAGGAACACCAGTGGCGAAGGCGGCCTACTGGGCACCAACTGACGCTGAGGCTCGAAAGTGTGGGTAGCAA	18.2247	-2.37301	1.80625	-1.31378	0.188921	0.489527	Bacteria	Bacillota	Clostridia	Clostridiales	Ruminococcaceae	Faecalibacterium	NA	FALSE	Faecalibacterium
ASV_1315	AAGCGTTGTCCGGAATTACTGGGTGTAAAGGGAGCGTAGGCGGGAAGACAAGTTGAATGTGAAAACTATGGGCTCAACTCATAGTTGCGTTCAAAACTGTTTTTCTTGAGTGAAGTAGAGGTAAGCGGAATTCCTAGTGTAGCGGTGAAATGCGTAAATATTAGGAGGAACACCAGTGGCGAAGGCGGCTTACTGGGCTTTAACTGACGCTGAGGCTCGAAAGCGTGGGTAGCAAA	1.72718	-4.06176	2.00037	-2.03051	0.0423048	0.197423	Bacteria	Bacillota	Clostridia	Clostridiales	Ruminococcaceae	NA	NA	FALSE	NA
ASV_589	AAGCGTTGTCCGGAATTACTGGGTGTAAAGGGAGCGTAGGCGGGAAGGCAAGTTGATTGTCTAAACTATCGGCTCAACCGATAGTCGCGATCAAAACTACTTTTCTTGAGTGAAGTAGAGGTAAGCGGAATTCCTAGTGTAGCGGTGAAATGCGTAAATATTAGGAGGAACACCAGTGGCGAAGGCGGCTTACTGGGCTTTAACTGACGCTGAGGCTCGAAAGCGTGGGTAGCAAA	7.81542	-0.0847417	0.663699	-0.127681	0.898401	0.964213	Bacteria	Bacillota	Clostridia	Clostridiales	Ruminococcaceae	NA	NA	FALSE	Negativibacillus/ Harryflintia
ASV_403	AAGCGTTGTCCGGAATTACTGGGTGTAAAGGGAGCGTAGGCGGGATGCCAAGTCAGCTGTGAAAACTACGGGCTTAACCTGTAGACTGCAGTTGAAACTGGTATTCTTGAGTGAAGTAGAGGTTGGCGGAATTCCGAGTGTAGCGGTGAAATGCGTAGATATTCGGAGGAACACCGGTGGCGAAGGCGGCCAACTGGGCTTTAACTGACGCTGAGGCTCGAAAGTGTGGGGAGCAA	15.724	-23.8069	2.02305	-11.7678	5.72052248894742e-32	1.20130972267896e-29	Bacteria	Bacillota	Clostridia	Clostridiales	Ruminococcaceae	Anaerotruncus	NA	TRUE	Eubacterium
ASV_419	AAGCGTTGTCCGGAATTACTGGGTGTAAAGGGAGCGTAGGCGGGATGCCAAGTCAGCTGTGAAAACTACGGGCTTAACTTGTAGACTGCAGTTGAAACTGGTATTCTTGAGTGAAGTAGAGGTTGGCGGAATTCCGAGTGTAGCGGTGAAATGCGTAGATATTCGGAGGAACACCGGTGGCGAAGGCGGCCAACTGGGCTTTAACTGACGCTGAGGCTCGAAAGTGTGGGGAGCAA	6.77313	-6.02912	2.28618	-2.6372	0.00835926	0.0683939	Bacteria	Bacillota	Clostridia	Clostridiales	Ruminococcaceae	Anaerotruncus	NA	FALSE	Eubacterium
ASV_258	AAGCGTTGTCCGGAATTACTGGGTGTAAAGGGAGCGTAGGCGGGATGCCAAGTCAGCTGTGAAAACTATGGGCTTAACCTGTAGACTGCAGTTGAAACTGGTATTCTTGAGTGAAGTAGAGGTTGGCGGAATTCCGAGTGTAGCGGTGAAATGCGTAGATATTCGGAGGAACACCGGTGGCGAAGGCGGCCAACTGGGCTTTAACTGACGCTGAGGCTCGAAAGTGTGGGGAGCAA	18.0129	0.346459	2.12433	0.163091	0.870447	0.958958	Bacteria	Bacillota	Clostridia	Clostridiales	Ruminococcaceae	NA	NA	FALSE	NA
ASV_465	AAGCGTTGTCCGGAATTACTGGGTGTAAAGGGAGCGTAGGCGGGATGCCAAGTCAGCTGTGAAAACTATGGGCTTAACTTGTAGACTGCAGTTGAAACTGGTATTCTTGAGTGAAGTAGAGGTTGGCGGAATTCCGAGTGTAGCGGTGAAATGCGTAGATATTCGGAGGAACACCGGTGGCGAAGGCGGCCAACTGGGCTTTAACTGACGCTGAGGCTCGAAAGTGTGGGGAGCAA	3.21108	0.480514	2.12539	0.226082	0.821138	0.958958	Bacteria	Bacillota	Clostridia	Clostridiales	Ruminococcaceae	NA	NA	FALSE	Eubacterium
ASV_253	AAGCGTTGTCCGGAATTACTGGGTGTAAAGGGAGCGTAGGCGGGCAGGCAAGTCAGGCGTGAAATATATCGGCTCAACCGGTAACGGCGCTTGAAACTGCAGGTCTTGAGTGAAGTAGAGGTTGGCGGAATTCCTAGTGTAGCGGTGAAATGCGTAGATATTAGGAGGAACACCAGTGGCGAAGGCGGCCAACTGGGCTTTTACTGACGCTGAGGCTCGAAAGTGTGGGGAGCAAA	27.1129	2.11847	1.01026	2.09696	0.0359973	0.181426	Bacteria	Bacillota	Clostridia	Clostridiales	Ruminococcaceae	NA	NA	FALSE	NA
ASV_304	AAGCGTTGTCCGGAATTACTGGGTGTAAAGGGAGCGTAGGCGGGCAGGCAAGTCAGGCGTGAAATATATCGGCTCAACCGGTATCTGCGCTTGAAACTGCAGGTCTTGAGTGAAGTAGAGGTTGGCGGAATTCCTAGTGTAGCGGTGAAATGCGTAGATATTAGGAGGAACACCAGTGGCGAAGGCGGCCAACTGGGCTTTTACTGACGCTGAGGCTCGAAAGTGTGGGGAGCAAA	30.9428	0.21501	0.96748	0.222237	0.824129	0.958958	Bacteria	Bacillota	Clostridia	Clostridiales	Ruminococcaceae	NA	NA	FALSE	Tepidibaculum
ASV_368	AAGCGTTGTCCGGAATTACTGGGTGTAAAGGGAGCGTAGGCGGGGATACAAGTTGAATGTTAAAACTATGGGCTCAACCCATAGTTGCGTTCAAAACTGTATTTCTTGAGTGAAGTAGAGGTAAGCGGAATTCCTAGTGTAGCGGTGAAATGCGTAAATATTAGGAGGAACACCAGTGGCGAAGGCGGCTTACTGGGCTTTAACTGACGCTGAGGCTCGAAAGCGTGGGTAGCAAA	20.1335	-1.6828	0.82165	-2.04807	0.0405528	0.190716	Bacteria	Bacillota	Clostridia	Clostridiales	Ruminococcaceae	Ruminococcus	NA	FALSE	Paludicola
ASV_581	AAGCGTTGTCCGGAATTACTGGGTGTAAAGGGAGTGTAGGCGGGACTGCAAGTCAGATGTGAAATTTAGGGGCTCAACCCCTGAACTGCATTTGAAACTGTGGTTCTTGAGTGAAGTAGAGGTAAACGGAATTCCTAGTGTAGCGGTGAAATGCGTAGATATTAGGAGGAACATCAGTGGCGAAGGCGGTTTACTGGGCTTTTACTGACGCTGAGGCTCGAAAGCGTGGGGAGCAA	3.18661	-4.25129	1.79174	-2.37272	0.0176577	0.118239	Bacteria	Bacillota	Clostridia	Clostridiales	Ruminococcaceae	Ruminococcus	NA	FALSE	Ruminococcus
ASV_91	AAGCGTTGTCCGGAATTACTGGGTGTAAAGGGAGTGTAGGCGGGATATCAAGTCAGAAGTGAAAATTACGGGCTCAACTCGTAACCTGCTTTTGAAACTGACATTCTTGAGTGAAGTAGAGGCAAGCGGAATTCCTAGTGTAGCGGTGAAATGCGTAGATATTAGGAGGAACACCAGTGGCGAAGGCGGCTTGCTGGGCTTTTACTGACGCTGAGGCTCGAAAGCGTGGGGAGCAA	44.4981	-0.33429	0.983349	-0.339951	0.733894	0.911939	Bacteria	Bacillota	Clostridia	Clostridiales	Ruminococcaceae	Clostridium_IV	NA	FALSE	Clostridium_IV
ASV_417	AAGCGTTGTCCGGAATTACTGGGTGTAAAGGGAGTGTAGGCGGGATGGTAAGTCAGATGTGAAATTTATGGGCTCAACCCATAACCTGCATTTGAAACTGCTGTTCTTGAGTGAAGTAGAGGTTGGCGGAATTCCTAGTGTAGCGGTGAAATGCGTAGATATTAGGAGGAACATCAGTGGCGAAGGCGGCCAACTGGGCTTTTACTGACGCTGAGGCTCGAAAGCGTGGGGAGCAA	2.9672	0.889988	2.09732	0.424344	0.671315	0.88294	Bacteria	Bacillota	Clostridia	Clostridiales	Ruminococcaceae	Ruminococcus	NA	FALSE	Ruminococcus
ASV_224	AAGCGTTGTCCGGAATTACTGGGTGTAAAGGGAGTGTAGGCGGGATGGTAAGTTAGGTGTGAAATCTATGGGCTCAACCCATAAATTGCACTTAAAACTGCTGTTCTTGAGTGAAGTAGAGGTTAGCGGAATTCCTAGTGTAGCGGTGAAATGCGTAGATATTAGGAGGAACATCAGTGGCGAAGGCGGCTAACTGGGCTTTTACTGACGCTGAGGCTCGAAAGCGTGGGGAGCAA	24.571	-7.89	1.16846	-6.75247	1.4534538500718198e-11	6.10450617030164e-10	Bacteria	Bacillota	Clostridia	Clostridiales	Ruminococcaceae	Ruminococcus	NA	TRUE	Tepidibaculum/ Ruminococcus
ASV_508	AAGCGTTGTCCGGAATTACTGGGTGTAAAGGGAGTGTAGGCGGGATTGCAAGTCAGGTGTGAAAATTATGGGCTCAACCCATAAACTGCACTTGAAACTGTAGTTCTTGAGTGAAGTAGAGGCAAACGGAATTCCTAGTGTAGCGGTGAAATGCGTAGATATTAGGAGGAACATCAGTGGCGAAGGCGGTTTGCTGGGCTTTTACTGACGCTGAGGCTCGAAAGCGTGGGGAGCAA	2.6457	-4.67811	2.26745	-2.06316	0.0390977	0.188966	Bacteria	Bacillota	Clostridia	Clostridiales	Ruminococcaceae	Ruminococcus	NA	FALSE	Ruminococcus
ASV_481	AAGCGTTGTCCGGAATTACTGGGTGTAAAGGGCGTGTAGGCGGAGCTGCAAGTCAGATGTGAAATCCCGGGGCTCAACCCCGGAACTGCATTTGAAACTGTAGCCCTTGAGTATCGGAGAGGCAAGCGGAATTCCTAGTGTAGCGGTGAAATGCGTAGATATTAGGAGGAACACCAGTGGCGAAGGCGGCTTGCTGGACGACAACTGACGCTGAGGCGCGAAAGCGTGGGGAGCAA	11.5056	-0.322837	0.630224	-0.512257	0.608471	0.861867	Bacteria	Bacillota	Clostridia	Clostridiales	Ruminococcaceae	NA	NA	FALSE	Monoglobus
ASV_175	AAGCGTTGTCCGGAATTACTGGGTGTAAAGGGTGCGCAGGCGGGATTGCAAGTTGGATGTGAAATACCGGGGCTTAACCCCGGAGCTGCATCCAAAACTGTAGTTCTTGAGTGGAGTAGAGGTAAGCGGAATTCCGAGTGTAGCGGTGAAATGCGTAGATATTCGGAGGAACACCAGTGGCGAAGGCGGCTTACTGGGCTCTAACTGACGCTGAGGCACGAAAGCATGGGTAGCAA	36.5676	-0.881166	0.519969	-1.69465	0.0901416	0.320843	Bacteria	Bacillota	Clostridia	Clostridiales	Ruminococcaceae	NA	NA	FALSE	Ruminococcus
ASV_906	AAGCGTTGTCCGGAATTACTGGGTGTAAAGGGTGCGTAGGCGGCCGTAAGGGTCAGACGTGAAATATATGGGCTTAACCCATAGACTGCGTTTGAAACTATATGGCTTGAGTGAAGTAGAGGCAGGCGGAATTCCCTGTGTAGCGGTGAAATGCGTAGAGATAGGGAGGAACACCAGTGGCGAAGGCGGCCTGCTGGGCTTTAACTGACGCTGAGGCACGAAAGCGTGGGTAGCAA	2.11198	-4.35168	2.05953	-2.11295	0.0346053	0.178518	Bacteria	Bacillota	Clostridia	Clostridiales	Ruminococcaceae	NA	NA	FALSE	Ruminococcus
ASV_760	AAGCGTTGTCCGGAATTACTGGGTGTAAAGGGTGCGTAGGCGGGACTGCAAGTCAGGTGTGAAAACGGTCGGCTCAACCGATCGCCTGCACTTGAAACTGTGGTTCTTGAGTGAAGTAGAGGTAGGCGGAATTCCCGGTGTAGCGGTGAAATGCGTAGAGATCGGGAGGAACACCAGTGGCGAAGGCGGCCTACTGGGCTTTAACTGACGCTGAGGCACGAAAGCATGGGTAGCAA	3.27637	-3.67744	1.38862	-2.64826	0.00809069	0.0683939	Bacteria	Bacillota	Clostridia	Clostridiales	Ruminococcaceae	Clostridium_IV	NA	FALSE	Caproiciproducens
ASV_516	AAGCGTTGTCCGGAATTATTGGGCGTAAAGCGCGCGCAGGCGGATAGGTCAGTCTGTCTTAAAAGTTCGGGGCTTAACCCCGTGATGGGATGGAAACTGCCAATCTAGAGTATCGGAGAGGAAAGTGGAATTCCTAGTGTAGCGGTGAAATGCGTAGATATTAGGAAGAACACCAGTGGCGAAGGCGACTTTCTGGACGAAAACTGACGCTGAGGCGCGAAAGCCAGGGGAGCGAA	2.26076	-0.313426	2.35017	-0.133363	0.893906	0.963582	Bacteria	Bacillota	Negativicutes	Selenomonadales	Veillonellaceae	Veillonella	NA	FALSE	Veillonella
ASV_485	AAGCGTTGTCCGGAATTATTGGGCGTAAAGCGCGCGCAGGCGGATCAGTCAGTCTGTCTTAAAAGTTCGGGGCTTAACCCCGTGATGGGATGGAAACTGCTGATCTAGAGTATCGGAGAGGAAAGTGGAATTCCTAGTGTAGCGGTGAAATGCGTAGATATTAGGAAGAACACCAGTGGCGAAGGCGACTTTCTGGACGAAAACTGACGCTGAGGCGCGAAAGCCAGGGGAGCGAA	8.51417	1.44774	1.31695	1.09932	0.271629	0.578129	Bacteria	Bacillota	Negativicutes	Selenomonadales	Veillonellaceae	Veillonella	NA	FALSE	Veillonella
ASV_305	AAGCGTTGTCCGGAATTATTGGGCGTAAAGCGCGCGCAGGCGGATTGGTCAGTCTGTCTTAAAAGTTCGGGGCTTAACCCCGTGATGGGATGGAAACTGCCAATCTAGAGTATCGGAGAGGAAAGTGGAATTCCTAGTGTAGCGGTGAAATGCGTAGATATTAGGAAGAACACCAGTGGCGAAGGCGACTTTCTGGACGAAAACTGACGCTGAGGCGCGAAAGCCAGGGGAGCGAA	26.952	0.0109147	0.755744	0.0144423	0.988477	0.993779	Bacteria	Bacillota	Negativicutes	Selenomonadales	Veillonellaceae	Veillonella	NA	FALSE	Veillonella
ASV_11	AAGCGTTGTCCGGAATTATTGGGCGTAAAGCGCGCGCAGGCGGCTTCTTAAGTCCATCTTAAAAGTGCGGGGCTTAACCCCGTGATGGGATGGAAACTGAGAGGCTGGAGTATCGGAGAGGAAAGTGGAATTCCTAGTGTAGCGGTGAAATGCGTAGAGATTAGGAAGAACACCGGTGGCGAAGGCGACTTTCTGGACGACAACTGACGCTGAGGCGCGAAAGCGTGGGGAGCAAA	921.205	0.021019508435751202	0.633781	0.0331653	0.973543	0.993779	Bacteria	Bacillota	Negativicutes	Selenomonadales	Veillonellaceae	Dialister	NA	FALSE	Dialister
ASV_338	AAGCGTTGTCCGGAATTATTGGGCGTAAAGGGCGCGCAGGCGGCATCATAAGTCGGTCTTAAAAGTGCGGGGCTTAACCCCGTGAGGGGACCGAAACTGTGGAGCTGGAGTATCGGAGAGGAAAGCGGAATTCCTAGTGTAGCGGTGAAATGCGTAGATATTAGGAGGAACACCAGTGGCGAAAGCGGCTTTCTGGACGACAACTGACGCTGAGGCGCGAAAGCCAGGGGAGCGAA	40.0536	-25.0603	2.15337	-11.6377	2.6505991565974496e-31	4.17469367164098e-29	Bacteria	Bacillota	Negativicutes	Selenomonadales	Veillonellaceae	Megasphaera	NA	TRUE	Megasphaera
ASV_144	AAGCGTTGTCCGGAATTATTGGGCGTAAAGGGCGCGCAGGCGGCGTCGTAAGTCGGTCTTAAAAGTGCGGGGCTTAACCCCGTGAGGGGACCGAAACTGCGATGCTAGAGTATCGGAGAGGAAAGCGGAATTCCTAGTGTAGCGGTGAAATGCGTAGATATTAGGAGGAACACCAGTGGCGAAAGCGGCTTTCTGGACGACAACTGACGCTGAGGCGCGAAAGCCAGGGGAGCAAA	1.81434	2.61408	3.35902	0.778227	0.436435	0.741116	Bacteria	Bacillota	Negativicutes	Selenomonadales	Veillonellaceae	Megasphaera	NA	FALSE	NA
ASV_497	AAGCGTTGTCCGGATTTACTGGGTATAAAGGGAGCGCAGGCGGGAGAGCAAGTCAGCGGTGAAATACATGGGCTTAACCCATGAACTGCCGTTGAAACTGTTTTTCTTGAGTGAAGTAGAGGCAGGCGGAATTCCGAGTGTAGCGGTGAAATGCGTAGATATTCGGAGGAACACCAGTGGCGAAGGCGGCCTGCTGGGCTTTTACTGACGCTGAGGCTCGAAAGCGTGGGGAGCAA	10.4252	0.113019	1.06884	0.105739	0.915789	0.976222	Bacteria	Bacillota	Clostridia	Clostridiales	Ruminococcaceae	NA	NA	FALSE	Eubacterium
ASV_632	AAGCGTTGTCCGGATTTACTGGGTGTAAAGGGAGCGCAGGCGGGACAGCAAGTTGGATGTGAAATACCGGAGCTTAACTCCGGAGCTGCATCCAAAACTGTTGTTCTTGAGTGAAGTAGAGGTTGGCGGAATTCCGAGTGTAGCGGTGAAATGCGTAGATATTCGGAGGAACACCAGTGGCGAAGGCGGCCAACTGGGCTTTAACTGACGCTGAGGCTCGAAAGCATGGGGAGCAA	6.02498	-2.35374	1.71457	-1.37279	0.169818	0.461142	Bacteria	Bacillota	Clostridia	Clostridiales	Ruminococcaceae	NA	NA	FALSE	Anaerotruncus
ASV_449	AAGCGTTGTCCGGATTTACTGGGTGTAAAGGGAGCGCAGGCGGGAGAGCAAGTCAGCGGTGAAATACATGGGCTTAACCCATGGGCTGCCGTTGAAACTGTCCTTCTTGAGTGAAGTAGAGGCAAGCGGAATTCCGAGTGTAGCGGTGAAATGCGTAGATATTCGGAGGAACACCAGTGGCGAAGGCGGCTTGCTGGGCTTTTACTGACGCTGAGGCTCGAAAGTGTGGGGAGCAA	11.6426	-5.174	1.6288	-3.17656	0.00149031	0.0191611	Bacteria	Bacillota	Clostridia	Clostridiales	Ruminococcaceae	NA	NA	TRUE	Eubacterium
ASV_265	AAGCGTTGTCCGGATTTACTGGGTGTAAAGGGCGAGTAGGCGGACCCGCAAGTCAGGTGTGAAATCCATGGGCTCAACCCATGAACTGCACTTGAAACTGTGGGCCTTGAGTGATGGAGAGGCAGGCGGAATTCCCGGTGTAGCGGTGGAATGCGTAGATATCGGGAGGAACACCAGTGGCGAAGGCGGCCTGCTGGACATTAACTGACGCTGAGGAGCGAAAGCGTGGGGAGCAA	34.912	0.411187	1.11702	0.36811	0.712791	0.904633	Bacteria	Bacillota	Clostridia	Clostridiales	Ruminococcaceae	NA	NA	FALSE	Intestinimonas
ASV_1096	AAGCGTTGTCCGGATTTACTGGGTGTAAAGGGCGAGTAGGCGGATTTGCAAGTCAGATGTGAAAGCCCGGGGCTTAACCCCGGAACTGCATTTGAAACTGTAGATCTTGAGTGATGGAGAGGCAGGCGGAATTCCCGGTGTAGCGGTGGAATGCGTAGATATCGGGAGGAACACCAGTGGCGAAGGCGGCCTGCTGGACATTAACTGACGCTGAGGAGCGAAAGCGTGGGGAGCAA	1.60496	-0.327793	1.60207	-0.204606	0.83788	0.958958	Bacteria	Bacillota	Clostridia	Clostridiales	Ruminococcaceae	Papillibacter	NA	FALSE	Papillibacter
ASV_548	AAGCGTTGTCCGGATTTACTGGGTGTAAAGGGCGAGTAGGCGGGATATCAAGTCAGGTGTGAAATCCATGGGCTCAACCCATGAACTGCACTTGAAACTGATATTCTTGAGTGATGGAGAGGCAGGCGGAATTCCCGGTGTAGCGGTGGAATGCGTAGATATCGGGAGGAACACCAGTGGCGAAGGCGGCCTGCTGGACATTAACTGACGCTGAGGAGCGAAAGCGTGGGGAGCAA	10.1437	-0.220489	0.647044	-0.340764	0.733281	0.911939	Bacteria	Bacillota	Clostridia	Clostridiales	Ruminococcaceae	NA	NA	FALSE	Intestinimonas
ASV_129	AAGCGTTGTCCGGATTTACTGGGTGTAAAGGGCGCGTAGGCGGACTGTCAAGTCAGTCGTGAAATACCGGGGCTTAACCCCGGGGCTGCGATTGAAACTGACAGCCTTGAGTATCGGAGAGGAAAGCGGAATTCCTAGTGTAGCGGTGAAATGCGTAGATATTAGGAGGAACACCAGTGGCGAAGGCGGCTTTCTGGACGACAACTGACGCTGAGGCGCGAAAGTGTGGGGAGCAA	14.6889	2.03216	0.912278	2.22756	0.0259098	0.150928	Bacteria	Bacillota	Clostridia	Clostridiales	Ruminococcaceae	NA	NA	FALSE	Monoglobus
ASV_1443	AAGCGTTGTCCGGATTTACTGGGTGTAAAGGGCGCGTAGGCGGATATGCAAGTCAGTCGTGAAATACCGGGGCTCAACCCCGGGGCTGCGATTGAAACTGTATACCTTGAGTATCGGAGAGGAAAGCGGAATTCCTAGTGTAGCGGTGAAATGCGTAGATATTAGGAGGAACACCAGTGGCGAAGGCGGCTTTCTGGACGACAACTGACGCTGAGGCGCGAAAGTGTGGGGAGCAA	1.74503	-4.07045	2.60155	-1.56463	0.11767	0.381718	Bacteria	Bacillota	Clostridia	Clostridiales	Ruminococcaceae	NA	NA	FALSE	NA
ASV_1264	AAGCGTTGTCCGGATTTACTGGGTGTAAAGGGCGCGTAGGCGGGAGAGCAAGTCAGATGTGAAATCCATGGGCTTAACCCATGAACTGCATTTGAAACTGCCCTTCTTGAGTGTCGGAGAGGTAGACGGAATTCCAAGTGTAGCGGTGAAATGCGTAGATATTTGGAGGAACACCAGTGGCGAAGGCGGTCTACTGGACGATAACTGACGCTGAGGCGCGAAAGCGTGGGGAGCAA	1.57548	-0.125624	1.22983	-0.102147	0.91864	0.977166	Bacteria	Bacillota	Clostridia	Clostridiales	Ruminococcaceae	NA	NA	FALSE	Sporobacter
ASV_1095	AAGCGTTGTCCGGATTTACTGGGTGTAAAGGGCGCGTAGGCGGGATATCAAGTTAGTCGTGAAATACCGGGGCTCAACCCCGGGGCTGCGATTAAAACTGATATTCTTGAGTATCGGAGAGGAAAGCGGAATTCCTAGTGTAGCGGTGAAATGCGTAGATATTAGGAGGAACACCAGTGGCGAAGGCGGCTTTCTGGACGACAACTGACGCTGAGGCGCGAAAGTGTGGGGAGCAA	1.60051	-1.13355	2.45146	-0.462398	0.643796	0.869601	Bacteria	Bacillota	Clostridia	Clostridiales	Ruminococcaceae	Sporobacter	NA	FALSE	Sporobacter
ASV_207	AAGCGTTGTCCGGATTTACTGGGTGTAAAGGGCGCGTAGGCGGGATGGCAAGTCAGATGTGAAATCCATGGGCTCAACCCATGAACTGCATTTGAAACTGTCGTTCTTGAGTATCGGAGAGGCAAGCGGAATTCCTAGTGTAGCGGTGAAATGCGTAGATATTAGGAGGAACACCAGTGGCGAAGGCGGCTTGCTGGACGACAACTGACGCTGAGGCGCGAAAGCGTGGGGAGCAA	39.3386	0.0833105	0.416651	0.199953	0.841518	0.958958	Bacteria	Bacillota	Clostridia	Clostridiales	Ruminococcaceae	Sporobacter	NA	FALSE	Sporobacter
ASV_596	AAGCGTTGTCCGGATTTACTGGGTGTAAAGGGCGTGCAGCCGGGAAGGCAAGTCAGATGTGAAATCCGTGGGCTTAACCCACGAACTGCATTTGAAACTGCTTTTCTTGAGTATCGGAGAGGTAATCGGAATTCCTTGTGTAGCGGTGAAATGCGTAGATATAAGGAAGAACACCAGTGGCGAAGGCGGATTACTGGACGACAACTGACGGTGAGGCGCGAAAGCGTGGGGAGCAA	8.01879	-1.18021	0.780017	-1.51306	0.130264	0.406269	Bacteria	Bacillota	Clostridia	Clostridiales	Ruminococcaceae	Oscillibacter	NA	FALSE	Oscillibacter
ASV_38	AAGCGTTGTCCGGATTTACTGGGTGTAAAGGGCGTGCAGCCGGGAATGCAAGTCAGATGTGAAATCCATGGGCTTAACCCATGAACTGCATTTGAAACTGTATTTCTTGAGTACTGGAGAGGCAATCGGAATTCCTAGTGTAGCGGTGAAATGCGTAGATATTAGGAGGAACACCAGTGGCGAAGGCGGATTGCTGGACAGCAACTGACGGTGAGGCGCGAAAGTGTGGGGAGCAA	261.541	0.226769	0.460758	0.492166	0.622602	0.86587	Bacteria	Bacillota	Clostridia	Clostridiales	Ruminococcaceae	NA	NA	FALSE	Flintibacter
ASV_392	AAGCGTTGTCCGGATTTACTGGGTGTAAAGGGCGTGCAGCCGGGAGAGCAAGTCAGATGTGAAATCCATGGGCTTAACCCATGAACTGCATTTGAAACTGTTTTTCTTGAGTGTCGGAGGGGCAATCGGAATTCCTAGTGTAGCGGTGAAATGCGTAGATATTAGGAGGAACACCAGTGGCGAAGGCGGATTGCTGGACGATAACTGACGGTGAGGCGCGAAAGTGTGGGGAGCAA	20.0194	-0.42591	1.15016	-0.370306	0.711155	0.904633	Bacteria	Bacillota	Clostridia	Clostridiales	Ruminococcaceae	NA	NA	FALSE	Ruminiclostridium
ASV_1740	AAGCGTTGTCCGGATTTACTGGGTGTAAAGGGCGTGCAGCCGGGCATGCAAGTCAGATGTGAAATCCATGGGCTTAACCCATGAACTGCATTTGAAACTGTATGTCTTGAGTGCCGGAGAGGTAATCGGAATTCCTTGTGTAGCGGTGAAATGCGTAGATATAAGGAAGAACACCAGTGGCGAAGGCGGATTACTGGACGGTAACTGACGGTGAGGCGCGAAAGCGTGGGGAGCGA	1.23005	-3.56376	3.17996	-1.12069	0.262419	0.568123	Bacteria	Bacillota	Clostridia	Clostridiales	Ruminococcaceae	Oscillibacter	NA	FALSE	Oscillibacter
ASV_1119	AAGCGTTGTCCGGATTTACTGGGTGTAAAGGGCGTGCAGCCGGGCATGCAAGTCAGATGTGAAATCCATGGGCTTAACCCATGAACTGCATTTGAAACTGTGTGTCTTGAGTGCCGGAGAGGTAATCGGAATTCCTTGTGTAGCGGTGAAATGCGTAGATATAAGGAAGAACACCAGTGGCGAAGGCGGATTACTGGACGGTAACTGACGGTGAGGCGCGAAAGCGTGGGGAGCAA	3.32523	-1.24789	1.89127	-0.659818	0.509371	0.799627	Bacteria	Bacillota	Clostridia	Clostridiales	Ruminococcaceae	Oscillibacter	NA	FALSE	Oscillibacter
ASV_171	AAGCGTTGTCCGGATTTACTGGGTGTAAAGGGCGTGCAGCCGGGCATGCAAGTCAGATGTGAAATCTCAGGGCTTAACCCTGAAACTGCATTTGAAACTGTATGTCTTGAGTGCCGGAGAGGTAATCGGAATTCCTTGTGTAGCGGTGAAATGCGTAGATATAAGGAAGAACACCAGTGGCGAAGGCGGATTACTGGACGGTAACTGACGGTGAGGCGCGAAAGCGTGGGGAGCAA	77.266	-0.541509	0.408572	-1.32537	0.185048	0.486023	Bacteria	Bacillota	Clostridia	Clostridiales	Ruminococcaceae	Oscillibacter	NA	FALSE	Oscillibacter
ASV_125	AAGCGTTGTCCGGATTTACTGGGTGTAAAGGGCGTGCAGCCGGGCATGCAAGTCAGATGTGAAATCTCAGGGCTTAACCCTGAAACTGCATTTGAAACTGTATGTCTTGAGTGCCGGAGAGGTAATCGGAATTCCTTGTGTAGCGGTGAAATGCGTAGATATAAGGAAGAACACCAGTGGCGAAGGCGGATTACTGGACGGTAACTGACGGTGAGGCGCGAAAGCGTGGGGAGCGA	60.5368	0.147792	0.792057	0.186592	0.85198	0.958958	Bacteria	Bacillota	Clostridia	Clostridiales	Ruminococcaceae	Oscillibacter	NA	FALSE	Oscillibacter
ASV_453	AAGCGTTGTCCGGATTTACTGGGTGTAAAGGGCGTGCAGCCGGGCCGACAAGTCAGATGTGAAATCCCGAGGCTTAACCTCGGAACTGCATTTGAAACTGTTGGTCTTGAGTATCGGAGAGGTCATCGGAATTCCTTGTGTAGCGGTGAAATGCGTAGATATAAGGAAGAACACCAGTGGCGAAGGCGGATGACTGGACGACAACTGACGGTGAGGCGCGAAAGCGTGGGGAGCGA	10.1228	-0.546443	0.91266	-0.598737	0.549348	0.825989	Bacteria	Bacillota	Clostridia	Clostridiales	Ruminococcaceae	Oscillibacter	NA	FALSE	Oscillibacter
ASV_763	AAGCGTTGTCCGGATTTACTGGGTGTAAAGGGCGTGCAGCCGGGCTGACAAGTCAGATGTGAAATCCCGAGGCTTAACCTCGGAACTGCATTTGAAACTGTTGGTCTTGAGTATCGGAGAGGTCATCGGAATTCCTTGTGTAGCGGTGAAATGCGTAGATATAAGGAAGAACACCAGTGGCGAAGGCGGATGACTGGACGACAACTGACGGTGAGGCGCGAAAGCGTGGGGAGCGA	4.84415	-0.208098	1.76428	-0.117951	0.906107	0.96918	Bacteria	Bacillota	Clostridia	Clostridiales	Ruminococcaceae	Oscillibacter	NA	FALSE	Oscillibacter
ASV_1564	AAGCGTTGTCCGGATTTACTGGGTGTAAAGGGCGTGCAGCCGGGGAAGCAAGTCAGATGTGAAATCCATGGGCTCAACTCATGAACTGCATTTGAAACTGTTTCTCTTGAGTACTGGAGAGGCAATCGGAATTCCTAGTGTAGCGGTGAAATGCGTAGATATTAGGAGGAACACCAGTGGCGAAGGCGGATTGCTGGACAGCAACTGACGGTGAGGCGCGAAAGTGTGGGGAGCAA	1.43828	-3.0774	2.60905	-1.17951	0.238196	0.556506	Bacteria	Bacillota	Clostridia	Clostridiales	Ruminococcaceae	NA	NA	FALSE	NA
ASV_995	AAGCGTTGTCCGGATTTACTGGGTGTAAAGGGCGTGCAGCCGGGTCAGCAAGTCAGATGTGAAATCCATGGGCTTAACCCATGAACTGCATTTGAAACTGCCGATCTTGAGTGTCGGAGGGGCAATCGGAATTCCTAGTGTAGCGGTGAAATGCGTAGATATTAGGAGGAACACCAGTGGCGAAGGCGGATTGCTGGACGATAACTGACGGTGAGGCGCGAAAGTGTGGGGAGCAA	3.08242	-2.01448	1.8454	-1.09162	0.275001	0.581377	Bacteria	Bacillota	Clostridia	Clostridiales	Ruminococcaceae	NA	NA	FALSE	Monoglobus
ASV_17	AAGCGTTGTCCGGATTTACTGGGTGTAAAGGGCGTGCAGCCGGGTCTGCAAGTCAGATGTGAAATCCATGGGCTCAACCCATGAACTGCATTTGAAACTGTAGATCTTGAGTGTCGGAGGGGCAATCGGAATTCCTAGTGTAGCGGTGAAATGCGTAGATATTAGGAGGAACACCAGTGGCGAAGGCGGATTGCTGGACGATAACTGACGGTGAGGCGCGAAAGTGTGGGGAGCAA	393.139	0.520403	0.316646	1.64348	0.100283	0.343359	Bacteria	Bacillota	Clostridia	Clostridiales	Ruminococcaceae	NA	NA	FALSE	NA
ASV_208	AAGCGTTGTCCGGATTTACTGGGTGTAAAGGGCGTGCAGCCGGGTCTGCAAGTCAGATGTGAAATCCATGGGCTCAACCCATGAACTGCATTTGAAACTGTGGATCTTGAGTGTCGGAGGGGCAATCGGAATTCCTAGTGTAGCGGTGAAATGCGTAGATATTAGGAGGAACACCAGTGGCGAAGGCGGATTGCTGGACGATAACTGACGGTGAGGCGCGAAAGTGTGGGGAGCAA	15.9565	-0.51289	2.45222	-0.209153	0.834329	0.958958	Bacteria	Bacillota	Clostridia	Clostridiales	Ruminococcaceae	NA	NA	FALSE	NA
ASV_1133	AAGCGTTGTCCGGATTTACTGGGTGTAAAGGGCGTGCAGCCGGGTCTGCAAGTCAGATGTGAAATCCGCGGGCTTAACCCGCGAACTGCATTTGAAACTGCAGGTCTTGAGTATCGGAGAGGTAATCGGAATTCCTAGTGTAGCGGTGAAATGCGTAGATATTAGGAAGAACACCAGTGGCGAAGGCGGATTACTGGACGACAACTGACGGTGAGGCGCGAAAGCGTGGGGAGCAA	2.05359	-1.82493	1.31949	-1.38306	0.166646	0.454489	Bacteria	Bacillota	Clostridia	Clostridiales	Ruminococcaceae	Oscillibacter	NA	FALSE	Oscillibacter
ASV_441	AAGCGTTGTCCGGATTTACTGGGTGTAAAGGGCGTGCAGCCGGGTGCGCAAGTCAGATGTGAAATCTCAGGGCTCAACCCTGAAACTGCATTTGAAACTGTGCATCTTGAGTGCCGGAGAGGTAATCGGAATTCCTTGTGTAGCGGTGAAATGCGTAGATATAAGGAAGAACACCAGTGGCGAAGGCGGATTACTGGACGGTAACTGACGGTGAGGCGCGAAAGCGTGGGGAGCAA	9.8802	1.06658	0.70386	1.51532	0.12969	0.406269	Bacteria	Bacillota	Clostridia	Clostridiales	Ruminococcaceae	Oscillibacter	NA	FALSE	Oscillibacter
ASV_143	AAGCGTTGTCCGGATTTACTGGGTGTAAAGGGCGTGTAGCCGGGAAGGCAAGTCAGATGTGAAATCCACGGGCTCAACTCGTGAACTGCATTTGAAACTGTTTTTCTTGAGTATCGGAGAGGCAATCGGAATTCCTAGTGTAGCGGTGAAATGCGTAGATATTAGGAGGAACACCAGTGGCGAAGGCGGATTGCTGGACGACAACTGACGGTGAGGCGCGAAAGCGTGGGGAGCAA	19.6049	0.765596	1.26878	0.60341	0.546236	0.825249	Bacteria	Bacillota	Clostridia	Clostridiales	Ruminococcaceae	Oscillibacter	NA	FALSE	Oscillibacter
ASV_204	AAGCGTTGTCCGGATTTACTGGGTGTAAAGGGCGTGTAGCCGGGAAGGCAAGTCAGATGTGAAATCCACGGGCTTAACTCGTGAACTGCATTTGAAACTACTTTTCTTGAGTATCGGAGAGGCAATCGGAATTCCTAGTGTAGCGGTGAAATGCGTAGATATTAGGAGGAACACCAGTGGCGAAGGCGGATTGCTGGACGACAACTGACGGTGAGGCGCGAAAGCGTGGGGAGCAA	18.8463	-0.124773	1.57635	-0.0791531	0.936911	0.985311	Bacteria	Bacillota	Clostridia	Clostridiales	Ruminococcaceae	Oscillibacter	NA	FALSE	Oscillibacter
ASV_137	AAGCGTTGTCCGGATTTACTGGGTGTAAAGGGCGTGTAGCCGGGAAGGCAAGTCAGATGTGAAATCCACGGGCTTAACTCGTGAACTGCATTTGAAACTGTTTTTCTTGAGTATCGGAGAGGCAATCGGAATTCCTAGTGTAGCGGTGAAATGCGTAGATATTAGGAGGAACACCAGTGGCGAAGGCGGATTGCTGGACGACAACTGACGGTGAGGCGCGAAAGCGTGGGGAGCAA	45.2127	-0.247048	1.25663	-0.196595	0.844144	0.958958	Bacteria	Bacillota	Clostridia	Clostridiales	Ruminococcaceae	Oscillibacter	NA	FALSE	Oscillibacter
ASV_19	AAGCGTTGTCCGGATTTACTGGGTGTAAAGGGCGTGTAGCCGGGAGGGCAAGTCAGATGTGAAATCCACGGGCTCAACTCGTGAACTGCATTTGAAACTACTCTTCTTGAGTATCGGAGAGGCAATCGGAATTCCTAGTGTAGCGGTGAAATGCGTAGATATTAGGAGGAACACCAGTGGCGAAGGCGGATTGCTGGACGACAACTGACGGTGAGGCGCGAAAGCGTGGGGAGCAA	421.684	0.084496	0.483398	0.174796	0.86124	0.958958	Bacteria	Bacillota	Clostridia	Clostridiales	Ruminococcaceae	Oscillibacter	NA	FALSE	Oscillibacter
ASV_477	AAGCGTTGTCCGGATTTACTGGGTGTAAAGGGCGTGTAGCCGGGAGGGCAAGTCAGATGTGAAATCCACGGGCTTAACTCGTGAACTGCATTTGAAACTACTCTTCTTGAGTATCGGAGAGGCAATCGGAATTCCTAGTGTAGCGGTGAAATGCGTAGATATTAGGAGGAACACCAGTGGCGAAGGCGGATTGCTGGACGACAACTGACGGTGAGGCGCGAAAGCGTGGGGAGCAA	4.81146	0.780714	2.71032	0.288052	0.773307	0.936891	Bacteria	Bacillota	Clostridia	Clostridiales	Ruminococcaceae	Oscillibacter	NA	FALSE	Oscillibacter
ASV_82	AAGCGTTGTCCGGATTTACTGGGTGTAAAGGGCGTGTAGCCGGGAGGGCAAGTCAGATGTGAAATCCACGGGCTTAACTCGTGAACTGCATTTGAAACTGTTCTTCTTGAGTATCGGAGAGGCAATCGGAATTCCTAGTGTAGCGGTGAAATGCGTAGATATTAGGAGGAACACCAGTGGCGAAGGCGGATTGCTGGACGACAACTGACGGTGAGGCGCGAAAGCGTGGGGAGCAA	159.742	-1.52372	0.51261	-2.97247	0.00295414	0.0316457	Bacteria	Bacillota	Clostridia	Clostridiales	Ruminococcaceae	Oscillibacter	NA	TRUE	Oscillibacter
ASV_277	AAGCGTTGTCCGGATTTACTGGGTGTAAAGGGCGTGTAGCCGGGTCGGCAAGTCAGATGTGAAATCCACGGGCTCAACTCGTGAACTGCATTTGAAACTGTTGATCTTGAGTATCGGAGAGGCAATCGGAATTCCTAGTGTAGCGGTGAAATGCGTAGATATTAGGAGGAACACCAGTGGCGAAGGCGGATTGCTGGACGACAACTGACGGTGAGGCGCGAAAGCGTGGGGAGCAA	25.4418	-3.02096	1.39234	-2.16971	0.030029	0.160615	Bacteria	Bacillota	Clostridia	Clostridiales	Ruminococcaceae	NA	NA	FALSE	Oscillibacter
ASV_115	AAGCGTTGTCCGGATTTACTGGGTGTAAAGGGCGTGTAGCCGGGTCGGCAAGTCAGATGTGAAATCCACGGGCTTAACTCGTGAACTGCATTTGAAACTGTTGATCTTGAGTATCGGAGAGGCAATCGGAATTCCTAGTGTAGCGGTGAAATGCGTAGATATTAGGAGGAACACCAGTGGCGAAGGCGGATTGCTGGACGACAACTGACGGTGAGGCGCGAAAGCGTGGGGAGCAA	97.9009	0.823828	0.822398	1.00174	0.31647	0.607962	Bacteria	Bacillota	Clostridia	Clostridiales	Ruminococcaceae	NA	NA	FALSE	Oscillibacter
ASV_1120	AAGCGTTGTCCGGATTTACTGGGTGTAAAGGGCGTGTAGCCGGGTCGGCAAGTCAGATGTGAAATCTATGGGCTCAACTCATAAACTGCATTTGAAACTGTTGATCTTGAGTATCGGAGAGGCAATCGGAATTCCTAGTGTAGCGGTGAAATGCGTAGATATTAGGAGGAACACCAGTGGCGAAGGCGGATTGCTGGACGACAACTGACGGTGAGGCGCGAAAGCGTGGGGAGCAA	1.26637	-3.61686	3.17346	-1.13972	0.254403	0.556506	Bacteria	Bacillota	Clostridia	Clostridiales	Ruminococcaceae	Oscillibacter	NA	FALSE	Oscillibacter
ASV_1073	AAGCGTTGTCCGGATTTACTGGGTGTAAAGGGCGTGTAGGCGGAACTGCAAGTCAGATGTGAAATCCTGGGGCTCAACCCCGGAACTGCATTTGAAACTGTAGTCCTTGAGTATCGGAGAGGCAAGCGGAATTCCTAGTGTAGCGGTGAAATGCGTAGATATTAGGAGGAACACCAGTGGCGAAGGCGGCTTGCTGGACGACAACTGACGCTGAGGCGCGAAAGCGTGGGGAGCAA	1.91035	-4.21444	2.02525	-2.08095	0.0374387	0.185719	Bacteria	Bacillota	Clostridia	Clostridiales	Ruminococcaceae	Sporobacter	NA	FALSE	Sporobacter
ASV_42	AAGCGTTGTCCGGATTTACTGGGTGTAAAGGGCGTGTAGGCGGAGAAGCAAGTCAGAAGTGAAATCCATGGGCTTAACCCATGAACTGCTTTTGAAACTGTTTCCCTTGAGTATCGGAGAGGCAGGCGGAATTCCTAGTGTAGCGGTGAAATGCGTAGATATTAGGAGGAACACCAGTGGCGAAGGCGGCCTGCTGGACGACAACTGACGCTGAGGCGCGAAAGCGTGGGGAGCAA	165.912	0.639288	0.467323	1.36798	0.171319	0.463222	Bacteria	Bacillota	Clostridia	Clostridiales	Ruminococcaceae	Sporobacter	NA	FALSE	Sporobacter
ASV_283	AAGCGTTGTCCGGATTTACTGGGTGTAAAGGGCGTGTAGGCGGAGATGCAAGTCAGAAGTGAAATCCATGGGCTTAACCCATGAACTGCTTTTGAAACTGTATCCCTTGAGTATCGGAGAGGCAGGCGGAATTCCTAGTGTAGCGGTGAAATGCGTAGATATTAGGAGGAACACCAGTGGCGAAGGCGGCCTGCTGGACGACAACTGACGCTGAGGCGCGAAAGCGTGGGGAGCAA	32.1483	-0.477809	0.949557	-0.503191	0.61483	0.862356	Bacteria	Bacillota	Clostridia	Clostridiales	Ruminococcaceae	Sporobacter	NA	FALSE	Sporobacter
ASV_984	AAGCGTTGTCCGGATTTACTGGGTGTAAAGGGCGTGTAGGCGGAGATGCAAGTCAGAAGTGAAATCTATGGGCTTAACCCATAAACTGCTTTTGAAACTGTATCCCTTGAGTATCGGAGAGGCAGGCGGAATTCCTAGTGTAGCGGTGAAATGCGTAGATATTAGGAGGAACACCAGTGGCGAAGGCGGCCTGCTGGACGACAACTGACGCTGAGGCGCGAAAGCGTGGGGAGCAA	1.36929	-3.72712	3.38842	-1.09996	0.27135	0.578129	Bacteria	Bacillota	Clostridia	Clostridiales	Ruminococcaceae	NA	NA	FALSE	NA
ASV_531	AAGCGTTGTCCGGATTTACTGGGTGTAAAGGGCGTGTAGGCGGAGATGCAAGTCAGATGTGAAATCCCCGGGCTTAACCCGGGAACTGCATTTGAAACTGTATCCCTTGAGTATCGGAGAGGCAGGCGGAATTCCTAGTGTAGCGGTGAAATGCGTAGATATTAGGAGGAACACCAGTGGCGAAGGCGGCCTGCTGGACGACAACTGACGCTGAGGCGCGAAAGCGTGGGGAGCAA	2.57885	0.206733	2.5837	0.080014	0.936226	0.985311	Bacteria	Bacillota	Clostridia	Clostridiales	Ruminococcaceae	Sporobacter	NA	FALSE	Sporobacter
ASV_217	AAGCGTTGTCCGGATTTACTGGGTGTAAAGGGCGTGTAGGCGGAGATGCAAGTCAGATGTGAAATCCTCGGGCTTAACCCGGGAACTGCATTTGAAACTGTATCCCTTGAGTATCGGAGAGGCAGGCGGAATTCCTAGTGTAGCGGTGAAATGCGTAGATATTAGGAGGAACACCAGTGGCGAAGGCGGCCTGCTGGACGACAACTGACGCTGAGGCGCGAAAGCGTGGGGAGCAA	15.9481	1.14408	1.23064	0.929662	0.352546	0.650567	Bacteria	Bacillota	Clostridia	Clostridiales	Ruminococcaceae	Sporobacter	NA	FALSE	Sporobacter
ASV_80	AAGCGTTGTCCGGATTTACTGGGTGTAAAGGGCGTGTAGGCGGAGATGCAAGTCGGGAGTGAAATCCATGGGCTCAACCCATGAACTGCTTTCGAAACTGTATCCCTTGAGTATCGGAGAGGCAAGCGGAATTCCTAGTGTAGCGGTGAAATGCGTAGATATTAGGAGGAACACCAGTGGCGAAGGCGGCTTGCTGGACGACAACTGACGCTGAGGCGCGAAAGCGTGGGGAGCAA	139.201	-1.68068	0.567218	-2.96301	0.00304642	0.0316769	Bacteria	Bacillota	Clostridia	Clostridiales	Ruminococcaceae	NA	NA	TRUE	Sporobacter
ASV_93	AAGCGTTGTCCGGATTTACTGGGTGTAAAGGGCGTGTAGGCGGAGATGCAAGTTAGGAGTGAAATCTATGGGCTCAACCCATAAACTGCTTCTAAAACTGTATCCCTTGAGTATCGGAGAGGCAAGCGGAATTCCTAGTGTAGCGGTGAAATGCGTAGATATTAGGAGGAACACCAGTGGCGAAGGCGGCTTGCTGGACGACAACTGACGCTGAGGCGCGAAAGCGTGGGGAGCAA	92.9285	-1.31494	0.809409	-1.62457	0.104254	0.351231	Bacteria	Bacillota	Clostridia	Clostridiales	Ruminococcaceae	NA	NA	FALSE	Sporobacter
ASV_232	AAGCGTTGTCCGGATTTACTGGGTGTAAAGGGCGTGTAGGCGGAGATGCAAGTTAGGAGTGAAATCTATGGGCTTAACCCATAAACTGCTTCTAAAACTGTATCCCTTGAGTATCGGAGAGGCAAGCGGAATTCCTAGTGTAGCGGTGAAATGCGTAGATATTAGGAGGAACACCAGTGGCGAAGGCGGCTTGCTGGACGACAACTGACGCTGAGGCGCGAAAGCGTGGGGAGCAA	27.9168	-2.25521	1.2612	-1.78815	0.0737518	0.279885	Bacteria	Bacillota	Clostridia	Clostridiales	Ruminococcaceae	NA	NA	FALSE	Sporobacter
ASV_1104	AAGCGTTGTCCGGATTTACTGGGTGTAAAGGGCGTGTAGGCGGAGATGCAAGTTGGAAGTGAAATCCCGGGGCTCAACCCCGGAACTGCTTTCAAAACTGTATCCCTTGAGTATCGGAGAGGCAAGCGGAATTCCTAGTGTAGCGGTGAAATGCGTAGATATTAGGAGGAACACCAGTGGCGAAGGCGGCTTGCTGGACGACAACTGACGCTGAGGCGCGAAAGCGTGGGGAGCAA	2.77086	-0.840534	1.94751	-0.431594	0.666036	0.881097	Bacteria	Bacillota	Clostridia	Clostridiales	Ruminococcaceae	NA	NA	FALSE	NA
ASV_59	AAGCGTTGTCCGGATTTACTGGGTGTAAAGGGCGTGTAGGCGGAGATGCAAGTTGGGAGTGAAATCCATGGGCTCAACCCATGAACTGCTCTCAAAACTGTATCCCTTGAGTATCGGAGAGGCAAGCGGAATTCCTAGTGTAGCGGTGAAATGCGTAGATATTAGGAGGAACACCAGTGGCGAAGGCGGCTTGCTGGACGACAACTGACGCTGAGGCGCGAAAGCGTGGGGAGCAA	200.447	-0.442688	0.515378	-0.858957	0.390364	0.688878	Bacteria	Bacillota	Clostridia	Clostridiales	Ruminococcaceae	NA	NA	FALSE	Ruminiclostridium
ASV_610	AAGCGTTGTCCGGATTTACTGGGTGTAAAGGGCGTGTAGGCGGAGATGCAAGTTGGGAGTGAAATCCCGGGGCTCAACCCCGGAACTGCTCTCAAAACTGTATCCCTTGAGTATCGGAGAGGCAAGCGGAATTCCTAGTGTAGCGGTGAAATGCGTAGATATTAGGAGGAACACCAGTGGCGAAGGCGGCTTGCTGGACGACAACTGACGCTGAGGCGCGAAAGCGTGGGGAGCAA	7.65303	-6.20853	1.80658	-3.43662	5.8902534761649e-4	0.00905088	Bacteria	Bacillota	Clostridia	Clostridiales	Ruminococcaceae	NA	NA	TRUE	Monoglobus/ Acetivibrio
ASV_1146	AAGCGTTGTCCGGATTTACTGGGTGTAAAGGGCGTGTAGGCGGAGATGCAAGTTGGGAGTGAAATCCCGGGGCTTAACCCCGGAACTGCTTTCAAAACTGTATCCCTTGAGTATCGGAGAGGCAAGCGGAATTCCTAGTGTAGCGGTGAAATGCGTAGATATTAGGAGGAACACCAGTGGCGAAGGCGGCTTGCTGGACGACAACTGACGCTGAGGCGCGAAAGCGTGGGGAGCAA	2.01068	-1.92068	3.00908	-0.638293	0.523283	0.808011	Bacteria	Bacillota	Clostridia	Clostridiales	Ruminococcaceae	Sporobacter	NA	FALSE	Sporobacter
ASV_383	AAGCGTTGTCCGGATTTACTGGGTGTAAAGGGCGTGTAGGCGGAGATTCAAGTCAGGAGTGAAAACTATGGGCTTAACCCATAAACTGCTTTTGAAACTGAATCCCTTGAGTATCGGAGAGGCAGGCGGAATTCCTAGTGTAGCGGTGAAATGCGTAGATATTAGGAGGAACACCAGTGGCGAAGGCGGCCTGCTGGACGACAACTGACGCTGAGGCGCGAAAGCGTGGGGAGCAA	6.18052	0.0313268	1.51114	0.0207306	0.983461	0.993779	Bacteria	Bacillota	Clostridia	Clostridiales	Ruminococcaceae	Sporobacter	NA	FALSE	Sporobacter
ASV_572	AAGCGTTGTCCGGATTTACTGGGTGTAAAGGGCGTGTAGGCGGAGATTCAAGTCAGGAGTGAAATCTATGGGCTTAACCCATAAACTGCTTTTGAAACTGAATCCCTTGAGTATCGGAGAGGCAGGCGGAATTCCTAGTGTAGCGGTGAAATGCGTAGATATTAGGAGGAACACCAGTGGCGAAGGCGGCCTGCTGGACGACAACTGACGCTGAGGCGCGAAAGCGTGGGGAGCAA	5.12005	2.33885	1.88334	1.24187	0.214285	0.531495	Bacteria	Bacillota	Clostridia	Clostridiales	Ruminococcaceae	NA	NA	FALSE	NA
ASV_1123	AAGCGTTGTCCGGATTTACTGGGTGTAAAGGGCGTGTAGGCGGAGATTCAAGTCAGTAGTGAAATCCACGGGCTTAACCCATGAACTGCTATTGAAACTGAATCCCTTGAGTATCGGAGAGGCAGGCGGAATTCCTAGTGTAGCGGTGAAATGCGTAGATATTAGGAGGAACACCAGTGGCGAAGGCGGCCTGCTGGACGACAACTGACGCTGAGGCGCGAAAGCGTGGGGAGCAA	1.38615	-3.74449	3.19438	-1.17221	0.241112	0.556506	Bacteria	Bacillota	Clostridia	Clostridiales	Ruminococcaceae	Sporobacter	NA	FALSE	Sporobacter
ASV_1279	AAGCGTTGTCCGGATTTACTGGGTGTAAAGGGCGTGTAGGCGGAGCGGCAAGTCAGATGTGAAATCTCGGGGCTTAACCCCGAAACTGCATTTGAAACTGTCGCCCTTGAGTATCGGAGAGGCAGGCGGAATTCCTAGTGTAGCGGTGAAATGCGTAGATATTAGGAGGAACACCAGTGGCGAAGGCGGCCTGCTGGACGACAACTGACGCTGAGGCGCGAAAGCGTGGGGAGCAA	1.11743	-0.808004	1.84597	-0.437712	0.661595	0.879201	Bacteria	Bacillota	Clostridia	Clostridiales	Ruminococcaceae	Sporobacter	NA	FALSE	NA
ASV_1010	AAGCGTTGTCCGGATTTACTGGGTGTAAAGGGCGTGTAGGCGGAGCTGCAAGTCAGATGTGAAATCCCGGGGCTTAACCCCGGAACTGCATTTGAAACTGTAGCCCTTGAGTATCGGAGAGGCAAGCGGAATTCCTAGTGTAGCGGTGAAATGCGTAGATATTAGGAGGAACACCAGTGGCGAAGGCGGCTTGCTGGACGACAACTGACGCTGAGGCGCGAAAGCGTGGGGAGCAA	1.74579	-1.13941	3.00279	-0.379453	0.704352	0.900084	Bacteria	Bacillota	Clostridia	Clostridiales	Ruminococcaceae	Sporobacter	NA	FALSE	Sporobacter
ASV_823	AAGCGTTGTCCGGATTTACTGGGTGTAAAGGGCGTGTAGGCGGAGCTGCAAGTCAGATGTGAAATCTGGGGGCTCAACCCTCAAACTGCATTTGAAACTGCAGCCCTTGAGTATCGGAGAGGCAGGCGGAATTCCTAGTGTAGCGGTGAAATGCGTAGATATTAGGAAGAACACCAGTGGCGAAGGCGGCCTGCTGGACGACAACTGACGCTGAGGCGCGAAAGCGTGGGGAGCAA	4.30175	-0.661227	0.735002	-0.899625	0.36832	0.66656	Bacteria	Bacillota	Clostridia	Clostridiales	Ruminococcaceae	Sporobacter	NA	FALSE	Sporobacter
ASV_537	AAGCGTTGTCCGGATTTACTGGGTGTAAAGGGCGTGTAGGCGGAGGTGCAAGTCAGAAGTGAAATCCACGGGCTTAACTCGTGAACTGCTTTTGAAACTGTACCCCTTGAGTATCGGAGAGGCAGGCGGAATTCCTAGTGTAGCGGTGAAATGCGTAGATATTAGGAGGAACACCAGTGGCGAAGGCGGCCTGCTGGACGACAACTGACGCTGAGGCGCGAAAGCGTGGGGAGCAA	1.48123	1.12083	2.21034	0.507084	0.612096	0.862356	Bacteria	Bacillota	Clostridia	Clostridiales	Ruminococcaceae	Sporobacter	NA	FALSE	NA
ASV_933	AAGCGTTGTCCGGATTTACTGGGTGTAAAGGGCGTGTAGGCGGAGGTGCAAGTCAGATGTGAAATCCCCGGGCTTAACCCGGGAACTGCATTTGAAACTGCATCCCTTGAGTATCGGAGAGGCAGGCGGAATTCCTAGTGTAGCGGTGAAATGCGTAGATATTAGGAGGAACACCAGTGGCGAAGGCGGCCTGCTGGACGACAACTGACGCTGAGGCGCGAAAGCGTGGGGAGCAA	3.49076	-3.8511	1.82667	-2.10826	0.0350086	0.178518	Bacteria	Bacillota	Clostridia	Clostridiales	Ruminococcaceae	Sporobacter	NA	FALSE	Sporobacter
ASV_870	AAGCGTTGTCCGGATTTACTGGGTGTAAAGGGCGTGTAGGCGGAGTAGCAAGTCAGGAGTGAAATCTAAGGGCTCAACCCTTAAACTGCTTTTGAAACTGTTACCCTTGAGTATCGGAGAGGCAGGCGGAATTCCTAGTGTAGCGGTGAAATGCGTAGATATTAGGAGGAACACCAGTGGCGAAGGCGGCCTGCTGGACGACAACTGACGCTGAGGCGCGAAAGCGTGGGGAGCAA	1.59087	-3.93588	3.38788	-1.16175	0.245336	0.556506	Bacteria	Bacillota	Clostridia	Clostridiales	Ruminococcaceae	Sporobacter	NA	FALSE	Sporobacter
ASV_1395	AAGCGTTGTCCGGATTTACTGGGTGTAAAGGGCGTGTAGGCGGGAAGATAAGTCAGGCGTGAAAACCAGAGGCTCAACCTCTGGCCTGCGTTTGAAACTGTTTTTCTTGAGTACTGGAGAGGTTGACGGAATTCCTAGTGTAGCGGTGAAATGCGTAGATATTAGGAGGAACACCAGTGGCGAAGGCGGTCAACTGGACAGCAACTGACGCTGAGGCGCGAAAGCGTGGGGAGCAA	1.26009	0.021268	1.15495	0.0184146	0.985308	0.993779	Bacteria	Bacillota	Clostridia	Clostridiales	Ruminococcaceae	NA	NA	FALSE	NA
ASV_876	AAGCGTTGTCCGGATTTACTGGGTGTAAAGGGCGTGTAGGCGGGACTGCAAGTCAGATGTGAAATACCGGGGCTCAACTCCGGGGCTGCATCTGAAACTGTGGTTCTTGAGTGCCGGAGAGGAAAGCGGAATTCCTAGTGTAGCGGTGAAATGCGTAGATATTAGGAGGAACACCAGTGGCGAAGGCGGCTTTCTGGACGGTAACTGACGCTGAGGCGCGAAAGCGTGGGGAGCAA	2.65204	-4.67894	2.44284	-1.91537	0.0554455	0.238665	Bacteria	Bacillota	Clostridia	Clostridiales	Ruminococcaceae	Clostridium_III	NA	FALSE	Monoglobus
ASV_994	AAGCGTTGTCCGGATTTACTGGGTGTAAAGGGCGTGTAGGCGGGACTTTAGGTCAGATGTGAAATACCGAGGCTTAACTTCGGAGCTGCATTTGAAACCAAAGTTCTTGAGTGCCGGAGAGGAAAGCGGAATTCCTAGTGTAGCGGTGAAATGCGTAGATATTAGGAGGAACACCAGTGGCGAAGGCGGCTTTCTGGACGGTAACTGACGCTGAGGCGCGAAAGCGTGGGGAGCAA	1.32014	0.978963	2.03394	0.481314	0.630294	0.867103	Bacteria	Bacillota	Clostridia	Clostridiales	Ruminococcaceae	NA	NA	FALSE	NA
ASV_1032	AAGCGTTGTCCGGATTTACTGGGTGTAAAGGGCGTGTAGGCGGGACTTTAGGTCAGATGTGAAATACCGAGGCTTAACTTCGGAGCTGCATTTGAAACCGGAGTTCTTGAGTGCCGGAGAGGAAAGCGGAATTCCTAGTGTAGCGGTGAAATGCGTAGATATTAGGAGGAACACCAGTGGCGAAGGCGGCTTTCTGGACGGTAACTGACGCTGAGGCGCGAAAGCGTGGGGAGCAA	2.96142	-0.053942	1.57005	-0.0343568	0.972593	0.993779	Bacteria	Bacillota	Clostridia	Clostridiales	Ruminococcaceae	Clostridium_III	NA	FALSE	Ruminiclostridium
ASV_356	AAGCGTTGTCCGGATTTACTGGGTGTAAAGGGCGTGTAGGCGGGAGAGCAAGTCAGAAGTGAAATCCATGGGCTTAACCCATGAACTGCTTTTGAAACTGTTCTTCTTGAGTATCGGAGAGGCAGGCGGAATTCCTAGTGTAGCGGTGAAATGCGTAGATATTAGGAGGAACACCAGTGGCGAAGGCGGCCTGCTGGACGACAACTGACGCTGAGGCGCGAAAGCGTGGGGAGCAA	15.2879	1.55881	1.21055	1.28768	0.197856	0.504653	Bacteria	Bacillota	Clostridia	Clostridiales	Ruminococcaceae	Sporobacter	NA	FALSE	Sporobacter
ASV_94	AAGCGTTGTCCGGATTTACTGGGTGTAAAGGGCGTGTAGGCGGGAGAGCAAGTCAGAAGTGAAATCTATGGGCTTAACCCATAAACTGCTTTTGAAACTGTTCTTCTTGAGTATCGGAGAGGCAGGCGGAATTCCTAGTGTAGCGGTGAAATGCGTAGATATTAGGAGGAACACCAGTGGCGAAGGCGGCCTGCTGGACGACAACTGACGCTGAGGCGCGAAAGCGTGGGGAGCAA	109.877	0.448552	0.479855	0.934765	0.34991	0.650274	Bacteria	Bacillota	Clostridia	Clostridiales	Ruminococcaceae	NA	NA	FALSE	Sporobacter
ASV_1014	AAGCGTTGTCCGGATTTACTGGGTGTAAAGGGCGTGTAGGCGGGATGGCAAGTCAGATGTGAAATCCCGGGGCTCAACCCCGGAACTGCATTTGAAACTGTCGTTCTTGAGTATCGGAGAGGCAAGCGGAATTCCTAGTGTAGCGGTGAAATGCGTAGATATTAGGAGGAACACCAGTGGCGAAGGCGGCTTGCTGGACGACAACTGACGCTGAGGCGCGAAAGCGTGGGGAGCAA	1.7077005982315001	0.627507	1.81575	0.345592	0.72965	0.910256	Bacteria	Bacillota	Clostridia	Clostridiales	Ruminococcaceae	Sporobacter	NA	FALSE	Sporobacter
ASV_1346	AAGCGTTGTCCGGATTTACTGGGTGTAAAGGGCGTGTAGGCGGGATTACAAGTCAGATGTGAAATACCGGGGCTTAACTCCGGGGCTGCATTTGAAACTGTAGTTCTTGAGTGCCGGAGAGGAAAGCGGAATTCCTAGTGTAGCGGTGAAATGCGTAGATATTAGGAGGAACACCAGTGGCGAAGGCGGCTTTCTGGACGGTAACTGACGCTGAGGCGCGAAAGCGTGGGGAGCAA	1.1469	-3.46454	3.38921	-1.02222	0.306674	0.605778	Bacteria	Bacillota	Clostridia	Clostridiales	Ruminococcaceae	Clostridium_III	NA	FALSE	Clostridium_III
ASV_934	AAGCGTTGTCCGGATTTACTGGGTGTAAAGGGCGTGTAGGCGGGATTGCAGGTCAGATGTGAAATGCCGGGGCTCAACCCCGGAGCTGCATTTGAAACCGCAGTTCTTGAGTATCGGAGAGGCAGGCGGAATTCCTAGTGTAGCGGTGAAATGCGTAGATATTAGGAGGAACACCAGTGGCGAAGGCGGCCTGCTGGACGACAACTGACGCTGAGGCGCGAAAGCGTGGGGAGCAA	3.01374	-0.743904	1.4986	-0.496398	0.619613	0.863796	Bacteria	Bacillota	Clostridia	Clostridiales	Ruminococcaceae	NA	NA	FALSE	Papillibacter
ASV_563	AAGCGTTGTCCGGATTTACTGGGTGTAAAGGGCGTGTAGGCGGGCATGCAAGTTGGATGTGAAATGTCACGGCTTAACCGTGGAGCTGCATCCAAAACTGCAAGTCTTGAGTGCCGGAGAGGAAAGCGGAATTCCTAGTGTAGCGGTGAAATGCGTAGATATTAGGAGGAACACCGGTGGCGAAGGCGGCTTTCTGGACGGTAACTGACGCTGAGGCGCGAAAGCGTGGGGAGCAA	5.76508	0.489733	1.12194	0.436504	0.662471	0.879201	Bacteria	Bacillota	Clostridia	Clostridiales	Ruminococcaceae	NA	NA	FALSE	Ruminiclostridium
ASV_571	AAGCGTTGTCCGGATTTACTGGGTGTAAAGGGCGTGTAGGCGGGGCTGCAAGTCAGAAGTGAAATCCATGGGCTTAACCCATGAACTGCTTTTGAAACTGTAGCTCTTGAGTATCGGAGAGGCAGGCGGAATTCCTAGTGTAGCGGTGAAATGCGTAGATATTAGGAGGAACACCAGTGGCGAAGGCGGCCTGCTGGACGACAACTGACGCTGAGGCGCGAAAGCGTGGGGAGCAA	5.83964	2.3498	2.30204	1.02075	0.307375	0.605778	Bacteria	Bacillota	Clostridia	Clostridiales	Ruminococcaceae	Sporobacter	NA	FALSE	Sporobacter
ASV_579	AAGCGTTGTCCGGATTTACTGGGTGTAAAGGGCGTGTAGGCGGGGCTGCAAGTCAGAAGTGAAATCCATGGGCTTAACCCATGAACTGCTTTTGAAACTGTGGCTCTTGAGTATCGGAGAGGCAGGCGGAATTCCTAGTGTAGCGGTGAAATGCGTAGATATTAGGAGGAACACCAGTGGCGAAGGCGGCCTGCTGGACGACAACTGACGCTGAGGCGCGAAAGCGTGGGGAGCAA	8.41698	-0.647685	1.30524	-0.496219	0.61974	0.863796	Bacteria	Bacillota	Clostridia	Clostridiales	Ruminococcaceae	Sporobacter	NA	FALSE	Sporobacter
ASV_418	AAGCGTTGTCCGGATTTACTGGGTGTAAAGGGCGTGTAGGCGGGGCTGCAAGTCAGAAGTGAAATCTATGGGCTTAACCCATAAACTGCTTTTGAAACTGTGGCTCTTGAGTATCGGAGAGGCAGGCGGAATTCCTAGTGTAGCGGTGAAATGCGTAGATATTAGGAGGAACACCAGTGGCGAAGGCGGCCTGCTGGACGACAACTGACGCTGAGGCGCGAAAGCGTGGGGAGCAA	8.96017	5.12465	2.69563	1.90109	0.0572898	0.242232	Bacteria	Bacillota	Clostridia	Clostridiales	Ruminococcaceae	Clostridium_IV	NA	FALSE	Sporobacter
ASV_689	AAGCGTTGTCCGGATTTACTGGGTGTAAAGGGCGTGTAGGCGGGTAGGTAAGTCAGATGTGAAATACCGGGGCTCAACCCCGGAGCTGCATTTGAAACTGCTTATCTTGAGTATCGGAGAGGAAAGCGGAATTCCCAGTGTAGCGGTGAAATGCGTAGATATTGGGAGGAACACCAGTGGCGAAGGCGGCTTTCTGGACGACAACTGACGCTGAGGCGCGAAAGCGTGGGTAGCAA	4.15784	-5.3303	1.80326	-2.95592	0.0031174	0.0316769	Bacteria	Bacillota	Clostridia	Clostridiales	Ruminococcaceae	NA	NA	TRUE	Monoglobus
ASV_734	AAGCGTTGTCCGGATTTACTGGGTGTAAAGGGCGTGTAGGCGGGTTAGTAAGTCAGATGTGAAATACCGGGGCTCAACTCCGGGGCTGCATTTGAAACTGCAAATCTTGAGTGCTGGAGAGGAAAGCGGAATTCCTAGTGTAGCGGTGAAATGCGTAGATATTAGGAGGAACACCGGTGGCGAAGGCGGCTTTCTGGACAGTAACTGACGCTGAGGCGCGAAAGCGTGGGGAGCAA	6.18449	-1.7858	1.63168	-1.09445	0.273757	0.580697	Bacteria	Bacillota	Clostridia	Clostridiales	Ruminococcaceae	NA	NA	FALSE	Monoglobus
ASV_776	AAGCGTTGTCCGGATTTACTGGGTGTAAAGGGCGTGTAGGCGGGTTTTTAAGTCAGATGTGAAATCCCTCGGCTCAACTGAGGAACTGCATTTGAAACTGGAAATCTTGAGTGCCGGAGAGGGAAGCGGAATTCCTAGTGTAGCGGTGAAATGCGTAGATATTAGGAGGAACACCAGTGGCGAAGGCGGCTTTCTGGACGGTAACTGACGCTGAGGCGCGAAAGCGTGGGGAGCAA	6.12775	-1.33709	1.65311	-0.808831	0.418612	0.716646	Bacteria	Bacillota	Clostridia	Clostridiales	Ruminococcaceae	NA	NA	FALSE	Monoglobus
ASV_922	AAGCGTTGTCCGGATTTACTGGGTGTAAAGGGTGCGCAGGCGGGACTGCAAGTTGGATGTGAAATACCGAGGCTTAACCTCGGAGCTGCATCCAAAACTGTGGTTCTTGAGTGGAGTAGAGGTAAGCGGAATTCCGAGTGTAGCGGTGAAATGCGTAGATATTCGGAGGAACACCAGTGGCGAAGGCGGCTTACTGGGCTCTAACTGACGCTGAGGCACGAAAGCATGGGTAGCAA	1.09701	1.48556	3.22815	0.460188	0.645381	0.869601	Bacteria	Bacillota	Clostridia	Clostridiales	Ruminococcaceae	NA	NA	FALSE	NA
ASV_622	AAGCGTTGTCCGGATTTACTGGGTGTAAAGGGTGCGCAGGCGGGACTGCAAGTTGGATGTGAAATACCGGGGCTTAACCCCGGAGCTGCATCCAAAACTGTAGTTCTTGAGTGAAGTAGAGGTAAGCGGAATTCCGAGTGTAGCGGTGAAATGCGTAGATATTCGGAGGAACACCAGTGGCGAAGGCGGCTTACTGGGCTTTAACTGACGCTGAGGCACGAAAGCATGGGTAGCAA	1.81433	-4.12288	3.38746	-1.2171	0.223566	0.54804	Bacteria	Bacillota	Clostridia	Clostridiales	Ruminococcaceae	Clostridium_IV	NA	FALSE	Clostridium_IV
ASV_235	AAGCGTTGTCCGGATTTACTGGGTGTAAAGGGTGCGTAGGCGGATTGGCAAGTCAGAAGTGAAATCCATGGGCTTAACCCATGAACTGCTTTTGAAACTGTTAGTCTTGAGTGAAGTAGAGGTAGGCGGAATTCCCGGTGTAGCGGTGAAATGCGTAGAGATCGGGAGGAACACCAGTGGCGAAGGCGGCCTACTGGGCTTTAACTGACGCTGAGGCACGAAAGTGTGGGTAGCAA	5.58708	-0.0261734	0.780462	-0.0335357	0.973247	0.993779	Bacteria	Bacillota	Clostridia	Clostridiales	Ruminococcaceae	Clostridium_IV	NA	FALSE	Acutalibacter
ASV_16	AAGCGTTGTCCGGATTTACTGGGTGTAAAGGGTGCGTAGGCGGCTTTGCAAGTCAGATGTGAAATCTATGGGCTCAACCCATAAACTGCATTTGAAACTGTAGAGCTTGAGTGAAGTAGAGGCAGGCGGAATTCCCCGTGTAGCGGTGAAATGCGTAGAGATGGGGAGGAACACCAGTGGCGAAGGCGGCCTGCTGGGCTTTAACTGACGCTGAGGCACGAAAGCGTGGGTAGCAA	355.553	1.60569	0.740196	2.16928	0.0300618	0.160615	Bacteria	Bacillota	Clostridia	Clostridiales	Ruminococcaceae	Ruminococcus	bromii	FALSE	Ruminococcus
ASV_33	AAGCGTTGTCCGGATTTACTGGGTGTAAAGGGTGCGTAGGCGGCTTTGCAAGTCAGATGTGAAATCTATGGGCTCAACCCATAGCCTGCATTTGAAACTGCAGAGCTTGAGTGAAGTAGAGGCAGGCGGAATTCCCCGTGTAGCGGTGAAATGCGTAGAGATGGGGAGGAACACCAGTGGCGAAGGCGGCCTGCTGGGCTTTAACTGACGCTGAGGCACGAAAGCGTGGGTAGCAA	229.055	-1.31509	1.01258	-1.29875	0.194029	0.496903	Bacteria	Bacillota	Clostridia	Clostridiales	Ruminococcaceae	Ruminococcus	NA	FALSE	Ruminococcus
ASV_1057	AAGCGTTGTCCGGATTTATTGGGCGTAAAGCGAGCGCAGGCGGTTTCTTAAGTCTGATGTGAAAGCCCCCGGCTCAACCGGGGAGGGTCATTGGAAACTGGGAGACTTGAGTGCAGAAGAGGAGAGTGGAATTCCATGTGTAGCGGTGAAATGCGTAGATATATGGAGGAACACCAGTGGCGAAGGCGGCTCTCTGGTCTGTAACTGACGCTGAGGCTCGAAAGCGTGGGGAGCAA	2.84402	2.76168	2.10295	1.31324	0.189102	0.489527	Bacteria	Bacillota	Bacilli	Lactobacillales	Enterococcaceae	Enterococcus	NA	FALSE	Enterococcus
ASV_1110	AAGCGTTGTCCGGATTTATTGGGCGTAAAGCGAGCGCAGGTGGTTTCTTAAGTCTGATGTAAAAGGCAGTGGCTCAACCATTGTGTGCATTGGAAACTGGGAGACTTGAGTGCAGGAGAGGAGAGTGGAATTCCATGTGTAGCGGTGAAATGCGTAGATATATGGAGGAACACCGGAGGCGAAAGCGGCTCTCTGGCCTGTAACTGACACTGAGGCTCGAAAGCGTGGGGAGCAAA	1.29586	-3.10578	3.23049	-0.961397	0.336353	0.634438	Bacteria	Bacillota	Bacilli	Lactobacillales	Streptococcaceae	Lactococcus	NA	FALSE	Lactobacillus
ASV_376	AAGCGTTGTCCGGATTTATTGGGCGTAAAGGGAACGCAGGCGGTCTTTTAAGTCTGATGTGAAAGCCTTCGGCTTAACCGAAGTAGTGCATTGGAAACTGGAAGACTTGAGTGCAGAAGAGGAGAGTGGAACTCCATGTGTAGCGGTGAAATGCGTAGATATATGGAAGAACACCAGTGGCGAAAGCGGCTCTCTGGTCTGTAACTGACGCTGAGGTTCGAAAGCGTGGGTAGCAA	3.02836	-0.407137	2.62985	-0.154814	0.876968	0.958958	Bacteria	Bacillota	Bacilli	Lactobacillales	Lactobacillaceae	Lactobacillus	ruminis	FALSE	Lactobacillus
ASV_1103	AAGCGTTGTCCGGATTTATTGGGCGTAAAGGGAACGCAGGCGGTCTTTTAAGTCTGATGTGAAAGCCTTCGGCTTAACCGGAGTAGTGCATTGGAAACTGGAAGACTTGAGTGCAGAAGAGGAGAGTGGAACTCCATGTGTAGCGGTGGAATGCGTAGATATATGGAAGAACACCAGTGGCGAAAGCGGCTCTCTGGTCTGTAACTGACGCTGAGGTTCGAAAGCGTGGGTAGCAA	1.17643	-3.50983	3.38906	-1.03563	0.300373	0.604584	Bacteria	Bacillota	Bacilli	Lactobacillales	Lactobacillaceae	Lactobacillus	NA	FALSE	Lactobacillus
ASV_34	AAGCGTTGTTCGGAATCACTGGGCGTAAAGCGTGCGTAGGCTGTTTCGTAAGTCGTGTGTGAAAGGCGCGGGCTCAACCCGCGGACGGCACATGATACTGCGAGACTAGAGTAATGGAGGGGGAACCGGAATTCTCGGTGTAGCAGTGAAATGCGTAGATATCGAGAGGAACACTCGTGGCGAAGGCGGGTTCCTGGACATTAACTGACGCTGAGGCACGAAGGCCAGGGGAGCGA	103.052	4.5345	1.36762	3.31561	9.1443147215217e-4	0.012802	Bacteria	Verrucomicrobiota	Verrucomicrobiae	Verrucomicrobiales	Verrucomicrobiaceae	Akkermansia	muciniphila	TRUE	Akkermansia
ASV_506	AAGCGTTGTTCGGAATTACTGGGCGTAAAGGGCATGTAGGCAGTTATATCAGTCAGGAGTGAAATCCCAGAGCTTAACTTTGGAATTGCTTTTGAGACGGTATGGCTAGAGGACTTGAAGGGATAATGGAATACCCAGTGTAGAGGTGGAATTCGTAGATATTGGGTAGAACACCAGTGGCGAAAGCGGTTATCTGGCAAGTTACTGACGCTGAGATGCGAAAGCGTGGGGATCAA	2.00169	-4.27443	3.2585	-1.31178	0.189595	0.489527	Bacteria	Pseudomonadota	Alphaproteobacteria	Rhodospirillales	Rhodospirillaceae	NA	NA	FALSE	NA
ASV_181	AAGCGTTGTTCGGAATTACTGGGTGTAAAGGGCGTGTAGGCGGACAAGCAAGTTAGTGGTGAAAGCCTTGGGCTTAACCTGAGACGTGCCATTGATACTGTTTGTCTGGAGTATCAGAGAGGATGACGGAATATCCAGTGTAGAGGTGAAATTCGTAGATATTGGATAGAACACCGGTGGCGAAGGCGGTTATCTGGCTGATTACTGACGCTGAGGCGCGAGAGCGTGGGGAGCAA	4.34671	2.77841	3.35341	0.828531	0.40737	0.710922	Bacteria	Pseudomonadota	Alphaproteobacteria	Rhodospirillales	Rhodospirillaceae	NA	NA	FALSE	Hwanghaeella
ASV_963	AAGTGGTAGCTGTTTTTATTGGGCCTAAAGCGTTCGTAGCCGGTTTGATAAGTCTTTGGTGAAAGCTTGTAGCTTAACTATAAGAATTGCTGAAGATACTGTCAGACTTGAAGTCGGGAGAGGTTAGAGGTACTACCGGGGTAGGGGTGAAATCCTATAATCCTGGGAGGACCACCTGTGGCGAAGGCGTCTAACTGGAACGATCTTGACGGTGAGTAACGAAAGCCAGGGGCGCG	1.77387	-0.141177	1.08006	-0.130712	0.896003	0.963582	Archaea	Methanobacteriota	Methanobacteria	Methanobacteriales	Methanobacteriaceae	Methanosphaera	NA	FALSE	Methanosphaera
ASV_233	AGGCGTTATCCGGATTCATTGGGTTTAAAGGGAGCGTAGGCCGCCTTTTAAGCGTGTTGTGAAATGTAGGGGCTCAACCCCTGCACTGCAGCGCGAACTGGAGGGCTTGAGTACACACAAAGTAGGCGGAATTCATGGTGTAGCGGTGAAATGCTTAGATATCATGAAGAACCCCGATTGCGAAGGCAGCTTACTGGAGTGTAACTGACGCTGAAGCTCGAAAGCGCGGGTATCGA	56.3299	-0.600239	0.981112	-0.611795	0.540673	0.820781	Bacteria	Bacteroidota	Bacteroidia	Bacteroidales	Prevotellaceae	Prevotella	NA	FALSE	Prevotella
ASV_22	AGGCGTTATCCGGATTTATTGGGTTTAAAGGGAGCGCAGGCGGACCTTTAAGTCAGCTGTGAAATACGGCGGCTCAACCGTCGAACTGCAGTTGATACTGGAGGTCTTGAGTGCACACAGGGATACTGGAATTCATGGTGTAGCGGTGAAATGCTCAGATATCATGAAGAACTCCAATCGCGAAGGCAGGTATCCGGGGTGCAACTGACGCTGAGGCTCGAAAGTGCGGGTATCAA	690.3	-7.3619	1.62996	-4.51661	6.28360917059346e-6	1.3195579258246e-4	Bacteria	Bacteroidota	Bacteroidia	Bacteroidales	Prevotellaceae	Alloprevotella	NA	TRUE	NA
ASV_53	AGGCGTTATCCGGATTTATTGGGTTTAAAGGGAGCGCAGGCGGACCTTTAAGTCAGCTGTGAAATACGGCGGCTCAACCGTCGAACTGCAGTTGATACTGGAGGTCTTGAGTGCACACAGGGATACTGGAATTCATGGTGTAGCGGTGAAATGCTCAGATATCATGAAGAACTCCGATCGCGAAGGCAGGTATCCGGGGTGCAACTGACGCTGAGGCTCGAAAGTGCGGGTATCAA	58.2709	-2.43226	3.23477	-0.75191	0.452105	0.755507	Bacteria	Bacteroidota	Bacteroidia	Bacteroidales	Prevotellaceae	Alloprevotella	NA	FALSE	Prevotellamassilia
ASV_58	AGGCGTTATCCGGATTTATTGGGTTTAAAGGGAGCGCAGGCGGCGGCGTAAGTCAGTTGTGAAATCGTGCGGCTTAACCGTGCAATTGCAGTTGATACTGCGTCGCTTGAGTGCACACAGGGATGTTGGAATTCATGGTGTAGCGGTGAAATGCTTAGATATCATGAAGAACTCCGATCGCGAAGGCATATGTCCGGAGTGCAACTGACGCTGAGGCTCGAAAGTGTGGGTATCAA	165.785	-1.06711	0.960445	-1.11106	0.266545	0.573116	Bacteria	Bacteroidota	Bacteroidia	Bacteroidales	Prevotellaceae	Alloprevotella	NA	FALSE	Alloprevotella
ASV_373	AGGCGTTATCCGGATTTATTGGGTTTAAAGGGAGCGCAGGCGGTCTTATAAGCGTGACGTGAAATGCAGCGGCTCAACCGTATGATGTGCGTCGCGAACTGTAGGACTTGAGTGTATTCGATGTCAGCGGAATTTGTGGTGTAGCGGTGAAATGCTTAGATATCACGAAGAACTCCGATTGCGAAGGCAGCTGACAAGGCTACAACTGACGCTAAAGCTCGAAAGTGCGGGTATCG	6.8938	-6.05526	3.38522	-1.78874	0.0736574	0.279885	Bacteria	Bacteroidota	Bacteroidia	Bacteroidales	Prevotellaceae	Prevotella	NA	FALSE	Prevotellamassilia
ASV_122	AGGCGTTATCCGGATTTATTGGGTTTAAAGGGAGCGTAGGCCGCCCCTTAAGCGTGTTGTGAAATGCCGCGGCTCAACCGTGGCACTGCAGCGCGAACTGGGGGGCTTGAGTGCACGCAACGCAGGCGGAATTCGTGGTGTAGCGGTGAAATGCTTAGATATCACGAAGAACTCCGATTGCGAAGGCAGCTTGCGGGAGTGCGACTGACGCTGAAGCTCGAAGGTGCGGGTATCGA	89.7196	-1.51267	1.31529	-1.15006	0.250118	0.556506	Bacteria	Bacteroidota	Bacteroidia	Bacteroidales	Prevotellaceae	Prevotella	NA	FALSE	Prevotella
ASV_92	AGGCGTTATCCGGATTTATTGGGTTTAAAGGGAGCGTAGGCCGTTTGGTAAGCGTGTTGTGAAATGTCGGGGCTCAACCTGGGCATTGCAGCGCGAACTGCCAGACTTGAGTGCGCAGGAAGTAGGCGGAATTCGTCGTGTAGCGGTGAAATGCTTAGATATGACGAAGAACTCCGATTGCGAAGGCAGCCTGCTGTAGCGCAACTGACGCTGAAGCTCGAAAGCGTGGGTATCGA	58.093	-0.276423	1.97019	-0.140303	0.888421	0.960043	Bacteria	Bacteroidota	Bacteroidia	Bacteroidales	Prevotellaceae	Prevotella	NA	FALSE	Prevotella
ASV_543	AGGCGTTATCCGGATTTATTGGGTTTAAAGGGAGCGTAGGCCGTTTGGTAAGCGTGTTGTGAAATGTCGGGGCTCAACCTGGGCATTGCAGCGCGAACTGTCAGACTTGAGTGCGCAGGAAGTAGGCGGAATTCGTCGTGTAGCGGTGAAATGCTTAGATATGACGAAGAACTCCGATTGCGAAGGCAGCCTGCTGTAGCGCAACTGACGCTGAAGCTCGAAAGCGTGGGTATCGA	10.9962	-1.73136	2.52775	-0.684939	0.493382	0.782949	Bacteria	Bacteroidota	Bacteroidia	Bacteroidales	Prevotellaceae	Prevotella	NA	FALSE	Prevotella
ASV_270	AGGCGTTATCCGGATTTATTGGGTTTAAAGGGAGCGTAGGCCGTTTTTTAAGCGTGTTGTGAAATACTGTCGCTCAACGACAGAGGTGCAGCGCGAACTGGAGGACTTGAGTGCGCGGAATGTAGGCGGAATTCGTCGTGTAGCGGTGAAATGCTTAGATATGACGAAGAACTCCGATTGCGAAGGCAGCTTACAGTAGCGTAACTGACGCTGAAGCTCGAAAGTGCGGGTATCGA	46.1916	-1.00863	1.54084	-0.654597	0.512728	0.799627	Bacteria	Bacteroidota	Bacteroidia	Bacteroidales	Prevotellaceae	Prevotella	NA	FALSE	Prevotella
ASV_145	AGGCGTTATCCGGATTTATTGGGTTTAAAGGGAGCGTAGGCGGGGAGTCAAGTCAGTTGTGAAAAGCCACGGCCCAACCGTGGTCGTGCAGTTGAAACTGGTTCTCTTGAGTGCGCACGAGGACGGTGGAATTCGTGGTGTAGCGGTGAAATGCTTAGATATCACGAAGAACTCCGATTGCGAAGGCAGCCGTCCGGAGCGTTACTGACGCTGAGGCTCGAAGGTGCGGGTATCAA	51.6972	2.25361	1.82062	1.23782	0.215783	0.53311	Bacteria	Bacteroidota	Bacteroidia	Bacteroidales	Prevotellaceae	NA	NA	FALSE	NA
ASV_1085	GAGCGTTAATCGGAATAACTGGGCGTAAAGGGCACGCAGGCGGACTTTTAAGTGAGGTGTGAAAGCCCCGGGCTTAACCTGGGAATTGCATTTCAGACTGGGAGTCTAGAGTACTTTAGGGAGGGGTAGAATTCCACGTGTAGCGGTGAAATGCGTAGAGATGTGGAGGAATACCGAAGGCGAAGGCAGCCCCTTGGGAATGTACTGACGCTCATGTGCGAAAGCGTGGGGAGCAA	1.17817	-0.396316	2.19524	-0.180534	0.856733	0.958958	Bacteria	Pseudomonadota	Gammaproteobacteria	Pasteurellales	Pasteurellaceae	Mannheimia	NA	FALSE	Mannheimia
ASV_107	GAGCGTTAATCGGAATAACTGGGCGTAAAGGGCACGCAGGCGGTGACTTAAGTGAGGTGTGAAAGCCCCGGGCTTAACCTGGGAATTGCATTTCATACTGGGTCGCTAGAGTACTTTAGGGAGGGGTAGAATTCCACGTGTAGCGGTGAAATGCGTAGAGATGTGGAGGAATACCGAAGGCGAAGGCAGCCCCTTGGGAATGTACTGACGCTCATGTGCGAAAGCGTGGGGAGCAA	127.765	0.285408	0.614538	0.464427	0.642342	0.869601	Bacteria	Pseudomonadota	Gammaproteobacteria	Pasteurellales	Pasteurellaceae	Haemophilus	parainfluenzae	FALSE	Haemophilus
ASV_382	GAGCGTTAATCGGAATTACTGGGCGTAAAGCGTGCGCAGGCGGTTGTGTAAGACAGATGTGAAATGCCCGGGCTTAACCTGGGAATTGCATTTGTGACTGCACGGCTAGAGTGTGTCAGAGGGGGGTAGAATTCCACGTGTAGCAGTGAAATGCGTAGATATGTGGAGGAATACCGATGGCGAAGGCAGCCCCCTGGGATAACACTGACGCTCATGCACGAAAGCGTGGGGAGCAA	18.3764	0.133033	0.538243	0.247162	0.804783	0.95114	Bacteria	Pseudomonadota	Betaproteobacteria	Burkholderiales	Oxalobacteraceae	NA	NA	FALSE	Haemophilus
ASV_142	GAGCGTTAATCGGAATTACTGGGCGTAAAGGGTGCGCAGGCGGTTGAGTAAGACAGATGTGAAATCCCCGAGCTTAACTCGGGAATGGCATATGTGACTGCTCGACTAGAGTGTGTCAGAGGGAGGTGGAATTCCACGTGTAGCAGTGAAATGCGTAGATATGTGGAAGAACACCGATGGCGAAGGCAGCCTCCTGGGACATAACTGACGCTCAGGCACGAAAGCGTGGGGAGCAA	3.4008	3.65199	1.39948	2.60954	0.00906634	0.0714151	Bacteria	Pseudomonadota	Betaproteobacteria	Burkholderiales	Sutterellaceae	Parasutterella	excrementihominis	FALSE	Parasutterella
ASV_1557	GAGCGTTACTCGGATTCACTGGGCGTAAAGGGAGCGCAGGCGGGATAGTGTGTTAGGTGTGAAATACCGGGGCTTAACTTCGGAGCTGCGCCTAAAACTATTATTCTAGAGTGCTGGAGAGGTAAGCGGAATTTCTGGTGTAGCGGTAAAATGCGCAGATATCAGAAGGAACACCGAAGGCGAAGGCAGCTTACTGGACAGAAACTGACGCTCATGCTCGAAAGCGTGGGGAGCGA	1.18168	-2.22458	2.186	-1.01765	0.308846	0.605778	Bacteria	Verrucomicrobiota	Opitutae	Puniceicoccales	Puniceicoccaceae	Cerasicoccus	NA	FALSE	NA
ASV_88	GAGCGTTATCCGGAATCATTGGGCGTAAAGAGGGAGCAGGCGGCCGCAAGGGTCTGTGGTGAAAGACCGAAGCTAAACTTCGGTAAGCCATGGAAACCGGGCGGCTAGAGTGCGGAAGAGGATCGTGGAATTCCATGTGTAGCGGTGAAATGCGTAGATATATGGAGGAACACCAGTGGCGAAGGCGACGGTCTGGGCCGCAACTGACGCTCATTCCCGAAAGCGTGGGGAGCAAA	154.32	-0.249474	0.560483	-0.445105	0.656244	0.877778	Bacteria	Bacillota	Erysipelotrichia	Erysipelotrichales	Erysipelotrichaceae	Catenibacterium	mitsuokai	FALSE	Catenibacterium
ASV_921	GAGCGTTATCCGGAATCATTGGGCGTAAAGCGCGCGCAGGCGGGCTTTCAAGCGGCGGCGTCGAAGCCGGGGGCTCAACCCCCGGAAGCGCCCCGAACTGGAAGCCTCGGATGCGGCAGGGGGAGGCGGAATTCCCGGTGTAGCGGTGAAATGCGCAGATATCGGGAAGAACACCGACGGCGAAGGCAGCCTCCTGGGCCGGCATCGACGCTGAGGCGCGAAAGCTGGGGGAGCGA	1.57895	-0.154226	0.953332	-0.161776	0.871482	0.958958	Bacteria	Actinomycetota	Actinobacteria	Coriobacteriales	Coriobacteriaceae	Slackia	isoflavoniconvertens	FALSE	Slackia
ASV_455	GAGCGTTATCCGGAATGATTGGGCGTAAAGCGCGCGCAGGCGGCCGCTCAAGCGGGACCTCTAACCCCGGGGCTCAACCCCGGGCCGGGTCCCGAACTGGGCGGCTCGAGTGCGGTAGGGGAGAGCGGAATTCCAAGTGTAGCGGTGAAATGCGCAGATATTTGGAAGAACACCGATGGCGAAGGCAGCTCTCTGGGCCGTCACTGACGCTGAGGCGCGAAAGCCGGGGGAGCGAA	9.33665	-0.437867	0.514609	-0.850874	0.394839	0.694829	Bacteria	Actinomycetota	Actinobacteria	Coriobacteriales	Coriobacteriaceae	Enterorhabdus	NA	FALSE	Enterorhabdus
ASV_427	GAGCGTTATCCGGAATGATTGGGCGTAAAGGGTGCGTAGGTGGCAGAACAAGTCTGGAGTAAAAGGTATGGGCTCAACCCGTACTGGCTCTGGAAACTGTTCAGCTAGAGAACAGAAGAGGACGGCGGAACTCCATGTGTAGCGGTAAAATGCGTAGATATATGGAAGAACACCGGTGGCGAAGGCGGCCGTCTGGTCTGGATTCTGACACTGAAGCACGAAAGCGTGGGGAGCAA	22.8385	-7.78322	1.23649	-6.2946	3.08199945577664e-10	1.14215273949369e-8	Bacteria	Bacillota	Erysipelotrichia	Erysipelotrichales	Erysipelotrichaceae	Holdemanella	NA	TRUE	Holdemanella
ASV_256	GAGCGTTATCCGGAATGATTGGGCGTAAAGGGTGCGTAGGTGGCAGAACAAGTCTGGAGTAAAAGGTATGGGCTCAACCCGTACTGGCTCTGGAAACTGTTCAGCTAGAGAACAGAAGAGGACGGCGGAACTCCATGTGTAGCGGTAAAATGCGTAGATATATGGAAGAACACCGGTGGCGAAGGCGGCCGTCTGGTCTGTTGCTGACACTGAAGCACGAAAGCGTGGGGAGCAAA	26.5358	1.26448	1.63295	0.774352	0.438722	0.742207	Bacteria	Bacillota	Erysipelotrichia	Erysipelotrichales	Erysipelotrichaceae	Holdemanella	biformis	FALSE	Holdemanella
ASV_218	GAGCGTTATCCGGAATGATTGGGCGTAAAGGGTGCGTAGGTGGCAGATCAAGTCTGGAGTAAAAGGTATGGGCTCAACCCGTACTGGCTCTGGAAACTGATCAGCTAGAGAACAGAAGAGGACGGCGGAACTCCATGTGTAGCGGTAAAATGCGTAGATATATGGAAGAACACCGGTGGCGAAGGCGGCCGTCTGGTCTGGATACTGACACTGAAGCACGAAAGCGTGGGGAGCAA	55.4576	-2.50782	0.948907	-2.64286	0.00822098	0.0683939	Bacteria	Bacillota	Erysipelotrichia	Erysipelotrichales	Erysipelotrichaceae	Holdemanella	NA	FALSE	Holdemanella
ASV_161	GAGCGTTATCCGGAATGATTGGGCGTAAAGGGTGCGTAGGTGGCAGATCAAGTCTGGAGTAAAAGGTATGGGCTCAACCCGTACTGGCTCTGGAAACTGATCAGCTAGAGAACAGAAGAGGACGGCGGAACTCCATGTGTAGCGGTAAAATGCGTAGATATATGGAAGAACACCGGTGGCGAAGGCGGCCGTCTGGTCTGGATTCTGACACTGAAGCACGAAAGCGTGGGGAGCAA	43.4096	1.13937	1.24198	0.917379	0.358944	0.655463	Bacteria	Bacillota	Erysipelotrichia	Erysipelotrichales	Erysipelotrichaceae	Holdemanella	NA	FALSE	Holdemanella
ASV_473	GAGCGTTATCCGGAATTACTGGGTGTAAAGGGAGCGTAGGCGGGAATGCAAGTCAGATGTGAAAACCAAGGGCTCAACCTTTGGACTGCATTTGAAACTGTGTTTCTTGAGTGAAGTAGAGGCAAGCGGAATTCCTAGTGTAGCGGTGAAATGCGTAGATATTAGGAGGAACATCGGTGGCGAAGGCGGCTTGCTGGGCTTTTACTGACGCTGAGGCTCGAAAGCGTGGGGAGCAA	8.47065	-6.35436	2.05473	-3.09255	0.00198442	0.024042	Bacteria	Bacillota	Clostridia	Clostridiales	Ruminococcaceae	Ruminococcus	NA	TRUE	Ruminococcus
ASV_490	GAGCGTTATCCGGAATTACTGGGTGTAAAGGGTGTGTAGGCGGGACTGCAAGTCTGATGTGAAAACTATGGGCTCAACCCATAGCCTGCATTGGAAACTGTGGTTCTTGAGAGTGGGAGAGGTAAACGGAATTCCCGGTGTAGCGGTGAAATGCGTAGATATCGGGAGGAACATCGGTGGCGAAGGCGGTTTACTGGACCACAACTGACGCTGAGACACGAAAGCGTGGGGAGCAA	8.30485	-2.68205	1.1518	-2.32857	0.0198817	0.127811	Bacteria	Bacillota	Clostridia	Clostridiales	Ruminococcaceae	NA	NA	FALSE	Ruminococcus
ASV_252	GAGCGTTATCCGGAATTACTGGGTGTAAAGGGTGTGTAGGCGGGACTTCAAGTCAGATGTGAAAATTGCGGGCTCAACCCGCAACCTGCATTTGAAACTGAGGTTCTTGAGAGTCGGAGAGGTAAATGGAATTCCCGGTGTAGCGGTGAAATGCGTAGATATCGGGAGGAACACCAGTGGCGAAGGCGATTTACTGGACGACAACTGACGCTGAGACACGAAAGCGTGGGGAGCAA	27.4118	2.88302	0.841909	3.42439	6.1619134307835e-4	0.00924287	Bacteria	Bacillota	Clostridia	Clostridiales	Ruminococcaceae	NA	NA	TRUE	Acetivibrio
ASV_815	GAGCGTTATCCGGAATTACTGGGTGTAAAGGGTGTGTAGGCGGGACTTCAAGTCAGATGTGAAAATTGCGGGCTCAACCCGCGACCTGCATTTGAAACTGAGGTTCTTGAGAGTCGGAGAGGTAAATGGAATTCCCGGTGTAGCGGTGAAATGCGTAGATATCGGGAGGAACACCAGTGGCGAAGGCGATTTACTGGACGACAACTGACGCTGAGACACGAAAGCGTGGGGAGCAA	2.48657	-2.92416	2.52519	-1.15799	0.246866	0.556506	Bacteria	Bacillota	Clostridia	Clostridiales	Ruminococcaceae	NA	NA	FALSE	NA
ASV_686	GAGCGTTATCCGGAATTACTGGGTGTAAAGGGTGTGTAGGCGGGAGAGCAAGTCAGATGTGAAACTCATGGGCTTAACCCATGACCTGCATTTGAAACTGTTCTTCTTGAGAGTCGGAGAGGTAAACGGAATTCCCGGTGTAGCGGTGAAATGCGTAGATATCGGGAGGAACACCAGTGGCGAAGGCGGTTTACTGGACGACAACTGACGCTGAGACACGAAAGTGTGGGGAGCAA	5.81145	0.160116	0.987552	0.162134	0.8712	0.958958	Bacteria	Bacillota	Clostridia	Clostridiales	Ruminococcaceae	NA	NA	FALSE	Acetivibrio/ Faecalibacterium
ASV_885	GAGCGTTATCCGGAATTACTGGGTGTAAAGGGTGTGTAGGCGGGATGGCAAGTCAGATGTGAAAACTATGGGCTCAACCCATAAACTGCATTTGAAACTGTCATTCTTGAGAGTGGGAGAGGTAAACGGAATTCCTGGTGTAGTAGTGAAATGCGTAGATATCAGGAGGAACACCGGTGGCGAAGGCGGTTTACTGGACCACAACTGACGCTGAGACACGAAAGCGTGGGGAGCAA	2.87701	0.380121	1.22468	0.310384	0.756269	0.926945	Bacteria	Bacillota	Clostridia	Clostridiales	Ruminococcaceae	NA	NA	FALSE	Ruminococcus
ASV_186	GAGCGTTATCCGGAATTACTGGGTGTAAAGGGTGTGTAGGCGGGCAAACAAGTCAGATGTGAAAACTATGGGCTTAACCCATAGCCTGCATTTGAAACTGTATGTCTTGAGGATGGGAGAGGTAAATGGAATTCCCGGTGTAGCGGTGAAATGCGTAGATATCGGGAGGAACACCAGTGGCGAAGGCGGTTTACTGGACCATTACTGACGCTGAGACACGAAAGCGTGGGGAGCAA	11.588	0.287548	3.17856	0.0904647	0.927918	0.982306	Bacteria	Bacillota	Clostridia	Clostridiales	Ruminococcaceae	Intestinimonas	NA	FALSE	Colidextribacter
ASV_307	GAGCGTTATCCGGAATTACTGGGTGTAAAGGGTGTGTAGGCGGGCAGACAAGTCAGATGTGAAAACTATGGGCTTAACCCATAGCCTGCATTTGAAACTGTATGTCTTGAGGATGGGAGAGGTAAATGGAATTCCCGGTGTAGCGGTGAAATGCGTAGATATCGGGAGGAACACCAGTGGCGAAGGCGGTTTACTGGACCATTACTGACGCTGAGACACGAAAGCGTGGGGAGCAA	50.1774	-6.53099	1.82714	-3.57443	3.5098619798786e-4	0.00581898	Bacteria	Bacillota	Clostridia	Clostridiales	Ruminococcaceae	Intestinimonas	NA	TRUE	Colidextribacter
ASV_1116	GAGCGTTATCCGGAATTACTGGGTGTAAAGGGTGTGTAGGCGGGCGAGCAAGTCAGATGTGAAACCTATGGGCTCAACCCATAGCCTGCATTTGAAACTGTTCGTCTTGAGCGTGGGAGAGGTAAACGGAATTCCCGGTGTAGCGGTGAAATGCGTAGATATCGGGAGGAACACCAGTGGCGAAGGCGGTTTACTGGAACATGACTGACGCTGAGACACGAAAGCGTGGGGAGCAA	2.25427	-1.41143	1.89057	-0.746564	0.455327	0.756876	Bacteria	Bacillota	Clostridia	Clostridiales	Ruminococcaceae	Intestinimonas	NA	FALSE	Intestinimonas
ASV_460	GAGCGTTATCCGGAATTACTGGGTGTAAAGGGTGTGTAGGCGGGGAGGCAAGTCAGATGTGAAAACTATGGGCTCAACCCATAAAGTGCATTTGAAACTGTTTCTCTTGAGTGTCGGAGGGGTAAATGGAATTCCCGGTGTAGCGGTGAAATGCGTAGATATCGGGAGGAACACCAGTGGCGAAGGCGATTTACTGGACGACAACTGACGCTGAGACACGAAAGCGTGGGGAGCAA	14.7543	-0.0942804	1.25456	-0.0751499	0.940095	0.985311	Bacteria	Bacillota	Clostridia	Clostridiales	Ruminococcaceae	NA	NA	FALSE	Intestinimonas
ASV_301	GAGCGTTATCCGGAATTATTGGGCGTAAAGAGCGCGCAGGTGGTTGATTAAGTCTGATGTGAAAGCCCACGGCTTAACCGTGGAGGGTCATTGGAAACTGGTCGACTTGAGTGCAGAAGAGGGAAGTGGAATTCCATGTGTAGCGGTGAAATGCGTAGAGATATGGAGGAACACCAGTGGCGAAGGCGGCTTCCTGGTCTGTAACTGACACTGAGGCGCGAAAGCGTGGGGAGCAA	26.6253	0.00991589	0.936387	0.0105895	0.991551	0.993779	Bacteria	Bacillota	Erysipelotrichia	Erysipelotrichales	Erysipelotrichaceae	Turicibacter	NA	FALSE	Turicibacter
ASV_63	GAGCGTTATCCGGAATTATTGGGCGTAAAGAGGGAGCAGGCGGCACTAAGGGTCTGTGGTGAAAGATCGAAGCTTAACTTCGGTAAGCCATGGAAACCGTAGAGCTAGAGTGTGTGAGAGGATCGTGGAATTCCATGTGTAGCGGTGAAATGCGTAGATATATGGAGGAACACCAGTGGCGAAGGCGACGATCTGGCGCATAACTGACGCTCAGTCCCGAAAGCGTGGGGAGCAAA	62.768	0.524287	0.694537	0.754873	0.450325	0.754535	Bacteria	Bacillota	Erysipelotrichia	Erysipelotrichales	Erysipelotrichaceae	Clostridium_XVIII	NA	FALSE	Clostridium_XVIII
ASV_915	GAGCGTTATCCGGAATTATTGGGCGTAAAGGGTGCGTAGATGGCACATTAAGTTTTCTGTAAAAATGCTAGGCTCAACCTAGTAGGGCAGAAAATACTGATGAGCTAGAGTACGACAGAGGCAAGTGGAACTCCATGTGTAGCGGTAAAATGCGTAAATATATGGAAGAACACCAGTGGCGAAGGCGGCTTGCTAGGTCGATACTGACATTGAGGCACGAAAGCGTGGGGAGCAAA	4.27419	-5.36649	1.92653	-2.78558	0.00534326	0.0502426	Bacteria	Mycoplasmatota	Mollicutes	Anaeroplasmatales	Anaeroplasmataceae	Anaeroplasma	NA	FALSE	Intestinimonas
ASV_722	GAGCGTTATCCGGAATTATTGGGCGTAAAGGGTGCGTAGGCGGCATGATAAGTTCGTGGTTAAAGCGTGGGGCTCAACCCCATAAAGCCACGGATACTGTCAAGCTAGAGTACTGGAGAGGGTAGTGGAATTCCATGTGTAGCGGTAAAATGCGTAGATATATGGAGGAACACCGGTGGCGAAGGCGGCTACCTAGACAGAGACTGACGCTGAGGCACGAAAGCGTGGGGAGCAAA	7.00216	-3.69268	0.937747	-3.93782	8.22241210619398e-5	0.00148003	Bacteria	Bacillota	Erysipelotrichia	Erysipelotrichales	Erysipelotrichaceae	Bulleidia	NA	TRUE	Bulleidia
ASV_280	GAGCGTTATCCGGAATTATTGGGCGTAAAGGGTGCGTAGGCGGCCTGTTAAGTTTATGGTGAAAGCGTGGGGCTCAACCCCATAAAGCCATAGATACTGGCAGGCTAGAGTACTGGAGAGGGTAGTGGAATTCCATGTGTAGCGGTAAAATGCGTAGATATATGGAGGAACACCGGTGGCGAAGGCGGCTACCTAGACAGAGACTGACGCTGAGGCACGAAAGCGTGGGGAGCAAA	40.9389	-2.22837	0.804178	-2.77099	0.00558864	0.0502978	Bacteria	Bacillota	Erysipelotrichia	Erysipelotrichales	Erysipelotrichaceae	NA	NA	FALSE	Bulleidia
ASV_328	GAGCGTTATCCGGAATTATTGGGCGTAAAGGGTGCGTAGGCGGCCTTTTAAGTTTGTGGTGAAAGCGTGGGGCTCAACCCCATACAGCCATAGATACTGGGAGGCTAGAGTACTGGAGAGGGTAGTGGAATTCCATGTGTAGCGGTAAAATGCGTAGATATATGGAGGAACACCGGTGGCGAAGGCGGCTACCTAGCCAGAGACTGACGCTGAGGCACGAAAGCGTGGGGAGCAAA	28.0247	0.168498	0.686834	0.245326	0.806204	0.95114	Bacteria	Bacillota	Erysipelotrichia	Erysipelotrichales	Erysipelotrichaceae	Bulleidia	NA	FALSE	Bulleidia
ASV_1432	GAGCGTTATCCGGATTCATTGGGCGTAAAGCGCGCGCAGGCGGCGCGCCAAGCGGGACCTCTAACCCCGGGGCTCAACCCCGGGCCGGGTCCCGAACTGGCGCGCTCGGGTGCGGTAGAGGAGAGCGGAATTCCCGGTGTAGCGGTGGAATGCGCAGATATCGGGAAGAACACCGATGGCGAAGGCAGCTCTCTGGGCCGTCACCGACGCTGAGGCGCGAAAGCCGGGGGAGCGAA	1.32852	-2.17011	1.8895	-1.14851	0.250757	0.556506	Bacteria	Actinomycetota	Actinobacteria	Coriobacteriales	Coriobacteriaceae	NA	NA	FALSE	NA
ASV_553	GAGCGTTATCCGGATTCATTGGGCGTAAAGCGCGCGTAGGCGGAGCGCTAAGCGGGACCTCTAACCCGAGGGCTCAACCCCCGGCCGGGTCCCGAACTGGCGCTCTCGAGTGCGGTAGGGGAGAGCGGAATTCCCGGTGTAGCGGTGGAATGCGCAGATATCGGGAAGAACACCGACGGCGAAGGCAGCTCTCTGGGCCGAAACTGACGCTGAGGCGCGAAAGCTGGGGGAGCGAA	6.28822	1.61525	0.783679	2.06111	0.0392929	0.188966	Bacteria	Actinomycetota	Actinobacteria	Coriobacteriales	Coriobacteriaceae	Senegalimassilia	anaerobia	FALSE	Senegalimassilia
ASV_260	GAGCGTTATCCGGATTCATTGGGCGTAAAGCGCGCGTAGGCGGCCCGGCAGGCCGGGGGTCGAAGCGGGGGGCTCAACCCCCCGAAGCCCCCGGAACCTCCGCGGCTTGGGTCCGGTAGGGGAGGGTGGAACACCCGGTGTAGCGGTGGAATGCGCAGATATCGGGTGGAACACCGGTGGCGAAGGCGGCCCTCTGGGCCGAGACCGACGCTGAGGCGCGAAAGCTGGGGGAGCGA	21.4968	0.936258	0.457168	2.04795	0.040565	0.190716	Bacteria	Actinomycetota	Actinobacteria	Coriobacteriales	Coriobacteriaceae	Collinsella	aerofaciens	FALSE	Collinsella
ASV_528	GAGCGTTATCCGGATTCATTGGGCGTAAAGCGCGCGTAGGCGGCCCGTCAAGCGGGGTTTCAAATCCAGGGGCTCAACCTCTGGCCGGACCCCGAACTGGCGGGCTCGAGTGCGGTAGAGGAAGGTGGAATTCCCAGTGTAGCGGTGAAATGCGCAGATATTGGGAAGAACACCGATGGCGAAGGCAGCCTTCTGGGCCGCCACTGACGCTGAGGCGCGAAAGCTAGGGGAGCGAA	3.85221	0.543976	0.993741	0.547403	0.584102	0.859389	Bacteria	Actinomycetota	Actinobacteria	Coriobacteriales	Coriobacteriaceae	NA	NA	FALSE	NA
ASV_960	GAGCGTTATCCGGATTCATTGGGCGTAAAGCGCGCGTAGGCGGCCTCGTAGGCCGGGAGTCAAATCCGGGGGCTCAACCCCCGCCCGCTCCCGGAACCCCGAGGCTTGAGTCTGGCAGGGGAGGGTGGAATTCCCAGTGTAGCGGTGGAATGCGCAGATATTGGGAAGAACACCGGTGGCGAAGGCGGCCCTCTGGGCCACGACTGACGCTGAGGCGCGAAAGCTGGGGGAGCGAA	3.57003	-3.13377	1.38397	-2.26434	0.0235534	0.144126	Bacteria	Actinomycetota	Actinobacteria	Coriobacteriales	Coriobacteriaceae	Olsenella	NA	FALSE	Parolsenella
ASV_1483	GAGCGTTATCCGGATTCATTGGGCGTAAAGCGCGCGTAGGCGGCCTGGCAGGCCGGGAGTCAAATCCGGGGGCTCAACCCCCGCCCGCTCCCGGAACCGCCGGGCTTGAGTCTGGCAGGGGAGGGTGGAATACCCGGTGTAGCGGTGGAATGCGCAGATATCGGGTAGAACACCGGTGGCGAAGGCGGCCCTCTGGGCCACGACTGACGCTGAGGCGCGAAAGCTGGGGGAGCGAA	1.56944	-3.9176	1.99914	-1.95964	0.0500379	0.220447	Bacteria	Actinomycetota	Actinobacteria	Coriobacteriales	Coriobacteriaceae	Olsenella	NA	FALSE	Olsenella
ASV_1319	GAGCGTTATCCGGATTCATTGGGTTTAAAGGGCGCGTAGGCGGGATGCCAAGTCAGCGGTAAAAGACTGCAGCTAAACTGTAGCACGCCGTTGAAACTGGTGACCTCGAGACGAGACGAGGGAGGCGGAACAAGTGAAGTAGCGGTGAAATGCATAGATATCACTTGGAACCCCGAAAGCGAAGGCAGCTTCCCAGGCTCGATCTGACGCTGATGCGCGAGAGCGTGGGTAGCGAA	1.37733	-0.0513072	1.57914	-0.0324906	0.974081	0.993779	Bacteria	Bacteroidota	Bacteroidia	Bacteroidales	Porphyromonadaceae	Butyricimonas	NA	FALSE	NA
ASV_535	GAGCGTTATCCGGATTTACTGGGCGTAAAGGGAGCGTAGGCGGATGATTAAGTGGGATGTGAAATACCCGGGCTCAACTTGGGTGCTGCATTCCAAACTGGTTATCTAGAGTGCAGGAGAGGAGAGTGGAATTCCTAGTGTAGCGGTGAAATGCGTAGAGATTAGGAAGAACACCAGTGGCGAAGGCGACTCTCTGGACTGTAACTGACGCTGAGGCTCGAAAGCGTGGGGAGCAA	7.71826	2.86583	1.52625	1.87769	0.060424	0.242616	Bacteria	Bacillota	Clostridia	Clostridiales	Clostridiaceae_1	Clostridium_sensu_stricto	NA	FALSE	Clostridium
ASV_522	GAGCGTTATCCGGATTTACTGGGTGTAAAGGGAGCGCAGACGGAAGAGCAAGTCTGATGTGAAAACCCGGGGCTCAACCCCGGGCCTGCATTGGAAACTGTTTTTCTGGAGTACTGGAAGGGCAGGCGGAATTCCTGGTGTAGCGGTGAAATGCTTAGATATCAGGAGGAACACCGGTGGCGAAGGCGGCCTGCTGGACAGTAACTGACGTTGAGGCTCGAAAGCGTGGGGAGCAA	11.6201	-2.44709	1.60743	-1.52237	0.127918	0.406269	Bacteria	Bacillota	Clostridia	Clostridiales	Lachnospiraceae	NA	NA	FALSE	Acetatifactor/ Mediterraneibacter
ASV_865	GAGCGTTATCCGGATTTACTGGGTGTAAAGGGAGCGTAGACGGCGCAGCAAGTCTGATGTGAAAGGCAGGGGCTTAACCCCTGGACTGCATTGGAAACTGCTGTGCTTGAGTGCCGGAGGGGTAAGCGGAATTCCTAGTGTAGCGGTGAAATGCGTAGATATTAGGAGGAACACCAGTGGCGAAGGCGGCTTACTGGACGGTAACTGACGTTGAGGCTCGAAAGCGTGGGGAGCAA	3.04538	-4.87532	2.4801	-1.96577	0.0493249	0.218836	Bacteria	Bacillota	Clostridia	Clostridiales	Lachnospiraceae	Blautia	NA	FALSE	Blautia
ASV_363	GAGCGTTATCCGGATTTACTGGGTGTAAAGGGAGCGTAGACGGCGTATCAAGTCTGATGTGAAAGGCAGGGGCTTAACCCCTGGACTGCATTGGAAACTGGTATGCTTGAGTGCCGGAGGGGTAAGCGGAATTCCTAGTGTAGCGGTGAAATGCGTAGATATTAGGAGGAACACCAGTGGCGAAGGCGGCTTACTGGACGGTAACTGACGTTGAGGCTCGAAAGCGTGGGGAGCAA	17.5295	0.607316	0.686654	0.884457	0.376449	0.675679	Bacteria	Bacillota	Clostridia	Clostridiales	Lachnospiraceae	Blautia	NA	FALSE	Blautia
ASV_156	GAGCGTTATCCGGATTTACTGGGTGTAAAGGGCGCGTAGGCGGGAATGCAAGTCAGATGTGAAATCCAAGGGCTCAACCCTTGAACTGCATTTGAAACTGTATTTCTTGAGTGTCGGAGAGGTTGACGGAATTCCTAGTGTAGCGGTGAAATGCGTAGATATTAGGAGGAACACCAGTGGCGAAGGCGGTCAACTGGACGATAACTGACGCTGAGGCGCGAAAGCGTGGGGAGCAA	2.69218	1.36545	2.55978	0.533424	0.59374	0.859389	Bacteria	Bacillota	Clostridia	Clostridiales	Ruminococcaceae	NA	NA	FALSE	NA
ASV_285	GAGCGTTATCCGGATTTACTGGGTGTAAAGGGCGCGTAGGCGGGAATGCAAGTCAGATGTGAAATCCAGGGGCTTAACCCTTGAACTGCATTTGAAACTGTATTTCTTGAGTGTCGGAGAGGTTGACGGAATTCCTAGTGTAGCGGTGAAATGCGTAGATATTAGGAGGAACACCAGTGGCGAAGGCGGTCAACTGGACGATAACTGACGCTGAGGCGCGAAAGCGTGGGGAGCAA	13.2327	-0.125952	0.716638	-0.175754	0.86048685389592094	0.958958	Bacteria	Bacillota	Clostridia	Clostridiales	Ruminococcaceae	NA	NA	FALSE	NA
ASV_1235	GAGCGTTATCCGGATTTACTGGGTGTAAAGGGTGTGCAGGCGGGACTGCAAGTCAGATGTGAAAACTATGGGCTCAACTCATAGCCTGCATTTGAAACTGCGGTTCTTGAGGGTCGGAGAGGCAAATGGAATTCCCGGTGTAGCGGTGAAATGCGTAGATATCGGGAGGAACACCAGTGGCGAAGGCGATTTGCTGGACGACAACTGACGCTGAGACACGAAAGCGTGGGGAGCAA	1.51114	-3.8635	3.21826	-1.20049	0.229947	0.55615	Bacteria	Bacillota	Clostridia	Clostridiales	Ruminococcaceae	NA	NA	FALSE	NA
ASV_660	GAGCGTTATCCGGATTTACTGGGTGTAAAGGGTGTGTAGGCGGAGGAGCAAGTCAGGCGTGGAAATTACGGGCTCAACCCGTAACTTGCGCTTGAAACTGTTCCCCTTGAGTGTCGGAGAGGTAAATGGAATTCCCAGTGTAGCGGTGAAATGCGTAGATATTGGGAGGAACACCGGTGGCGAAGGCGGTTTACTGGACGACAACTGACGCTGAGACACGAAAGTGTGGGGAGCAA	4.98545	-2.71495	1.35075	-2.00996	0.0444354	0.204338	Bacteria	Bacillota	Clostridia	Clostridiales	Lachnospiraceae	NA	NA	FALSE	Eubacterium
ASV_360	GAGCGTTATCCGGATTTACTGGGTGTAAAGGGTGTGTAGGCGGGAAGGCAAGTCAGATGTGAAAACTATGGGCTCAACCCATAGCCTGCATTTGAAACTGTTTTTCTTGAGAGTCGGAGAGGTAAGTGGAATTCCCGGTGTAGCGGTGAAATGCGTAGATATCGGGAGGAACATCTGTGGCGAAGGCGACTTACTGGACGATTACTGACGCTGAGACACGAAAGCGTGGGGAGCAA	19.703	1.29523	1.28932	1.00458	0.315099	0.607962	Bacteria	Bacillota	Clostridia	Clostridiales	Ruminococcaceae	NA	NA	FALSE	Ruminococcus
ASV_289	GAGCGTTATCCGGATTTACTGGGTGTAAAGGGTGTGTAGGCGGGACTGCAAGTCAGATGTGAAAACTATGGGCTCAACTCATAGCTTGCATTTGAAACTGTGGTTCTTGAGGGTCGGAGAGGTAACTGGAATTCCCGGTGTAGCGGTGAAATGCGTAGATATCGGGAGGAACACCAGTGGCGAAGGCGAGTTACTGGACGATACCTGACGCTGAGACACGAAAGTGTGGGGAGCAA	31.2129	-0.382985	0.852919	-0.449028	0.653412	0.87585	Bacteria	Bacillota	Clostridia	Clostridiales	Ruminococcaceae	NA	NA	FALSE	Ruminococcus
ASV_480	GAGCGTTATCCGGATTTACTGGGTGTAAAGGGTGTGTAGGCGGGACTGCAAGTCGGATGTGAAAATCACAGGCTTAACCTGTGACCTGCATTCGAAACTGTGGTTCTTGAGGGTCGGAGAGGTAACTGGAATTCCTGGTGTAGCGGTGAAATGCGTAGATATCAGGAGGAACACCGGTGGCGAAGGCGGGTTACTGGACGATTACTGACGCTGAGACACGAAAGCGTGGGGAGCAA	14.2936	0.759842	0.818383	0.928468	0.353165	0.650567	Bacteria	Bacillota	Clostridia	Clostridiales	Lachnospiraceae	NA	NA	FALSE	Pseudoflavonifractor
ASV_1189	GAGCGTTATCCGGATTTACTGGGTGTAAAGGGTGTGTAGGCGGGACTTCAAGTCAGATGTGAAAATTACGGGCTTAACCCGTAACCTGCATTTGAAACTGAAGTTCTTGAGTATGGGAGAGGTAAATGGAATTCCCGGTGTAGCGGTGAAATGCGTAGATATCGGGAGGAACACCAGTGGCGAAGGCGATTTACTGGACCACAACTGACGCTGAGACACGAAAGCGTGGGGAGCAA	1.15201	-3.47707	3.38917	-1.02594	0.304921	0.605778	Bacteria	Bacillota	Clostridia	Clostridiales	Ruminococcaceae	NA	NA	FALSE	NA
ASV_529	GAGCGTTATCCGGATTTACTGGGTGTAAAGGGTGTGTAGGCGGGATTGCAAGTCAGATGTGAAAACTGTGGGCTCAACCCACAGCCTGCATTTGAAACTGTGATTCTTGAGTGTGGGAGAGGTAAGCGGAATTCCCGGTGTAGCGGTGAAATGCGTAGATATCGGGAGGAACACCAGTGGCGAAGGCGGCTTACTGGACCACAACTGACGCTGAGACACGAAAGTGTGGGGAGCAA	7.48119	1.05834	0.917093	1.15402	0.248492	0.556506	Bacteria	Bacillota	Clostridia	Clostridiales	Ruminococcaceae	NA	NA	FALSE	Intestinimonas
ASV_1082	GAGCGTTATCCGGATTTATTGGGCGTAAAGCGAGCGCAGGCGGTTAGATAAGTCTGAAGTTAAAGGCTGTGGCTTAACCATAGTACGCTTTGGAAACTGTTTAACTTGAGTGCAAGAGGGGAGAGTGGAATTCCATGTGTAGCGGTGAAATGCGTAGATATATGGAGGAACACCGGTGGCGAAAGCGGCTCTCTGGCTTGTAACTGACGCTGAGGCTCGAAAGCGTGGGGAGCAAA	2.20491	-0.526769	2.77508	-0.189821	0.849449	0.958958	Bacteria	Bacillota	Bacilli	Lactobacillales	Streptococcaceae	Streptococcus	NA	FALSE	Streptococcus
ASV_408	GAGCGTTATCCGGATTTATTGGGCGTAAAGCGAGCGCAGGCGGTTAGATAAGTCTGAAGTTAAAGGCTGTGGCTTAACCATAGTACGCTTTGGAAACTGTTTAACTTGAGTGCAGAAGGGGAGAGTGGAATTCCATGTGTAGCGGTGAAATGCGTAGATATATGGAGGAACACCGGTGGCGAAAGCGGCTCTCTGGTCTGTAACTGACGCTGAGGCTCGAAAGCGTGGGGAGCAAA	12.8701	0.0392079	1.34397	0.0291732	0.976726	0.993779	Bacteria	Bacillota	Bacilli	Lactobacillales	Streptococcaceae	Streptococcus	NA	FALSE	Streptococcus
ASV_160	GAGCGTTATCCGGATTTATTGGGTTTAAAGGGAGCGCAGACGGGACTTTAAGTCAGCTGTGAAATTTTCCGGCTCAACCGGGAAACTGCAGTTGATACTGGCGTCCTTGAGTACGGTCGAGGCAGGCGGAATTCGTGGTGTAGCGGTGAAATGCTTAGATATCACGAAGAACCCCGATTGCGAAGGCAGCCTGCCAGACCGCAACTGACGTTCATGCTCGAAAGTGCGGGTATCAA	98.3794	0.157373	1.0288	0.152968	0.878424	0.958958	Bacteria	Bacteroidota	Bacteroidia	Bacteroidales	Bacteroidaceae	Bacteroides	NA	FALSE	Bacteroides/ Phocaeicola
ASV_296	GAGCGTTATCCGGATTTATTGGGTTTAAAGGGAGCGCAGGCTGCGAGGCAAGTCAGCGGTCAAATGTCGGGGCTCAACCCCGGCCTGCCGTTGAAACTGTCCTGCTAGAGTTCGAGTGAGGTATGCGGAATGCGTTGTGTAGCGGTGAAATGCATAGATATGACGCAGAACTCCGATTGCGAAGGCAGCATACCAACTCGCGACTGACGCTGAGGCTCGAAAGCGTGGGTATCGAA	25.8544	-3.59743	1.67671	-2.14552	0.031911	0.167533	Bacteria	Bacteroidota	Bacteroidia	Bacteroidales	Porphyromonadaceae	NA	NA	FALSE	NA
ASV_249	GAGCGTTATCCGGATTTATTGGGTTTAAAGGGAGCGCAGGCTGCGAGGCAAGTCAGCGGTCAAATGTCGGGGCTCAACCCCGGCCTGCCGTTGAAACTGTCTTGCTAGAGTTCGAGTGAGGTATGCGGAATGCGTTGTGTAGCGGTGAAATGCATAGATATGACGCAGAACTCCGATTGCGAAGGCAGCATACCAACTCGCGACTGACGCTGAGGCTCGAAAGCGTGGGTATCGAA	35.7467	-0.342519	1.57469	-0.217516	0.827806	0.958958	Bacteria	Bacteroidota	Bacteroidia	Bacteroidales	Porphyromonadaceae	NA	NA	FALSE	Muribaculum
ASV_176	GAGCGTTATCCGGATTTATTGGGTTTAAAGGGAGCGCAGGCTGTCAGGCAAGTCAGCGGTCAAATGTCGGGGCTCAACCCCGGCCTGCCGTTGAAACTGCCGGACTAGAGTTCGAGTGAGGTATGCGGAATGCGTTGTGTAGCGGTGAAATGCATAGATATGACGCAGAACTCCGATTGCGAAGGCAGCATACCAACTCGCGACTGACGCTGAGGCTCGAAAGCGTGGGTATCGAA	37.0958	-0.0774058	1.67899	-0.0461025	0.963229	0.993779	Bacteria	Bacteroidota	Bacteroidia	Bacteroidales	Porphyromonadaceae	NA	NA	FALSE	Muribaculum
ASV_6	GAGCGTTATCCGGATTTATTGGGTTTAAAGGGAGCGTAGATGGATGTTTAAGTCAGTTGTGAAAGTTTGCGGCTCAACCGTAAAATTGCAGTTGATACTGGATATCTTGAGTGCAGTTGAGGCAGGCGGAATTCGTGGTGTAGCGGTGAAATGCTTAGATATCACGAAGAACTCCGATTGCGAAGGCAGCCTGCTAAGCTGCAACTGACATTGAGGCTCGAAAGTGTGGGTATCAA	236.288	2.6937	0.910074	2.95987	0.00307768	0.0316769	Bacteria	Bacteroidota	Bacteroidia	Bacteroidales	Bacteroidaceae	Bacteroides	NA	TRUE	Phocaeicola
ASV_23	GAGCGTTATCCGGATTTATTGGGTTTAAAGGGAGCGTAGATGGATGTTTAAGTCAGTTGTGAAAGTTTGCGGCTCAACCGTAAAATTGCAGTTGATACTGGATGTCTTGAGTGCAGTTGAGGCAGGCGGAATTCGTGGTGTAGCGGTGAAATGCTTAGATATCACGAAGAACTCCGATTGCGAAGGCAGCCTGCTAAGCTGCAACTGACATTGAGGCTCGAAAGTGTGGGTATCAA	20.3194	1.40895	1.63741	0.860477	0.389526	0.688878	Bacteria	Bacteroidota	Bacteroidia	Bacteroidales	Bacteroidaceae	Bacteroides	dorei	FALSE	Phocaeicola
ASV_40	GAGCGTTATCCGGATTTATTGGGTTTAAAGGGAGCGTAGGCGGACGCTTAAGTCAGTTGTGAAAGTTTGCGGCTCAACCGTAAAATTGCAGTTGATACTGGGTGTCTTGAGTACAGTAGAGGCAGGCGGAATTCGTGGTGTAGCGGTGAAATGCTTAGATATCACGAAGAACTCCGATTGCGAAGGCAGCCTGCTGGACTGTAACTGACGCTGATGCTCGAAAGTGTGGGTATCAA	36.8959	2.68676	1.90627	1.40943	0.158708	0.439467	Bacteria	Bacteroidota	Bacteroidia	Bacteroidales	Bacteroidaceae	Bacteroides	uniformis	FALSE	Bacteroides
ASV_35	GAGCGTTATCCGGATTTATTGGGTTTAAAGGGAGCGTAGGCGGACGCTTAAGTCAGTTGTGAAAGTTTGCGGCTCAACCGTAAAATTGCAGTTGATACTGGGTGTCTTGAGTACAGTAGAGGCAGGCGGAATTCGTGGTGTAGCGGTGAAATGCTTAGATATCACGAAGAACTCCGATTGCGAAGGCAGCTTGCTGGACTGTAACTGACGCTGATGCTCGAAAGTGTGGGTATCAA	32.0877	2.94274	1.48219	1.9854	0.0471	0.21195	Bacteria	Bacteroidota	Bacteroidia	Bacteroidales	Bacteroidaceae	Bacteroides	uniformis	FALSE	Bacteroides
ASV_190	GAGCGTTATCCGGATTTATTGGGTTTAAAGGGAGCGTAGGCGGATTATTAAGTCAGTTGTGAAAGTTTGCGGCTCAACCGTAAAATTGCAGTTGATACTGGTAGTCTTGAGTGCAGCAGAGGTAGGCGGAATTCGTGGTGTAGCGGTGAAATGCTTAGATATCACGAAGAACTCCGATTGCGAAGGCAGCTTACTGGACTGTAACTGACGCTGATGCTCGAAAGTGTGGGTATCAA	1.95654	1.35033	3.35173	0.402874	0.687041	0.891868	Bacteria	Bacteroidota	Bacteroidia	Bacteroidales	Bacteroidaceae	Bacteroides	intestinalis	FALSE	Bacteroides
ASV_52	GAGCGTTATCCGGATTTATTGGGTTTAAAGGGAGCGTAGGCGGATTGTTAAGTCAGTTGTGAAAGTTTGCGGCTCAACCGTAAAATTGCAGTTGATACTGGCAGTCTTGAGTGCAGTAGAGGTGGGCGGAATTCGTGGTGTAGCGGTGAAATGCTTAGATATCACGAAGAACTCCGATTGCGAAGGCAGCTCACTGGAGTGTAACTGACGCTGATGCTCGAAAGTGTGGGTATCAA	93.641	4.08699	1.56971	2.60367	0.00922327	0.0714151	Bacteria	Bacteroidota	Bacteroidia	Bacteroidales	Bacteroidaceae	Bacteroides	caccae	FALSE	Bacteroides
ASV_749	GAGCGTTATCCGGATTTATTGGGTTTAAAGGGAGCGTAGGCGGGATGTTAAGTCAGTTGTGAAAGTTTGCGGCTCAACCGTAAAATTGCAGTTGATACTGGGATCCTTGAGTACAGTAGAGGTAGGCGGAATTCGTGGTGTAGCGGTGAAATGCTTAGATATCACGAAGAACTCCGATTGCGAAGGCAGCTTGCTGGACTGTAACTGACGCTGATGCTCGAAAGTGTGGGTATCAA	2.48086	-0.933893	2.56171	-0.364558	0.715441	0.904857	Bacteria	Bacteroidota	Bacteroidia	Bacteroidales	Bacteroidaceae	Bacteroides	NA	FALSE	Bacteroides
ASV_110	GAGCGTTATCCGGATTTATTGGGTTTAAAGGGAGCGTAGGCGGGCTGTTAAGTCAGCGGTCAAATGTCAGGGCCCAACCTTGGCATGCCGTTGATACTGGCGGCCTTGAGTTCACACAAGGAAGGTGGAATTCGTCGTGTAGCGGTGAAATGCTTAGATATGACGAAGAACTCCGATTGCGAAGGCAGCCTTCTGGGGTGTTACTGACGCTGAGGCTCGAAAGTGCGGGAATCAAA	148.527	-4.03236	1.41453	-2.85067	0.00436274	0.0429094	Bacteria	Bacteroidota	Bacteroidia	Bacteroidales	Prevotellaceae	Paraprevotella	NA	TRUE	Paraprevotella
ASV_590	GAGCGTTATCCGGATTTATTGGGTTTAAAGGGAGCGTAGGCGGGCTTTTAAGTCAGCGGTCAAATGTCACGGCTCAACCGTGGCCAGCCGTTGAAACTGCAAGCCTTGAGTCTGCACAGGGCACATGGAATTCGTGGTGTAGCGGTGAAATGCTTAGATATCACGAAGAACTCCGATCGCGAAGGCATTGTGCCGGGGCATAACTGACGCTGAGGCTCGAAAGTGCGGGTATCAAA	3.48833	5.62217	2.5798	2.1793	0.0293091	0.160615	Bacteria	Bacteroidota	Bacteroidia	Bacteroidales	Prevotellaceae	Paraprevotella	NA	FALSE	Paraprevotella
ASV_257	GAGCGTTATCCGGATTTATTGGGTTTAAAGGGAGCGTAGGCGGGCTTTTAAGTCAGCGGTCAAATGTCGTGGCTCAACCATGTCAAGCCGTTGAAACTGTAAGCCTTGAGTCTGCACAGGGCACATGGAATTCGTGGTGTAGCGGTGAAATGCTTAGATATCACGAAGAACTCCGATCGCGAAGGCATTGTGCCGGGGCATAACTGACGCTGAGGCTCGAAAGTGCGGGTATCAAA	29.5807	5.84287	2.32497	2.51309	0.0119678	0.0866636	Bacteria	Bacteroidota	Bacteroidia	Bacteroidales	Prevotellaceae	Paraprevotella	NA	FALSE	Paraprevotella
ASV_24	GAGCGTTATCCGGATTTATTGGGTTTAAAGGGAGCGTAGGCGGGTTGTTAAGTCAGTTGTGAAAGTTTGCGGCTCAACCGTAAAATTGCAGTTGATACTGGCGACCTTGAGTGCAACAGAGGTAGGCGGAATTCGTGGTGTAGCGGTGAAATGCTTAGATATCACGAAGAACTCCGATTGCGAAGGCAGCTTACTGGATTGTAACTGACGCTGATGCTCGAAAGTGTGGGTATCAA	9.37059	5.52576	1.97365	2.79976	0.00511399	0.0488153	Bacteria	Bacteroidota	Bacteroidia	Bacteroidales	Bacteroidaceae	Bacteroides	NA	TRUE	Bacteroides
ASV_61	GAGCGTTATCCGGATTTATTGGGTTTAAAGGGAGCGTAGGTGGACAGTTAAGTCAGTTGTGAAAGTTTGCGGCTCAACCGTAAAATTGCAGTTGATACTGGCTGTCTTGAGTACAGTAGAGGTGGGCGGAATTCGTGGTGTAGCGGTGAAATGCTTAGATATCACGAAGAACTCCGATTGCGAAGGCAGCTCACTGGACTGCAACTGACACTGATGCTCGAAAGTGTGGGTATCAA	95.8863	4.43662	1.39591	3.1783	0.0014814	0.0191611	Bacteria	Bacteroidota	Bacteroidia	Bacteroidales	Bacteroidaceae	Bacteroides	NA	TRUE	Bacteroides
ASV_714	GAGCGTTATCCGGATTTATTGGGTTTAAAGGGAGCGTAGGTGGACAGTTAAGTCAGTTGTGAAAGTTTGCGGCTCAACCGTAAAATTGCAGTTGATACTGTCTGTCTTGAGTACAGTAGAGGTGGGCGGAATTCGTGGTGTAGCGGTGAAATGCTTAGATATCACGAAGAACTCCGATTGCGAAGGCAGCTCACTGGACTGCAACTGACACTGATGCTCGAAAGTGTGGGTATCAA	5.36569	1.20993	1.96058	0.617127	0.537151	0.819383	Bacteria	Bacteroidota	Bacteroidia	Bacteroidales	Bacteroidaceae	Bacteroides	NA	FALSE	Bacteroides
ASV_66	GAGCGTTATCCGGATTTATTGGGTTTAAAGGGAGCGTAGGTGGACTGGTAAGTCAGTTGTGAAAGTTTGCGGCTCAACCGTAAAATTGCAGTTGATACTGTCAGTCTTGAGTACAGTAGAGGTGGGCGGAATTCGTGGTGTAGCGGTGAAATGCTTAGATATCACGAAGAACTCCGATTGCGAAGGCAGCTCACTGGACTGCAACTGACACTGATGCTCGAAAGTGTGGGTATCAA	36.6411	0.273385	1.45831	0.187467	0.851294	0.958958	Bacteria	Bacteroidota	Bacteroidia	Bacteroidales	Bacteroidaceae	Bacteroides	NA	FALSE	Bacteroides
ASV_781	GAGCGTTATCCGGATTTATTGGGTTTAAAGGGAGCGTAGGTGGATTGGTAAGTCAGTTGTGAAAGTTTGCGGCTCAACCGTAAAATTGCAGTTGATACTGCCAGTCTTGAGTACAGTAGAGGTGGGCGGAATTCGTGGTGTAGCGGTGAAATGCTTAGATATCACGAAGAACTCCGATTGCGAAGGCAGCTCACTGGACTGCAACTGACACTGATGCTCGAAAGTGTGGGTATCAA	1.18491	-3.51225	3.38906	-1.03635	0.300038	0.604584	Bacteria	Bacteroidota	Bacteroidia	Bacteroidales	Bacteroidaceae	Bacteroides	NA	FALSE	Bacteroides
ASV_820	GAGCGTTATCCGGATTTATTGGGTTTAAAGGGAGCGTAGGTGGATTGTTAAGTCAGTTGTGAAAGTTTGCGGCTCAACCGTAAAATCGCAGTTGATACTGGCGGTCTTGAGTACAGCAGAGGTGGGCGGAATTCGTGGTGTAGCGGTGAAATGCTTAGATATCACGAAGAACTCCGATTGCGAAGGCAGCTCACTGGACTGGTCACTGACACTGAGGCTCGAAAGTGTGGGTATCA	1.39676	-3.75419	3.18826	-1.1775	0.238994	0.556506	Bacteria	Bacteroidota	Bacteroidia	Bacteroidales	Bacteroidaceae	Bacteroides	NA	FALSE	Bacteroides
ASV_76	GAGCGTTATCCGGATTTATTGGGTTTAAAGGGAGCGTAGGTGGATTGTTAAGTCAGTTGTGAAAGTTTGCGGCTCAACCGTAAAATTGCAGTTGAAACTGGCAGTCTTGAGTACAGTAGAGGTGGGCGGAATTCGTGGTGTAGCGGTGAAATGCTTAGATATCACGAAGAACTCCGATTGCGAAGGCAGCTCACTAGACTGCAACTGACACTGATGCTCGAAAGTGTGGGTATCAA	42.0239	1.628	1.28295	1.26894	0.204461	0.517311	Bacteria	Bacteroidota	Bacteroidia	Bacteroidales	Bacteroidaceae	Bacteroides	NA	FALSE	Bacteroides
ASV_46	GAGCGTTATCCGGATTTATTGGGTTTAAAGGGAGCGTAGGTGGATTGTTAAGTCAGTTGTGAAAGTTTGCGGCTCAACCGTAAAATTGCAGTTGAAACTGGCAGTCTTGAGTACAGTAGAGGTGGGCGGAATTCGTGGTGTAGCGGTGAAATGCTTAGATATCACGAAGAACTCCGATTGCGAAGGCAGCTCACTAGACTGTCACTGACACTGATGCTCGAAAGTGTGGGTATCAA	36.7905	3.10475	1.78959	1.7349	0.0827592	0.299645	Bacteria	Bacteroidota	Bacteroidia	Bacteroidales	Bacteroidaceae	Bacteroides	ovatus	FALSE	Bacteroides
ASV_105	GAGCGTTATCCGGATTTATTGGGTTTAAAGGGAGCGTAGGTGGATTGTTAAGTCAGTTGTGAAAGTTTGCGGCTCAACCGTAAAATTGCAGTTGAAACTGGCAGTCTTGAGTACAGTAGAGGTGGGCGGAATTCGTGGTGTAGCGGTGAAATGCTTAGATATCACGAAGAACTCCGATTGCGAAGGCAGCTCACTAGACTGTTACTGACACTGATGCTCGAAAGTGTGGGTATCAA	15.4733	2.94365	1.9605	1.50148	0.133232	0.409759	Bacteria	Bacteroidota	Bacteroidia	Bacteroidales	Bacteroidaceae	Bacteroides	ovatus	FALSE	Bacteroides
ASV_212	GAGCGTTATCCGGATTTATTGGGTTTAAAGGGAGCGTAGGTGGATTGTTAAGTCAGTTGTGAAAGTTTGCGGCTCAACCGTAAAATTGCAGTTGAAACTGGGAGTCTTGAGTACAGTAGAGGTGGGCGGAATTCGTGGTGTAGCGGTGAAATGCTTAGATATCACGAAGAACTCCGATTGCGAAGGCAGCTCACTAGACTGTCACTGACACTGATGCTCGAAAGTGTGGGTATCAA	5.06358	0.715913	2.37013	0.302056	0.762609	0.929292	Bacteria	Bacteroidota	Bacteroidia	Bacteroidales	Bacteroidaceae	Bacteroides	ovatus	FALSE	Bacteroides
ASV_570	GAGCGTTATCCGGATTTATTGGGTTTAAAGGGAGCGTAGGTGGATTGTTAAGTCAGTTGTGAAAGTTTGCGGCTCAACCGTAAAATTGCAGTTGATACTGGCAGTCTTGAGTACAGCAGAGGTGGGCGGAATTCGTGGTGTAGCGGTGAAATGCTTAGATATCACGAAGAACTCCGATTGCGAAGGCAGCTCACTGGACTGGTCACTGACACTGATGCTCGAAAGTGTGGGTATCA	4.80752	-0.448925	2.73742	-0.163995	0.869735	0.958958	Bacteria	Bacteroidota	Bacteroidia	Bacteroidales	Bacteroidaceae	Bacteroides	NA	FALSE	Bacteroides
ASV_1015	GAGCGTTATCCGGATTTATTGGGTTTAAAGGGCGCGTAGGCGGGACGACAAGTCAGCGGTAAAAGACTGCAGCTAAACTGTAGCACGCCGTTGAAACTGTTGACCTTGAGACGAGACGAGGGAGGCGGAACAAGTGAAGTAGCGGTGAAATGCATAGATATCACTTGGAACCCCGATAGCGAAGGCAGCTTCCCAGGCTCGATCTGACGCTGATGCGCGAGAGCGTGGGTAGCGAA	1.83547	0.91735	1.82316	0.503165	0.614848	0.862356	Bacteria	Bacteroidota	Bacteroidia	Bacteroidales	Porphyromonadaceae	Butyricimonas	NA	FALSE	Butyricimonas
ASV_675	GAGCGTTATCCGGATTTATTGGGTTTAAAGGGCGCGTAGGCGGGACGTCAAGTCAGCGGTAAAAGACTGCAGCTAAACTGTAGCACGCCGTTGAAACTGGCGCCCTGGAGACGAGACGAGGGAGGCGGAACAAGTGAAGTAGCGGTGAAATGCATAGATATCACTTGGAACCCCGATAGCGAAGGCAGCTTCCCAGGCTCGTTCTGACGCTGATGCGCGAGAGCGTGGGTAGCGAA	1.97912	4.5576	2.59858	1.75388	0.0794512	0.293383	Bacteria	Bacteroidota	Bacteroidia	Bacteroidales	Porphyromonadaceae	Butyricimonas	virosa	FALSE	Butyricimonas
ASV_68	GAGCGTTATCCGGATTTATTGGGTTTAAAGGGTGCGCAGGCGGCGCGCCAAGTCAGCGGTCAAAGTTCCGGGCTCAACCCGGTGTCGCCGTTGAAACTGGCGTGCTCGAGTGCGTGCGAGGAAGGCGGAATGCGTTGTGTAGCGGTGAAATGCATAGATATGACGCAGAACTCCGATTGCGAAGGCAGCTTTCCAGCGCGCTACTGACGCTGAGGCACGAAAGCGTGGGGATCGAA	234.83	-1.73598	1.28484	-1.35113	0.176655	0.475609	Bacteria	Bacteroidota	Bacteroidia	Bacteroidales	Porphyromonadaceae	NA	NA	FALSE	Barnesiella
ASV_402	GAGCGTTATCCGGATTTATTGGGTTTAAAGGGTGCGTAGGCGGAAGTGCAAGTCAGCGGTGAAATCCCCGCGCTCAACGCGGGAGTTGCCGTTGATACTGTACATCTGGAATGCTCTTGCCGTGGGAGGAATGAGTAGTGTAGCGGTGAAATGCATAGATATTACTCAGAACACCGATTGCGAAGGCATCTCACGAAGGGGCGATTGACGCTGAGGCACGAAAGCGTGGGTATCGA	12.1118	-23.4561	2.11606	-11.0848	1.4869007229578899e-28	1.56124575910578e-26	Bacteria	Bacteroidota	Bacteroidia	Bacteroidales	Marinilabiliaceae	Anaerophaga	NA	TRUE	Marinilabilia
ASV_196	GAGCGTTATCCGGATTTATTGGGTTTAAAGGGTGCGTAGGCGGACTGTTAAGTCAGCGGTCAAAACGGGTGGCTCAACCACCTGTCGCCGTTGAAACTGGTAGTCTGGAGTGGGCGAGAAGTACGCGGAATGCGCGGTGTAGCGGTGAAATGCATAGATATTGCGCAGAACTCCGATTGCGAAGGCAGCGTACCGGCGCCCGACTGACGCTGAAGCACGAAAGCGTGGGGATCGAA	8.29096	5.94735	2.60756	2.28081	0.0225597	0.142126	Bacteria	Bacteroidota	Bacteroidia	Bacteroidales	Porphyromonadaceae	NA	NA	FALSE	Muribaculum
ASV_430	GAGCGTTATCCGGATTTATTGGGTTTAAAGGGTGCGTAGGCGGATCGTCAAGTCAGCGGTCAAAAGTCGGGGCTCAACCCCGTGAAGCCGTTGAAACTGGCGGTCTTGAGTGAGCGAGAAGCAGGCGGAATGCGTGGTGTAGCGGTGAAATGCATAGATATCACGCAGAACCCCGATTGCGAAGGCAGCCTGCCGGCGCTCAACTGACGCTGAGGCACGAAAGTGCGGGGATCGAA	2.38854	22.9898	3.36151	6.83912	7.968233121730909e-12	3.5857049047789103e-10	Bacteria	Bacteroidota	Bacteroidia	Bacteroidales	Porphyromonadaceae	Barnesiella	NA	TRUE	Muribaculum
ASV_321	GAGCGTTATCCGGATTTATTGGGTTTAAAGGGTGCGTAGGCGGATCGTCAAGTCAGCGGTCAAAAGTCGGGGCTCAACCCCGTGAAGCCGTTGAAACTGGTGGTCTTGAGTGAGCGAGAAGCAGGCGGAATGCGTGGTGTAGCGGTGAAATGCATAGATATCACGCAGAACCCCGATTGCGAAGGCAGCCTGCCGGCGCTCAACTGACGCTGAGGCACGAAAGTGCGGGGATCGAA	3.87245	3.48419	3.35578	1.03827	0.299145	0.604584	Bacteria	Bacteroidota	Bacteroidia	Bacteroidales	Porphyromonadaceae	Barnesiella	NA	FALSE	Muribaculum
ASV_130	GAGCGTTATCCGGATTTATTGGGTTTAAAGGGTGCGTAGGCGGATTGTCAAGTCAGCGGTCAAAAGTCGGGGCTCAACCCCGTGAAGCCGTTGAAACTGGCGGTCTTGAGTGAGCGAGAAGCAGGCGGAATGCGTGGTGTAGCGGTGAAATGCATAGATATCACGCAGAACCCCGATTGCGAAGGCAGCCTGCCGGCGCTCAACTGACGCTGAGGCACGAAAGTGCGGGGATCGAA	8.30141	2.1065309429134502	2.16003	0.975234	0.329444	0.627039	Bacteria	Bacteroidota	Bacteroidia	Bacteroidales	Porphyromonadaceae	Barnesiella	NA	FALSE	NA
ASV_159	GAGCGTTATCCGGATTTATTGGGTTTAAAGGGTGCGTAGGCGGCAAGGTAAGTCAGCGGTGAAAGACCAGGGCTCAACTCTGGAAGTGCCGTTGATACTGTCTGGCTAGAATGATTCCGCCGTGGGAGGAATGAGTAGTGTAGCGGTGAAATGCATAGATATTACTCAGAACACCGATTGCGAAGGCATCTCACGAGGGGTTCATTGACGCTGAGGCACGAAAGCGTGGGGATCGA	32.4215	-9.16602	1.91949	-4.77524	1.79492173170943e-6	4.188150707322e-5	Bacteria	Bacteroidota	Bacteroidia	Bacteroidales	Marinilabiliaceae	NA	NA	TRUE	Pedobacter
ASV_513	GAGCGTTATCCGGATTTATTGGGTTTAAAGGGTGCGTAGGCGGCAAGGTAAGTCAGCGGTGAAAGACCAGGGCTCAACTCTGGAAGTGCCGTTGATACTGTCTGGCTAGAATGATTCCGCCGTGGGAGGAATGAGTAGTGTAGCGGTGAAATGCATAGATATTACTCAGAACACCGATTGCGAAGGCATCTCACGAGGGGTTTATTGACGCTGAGGCACGAAAGCGTGGGGATCGA	1.58509	-3.93474	3.38788	-1.16142	0.245472	0.556506	Bacteria	Bacteroidota	Bacteroidia	Bacteroidales	Marinilabiliaceae	NA	NA	FALSE	NA
ASV_300	GAGCGTTATCCGGATTTATTGGGTTTAAAGGGTGCGTAGGCGGCAAGGTAAGTCAGCGGTGAAAGACCAGGGCTCAACTCTGGAAGTGCCGTTGATACTGTCTGGCTAGAATGGTTCCGCCGTGGGAGGAATGAGTAGTGTAGCGGTGAAATGCATAGATATTACTCAGAACACCGATTGCGAAGGCATCTCACGAGGAGCTCATTGACGCTGAGGCACGAAAGCGTGGGGATCGA	17.9681	-23.9832	2.60601	-9.20303	3.4799503806522195e-20	2.74046092476362e-18	Bacteria	Bacteroidota	Bacteroidia	Bacteroidales	Marinilabiliaceae	NA	NA	TRUE	Pedobacter
ASV_533	GAGCGTTATCCGGATTTATTGGGTTTAAAGGGTGCGTAGGCGGCACGCCAAGTCAGCGGTGAAATTTCCGGGCTCAACCCGGACTGTGCCGTTGAAACTGGCGAGCTAGAGTGCACAAGAGGCAGGCGGAATGCGTGGTGTAGCGGTGAAATGCATAGATATCACGCAGAACCCCGATTGCGAAGGCAGCCTGCTAGGGTGCGACAGACGCTGAGGCACGAAAGCGTGGGTATCGA	5.1781	4.10299	1.36074	3.01526	0.0025676	0.0299553	Bacteria	Bacteroidota	Bacteroidia	Bacteroidales	Porphyromonadaceae	Barnesiella	NA	TRUE	NA
ASV_400	GAGCGTTATCCGGATTTATTGGGTTTAAAGGGTGCGTAGGCGGCCTTTTAAGTCAGCGGTGAAAGTCTGTGGCTCAACCATAGAATTGCCGTTGAAACTGGGAGGCTTGAGTATGTTTGAGGCAGGCGGAATGCGTGGTGTAGCGGTGAAATGCTTAGATATCACGCAGAACCCCGATTGCGAAGGCAGCCTGCCAAGCCATGACTGACGCTGATGCACGAAAGCGTGGGGATCAA	1.63191	-3.97976	2.58083	-1.54205	0.123062	0.39355	Bacteria	Bacteroidota	Bacteroidia	Bacteroidales	Porphyromonadaceae	Parabacteroides	distasonis	FALSE	Parabacteroides
ASV_213	GAGCGTTATCCGGATTTATTGGGTTTAAAGGGTGCGTAGGCGGCCTTTTAAGTCAGCGGTGAAAGTCTGTGGCTCAACCATAGAATTGCCGTTGAAACTGGGGGGCTTGAGTATGTTTGAGGCAGGCGGAATGCGTGGTGTAGCGGTGAAATGCATAGATATCACGCAGAACCCCGATTGCGAAGGCAGCCTGCCAAGCCATTACTGACGCTGATGCACGAAAGCGTGGGGATCAA	5.49174	2.95128	1.85514	1.59087	0.111639	0.366422	Bacteria	Bacteroidota	Bacteroidia	Bacteroidales	Porphyromonadaceae	Parabacteroides	distasonis	FALSE	Parabacteroides
ASV_183	GAGCGTTATCCGGATTTATTGGGTTTAAAGGGTGCGTAGGCGGCCTTTTAAGTCAGCGGTGAAAGTCTGTGGCTCAACCATAGAATTGCCGTTGAAACTGGGGGGCTTGAGTATGTTTGAGGCAGGCGGAATGCGTGGTGTAGCGGTGAAATGCTTAGATATCACGCAGAACCCCGATTGCGAAGGCAGCCTGCCAAGCCATGACTGACGCTGATGCACGAAAGCGTGGGGATCAA	24.4206	0.0367369	1.2411	0.0296004	0.976386	0.993779	Bacteria	Bacteroidota	Bacteroidia	Bacteroidales	Porphyromonadaceae	Parabacteroides	distasonis	FALSE	Parabacteroides
ASV_170	GAGCGTTATCCGGATTTATTGGGTTTAAAGGGTGCGTAGGCGGGGTGGTAAGTCAGCCGTGAAATGTCCACGCTCAACGTGGAACGTGCGTTTGATACTGCCGTCCTGGAATGCGGATGCCGTGGGAGGAATGTGTGGTGTAGCGGTGAAATGCATAGATATCACACAGAACACCGATTGCGAAGGCATCTCACGAATCCGCAATTGACGCTGAGGCACGAAAGCGCGGGTATCGA	61.3867	0.682202	1.94751	0.350294	0.726118	0.909094	Bacteria	Bacteroidota	Bacteroidia	Bacteroidales	Porphyromonadaceae	NA	NA	FALSE	Spongiimonas
ASV_155	GAGCGTTATCCGGATTTATTGGGTTTAAAGGGTGCGTAGGCGGGGTGGTAAGTCAGCCGTGAAATGTCCACGCTCAACGTGGAACGTGCGTTTGATACTGCCGTCCTTGAATGCGGATGCCGTGGGAGGAATGTGTGGTGTAGCGGTGAAATGCATAGATATCACACAGAACACCGATTGCGAAGGCATCTCACGAATCCGCAATTGACGCTGAGGCACGAAAGCGCGGGTATCGA	14.6682	1.08166	2.76875	0.390668	0.696043	0.89858	Bacteria	Bacteroidota	Bacteroidia	Bacteroidales	Porphyromonadaceae	Falsiporphyromonas	NA	FALSE	Spongiimonas
ASV_266	GAGCGTTATCCGGATTTATTGGGTTTAAAGGGTGCGTAGGCGGTTTATTAAGTTAGTGGTTAAATATTTGAGCTAAACTCAATTGTGCCATTAATACTGGTAAACTGGAGTACAGACGAGGTAGGCGGAATAAGTTAAGTAGCGGTGAAATGCATAGATATAACTTAGAACTCCGATAGCGAAGGCAGCTTACCAGACTGTAACTGACGCTGATGCACGAGAGCGTGGGTAGCGAA	12.9141	1.73412	0.843081	2.05689	0.0396971	0.189464	Bacteria	Bacteroidota	Bacteroidia	Bacteroidales	Porphyromonadaceae	Odoribacter	splanchnicus	FALSE	Odoribacter
ASV_602	GAGCGTTATCCGGATTTATTGGGTTTAAAGGGTGCGTAGGCTGCGGGTCAAGTCAGCGGTCAAATGTCGGGGCTCAACCCCGGCCTGCCGTTGAAACTGGCTTGCTTGAGTGGGACAGAGGCATGCGGAATGCGAGGTGTAGCGGTGAAATGCATAGATATCGCGCAGAACTCCGATTGCGAAGGCAGCGTGCCATGTCCCTACTGACGCTGAGGCACGAAAGTGCGGGTATCGAA	3.47814	-5.06651	3.386	-1.49631	0.134573	0.411558	Bacteria	Bacteroidota	Bacteroidia	Bacteroidales	Porphyromonadaceae	NA	NA	FALSE	NA
ASV_339	GAGCGTTATCCGGATTTATTGGGTTTAAAGGGTGCGTAGGTCGCCGATTAAGTCAGCGGTGAAATCCAGTGGCTCAACCATCGGACTGCCGTTGAAACTGGCCGGCTTGAGTATGATTGAGGCAGGCGGAATGCGTGGTGTAGCGGTGAAATGCATAGATATCACGCAGAACCCCGATTGCGAAGGCAGCTTGCCAAGCCATGACTGACACTGAAGCACGAAAGCGTGGGTATCAA	28.7654	-0.738141	1.7687	-0.417336	0.676433	0.887753	Bacteria	Bacteroidota	Bacteroidia	Bacteroidales	Porphyromonadaceae	NA	NA	FALSE	Parabacteroides
ASV_397	GAGCGTTATCCGGATTTATTGGGTTTAAAGGGTGCGTAGGTCGCCGATTAAGTCAGCGGTGAAATCCAGTGGCTCAACCATTGGACTGCCGTTGAAACTGGCCGGCTTGAGTATGATTGAGGCAGGCGGAATGCGTGGTGTAGCGGTGAAATGCATAGATATCACGCAGAACCCCGATTGCGAAGGCAGCTTGCCAAGCCATGACTGACACTGAAGCACGAAAGCGTGGGTATCAA	4.16946	-5.32957	3.38574	-1.57412	0.115459	0.376887	Bacteria	Bacteroidota	Bacteroidia	Bacteroidales	Porphyromonadaceae	Parabacteroides	NA	FALSE	Parabacteroides
ASV_43	GAGCGTTATCCGGATTTATTGGGTTTAAAGGGTGCGTAGGTGGTGATTTAAGTCAGCGGTGAAAGTTTGTGGCTCAACCATAAAATTGCCGTTGAAACTGGGTTACTTGAGTGTGTTTGAGGTAGGCGGAATGCGTGGTGTAGCGGTGAAATGCATAGATATCACGCAGAACTCCGATTGCGAAGGCAGCTTACTAAACCATAACTGACACTGAAGCACGAAAGCGTGGGGATCAA	27.8853	2.4733	2.14287	1.1542	0.248418	0.556506	Bacteria	Bacteroidota	Bacteroidia	Bacteroidales	Porphyromonadaceae	Parabacteroides	merdae	FALSE	Parabacteroides
ASV_605	GAGCGTTATCCGGATTTATTGGGTTTAAAGGGTGCGTAGGTTGTTTTTTAAGTCAGCGGTGAAAGTTTGTGGCTTAACCATAAAATTGCCGTTGAAACTGGGAGACTTGAGTGTGTTTGAGGTAGGCGGAATGCGTGGTGTAGCGGTGAAATGCATAGATATCACGCAGAACTCCAATTGCGAAGGCAGCTTACTAAACCATAACTGACACTGAAGCACGAAAGCGTGGGGATCAA	1.78995	1.7901	3.29848	0.542703	0.587334	0.859389	Bacteria	Bacteroidota	Bacteroidia	Bacteroidales	Porphyromonadaceae	Parabacteroides	NA	FALSE	NA
ASV_152	GAGCGTTATCCGGATTTATTGGGTTTAAAGGGTGCGTAGGTTGTTTTTTAAGTCAGCGGTGAAAGTTTGTGGCTTAACCATAAAATTGCCGTTGAAACTGGGGAACTTGAGTGTGTTTGAGGTAGGCGGAATGCGTGGTGTAGCGGTGAAATGCATAGATATCACGCAGAACTCCAATTGCGAAGGCAGCTTACTAAACCATAACTGACACTGAAGCACGAAAGCGTGGGGATCAA	56.6051	1.05061	0.935904	1.12256	0.261625	0.568123	Bacteria	Bacteroidota	Bacteroidia	Bacteroidales	Porphyromonadaceae	Parabacteroides	NA	FALSE	Parabacteroides
ASV_871	GAGCGTTGCCCGGAATTATTGGGTGTAAAGGGTGCGTAGGCGGGATGCCAAGTCAGGCGTGAAATGCCGCAGCTTAACTGCGGAGCTGCGCTTGAAACTGGCAATCTTGAGTGAAGTAGAGGCAGGCGGAATTCCTAGTGTAGCGGTGAAATGCGTAGATATTAGGAGGAACACCAGTGGCGAAGGCGGCCTGCTGGGCTTTAACTGACGCTGAGGCACGAAAGTATGGGGAGCAA	2.18164	-1.01833	1.1071	-0.919818	0.357668	0.655032	Bacteria	Bacillota	Clostridia	Clostridiales	Ruminococcaceae	NA	NA	FALSE	Papillibacter
ASV_1352	GAGCGTTGTCCGGAATCACTGGGTGTAAAGGGTGCGCAGGCGGGAACGCAAGTTGGATGTGAAAACTATGGGCTTAACTCATAACCTGCATCCAAAACTGCGATTCTTGAGTGAAGTAGAGGTAGGCGGAATTCCTAGTGTAGCGGTGAAATGCGTAGATATTAGGAGGAACACCAGTGGCGAAGGCGGCCTACTGGGCTTTAACTGACGCTGAGGCACGAAAGCATGGGTAGCAA	1.3103	0.262909	1.3878	0.189442	0.849746	0.958958	Bacteria	Bacillota	Clostridia	Clostridiales	Ruminococcaceae	Clostridium_IV	NA	FALSE	NA
ASV_573	GAGCGTTGTCCGGAATCATTGGGCGTAAAGAGTTCGTAGGTGGCATGTAAAGTCTGGTGTTAAATACTGGGGCTCAACTTCAGTTCGGCACTGGATACTTGCAAGCTAGAATGCGGTAGAGGTAAAGGGAATTCCTGGTGTAGCGGTGAAATGCGTAGATATCAGGAGGAACATCGGTGGCGTAAGCGCTTTACTGGGCCGTAATTGACACTGAGGAACGAAAGCCAGGGTAGCAA	1.99825	-4.26851	2.91554	-1.46405	0.14318	0.421941	Bacteria	Pseudomonadota	Deltaproteobacteria	Bdellovibrionales	Bdellovibrionaceae	Vampirovibrio	NA	FALSE	Vampirovibrio
ASV_229	GAGCGTTGTCCGGAATCATTGGGCGTAAAGAGTTCGTAGGTGGCCTGTTAAGTCTGGTGTTAAATGCAGATGCTCAACATCTGTTCGGCACTGGATACTGGCAAGCTTGAATGCGGTAGAGGTAAAGGGAATTCCTGGTGTAGCGGTGAAATGCGTAGATATCAGGAGGAACATCGGTGGCGTAAGCGCTTTACTGGGCCGTAATTGACACTGAGGAACGAAAGCCAGGGTAGCAA	20.0982	-0.259125	1.68801	-0.153509	0.877997	0.958958	Bacteria	Pseudomonadota	Deltaproteobacteria	Bdellovibrionales	Bdellovibrionaceae	Vampirovibrio	NA	FALSE	Vampirovibrio
ASV_505	GAGCGTTGTCCGGAATGACTGGGCGTAAAGGGAGTGTAGGTGGCACAGCAAGTTATATGTGAAAGCCCGTGGCTCAACCACGGAACTGCATATAAAACTACTGAGCTAGAGTGCAGGAGAGGTAAGCGGAATTCCTAGTGTAGCGGTGGAATGCGTAGATATTAGGAGGAACACCAGAGGCGAAGGCGGCTTACTGGACTGTAACTGACACTGAGGCTCGAAAGCGTGGGGAGCAA	1.701	1.95776	2.06871	0.946365	0.343962	0.643015	Bacteria	Bacillota	Clostridia	Clostridiales	Lachnospiraceae	NA	NA	FALSE	NA
ASV_691	GAGCGTTGTCCGGAATGACTGGGCGTAAAGGGTGTGTAGGCGGTTTGTTAAGTTAGAAGTGTAATACCCAGAGCTTAACTCGGGTGCTGCTTCTAATACTGATGAACTTGAGTGTAGGAGAGGATGATGGAATTCCCAGTGTAGCGGTGGAATGCATAGATATTGGGAGGAACACCAGAGGCGAAAGCGATCATCTGGACTACAACTGACGCTGAGGCACGAAAGCGTGGGGAGCA	1.26039	-3.60851	2.30933	-1.56258	0.118151	0.381718	Bacteria	Bacillota	Clostridia	Clostridiales	Peptostreptococcaceae	Acetoanaerobium	NA	FALSE	Acetoanaerobium
ASV_184	GAGCGTTGTCCGGAATGACTGGGTGTAAAGGGAGCGTAGGCGGGATGGCAAGTCAGATGTGAAACCTGAGGGCTCAACCTTCAGACTGCATTTGAAACTGCTGTTCTTGAGTGAAGTAGAGGTAAGCGGAATTCCTGGTGTAGCGGTGAAATGCGTAGAGATCAGGAGGAACATCGGTGGCGAAGGCGGCTTACTGGGCTTTTACTGACGCTGAGGCTCGAAAGCGTGGGGAGCAA	49.1527	0.421493	0.756726	0.556995	0.577531	0.856104	Bacteria	Bacillota	Clostridia	Clostridiales	Ruminococcaceae	Ruminococcus	NA	FALSE	Ruminococcus
ASV_1147	GAGCGTTGTCCGGAATTACTGGGTGTAAAGGGAGAGTAGGCGGGACGGTAAGTTAGGTGTGAAAACTGTGGGCTCAACCCATAGACTGCACTTAAAACTGCTGTTCTTGAGTGATGAAGAGGCAGGCGGAATTCCCAGTGTAGCGGTGAAATGCGTAGATATTGGGAGGAACATCAGTGGCGAAGGCGGCCTGCTGGGCATTAACTGACGCTGAGGCTCGAAAGCGTGGGGAGCAA	2.27892	-4.45602	2.93378	-1.51887	0.128796	0.406269	Bacteria	Bacillota	Clostridia	Clostridiales	Ruminococcaceae	NA	NA	FALSE	NA
ASV_607	GAGCGTTGTCCGGAATTACTGGGTGTAAAGGGAGCGCAGGCGGGATGGTAAGTTAGGTGTGAAAACTATGGGCTCAACCCATAGACTGCACTTAAAACTGCTGTTCTTGAGTGAAGTAGAGGTTGGCGGAATTCCTAGTGTAGCGGTGAAATGCGTAGATATTAGGAGGAACATCAGTGGCGAAGGCGGCCAACTGGGCTTTTACTGACGCTGAGGCTCGAAAGCGTGGGGAGCAA	1.29584	-1.84245	2.02686	-0.909018	0.363341	0.659667	Bacteria	Bacillota	Clostridia	Clostridiales	Ruminococcaceae	Ruminococcus	NA	FALSE	Ruminococcus
ASV_641	GAGCGTTGTCCGGAATTACTGGGTGTAAAGGGAGCGCAGGCGGGTCAGCAAGTCAGATGTGAAAATTTTGAGCTTAACTCAAAAATTGCATTTGAAACTGTTGATCTTGAGTGAAGTAGAGGTAAGCGGAATTCCTGGTGTAGCGGTGAAATGCGTAGAGATCAGGAGGAACATCGGTGGCGAAGGCGGCTTACTGGGCTTTAACTGACGCTGAGGCTCGAAAGCGTGGGGAGCAA	7.34867	-3.76011	1.25431	-2.99775	0.00271984	0.0306048	Bacteria	Bacillota	Clostridia	Clostridiales	Ruminococcaceae	Ruminococcus	NA	TRUE	Ruminococcus
ASV_663	GAGCGTTGTCCGGAATTACTGGGTGTAAAGGGAGCGTAGGCGGGACATCAAGTCAGATGTGAAAACTATGGGCTTAACCCATAGACTGCATTTGAAACTGTAGTTCTTGAGTGGAGTAGAGGTAAGCGGAATTCCTGGTGTAGCGGTGAAATGCGTAGATATCAGGAGGAACATCAGTGGCGAAGGCGGCTTACTGGGCTTTTACTGACGCTGAGGCTCGAAAGCGTGGGGAGCAA	2.53793	-4.61685	2.44437	-1.88877	0.0589222	0.242616	Bacteria	Bacillota	Clostridia	Clostridiales	Ruminococcaceae	Ruminococcus	NA	FALSE	Ruminococcus
ASV_412	GAGCGTTGTCCGGAATTACTGGGTGTAAAGGGAGCGTAGGCGGGACGGCAAGTCAGATGTGAAAACTATGGGCTCAACCCATAGACTGCATTTGAAACTGTTGTTCTTGAGTGAGGTAGAGGTAAGCGGAATTCCTGGTGTAGCGGTGAAATGCGTAGAGATCAGGAGGAACATCGGTGGCGAAGGCGGCTTACTGGGCCTTTACTGACGCTGAGGCTCGAAAGCGTGGGGAGCAA	6.0233	-5.85794	2.11134	-2.77451	0.00552848	0.0502978	Bacteria	Bacillota	Clostridia	Clostridiales	Ruminococcaceae	Ruminococcus	NA	FALSE	Ruminococcus
ASV_238	GAGCGTTGTCCGGAATTACTGGGTGTAAAGGGAGCGTAGGCGGGACGGCAAGTCAGATGTGAAATACATGGGCTCAACCCATGGGCTGCATTTGAAACTGCTGTTCTTGAGTGAAGTAGAGGTAAGCGGAATTCCTGGTGTAGCGGTGAAATGCGTAGATATCAGGAGGAACACCGGTGGCGAAGGCGGCTTACTGGGCTTTTACTGACGCTGAGGCTCGAAAGCGTGGGGAGCAA	26.7055	-2.01147	0.962465	-2.08991	0.0366256	0.183128	Bacteria	Bacillota	Clostridia	Clostridiales	Ruminococcaceae	Ruminococcus	NA	FALSE	Ruminococcus
ASV_767	GAGCGTTGTCCGGAATTACTGGGTGTAAAGGGAGCGTAGGCGGGACTGCAAGTCAGATGTGAAAACTATGGGCTCAACCTGTAGATTGCATTTGAAACTGTGGTTCTTGAGTGAAGTAGAGGTAAGCGGAATTCCTAGTGTAGCGGTGAAATGCGTAGATATTAGGAGGAACATCGGTGGCGAAGGCGGCTTACTGGGCTTTTACTGACGCTGAGGCTCGAAAGCGTGGGGAGCAA	3.51933	0.928666	1.33093	0.697756	0.48533	0.774493	Bacteria	Bacillota	Clostridia	Clostridiales	Ruminococcaceae	Ruminococcus	NA	FALSE	Ruminococcus
ASV_67	GAGCGTTGTCCGGAATTACTGGGTGTAAAGGGAGCGTAGGCGGGATCGCAAGTCAGATGTGAAAACTATGGGCTTAACCCATAAACTGCATTTGAAACTGTGGTTCTTGAGTGAAGTAGAGGTAAGCGGAATTCCTAGTGTAGCGGTGAAATGCGTAGATATTAGGAGGAACATCAGTGGCGAAGGCGGCTTACTGGGCTTTAACTGACGCTGAGGCTCGAAAGCGTGGGGAGCAA	31.4873	2.76709	0.912438	3.03263	0.00242432	0.0288174	Bacteria	Bacillota	Clostridia	Clostridiales	Ruminococcaceae	Ruminococcus	bicirculans	TRUE	Ruminococcus
ASV_154	GAGCGTTGTCCGGAATTACTGGGTGTAAAGGGAGCGTAGGCGGGATCTTAAGTCAGGTGTGAAAACTATGGGCTCAACCCATAGACTGCACTTGAAACTGAGGTTCTTGAGTGAAGTAGAGGCAGGCGGAATTCCTAGTGTAGCGGTGAAATGCGTAGATATTAGGAGGAACATCAGTGGCGAAGGCGGCCTGCTGGGCTTTTACTGACGCTGAGGCTCGAAAGCGTGGGGAGCAA	52.7945	0.513736	0.974811	0.527011	0.598186	0.859389	Bacteria	Bacillota	Clostridia	Clostridiales	Ruminococcaceae	Ruminococcus	NA	FALSE	Ruminococcus
ASV_532	GAGCGTTGTCCGGAATTACTGGGTGTAAAGGGAGCGTAGGCGGGATGGCAAGTCAGATGTGAAAACTATGGGCTCAACCCATAGACTGCATTTGAAACTGCTGTTCTTGAGTGAGGTAGAGGTAAGCGGAATTCCTGGTGTAGCGGTGAAATGCGTAGAGATCAGGAGGAACATCGGTGGCGAAGGCGGCTTACTGGGCCTTTACTGACGCTGAGGCTCGAAAGCGTGGGGAGCAA	3.12979	0.701126	2.42519	0.289102	0.772503	0.936891	Bacteria	Bacillota	Clostridia	Clostridiales	Ruminococcaceae	Ruminococcus	NA	FALSE	Ruminococcus
ASV_282	GAGCGTTGTCCGGAATTACTGGGTGTAAAGGGAGCGTAGGCGGGATGGCAAGTCAGATGTGAAAACTATGGGCTCAACCCATAGACTGCATTTGAAACTGTTGTTCTTGAGTGAGGTAGAGGTAAGCGGAATTCCTGGTGTAGCGGTGAAATGCGTAGAGATCAGGAGGAACATCGGTGGCGAAGGCGGCTTACTGGGCCTTTACTGACGCTGAGGCTCGAAAGCGTGGGGAGCAA	27.7472	-0.693808	1.07268	-0.6468	0.517762	0.802248	Bacteria	Bacillota	Clostridia	Clostridiales	Ruminococcaceae	Ruminococcus	callidus	FALSE	Ruminococcus
ASV_615	GAGCGTTGTCCGGAATTACTGGGTGTAAAGGGAGCGTAGGCGGGATGGTAAGTCAGATGTGAAAACTATGGGCTCAACCCATAGACTGCATTTGAAACTGCTGTTCTTGAGTGAAGTAGAGGTAAGCGGAATTCCTAGTGTAGCGGTGAAATGCGTAGATATTAGGAGGAACATCGGTGGCGAAGGCGGCTTACTGGGCTTTTACTGACGCTGAGGCTCGAAAGCGTGGGGAGCAA	3.3797	0.298461	1.88783	0.158097	0.87438	0.958958	Bacteria	Bacillota	Clostridia	Clostridiales	Ruminococcaceae	Ruminococcus	NA	FALSE	Ruminococcus
ASV_109	GAGCGTTGTCCGGAATTACTGGGTGTAAAGGGAGCGTAGGCGGGATTGCAAGTCAGATGTGAAAACTATGGGCTTAACCCATAGACTGCATTTGAAACTGTAGTTCTTGAGTGAAGTAGAGGTAAGCGGAATTCCTAGTGTAGCGGTGAAATGCGTAGATATTAGGAGGAACATCGGTGGCGAAGGCGGCTTACTGGGCTTTTACTGACGCTGAGGCTCGAAAGCGTGGGGAGCAA	125.204	-0.140755	0.915467	-0.153753	0.877805	0.958958	Bacteria	Bacillota	Clostridia	Clostridiales	Ruminococcaceae	Ruminococcus	champanellensis	FALSE	Ruminococcus
ASV_740	GAGCGTTGTCCGGAATTACTGGGTGTAAAGGGAGCGTAGGCGGGATTGCAAGTCAGATGTGAAAGGCGGAGGCTTAACCTCCGAGCTGCATTTGAAACTGTAGTTCTTGAGTGAAGTAGAGGCAAGCGGAATTCCTGGTGTAGCGGTGAAATGCGTAGATATCAGGAGGAACACCGGTGGCGAAGGCGGCTTGCTGGGCTTTTACTGACGCTGAGGCTCGAAAGCGTGGGGAGCAA	3.69614	-3.53035	1.58701	-2.22453	0.0261129	0.150928	Bacteria	Bacillota	Clostridia	Clostridiales	Ruminococcaceae	Ruminococcus	NA	FALSE	Ruminococcus
ASV_379	GAGCGTTGTCCGGAATTACTGGGTGTAAAGGGAGCGTAGGCGGGATTGCAAGTCAGATGTGAAATGTATGGGCTTAACCCATAAACTGCATTTGAAACTGTAGTTCTTGAGTGAAGTAGAGGTAAGCGGAATTCCTAGTGTAGCGGTGAAATGCGTAGATATTAGGAGGAACATCGGTGGCGAAGGCGGCTTACTGGGCTTTTACTGACGCTGAGGCTCGAAAGCGTGGGGAGCAA	5.81791	-4.19785	2.31158	-1.81601	0.0693691	0.271444	Bacteria	Bacillota	Clostridia	Clostridiales	Ruminococcaceae	Ruminococcus	NA	FALSE	Ruminococcus
ASV_381	GAGCGTTGTCCGGAATTACTGGGTGTAAAGGGAGCGTAGGCGGGGCTTTAAGTCAGGTGTGAAATGTATGGGCTCAACCCATAAACTGCACTTGAAACTGAGGCTCTTGAGTGAAGTAGAGGCAGGCGGAATTCCTAGTGTAGCGGTGAAATGCGTAGATATTAGGAGGAACATCAGTGGCGAAGGCGGCCTGCTGGGCTTTTACTGACGCTGAGGCTCGAAAGCGTGGGGAGCAA	15.2469	-7.20147	1.48714	-4.8425	1.2821684722975e-6	3.36569223978094e-5	Bacteria	Bacillota	Clostridia	Clostridiales	Ruminococcaceae	Ruminococcus	NA	TRUE	Tepidibaculum/ Ruminococcus
ASV_416	GAGCGTTGTCCGGAATTACTGGGTGTAAAGGGAGTGCAGGCGGGACTGCAAGTCAGAAGTGAAAATTATGGGCTTAACCCATAACCTGCTTTTGAAACTGTAGTTCTTGAGTGAGGCAGAGGCAAGCGGAATTCCTAGTGTAGCGGTGAAATGCGTAGATATTAGGAGGAACACCAGTGGCGAAGGCGGCTTGCTGGGCCTTTACTGACGCTGAGGCTCGAAAGCGTGGGGAGCAA	5.23314	0.822814	1.49995	0.548563	0.583305	0.859389	Bacteria	Bacillota	Clostridia	Clostridiales	Ruminococcaceae	Clostridium_IV	NA	FALSE	Ruminococcus
ASV_263	GAGCGTTGTCCGGAATTACTGGGTGTAAAGGGAGTGTAGGCGGGAAGGCAAGTCAGAAGTGAAAATTATGGGCTTAACCCATAACCTGCTTTTGAAACTGTTTTTCTTGAGTGAGGCAGAGGCAAGCGGAATTCCTAGTGTAGCGGTGAAATGCGTAGATATTAGGAGGAACACCAGTGGCGAAGGCGGCTTGCTGGGCCTTTACTGACGCTGAGGCTCGAAAGCGTGGGGAGCAA	29.097	2.46386	1.29245	1.90634	0.0566062	0.240959	Bacteria	Bacillota	Clostridia	Clostridiales	Ruminococcaceae	Clostridium_IV	NA	FALSE	Clostridium_IV
ASV_442	GAGCGTTGTCCGGAATTACTGGGTGTAAAGGGAGTGTAGGCGGGAATGCAAGTCAGAAGTGAAAACTATGGGCTCAACCCATAGCCTGCTTTTGAAACTGTATTTCTTGAGTGAAGCAGAGGCAAGCGGAATTCCTAGTGTAGCGGTGAAATGCGTAGATATTAGGAGGAACACCAGTGGCGAAGGCGGCTTGCTGGGCTTTTACTGACGCTGAGGCTCGAAAGCGTGGGGAGCAA	1.09784	-3.40139	3.38942	-1.00353	0.315606	0.607962	Bacteria	Bacillota	Clostridia	Clostridiales	Ruminococcaceae	NA	NA	FALSE	NA
ASV_1347	GAGCGTTGTCCGGAATTACTGGGTGTAAAGGGAGTGTAGGCGGGACGGCAAGTCAGATGTGAAATTTAGGGGCTCAACCCCTGACCTGCATTTGAAACTGCTGTTCTTGAGTGAAGTAGAGGTAAGCGGAATTCCTAGTGTAGCGGTGAAATGCGTAGATATTAGGAGGAACATCAGTGGCGAAGGCGGCTTACTGGGCTTTAACTGACGCTGAGGCTCGAAAGCGTGGGGAGCAA	1.45392	-0.561258	2.25104	-0.249333	0.803103	0.95114	Bacteria	Bacillota	Clostridia	Clostridiales	Ruminococcaceae	Ruminococcus	NA	FALSE	Ruminococcus
ASV_1273	GAGCGTTGTCCGGAATTACTGGGTGTAAAGGGTGCGTAGGCGGGGGACCAAGTCAGGTGTGAAAACTATCGGCTTAACCGGTAGCCTGCACTTGAAACTGGCCCTCTTGAGTGAAGTAGAGGCAGGCGGAATTCCCGGTGTAGCGGTGAAATGCGTAGAGATCGGGAGGAACACCAGTGGCGAAGGCGGCCTGCTGGGCTTTAACTGACGCTGAGGCACGAAAGCATGGGTAGCAA	1.0983	1.86729	1.2634	1.47798	0.139412	0.416255	Bacteria	Bacillota	Clostridia	Clostridiales	Ruminococcaceae	Ethanoligenens	NA	FALSE	NA
ASV_499	GAGCGTTGTCCGGAATTATTGGGCGTAAAGAGCATGTAGGCGGTCGTTTAAGTCTGGAGTGAAAATGCGGGGCTCAACCCCGTATGGCTCTGGATACTGGAGGACTTGAGTGCAGGAGAGGAAAGGGGAATTCCCAGTGTAGCGGTGAAATGCGTAGATATTGGGAGGAACACCAGTGGCGAAGGCGCCTTTCTGGACTGTGTCTGACGCTGAGATGCGAAAGCCAGGGTAGCGAA	8.67145	-6.3866	2.48126	-2.57394	0.0100549	0.0754117	Bacteria	Bacillota	Negativicutes	Selenomonadales	Acidaminococcaceae	Phascolarctobacterium	NA	FALSE	Phascolarctobacterium
ASV_320	GAGCGTTGTCCGGAATTATTGGGCGTAAAGAGCATGTAGGCGGTCTTTTAAGTCTGGAGTGAAAATGCGGGGCTCAACCCCGTATGGCTCTGGATACTGGAGGACTTGAGTGCAGGAGAGGAAAGGGGAATTCCCAGTGTAGCGGTGAAATGCGTAGATATTGGGAGGAACACCAGTGGCGAAGGCGCCTTTCTGGACTGTGTCTGACGCTGAGATGCGAAAGCCAGGGTAGCGAA	46.8006	-25.2677	1.72749	-14.6268	1.89478473769245e-48	5.96857192373122e-46	Bacteria	Bacillota	Negativicutes	Selenomonadales	Acidaminococcaceae	Phascolarctobacterium	NA	TRUE	Phascolarctobacterium
ASV_72	GAGCGTTGTCCGGAATTATTGGGCGTAAAGAGCATGTAGGCGGTTTTTTAAGTCTGGAGTGAAAATGCGGGGCTCAACCCCGTATGGCTCTGGATACTGGAAGACTTGAGTGCAGGAGAGGAAAGGGGAATTCCCAGTGTAGCGGTGAAATGCGTAGATATTGGGAGGAACACCAGTGGCGAAGGCGCCTTTCTGGACTGTGTCTGACGCTGAGATGCGAAAGCCAGGGTAGCGAA	227.019	-0.590325	0.891703	-0.66202	0.507959	0.799627	Bacteria	Bacillota	Negativicutes	Selenomonadales	Acidaminococcaceae	Phascolarctobacterium	succinatutens	FALSE	Phascolarctobacterium
ASV_279	GAGCGTTGTCCGGAATTATTGGGCGTAAAGGGAGCGCAGGCGGGAGATCAAGTCTATCTTAAAAGTGCGGGGCTCAACCCCGTGAGGGGATGGAAACTGGTCTTCTTGAGTGCAGGAGAGGAAAGCGGAATTCCTAGTGTAGCGGTGAAATGCGTAGATATTAGGAGGAACACCAGTGGCGAAGGCGGCTTTCTGGACTGTAACTGACGCTGAGGCTCGAAAGCGTGGGGAGCGAA	38.0482	-2.58886	1.77474	-1.45872	0.144642	0.421941	Bacteria	Bacillota	Negativicutes	Selenomonadales	Veillonellaceae	Mitsuokella	multacida	FALSE	Mitsuokella
ASV_231	GAGCGTTGTCCGGAATTATTGGGCGTAAAGGGAGCGCAGGCGGGAGGTCAAGTCTATCTTAAAAGTGCGGGGCTCAACCCCGTGAGGGGATGGAAACTGGTCTTCTTGAGTGCAGGAGAGGAAAGCGGAATTCCTAGTGTAGCGGTGAAATGCGTAGATATTAGGAGGAACACCAGTGGCGAAGGCGGCTTTCTGGACTGTAACTGACGCTGAGGCTCGAAAGCGTGGGGAGCGAA	38.6052	-1.11962	1.73315	-0.646003	0.518277	0.802248	Bacteria	Bacillota	Negativicutes	Selenomonadales	Veillonellaceae	Mitsuokella	NA	FALSE	Mitsuokella
ASV_693	GAGCGTTGTCCGGAATTATTGGGCGTAAAGGGAGCGCAGGCGGGAGGTCAAGTCTATCTTAAAAGTGCGGGGCTTAACCCCGTGAGGGGATGGAAACTGGTCTTCTTGAGTGCAGGAGAGGAAAGCGGAATTCCTAGTGTAGCGGTGAAATGCGTAGATATTAGGAGGAACACCAGTGGCGAAGGCGGCTTTCTGGACTGTAACTGACGCTGAGGCTCGAAAGCGTGGGGAGCGAA	2.33955	-4.49711	3.38677	-1.32785	0.184228	0.486023	Bacteria	Bacillota	Negativicutes	Selenomonadales	Veillonellaceae	Mitsuokella	NA	FALSE	Mitsuokella
ASV_517	GAGCGTTGTCCGGAATTATTGGGCGTAAAGGGAGCGCAGGCGGGATATCAAGTCTTTCTTAAAAGTGCGGGGCTCAACCCCGTGATGGGAAGGAAACTGGTATTCTTGAGTGCAGGAGAGGAAAGCGGAATTCCTAGTGTAGCGGTGAAATGCGTAGATATTAGGAGGAACACCAGTGGCGAAGGCGGCTTTCTGGACTGTAACTGACGCTGAGGCTCGAAAGCCAGGGGAGCGAA	19.731	-24.123	2.82416	-8.54165	1.3231732786222201e-17	9.26221295035555e-16	Bacteria	Bacillota	Negativicutes	Selenomonadales	Veillonellaceae	Selenomonas	NA	TRUE	Mitsuokella
ASV_165	GAGCGTTGTCCGGAATTATTGGGCGTAAAGGGAGCGCAGGTGGGAAAGTAAGTCAGTCTTAAAAGTGCGGGGCTCAACCCCGTGAGGGGATTGAAACTACTTTTCTTGAGTGCAGGAGAGGAAAGCGGAATTCCTAGTGTAGCGGTGAAATGCGTAGATATTAGGAGGAACACCAGTGGCGAAGGCGGCTTTCTGGACTGTAACTGACACTGAGGCTCGAAAGCCAGGGGAGCGAA	99.9288	-6.56197	1.41347	-4.64246	3.44283372220869e-6	7.47925946548784e-5	Bacteria	Bacillota	Negativicutes	Selenomonadales	Veillonellaceae	Propionispira	NA	TRUE	Propionispira
ASV_431	GAGCGTTGTCCGGATTTACTGGGCGTAAAGGGAGCGTAGGCGGACTTTTAAGTGAGATGTGAAATACCCAGGCTCAACCTGGGGGCTGCATTTCAAACTGGAAGTCTAGAGTGCAGGAGAGGAGAGTGGAATTCCTAGTGTAGCGGTGAAATGCGTAGAGATTAGGAAGAACACCAGTGGCGAAGGCGACTCTCTGGACTGTAACTGACGCTGAGGCTCGAAAGCGTGGGGAGCAA	2.50851	-1.33968	3.07317	-0.435927	0.66289	0.879201	Bacteria	Bacillota	Clostridia	Clostridiales	Clostridiaceae_1	Clostridium_sensu_stricto	tertium	FALSE	Clostridium_sensu_stricto
ASV_133	GAGCGTTGTCCGGATTTACTGGGCGTAAAGGGAGCGTAGGCGGACTTTTAAGTGAGATGTGAAATACCCGGGCTCAACTTGGGTGCTGCATTTCAAACTGGAAGTCTAGAGTGCAGGAGAGGAGAATGGAATTCCTAGTGTAGCGGTGAAATGCGTAGAGATTAGGAAGAACACCAGTGGCGAAGGCGATTCTCTGGACTGTAACTGACGCTGAGGCTCGAAAGCGTGGGGAGCAA	84.1836	0.0567885	0.470672	0.120654	0.903965	0.968534	Bacteria	Bacillota	Clostridia	Clostridiales	Clostridiaceae_1	Clostridium_sensu_stricto	NA	FALSE	Clostridium
ASV_108	GAGCGTTGTCCGGATTTACTGGGCGTAAAGGGAGCGTAGGCGGATTTTTAAGTGAGATGTGAAATACTCGGGCTTAACCTGAGTGCTGCATTTCAAACTGGAAGTCTAGAGTGCAGGAGAGGAGAAGGGAATTCCTAGTGTAGCGGTGAAATGCGTAGAGATTAGGAAGAACACCAGTGGCGAAGGCGCTTCTCTGGACTGTAACTGACGCTGAGGCTCGAAAGCGTGGGGAGCAA	136.036	0.0400006	0.521988	0.0766313	0.938917	0.985311	Bacteria	Bacillota	Clostridia	Clostridiales	Clostridiaceae_1	Clostridium_sensu_stricto	NA	FALSE	Clostridium
ASV_1126	GAGCGTTGTCCGGATTTACTGGGTGTAAAGGGCGAGTAGGCGGATTTGCAAGTCAGATGTGAAAGCCCGGGGCTTAACCCCGGAACTGCATTTGAAACTGTAGATCTTGAGTGATGGAGAGGCAGGCGGAATTCCCGGTGTAGCGGTGGAATGCGTAGATATCGGGAGGAACACCAGTGGCGAAGGCGGCCTGCTGGACATTAACTGACGCTGAGGAGCGAAAGCGTGGGGAGCAA	1.24321	0.112407	1.64259	0.0684329	0.945441	0.987774	Bacteria	Bacillota	Clostridia	Clostridiales	Ruminococcaceae	Papillibacter	NA	FALSE	NA
ASV_914	GAGCGTTGTCCGGATTTACTGGGTGTAAAGGGCGCGTAGGCGGGGCAGCAAGTCAGTCGTGAAATGCCGGGGCTTAACTCCGGAGCTGCGATTGAAACTGTTGTTCTTGAGTGTCGGAGAGGAAAGCGGAATTCCTAGTGTAGCGGTGAAATGCGTAGATATTAGGAGGAACACCAGTGGCGAAGGCGGCTTTCTGGACGATAACTGACGCTGAGGCGCGAAAGTGTGGGGAGCAA	6.07064	-5.86969	2.11477	-2.77557	0.00551043	0.0502978	Bacteria	Bacillota	Clostridia	Clostridiales	Ruminococcaceae	NA	NA	FALSE	Monoglobus
ASV_85	GAGCGTTGTCCGGATTTACTGGGTGTAAAGGGCGTGTAGGCGGAGATGCAAGTTGGGAGTGAAATCCATGGGCTCAACCCATGAACTGCTTCCAAAACTGTATCCCTTGAGTATCGGAGAGGCAAGCGGAATTCCTAGTGTAGCGGTGAAATGCGTAGATATTAGGAGGAACACCAGTGGCGAAGGCGGCTTGCTGGACGACAACTGACGCTGAGGCGCGAAAGCGTGGGGAGCAA	131.258	-0.545993	0.556551	-0.981031	0.326578	0.623466	Bacteria	Bacillota	Clostridia	Clostridiales	Ruminococcaceae	NA	NA	FALSE	Ruminiclostridium
ASV_438	GAGCGTTGTCCGGATTTACTGGGTGTAAAGGGCGTGTAGGCGGAGATGCAAGTTGGGAGTGAAATCCATGGGCTCAACCCATGAACTGCTTTCAAAACTGTATCCCTTGAGTGTCGGAGAGGCAAGCGGAATTCCTAGTGTAGCGGTGAAATGCGTAGATATTAGGAGGAACACCAGTGGCGAAGGCGGCTTGCTGGACGATAACTGACGCTGAGGCGCGAAAGCGTGGGGAGCAA	1.99528	-4.26816	3.25217	-1.3124	0.189384	0.489527	Bacteria	Bacillota	Clostridia	Clostridiales	Ruminococcaceae	NA	NA	FALSE	NA
ASV_348	GAGCGTTGTCCGGATTTACTGGGTGTAAAGGGCGTGTAGGCGGAGATGCAAGTTGGGAGTGAAATCCCGGGGCTCAACCCCGGAACTGCTTTCAAAACTGTATCCCTTGAGTGTCGGAGAGGCAAGCGGAATTCCTAGTGTAGCGGTGAAATGCGTAGATATTAGGAGGAACACCAGTGGCGAAGGCGGCTTGCTGGACGATAACTGACGCTGAGGCGCGAAAGCGTGGGGAGCAA	22.9489	-0.824296	0.894582	-0.921431	0.356825	0.655032	Bacteria	Bacillota	Clostridia	Clostridiales	Ruminococcaceae	NA	NA	FALSE	Monoglobus
ASV_901	GAGCGTTGTCCGGATTTACTGGGTGTAAAGGGCGTGTAGGCGGGACTGCAAGTCAGATGTGAAATACGGAGGCTTAACCTCCGAGCTGCATTTGAAACTGCAATTCTTGAGTGATGGAGAGGTAAGCGGAATTCCCAGTGTAGCGGTAAAATGCGTAGATATTGGGAGGAACACCAGTGGCGAAGGCGGCTTACTGGACATTAACTGACGCTGAGGCGCGAAAGTGTGGGGAGCAA	2.10853	-2.74621	1.66803	-1.64638	0.0996851	0.343359	Bacteria	Bacillota	Clostridia	Clostridiales	Ruminococcaceae	NA	NA	FALSE	NA
ASV_583	GAGCGTTGTCCGGATTTACTGGGTGTAAAGGGCGTGTAGGCGGGATTACAAGTCAGATGTGAAATACCGGGGCTTAACTCCGGGGCTGCATTTGAAACTGTAGTTCTTGAGTGCCGGAGAGGAAAGCGGAATTCCTAGTGTAGCGGTGAAATGCGTAGATATTAGGAGGAACACCAGTGGCGAAGGCGGCTTTCTGGACGGTAACTGACGCTGAGGCGCGAAAGCGTGGGGAGCAA	6.90388	-0.823125	1.52771	-0.538798	0.590026	0.859389	Bacteria	Bacillota	Clostridia	Clostridiales	Ruminococcaceae	Clostridium_III	NA	FALSE	Clostridium_III
ASV_883	GAGCGTTGTCCGGATTTACTGGGTGTAAAGGGTGCGTAGGCGGCAATGCAAGTCAGATGTGAAATACATGGGCTTAACCGATGAACTGCATTTGAAACTGTGTTGCTTGAGTGAAGTAGAGGCAGGCGGAATTCCCTGTGTAGCGGTGAAATGCGTAGAGATAGGGAGGAACACCAGTGGCGAAGGCGGCCTGCTGGGCTTTAACTGACGCTGAAGCACGAAAGCATGGGTAGCAA	1.63613	-3.98909	2.00351	-1.99105	0.0464752	0.210643	Bacteria	Bacillota	Clostridia	Clostridiales	Ruminococcaceae	Clostridium_IV	NA	FALSE	Clostridium_IV
ASV_179	GAGCGTTGTCCGGATTTACTGGGTGTAAAGGGTGCGTAGGCGGCCGAGCAAGTCAGTTGTGAAAACTATGGGCTTAACCCATAACGTGCAATTGAAACTGTCCGGCTTGAGTGAAGTAGAGGTAGGCGGAATTCCCGGTGTAGCGGTGAAATGCGTAGAGATCGGGAGGAACACCAGTGGCGAAGGCGGCCTACTGGGCTTTAACTGACGCTGAGGCACGAAAGCATGGGTAGCAA	11.4904	-0.686387	1.34108	-0.511817	0.608779	0.861867	Bacteria	Bacillota	Clostridia	Clostridiales	Ruminococcaceae	Clostridium_IV	NA	FALSE	Clostridium_IV
ASV_808	GAGCGTTGTCCGGATTTACTGGGTGTAAAGGGTGCGTAGGCGGGCCCGCAAGTCAGACGTGAAAGCCACAGGCTCAACCTGTGAATTGCGTTTGAAACTGTGGGTCTTGAGTGAAGTAGAGGTAGGCGGAATTCCCGGTGTAGCGGTGAAATGCGTAGAGATCGGGAGGAACACCAGTGGCGAAGGCGGCCTACTGGGCTTTAACTGACGCTGAGGCACGAAAGCGTGGGTAGCAA	3.46951	0.76791	1.46321	0.524812	0.599714	0.859389	Bacteria	Bacillota	Clostridia	Clostridiales	Ruminococcaceae	Clostridium_IV	NA	FALSE	Clostridium_IV
ASV_940	GAGCGTTGTCCGGATTTACTGGGTGTAAAGGGTGCGTAGGCGGGCCTGCAAGTCAGACGTGAAATACCGGGGCTTAACTCCGGGGCTGCGTTTGAAACTGTGGGTCTTGAGTGAAGTAGAGGCAGGCGGAATTCCTAGTGTAGCGGTGAAATGCGTAGATATTAGGAGGAACACCAGTGGCGAAGGCGGCCTGCTGGGCTTTAACTGACGCTGAGGCACGAAAGCATGGGGAGCAA	2.58724	1.07429	1.18038	0.910125	0.362757	0.659667	Bacteria	Bacillota	Clostridia	Clostridiales	Ruminococcaceae	NA	NA	FALSE	Anaeromassilibacillus
ASV_635	GAGCGTTGTCCGGATTTACTGGGTGTAAAGGGTGCGTAGGCGGGTCGGCAAGTCAGGCGTGAAATCCCGCGGCTTAACTGCGGGGCTGCGCTTGAAACTGTCGATCTTGAGTGAAGTAGAGGCAAGCGGAATTCCTAGTGTAGCGGTGAAATGCGTAGATATTAGGAGGAACACCAGTGGCGAAGGCGGCTTGCTGGGCTTTAACTGACGCTGAGGCACGAAAGCATGGGGAGCAA	6.52289	-1.54222	1.28835	-1.19705	0.231288	0.55615	Bacteria	Bacillota	Clostridia	Clostridiales	Ruminococcaceae	Clostridium_IV	NA	FALSE	Ruminococcus
ASV_828	GAGCGTTGTCCGGATTTACTGGGTGTAAAGGGTGCGTAGGCGGGTCTGCAAGTCAGGCGTGAAATCCCGCGGCTCAACTGCGGGGCTGCGCTTGAAACTGTAGATCTTGAGTGAAGTAGAGGCAAGCGGAATTCCTAGTGTAGCGGTGAAATGCGTAGATATTAGGAGGAACACCAGTGGCGAAGGCGGCTTGCTGGGCTTTAACTGACGCTGAGGCACGAAAGCGTGGGGAGCAA	3.20606	-2.76023	1.25193	-2.20478	0.0274698	0.157327	Bacteria	Bacillota	Clostridia	Clostridiales	Ruminococcaceae	Clostridium_IV	NA	FALSE	Ruminococcus
ASV_1143	GAGCGTTGTCCGGATTTACTGGGTGTAAAGGGTGCGTAGGCGGGTTTGCAAGTCAGGCGTGAAATACCGAGGCTTAACTTCGGAGCTGCGCTTGAAACTGTAGATCTTGAGTGAAGTAGAGGCAAGCGGAATTCCTAGTGTAGCGGTGAAATGCGTAGATATTAGGAGGAACACCAGTGGCGAAGGCGGCTTGCTGGGCTTTAACTGACGCTGAGGCACGAAAGCATGGGGAGCAA	1.10309	-2.87035	3.19719	-0.897773	0.369307	0.66656	Bacteria	Bacillota	Clostridia	Clostridiales	Ruminococcaceae	Clostridium_IV	NA	FALSE	NA
ASV_1249	GAGCGTTGTCCGGATTTATTGGGCGTAAAGCGAGCGCAGGCGGTTAGATAAGTCTGAAGTTAAAGGCTGTGGCTTAACCATAGTACGCTTTGGAAACTGTTTAACTTGAGTGCAAGAGGGGAGAGTGGAATTCCATGTGTAGCGGTGAAATGCGTAGATATATGGAGGAACACCGGTGGCGAAAGCGGCTCTCTGGCTTGTAACTGACGCTGAGGCTCGAAAGCGTGGGGAGCAAA	1.55838	-3.2045	2.38961	-1.34101	0.179916	0.482329	Bacteria	Bacillota	Bacilli	Lactobacillales	Streptococcaceae	Streptococcus	NA	FALSE	Streptococcus
ASV_247	GAGCGTTGTCCGGATTTATTGGGCGTAAAGCGAGCGCAGGCGGTTTAATAAGTCTGAAGTTAAAGGCAGTGGCTTAACCATTGTTCGCTTTGGAAACTGTTAGACTTGAGTGCAGAAGGGGAGAGTGGAATTCCATGTGTAGCGGTGAAATGCGTAGATATATGGAGGAACACCGGTGGCGAAAGCGGCTCTCTGGTCTGTAACTGACGCTGAGGCTCGAAAGCGTGGGGAGCAAA	17.6651	1.48406	2.10588	0.704724	0.480982	0.77349	Bacteria	Bacillota	Bacilli	Lactobacillales	Streptococcaceae	Streptococcus	NA	FALSE	Streptococcus
ASV_199	GAGCGTTGTCCGGATTTATTGGGCGTAAAGCGAGCGCAGGCGGTTTGATAAGTCTGAAGTTAAAGGCTGTGGCTCAACCATAGTTCGCTTTGGAAACTGTCAAACTTGAGTGCAGAAGGGGAGAGTGGAATTCCATGTGTAGCGGTGAAATGCGTAGATATATGGAGGAACACCGGTGGCGAAAGCGGCTCTCTGGTCTGTAACTGACGCTGAGGCTCGAAAGCGTGGGGAGCGAA	32.2437	0.353658	0.854736	0.413763	0.679048	0.887753	Bacteria	Bacillota	Bacilli	Lactobacillales	Streptococcaceae	Streptococcus	NA	FALSE	Streptococcus
ASV_738	GAGCGTTGTCCGGATTTATTGGGCGTAAAGCGAGCGCAGGTGGTTTATTAAGTCTGGTGTAAAAGGCAGTGGCTCAACCATTGTATGCATTGGAAACTGGTAGACTTGAGTGCAGGAGAGGAGAGTGGAATTCCATGTGTAGCGGTGAAATGCGTAGATATATGGAGGAACACCGGTGGCGAAAGCGGCTCTCTGGCCTGTAACTGACACTGAGGCTCGAAAGCGTGGGGAGCAAA	1.57376	-3.22706	2.02867	-1.59073	0.111671	0.366422	Bacteria	Bacillota	Bacilli	Lactobacillales	Streptococcaceae	Lactococcus	NA	FALSE	Lactococcus
ASV_230	GAGCGTTGTCCGGATTTATTGGGCGTAAAGGGAACGCAGGCGGTCTTTTAAGTCTGATGTGAAAGCCTTCGGCTTAACCGAAGTAGTGCATTGGAAACTGGAAGACTTGAGTGCAGAAGAGGAGAGTGGAACTCCATGTGTAGCGGTGAAATGCGTAGATATATGGAAGAACACCAGTGGCGAAAGCGGCTCTCTGGTCTGTAACTGACGCTGAGGTTCGAAAGCGTGGGTAGCAA	14.0605	-1.31519	1.23705	-1.06317	0.287707	0.596235	Bacteria	Bacillota	Bacilli	Lactobacillales	Lactobacillaceae	Lactobacillus	ruminis	FALSE	Ligilactobacillus
ASV_90	GAGCGTTGTTCGGAATCATTGGGCGTAAAGGGCATGTAGGCGGTTACGCAAGCCTGGTGTGAAAGCCCGAGGCTCAACCTCGGGATGCGCCGGGAACTGTGCAACTAGAGTAGCTGAGGGGCAGCCGGAATTCCAGGTGTAGGGGTGAAATCTGTAGATATCTGGAAGAACACCGATGGCGAAGGCAGGCTGCCAGCAGATTACTGACGCTGAGGTGCGAAGGTGCGGGGAGCGAA	175.627	-5.6231	2.07969	-2.70381	0.00685493	0.0599807	Bacteria	Spirochaetota	Spirochaetia	Spirochaetales	Spirochaetaceae	Treponema	NA	FALSE	Treponema
ASV_18	GAGCGTTGTTCGGAATCATTGGGCGTAAAGGGCGTGTAGGCGGCCCTGCAAGCCTGGCGTGAAATCCCGGGGCCCAACCCCGGAACCGCGCTGGGAACTGCTGGGCTTGAGCCGCTGTGGCGCAGCCGGAATTCCAGGTGTAGGGGTGAAATCTGTAGATATCTGGAAGAACACCGATGGCGAAGGCAGGCTGCGAGCGGACGGCTGACGCTGAGGCGCGAAGGCGCGGGGAGCGA	793.559	-4.7784	1.59403	-2.99768	0.00272043	0.0306048	Bacteria	Spirochaetota	Spirochaetia	Spirochaetales	Spirochaetaceae	Treponema	succinifaciens	TRUE	Treponema
ASV_169	GAGCGTTGTTCGGAATTACTGGGCGTAAAGGGTGTGTAGGCGGCTATATAAGATAGCGGTGAAATACCTGGGCTTAACCTAGGAACTGCCGTTATTACTATAGAGCTAGAGTGATAGAGAGGATATTGGAATACCCAGTGTAGAGGTGAAATTCGTAGATATTGGGTAGAACACCAGTGGCGAAGGCGAGTATCTGGCTATTAACTGACGCTGAGGCACGAAAGCATGGGGATCAA	7.95979	-4.9686	2.11872	-2.3451	0.0190221	0.123545	Bacteria	Pseudomonadota	Alphaproteobacteria	Rhodospirillales	Rhodospirillaceae	Aestuariispira	NA	FALSE	Kiloniella
ASV_426	GAGCGTTGTTCGGAATTACTGGGCGTAAAGGGTGTGTAGGCGGCTTTGTAAGATAGCGGTGAAATACCTGGGCTTAACCTAGGAACTGCCGTTATTACTATAGAGCTAGAGTGATAGAGAGGATATTGGAATACCCAGTGTAGAGGTGAAATTCGTAGATATTGGGTAGAACACCGGTGGCGAAGGCGAGTATCTGGCTATCAACTGACGCTGAGGCACGAAAGCATGGGGATCAA	11.0224	-4.63806	2.0443	-2.26877	0.0232821	0.144126	Bacteria	Pseudomonadota	Alphaproteobacteria	Rhodospirillales	Rhodospirillaceae	NA	NA	FALSE	Kiloniella
ASV_463	GAGCGTTGTTCGGAATTACTGGGCGTAAAGGGTGTGTAGGCGGCTTTGTAAGATAGCGGTGAAATACCTGGGCTTAACCTGGGAACTGCCGTTATTACTATAGAGCTAGAGTGATAGAGAGGATATTGGAATACCCAGTGTAGAGGTGAAATTCGTAGATATTGGGTAGAACACCGGTGGCGAAGGCGAGTATCTGGCTATTAACTGACGCTGAGGCACGAAAGCATGGGGATCAA	2.76262	-2.85186	3.37689	-0.844524	0.398377	0.699101	Bacteria	Pseudomonadota	Alphaproteobacteria	Rhodospirillales	Rhodospirillaceae	NA	NA	FALSE	NA
ASV_997	GAGCGTTGTTCGGAATTACTGGGCGTAAAGGGTGTGTAGGCGGTTAGGTAAGATAGCGGTGAAATGCCGGGGCTCAACCTCGGAATTGCCGTTATAACTATTTAACTAGAGTGATAGAGAGGATATTGGAATACCCAGTGTAGAGGTGAAATTCGTAGATATTGGGTAGAACACCGGTGGCGAAGGCGAGTATCTGGCTATCAACTGACGCTGAGGCACGAAAGCATGGGGATCAA	1.1319	-3.45197	3.38925	-1.01851	0.308438	0.605778	Bacteria	Pseudomonadota	Alphaproteobacteria	Rhodospirillales	Rhodospirillaceae	NA	NA	FALSE	NA
ASV_55	GAGCGTTGTTCGGAATTATTGGGCGTAAAGGGCATGTAGGCGGAAATGCAAGCCTGGCGTGAAATCCCGGGGCTTAACTCCGGGACTGCGCTGGGAACTGCATAACTAGAGTAACTGAGGGGCGGCCGGAATTCCAGGTGTAGGGGTGAAATCTGTAGATATCTGGAAGAACACCAATGGCGAAGGCAGGCCGCCAGCAGATTACTGACGCTGAGGTGCGAAGGTGCGGGGAGCAA	188.656	-10.593	2.02116	-5.24108	1.59641250708131e-7	4.78923752124393e-6	Bacteria	Spirochaetota	Spirochaetia	Spirochaetales	Spirochaetaceae	Treponema	NA	TRUE	Treponema
ASV_787	GAGCGTTGTTCGGATTTATTGGGCGTAAAGGGTCCGCAGGGGGTTGATTAAGTCTGACGTGAAATCCCTGAGCTTAACTCAGGAACTGCGTTGGAGACTGGTTGACTAGAGTGTTGGAGAGGTGATTGGAATTCCAGGTGTAGCGGTGGAATGCGTAGATATCTGGAAGAACATCGAAAGCGAAGGCAGATCACTGGACAATGACTGACCCTCAGGGACGAAAGCATGGGGAGCAA	3.32597	1.11594	1.69218	0.659469	0.509594	0.799627	Bacteria	Lentisphaerota	Oligosphaeria	Oligosphaerales	Oligosphaeraceae	Oligosphaera	NA	FALSE	Oligosphaera
ASV_789	GAGCGTTGTTCGGATTTATTGGGCGTAAAGGGTCCGCAGGGGGTTGATTAAGTTTGACGTGAAATCCCGGAGCTTAACTCCGGAACTGCGTTGAAGACTGGTTGACTAGAGTGTTGGAGAGGTAATTGGAATTCCAGGTGTAGCGGTGGAATGCGTAGATATCTGGAAGAACATCGAGAGCGAAGGCAGATTACTGGACAACAACTGACCCTCAGGGACGAAAGCATGGGGAGCAA	2.50867	-4.59812	2.11913	-2.16982	0.0300204	0.160615	Bacteria	Lentisphaerota	Oligosphaeria	Oligosphaerales	Oligosphaeraceae	Oligosphaera	NA	FALSE	Oligosphaera
ASV_1020	GAGCGTTGTTCGGATTTATTGGGCGTAAAGGGTCTGTAGGAGGTTCGTTAAATACGAGGTGAAATCCCGAAGCTCAACTTCGGAACTGCCTTGTAGACTGACGGACTAGAGTACCGGAGAGGTAAGCGGAATACCAGGTGTAGCGGTGGAATGCGTAGATATCTGGTAGAACACCAATAGCGAAGGCAGCTTGCTGGACGGAAACTGACTCTGAAAGACGAAAGCATGGGGAGCAA	1.21252	3.74157	1.71327	2.18388	0.028971	0.160615	Bacteria	Lentisphaerota	Lentisphaeria	Victivallales	Victivallaceae	Victivallis	NA	FALSE	NA
ASV_802	GAGCGTTGTTCGGATTTATTGGGCGTAAAGGGTCTGTAGGAGGTTTGTTAAATACGAGGTGAAATCCGGGGGCTCAACTTCCGAATTGCCTTGTAGACTGATGAACTAGAGTACTGGAGAGGTAAGCGGAATACCAGGTGTAGCGGTGGAATGCGTAGATATCTGGTAGAACACCAATAGCGAAGGCAGCTTGCTGGACAGAAACTGACTCTGAAAGACGAAAGCATGGGGAGCAA	3.99799	-0.0314177	1.32423	-0.0237253	0.981072	0.993779	Bacteria	Lentisphaerota	Lentisphaeria	Victivallales	Victivallaceae	Victivallis	vadensis	FALSE	Victivallis
ASV_964	GAGCGTTGTTCGGATTTATTGGGCGTAAAGGGTCTGTAGGAGGTTTGTTAAGTTAGAGGTGAAATCCCGAAGCTCAACTTCGGAACTGCCTTTAAAACTGATGGACTAGAGTGTTGGAGAGGTAAGCGGAATACCAGGTGTAGCGGTGGAATGCGTAGATATCTGGTAGAACACCAAAAGCGAAGGCAGCTTACTGGACAATAACTGACTCTGAGAGACGAAAGCGTGGGGAGCAA	3.5572	-1.6898	1.46617	-1.15253	0.249105	0.556506	Bacteria	Lentisphaerota	Lentisphaeria	Victivallales	Victivallaceae	Victivallis	NA	FALSE	Victivallis
ASV_164	GGGCGTTATCCGGATTTATTGGGTTTAAAGGGAGCGCAGGCCGCCGGGCAAGCGTGTTGTGAAATGCAGTCGCTCAACGTCTGCACTGCAGCGCGAACTGCCCAGCTTGAGTGCGCGCAACGTTGGCGGAATTCGCCGTGTAGCGGTGAAATGCTTAGATATGGCGAAGAACTCCGATTGCGAAGGCAGCTGACGGGTGCGTAACTGACGCTCATGCTCGAAAGTGCGGGTATCGA	37.8995	-25.0113	3.18527	-7.85216	4.0891872661899606e-15	2.14682331474973e-13	Bacteria	Bacteroidota	Bacteroidia	Bacteroidales	Prevotellaceae	Prevotella	NA	TRUE	Prevotella
ASV_98	GGGCGTTATCCGGATTTATTGGGTTTAAAGGGAGCGCAGGCCGGGTATTAAGCGTGTTGTGAAATGTAGGCGCCCAACGTCTGCACCGCAGCGCGAACTGGTGCCCTTGAGTACGCACGACGTTGGCGGAATTCGCCGTGTAGCGGTGAAATGCTTAGATATGGCGAAGAACTCCGATTGCGAAGGCAGCTGACGGGAGCGCTACTGACGCTCATGCTCGAAAGCGCGGGTATCGA	177.946	-0.671973	1.45171	-0.462884	0.643448	0.869601	Bacteria	Bacteroidota	Bacteroidia	Bacteroidales	Prevotellaceae	Prevotella	NA	FALSE	Prevotella
ASV_667	GGGCGTTATCCGGATTTATTGGGTTTAAAGGGAGCGCAGGCCGTAGGCTAAGCGTGCCGTGAAATACCGTCGCTCAACGGCGGCCGTGCGGCGCGAACTGGTCTACTTGAGTACGCGGGACGTTGGCGGAATTCGTGGTGTAGCGGTGAAATGCTTAGATATCACGAAGAACTCCGATTGCGAAGGCAGCTGACGGTAGCGCAACTGACGCTGAGGCTCGAAAGCGCGGGTATCGA	8.68751	-6.38915	1.7546	-3.64138	2.7118416604627e-4	0.00461746	Bacteria	Bacteroidota	Bacteroidia	Bacteroidales	Prevotellaceae	Prevotella	NA	TRUE	Prevotella
ASV_286	GGGCGTTATCCGGATTTATTGGGTTTAAAGGGAGCGCAGGCCGTGGGCTAAGCGTGCCGTGAAATTCTGTCGCTCAACGGCAGACGTGCGGCGCGAACTGGTCCACTTGAGTACGCGGGACGTTGGCGGAATTCGTGGTGTAGCGGTGAAATGCTTAGATATCACGAAGAACTCCGATTGCGAAGGCAGCTGACGGTAGCGCAACTGACGCTGAGGCTCGAAAGCGCGGGTATCGA	42.1843	-1.05044	1.52716	-0.687839	0.491554	0.782018	Bacteria	Bacteroidota	Bacteroidia	Bacteroidales	Prevotellaceae	Prevotella	NA	FALSE	Prevotella
ASV_123	GGGCGTTATCCGGATTTATTGGGTTTAAAGGGAGCGCAGGCCGTGGGTTAAGCGTGTCGTGAAATTCCGTCGCTCAACGGCGGACGTGCGGCGCGAACTGGTCCACTTGAGTACGCGGGACGTTGGCGGAATTCGTGGTGTAGCGGTGAAATGCTTAGATATCACGAAGAACTCCGATTGCGAAGGCAGCTGACGGTAGCGCAACTGACGCTGAGGCTCGAAAGTGCGGGTATCGA	128.499	-1.35759	1.62298	-0.836479	0.402886	0.70505	Bacteria	Bacteroidota	Bacteroidia	Bacteroidales	Prevotellaceae	Prevotella	NA	FALSE	Prevotella
ASV_37	GGGCGTTATCCGGATTTATTGGGTTTAAAGGGAGCGCAGGCGGACCTTTAAGTCAGCTGTGAAATACGGCGGCTCAACCGTCGAACTGCAGTTGATACTGGAGGTCTTGAGTGCACACAGGGATGCTGGAATTCATGGTGTAGCGGTGAAATGCTCAGATATCATGAAGAACTCCGATCGCGAAGGCAGGCATCCGGGGTGCAACTGACGCTGAGGCTCGAAAGTGCGGGTATCAA	304.016	-0.595002	1.63973	-0.362867	0.716704	0.904857	Bacteria	Bacteroidota	Bacteroidia	Bacteroidales	Prevotellaceae	Alloprevotella	NA	FALSE	Prevotellamassilia
ASV_226	GGGCGTTATCCGGATTTATTGGGTTTAAAGGGAGCGCAGGCGGACCTTTAAGTCAGCTGTGAAATACGGCGGCTCAACCGTCGAACTGCAGTTGATACTGGAGGTCTTGAGTGCACATAGGGATGCTGGAATTCATGGTGTAGCGGTGAAATGCTCAGATATCATGAAGAACTCCGATCGCGAAGGCAGGCATCCGGGGTGCAACTGACGCTGAGGCTCGAAAGTGCGGGTATCAA	40.6806	-25.1075	2.42514	-10.353	4.0555618711480397e-25	3.6500056840332395e-23	Bacteria	Bacteroidota	Bacteroidia	Bacteroidales	Prevotellaceae	Alloprevotella	NA	TRUE	Prevotellamassilia
ASV_180	GGGCGTTATCCGGATTTATTGGGTTTAAAGGGAGCGCAGGCGGACTTTTAAGTCAGCTGTGAAATCTGGCGGCTCAACCGTCAGACTGCAGTTGATACTGGAAGTCTTGAGTGCACACAGGGATGCTGGAATTCATGGTGTAGCGGTGAAATGCTCAGATATCATGAAGAACTCCAATCGCGAAGGCAGGCATCCGGGGTGCAACTGACGCTGAGGCTCGAAAGTGCGGGTATCAA	13.2705	-23.5161	3.38484	-6.94747	3.71894468747291e-12	1.80225781008303e-10	Bacteria	Bacteroidota	Bacteroidia	Bacteroidales	Prevotellaceae	Alloprevotella	NA	TRUE	Prevotellamassilia
ASV_14	GGGCGTTATCCGGATTTATTGGGTTTAAAGGGAGCGTAGGCCGCAGGTTAAGCGTGTTGTGAAATGTAGGGGCTCAACCTCTGCACTGCAGCGCGAACTGGCTTGCTTGAGTACGCACAACGTGGGCGGAATTCGTGGTGTAGCGGTGAAATGCTTAGATATCACGAAGAACTCCGATTGCGAAGGCAGCTCACGGGAGCGCAACTGACGCTGAAGCTCGAAAGTGCGGGTATCGA	1377.16	-4.39835	1.25057	-3.51709	4.3631347228207e-4	0.00704814	Bacteria	Bacteroidota	Bacteroidia	Bacteroidales	Prevotellaceae	Prevotella	NA	TRUE	Prevotella
ASV_158	GGGCGTTATCCGGATTTATTGGGTTTAAAGGGAGCGTAGGCCGCCCCTTAAGCGTGTTGTGAAATGCCGCGGCTCAACCGTGGCACTGCAGCGCGAACTGGGGGGCTTGAGTGCACGCAACGCAGGCGGAATTCGTGGTGTAGCGGTGAAATGCTTAGATATCACGAAGAACTCCGATTGCGAAGGCAGCTTGCGGGAGTGCGACTGACGCTGAAGCTCGAAGGTGCGGGTATCGA	95.1526	-0.699059	1.80741	-0.386774	0.698923	0.900084	Bacteria	Bacteroidota	Bacteroidia	Bacteroidales	Prevotellaceae	Prevotella	NA	FALSE	Prevotella
ASV_1	GGGCGTTATCCGGATTTATTGGGTTTAAAGGGAGCGTAGGCCGGAGATTAAGCGTGTTGTGAAATGTAGACGCTCAACGTCTGCACTGCAGCGCGAACTGGTTTCCTTGAGTACGCACAAAGTGGGCGGAATTCGTGGTGTAGCGGTGAAATGCTTAGATATCACGAAGAACTCCGATTGCGAAGGCAGCTCACTGGAGCGCAACTGACGCTGAAGCTCGAAAGTGCGGGTATCGA	7099.01	-0.740301	0.647607	-1.14313	0.252984	0.556506	Bacteria	Bacteroidota	Bacteroidia	Bacteroidales	Prevotellaceae	Prevotella	copri	FALSE	Prevotella
ASV_312	GGGCGTTATCCGGATTTATTGGGTTTAAAGGGAGCGTAGGCCGGAGATTAAGCGTGTTGTGAAATGTAGACGCTCAACGTCTGCACTGCAGCGCGAACTGGTTTCCTTGAGTACGCACAAAGTGGGTGGAATTCGTGGTGTAGCGGTGAAATGCTTAGATATCACGAAGAACTCCGATTGCGAAGGCAGCTCACTGGAGCGCAACTGACGCTGAAGCTCGAAAGTGCGGGTATCGA	3.65715	-5.1391	3.38593	-1.51778	0.129069	0.406269	Bacteria	Bacteroidota	Bacteroidia	Bacteroidales	Prevotellaceae	Prevotella	NA	FALSE	Prevotella
ASV_327	GGGCGTTATCCGGATTTATTGGGTTTAAAGGGAGCGTAGGCCGGAGATTAAGCGTGTTGTGAAATGTAGACGCTCAACGTCTGCACTGCAGCGCGAACTGGTTTCCTTGAGTACGCATAAAGTGGGCGGAATTCGTGGTGTAGCGGTGAAATGCTTAGATATCACGAAGAACTCCGATTGCGAAGGCAGCTCACTGGGGCGCAACTGACGCTGAAGCTCGAAAGCGCGGGTATCGA	13.636	-22.9517	2.75941	-8.31759	8.97679798668765e-17	5.655382731613221e-15	Bacteria	Bacteroidota	Bacteroidia	Bacteroidales	Prevotellaceae	Prevotella	NA	TRUE	Prevotella
ASV_202	GGGCGTTATCCGGATTTATTGGGTTTAAAGGGAGCGTAGGCCGGAGATTAAGCGTGTTGTGAAATGTAGACGCTCAACGTCTGCACTGCAGCGCGAACTGGTTTTCTTGAGTACGCACAAAGTGGGCGGAATTCGTGGTGTAGCGGTGAAATGCTTAGATATCACGAAGAACTCCGATTGCGAAGGCAGCTCACTGGAGCGCAACTGACGCTGAAGCTCGAAAGTGCGGGTATCGA	24.97	-24.4423	3.09213	-7.90469	2.68593813467771e-15	1.53831002258814e-13	Bacteria	Bacteroidota	Bacteroidia	Bacteroidales	Prevotellaceae	Prevotella	NA	TRUE	Prevotella
ASV_10	GGGCGTTATCCGGATTTATTGGGTTTAAAGGGAGCGTAGGCCGGAGATTAAGCGTGTTGTGAAATGTAGAGGCTCAACCTCTGCACTGCAGCGCGAACTGGTCTTCTTGAGTACGCACAACGTGGGCGGAATTCGTGGTGTAGCGGTGAAATGCTTAGATATCACGAAGAACTCCGATTGCGAAGGCAGCTCACGGGAGCGCAACTGACGCTGAAGCTCGAAAGTGCGGGTATCGA	1316.33	-1.8187	0.94322	-1.92818	0.0538328	0.233894	Bacteria	Bacteroidota	Bacteroidia	Bacteroidales	Prevotellaceae	Prevotella	NA	FALSE	Prevotella
ASV_31	GGGCGTTATCCGGATTTATTGGGTTTAAAGGGAGCGTAGGCCGGAGATTAAGCGTGTTGTGAAATGTAGATGCTCAACATCTGAACTGCAGCGCGAACTGGTTTCCTTGAGTACGCACAAAGTGGGCGGAATTCGTGGTGTAGCGGTGAAATGCTTAGATATCACGAAGAACTCCGATTGCGAAGGCAGCTCACTGGAGCGCAACTGACGCTGAAGCTCGAAAGTGCGGGTATCGA	290.746	-3.77573	1.3999	-2.69714	0.00699375	0.060357	Bacteria	Bacteroidota	Bacteroidia	Bacteroidales	Prevotellaceae	Prevotella	NA	FALSE	Prevotella
ASV_64	GGGCGTTATCCGGATTTATTGGGTTTAAAGGGAGCGTAGGCCGGAGATTAAGCGTGTTGTGAAATGTAGATGCTCAACATCTGAACTGCAGCGCGAACTGGTTTCCTTGAGTACGCATAAAGTGGGCGGAATTCGTGGTGTAGCGGTGAAATGCTTAGATATCACGAAGAACTCCGATTGCGAAGGCAGCTCACTGGGGCGCAACTGACGCTGAAGCTCGAAAGCGCGGGTATCGA	434.594	-1.01285	1.1478	-0.882421	0.377549	0.675727	Bacteria	Bacteroidota	Bacteroidia	Bacteroidales	Prevotellaceae	Prevotella	NA	FALSE	Prevotella
ASV_96	GGGCGTTATCCGGATTTATTGGGTTTAAAGGGAGCGTAGGCCGGAGATTAAGCGTGTTGTGAAATGTAGATGCTCAACATCTGCACTGCAGCGCGAACTGGTCTTCTTGAGTACGCACAACGTGGGCGGAATTCGTGGTGTAGCGGTGAAATGCTTAGATATCACGAAGAACTCCGATTGCGAAGGCAGCTCACGGGAGCGCAACTGACGCTGAAGCTCGAAAGTGCGGGTATCGA	188.682	-2.22068	1.24194	-1.78808	0.0737629	0.279885	Bacteria	Bacteroidota	Bacteroidia	Bacteroidales	Prevotellaceae	Prevotella	NA	FALSE	Prevotella
ASV_2	GGGCGTTATCCGGATTTATTGGGTTTAAAGGGAGCGTAGGCCGGAGATTAAGCGTGTTGTGAAATGTAGATGCTCAACATCTGCACTGCAGCGCGAACTGGTTTCCTTGAGTACGCACAAAGTGGGCGGAATTCGTGGTGTAGCGGTGAAATGCTTAGATATCACGAAGAACTCCGATTGCGAAGGCAGCTCACTGGAGCGCAACTGACGCTGAAGCTCGAAAGTGCGGGTATCGA	7328.61	-0.555707	0.545849	-1.01806	0.308649	0.605778	Bacteria	Bacteroidota	Bacteroidia	Bacteroidales	Prevotellaceae	Prevotella	NA	FALSE	Prevotella
ASV_333	GGGCGTTATCCGGATTTATTGGGTTTAAAGGGAGCGTAGGCCGGAGATTAAGCGTGTTGTGAAATGTAGATGCTCAACATCTGCACTGCAGCGCGAACTGGTTTCCTTGAGTACGCACAAAGTGGGCGGAATTCGTGGTGTAGCGGTGAAATGCTTAGATATCACGAAGAACTCCGATTGCGAAGGCAGCTCATTGGAGCGCAACTGACGCTGAAGCTCGAAAGTGCGGGTATCGA	2.01286	-4.28347	3.38714	-1.26463	0.206005	0.519132	Bacteria	Bacteroidota	Bacteroidia	Bacteroidales	Prevotellaceae	Prevotella	NA	FALSE	Prevotella
ASV_99	GGGCGTTATCCGGATTTATTGGGTTTAAAGGGAGCGTAGGCCGGAGATTAAGCGTGTTGTGAAATGTAGATGCTCAACATCTGCACTGCAGCGCGAACTGGTTTCCTTGAGTACGCATAAAGTGGGCGGAATTCGTGGTGTAGCGGTGAAATGCTTAGATATCACGAAGAACTCCGATTGCGAAGGCAGCTCACTGGGGCGCAACTGACGCTGAAGCTCGAAAGCGCGGGTATCGA	187.445	-1.73231	1.36321	-1.27076	0.203815	0.517311	Bacteria	Bacteroidota	Bacteroidia	Bacteroidales	Prevotellaceae	Prevotella	NA	FALSE	Prevotella
ASV_303	GGGCGTTATCCGGATTTATTGGGTTTAAAGGGAGCGTAGGCCGGAGATTAAGCGTGTTGTGAAATGTAGATGCTCAACATCTGCACTGCAGCGCGAACTGGTTTTCTTGAGTACGCACAAAGTGGGCGGAATTCGTGGTGTAGCGGTGAAATGCTTAGATATCACGAAGAACTCCGATTGCGAAGGCAGCTCACTGGAGCGCAACTGACGCTGAAGCTCGAAAGTGCGGGTATCGA	5.5992771020795304	-5.75404	3.3854	-1.69966	0.0891945	0.319276	Bacteria	Bacteroidota	Bacteroidia	Bacteroidales	Prevotellaceae	Prevotella	NA	FALSE	Prevotella
ASV_243	GGGCGTTATCCGGATTTATTGGGTTTAAAGGGAGCGTAGGCCGGAGATTAAGCGTGTTGTGAAATGTAGATGCTCAACATCTGCACTGCAGCGCGAACTGTTTTCCTTGAGTACGCACAAAGTGGGCGGAATTCGTGGTGTAGCGGTGAAATGCTTAGATATCACGAAGAACTCCGATTGCGAAGGCAGCTCACTGGAGCGCAACTGACGCTGAAGCTCGAAAGTGCGGGTATCGA	14.3434	-4.2193	3.36317	-1.25456	0.209638	0.525448	Bacteria	Bacteroidota	Bacteroidia	Bacteroidales	Prevotellaceae	Prevotella	NA	FALSE	Prevotella
ASV_27	GGGCGTTATCCGGATTTATTGGGTTTAAAGGGAGCGTAGGCCGGAGATTAAGCGTGTTGTGAAATGTAGATGCTCAACGTCTGCACTGCAGCGCGAACTGGTTTCCTTGAGTACGCACAAAGTGGGCGGAATTCGTGGTGTAGCGGTGAAATGCTTAGATATCACGAAGAACTCCGATTGCGAAGGCAGCTCACTGGAGCGCAACTGACGCTGAAGCTCGAAAGTGCGGGTATCGA	654.395	-1.80074	1.06878	-1.68485	0.0920171	0.325678	Bacteria	Bacteroidota	Bacteroidia	Bacteroidales	Prevotellaceae	Prevotella	NA	FALSE	Prevotella
ASV_147	GGGCGTTATCCGGATTTATTGGGTTTAAAGGGAGCGTAGGCCGGAGATTAAGCGTGTTGTGAAATGTAGGCGCTCAACGTCTGCACTGCAGCGCGAACTGGTTTCCTTGAGTACGCACAAAGTGGGCGGAATTCGTGGTGTAGCGGTGAAATGCTTAGATATCACGAAGAACTCCGATTGCGAAGGCAGCTCACTGGAGCGCAACTGACGCTGAAGCTCGAAAGTGCGGGTATCGA	8.63735	-6.37923	3.38506	-1.88453	0.0594939	0.242616	Bacteria	Bacteroidota	Bacteroidia	Bacteroidales	Prevotellaceae	Prevotella	NA	FALSE	Prevotella
ASV_132	GGGCGTTATCCGGATTTATTGGGTTTAAAGGGAGCGTAGGCCGGAGATTAAGCGTGTTGTGAAATGTAGGTGCTCAACATCTGCACTGCAGCGCGAACTGGTTTCCTTGAGTACGCACAAAGTGGGCGGAATTCGTGGTGTAGCGGTGAAATGCTTAGATATCACGAAGAACTCCGATTGCGAAGGCAGCTCACTGGAGCGCAACTGACGCTGAAGCTCGAAAGTGCGGGTATCGA	168.255	-9.64635	2.18354	-4.41775	9.97342812873439e-6	2.0268579745492e-4	Bacteria	Bacteroidota	Bacteroidia	Bacteroidales	Prevotellaceae	Prevotella	NA	TRUE	Prevotella
ASV_8	GGGCGTTATCCGGATTTATTGGGTTTAAAGGGAGCGTAGGCCGGAGATTAAGCGTGTTGTGAAATGTAGTGGCTCAACCTCTGCACTGCAGCGCGAACTGGTCTTCTTGAGTACGCACAACGTGGGCGGAATTCGTGGTGTAGCGGTGAAATGCTTAGATATCACGAAGAACTCCGATTGCGAAGGCAGCTCACGGGAGCGCAACTGACGCTGAAGCTCGAAAGTGCGGGTATCGA	1708.19	-3.2008	0.945447	-3.38549	7.1051273398345e-4	0.0101733	Bacteria	Bacteroidota	Bacteroidia	Bacteroidales	Prevotellaceae	Prevotella	NA	TRUE	Prevotella
ASV_71	GGGCGTTATCCGGATTTATTGGGTTTAAAGGGAGCGTAGGCCGGAGATTAAGCGTGTTGTGAAATGTAGTTGCTCAACATCTGCACTGCAGCGCGAACTGGTTTCCTTGAGTACGCACAAAGTGGGCGGAATTCGTGGTGTAGCGGTGAAATGCTTAGATATCACGAAGAACTCCGATTGCGAAGGCAGCTCACTGGAGCGCAACTGACGCTGAAGCTCGAAAGTGCGGGTATCGA	81.7564	0.147697	2.0133	0.0733607	0.941519	0.985311	Bacteria	Bacteroidota	Bacteroidia	Bacteroidales	Prevotellaceae	Prevotella	NA	FALSE	Prevotella
ASV_205	GGGCGTTATCCGGATTTATTGGGTTTAAAGGGAGCGTAGGCCGTCTGATAAGCGTGTTGTGAAATGTCGGGGCTCAACCTGGGCATTGCAGCGCGAACTGTCAGACTTGAGTGCGCGGGAAGTAGGCGGAATTCGTCGTGTAGCGGTGAAATGCTTAGATATGACGAAGAACTCCGATTGCGAAGGCAGCCTGCTGTAGCGCAACTGACGCTGAAGCTCGAAAGCGTGGGTATCGA	75.8775	-8.19203	1.76354	-4.64522	3.39719265221368e-6	7.47925946548784e-5	Bacteria	Bacteroidota	Bacteroidia	Bacteroidales	Prevotellaceae	Prevotella	NA	TRUE	Prevotella
ASV_200	GGGCGTTATCCGGATTTATTGGGTTTAAAGGGAGCGTAGGCCGTCTGATAAGCGTGTTGTGAAATGTCGGGGCTCAACCTGGGCATTGCAGCGCGAACTGTGAGACTTGAGTGCGCGGGAAGTAGGCGGAATTCGTCGTGTAGCGGTGAAATGCTTAGATATGACGAAGAACTCCGATTGCGAAGGCAGCCTGCTGTAGCGCAACTGACGCTGAAGCTCGAAAGCGTGGGTATCGA	72.7056	-0.930369	1.83301	-0.507563	0.61176	0.862356	Bacteria	Bacteroidota	Bacteroidia	Bacteroidales	Prevotellaceae	Prevotella	NA	FALSE	Prevotella
ASV_390	GGGCGTTATCCGGATTTATTGGGTTTAAAGGGAGCGTAGGCCGTCTGGTAAGCGTGTTGTGAAATGTCGGGGCTCAACCTGGGCATTGCAGCGCGAACTGTCAGACTTGAGTGCGCAGGAAGTAGGCGGAATTCGTCGTGTAGCGGTGAAATGCTTAGATATGACGAAGAACTCCGATTGCGAAGGCAGCCTGCTGTAGCGCAACTGACGCTGAAGCTCGAAAGCGTGGGTATCGA	1.84223	2.51849	3.35881	0.749818	0.453365	0.755608	Bacteria	Bacteroidota	Bacteroidia	Bacteroidales	Prevotellaceae	Prevotella	NA	FALSE	NA
ASV_116	GGGCGTTATCCGGATTTATTGGGTTTAAAGGGAGCGTAGGCCGTCTGGTAAGCGTGTTGTGAAATGTCGGGGCTCAACCTGGGCATTGCAGCGCGAACTGTCAGACTTGAGTGCGCGGGAAGTAGGCGGAATTCGTCGTGTAGCGGTGAAATGCTTAGATATGACGAAGAACTCCGATTGCGAAGGCAGCCTGCTGTAGCGCAACTGACGCTGAAGCTCGAAAGCGTGGGTATCGA	199.501	-6.20038	1.29832	-4.77568	1.79101397555342e-6	4.188150707322e-5	Bacteria	Bacteroidota	Bacteroidia	Bacteroidales	Prevotellaceae	Prevotella	NA	TRUE	Prevotella
ASV_84	GGGCGTTATCCGGATTTATTGGGTTTAAAGGGAGCGTAGGCCGTCTGTTAAGCGTGTTGTGAAATGTCGGGGCTCAACCTGGGCATTGCAGCGCGAACTGGCAGACTTGAGTGCACGGGAAGTAGGCGGAATTCGTCGTGTAGCGGTGAAATGCTTAGATATGACGAAGAACTCCGATTGCGAAGGCAGCCTGCTGTAGTGCAACTGACGCTGAAGCTCGAAAGCGTGGGTATCGA	11.5909	-6.80314	2.73562	-2.48687	0.0128871	0.091505	Bacteria	Bacteroidota	Bacteroidia	Bacteroidales	Prevotellaceae	Prevotella	NA	FALSE	Prevotella
ASV_73	GGGCGTTATCCGGATTTATTGGGTTTAAAGGGAGCGTAGGCCGTCTGTTAAGCGTGTTGTGAAATGTCGGGGCTCAACCTGGGCATTGCAGCGCGAACTGGCAGACTTGAGTGCGCAGGAAGTAGGCGGAATTCGTCGTGTAGCGGTGAAATGCTTAGATATGACGAAGAACTCCGATTGCGAAGGCAGCCTGCTGTAGCGTAACTGACGCTGAAGCTCGAAAGCGTGGGTATCGA	226.638	-1.40087	1.34804	-1.03919	0.298716	0.604584	Bacteria	Bacteroidota	Bacteroidia	Bacteroidales	Prevotellaceae	Prevotella	NA	FALSE	Prevotella
ASV_315	GGGCGTTATCCGGATTTATTGGGTTTAAAGGGAGCGTAGGCCGTCTGTTAAGCGTGTTGTGAAATGTCGGGGCTCAACCTGGGCATTGCAGCGCGAACTGGCAGACTTGAGTGCGCGGGAAGTAGGCGGAATTCGTCGTGTAGCGGTGAAATGCTTAGATATGACGAAGAACTCCGATTGCGAAGGCAGCCTGCTGTAGCGTAACTGACGCTGAAGCTCGAAAGCGTGGGTATCGA	50.651	-1.98124	1.83981	-1.07687	0.281538	0.593206	Bacteria	Bacteroidota	Bacteroidia	Bacteroidales	Prevotellaceae	Prevotella	NA	FALSE	Prevotella
ASV_121	GGGCGTTATCCGGATTTATTGGGTTTAAAGGGAGCGTAGGCCGTCTGTTAAGCGTGTTGTGAAATGTCGGGGCTCAACCTGGGCATTGCAGCGCGAACTGGCAGACTTGAGTGTACAGGAAGTAGGCGGAATTCGTCGTGTAGCGGTGAAATGCTTAGATATGACGAAGAACTCCGATTGCGAAGGCAGCCTGCTGTAGTGCAACTGACGCTGAAGCTCGAAAGCGTGGGTATCGA	11.3349	1.90808	2.6926	0.708638	0.478549	0.773041	Bacteria	Bacteroidota	Bacteroidia	Bacteroidales	Prevotellaceae	Prevotella	NA	FALSE	Prevotella
ASV_378	GGGCGTTATCCGGATTTATTGGGTTTAAAGGGAGCGTAGGCCGTCTGTTAAGCGTGTTGTGAAATGTCGTGGCTCAACCGGGGCACTGCAGCGCGAACTGGCAGACTTGAGTGCACGGTAGGAAGGCGGAATTCGTCGTGTAGCGGTGAAATGCTTAGATATGACGAAGAACTCCGATTGCGAAGGCAGCTTTCCGTAGTGTAACTGACGCTGAAGCTCGAAAGCGTGGGTATCGA	23.5073	-1.4022	1.31505	-1.06627	0.286301	0.595279	Bacteria	Bacteroidota	Bacteroidia	Bacteroidales	Prevotellaceae	Prevotella	NA	FALSE	Prevotella
ASV_48	GGGCGTTATCCGGATTTATTGGGTTTAAAGGGAGCGTAGGCCGTCTTATAAGCGTGTTGTGAAATGTCGGGGCTCAACCTGGGCATTGCAGCGCGAACTGTGAGACTTGAGTGCGCAGGAAGTAGGCGGAATTCGTCGTGTAGCGGTGAAATGCTTAGATATGACGAAGAACTCCGATTGCGAAGGCAGCCTGCTGTAGCGCAACTGACGCTGAAGCTCGAAAGCGTGGGTATCGA	373.782	-1.42087	1.36856	-1.03823	0.299165	0.604584	Bacteria	Bacteroidota	Bacteroidia	Bacteroidales	Prevotellaceae	Prevotella	NA	FALSE	Prevotella
ASV_97	GGGCGTTATCCGGATTTATTGGGTTTAAAGGGAGCGTAGGCCGTCTTTTAAGCGTGTTGTGAAATACTGTCGCTCAACGACAGAGGTGCAGCGCGAACTGGGAGACTTGAGTGCGCGGAATGCAGGCGGAATTCGTCGTGTAGCGGTGAAATGCTTAGATATGACGAAGAACTCCGATTGCGAAGGCAGCTTGCAGTAGCGTAACTGACGCTGAAGCTCGAAAGTGCGGGTATCGA	190.551	-2.38944	1.10164	-2.16899	0.0300835	0.160615	Bacteria	Bacteroidota	Bacteroidia	Bacteroidales	Prevotellaceae	Prevotella	NA	FALSE	Prevotella
ASV_126	GGGCGTTATCCGGATTTATTGGGTTTAAAGGGAGCGTAGGCCGTGAGGTAAGCGTGTTGTGAAATGTAGGCGCCCAACGTCTGCACTGCAGCGCGAACTGCCCCACTTGAGTGCGCGCAACGCCGGCGGAACTCGTCGTGTAGCGGTGAAATGCTTAGATATGACGAAGAACCCCGATTGCGAAGGCAGCTGGCGGGAGCGTAACTGACGCTGAAGCTCGAAAGCGCGGGTATCGA	75.9251	-1.19077	0.953012	-1.24949	0.211487	0.526629	Bacteria	Bacteroidota	Bacteroidia	Bacteroidales	Prevotellaceae	Prevotella	NA	FALSE	Prevotella
ASV_947	GGGCGTTATCCGGATTTATTGGGTTTAAAGGGAGCGTAGGCCGTGAGGTAAGCGTGTTGTGAAATGTAGGCGCCCAACGTCTGCACTGCAGCGCGAACTGCTTCACTTGAGTGCGCGCAACGCCGGCGGAACTCGTCGTGTAGCGGTGAAATGCTTAGATATGACGAAGAACCCCGATTGCGAAGGCAGCTGGCGGGAGCGTAACTGACGCTGAAGCTCGAAAGCGCGGGTATCGA	1.28906	-3.63288	3.38869	-1.07206	0.283692	0.595279	Bacteria	Bacteroidota	Bacteroidia	Bacteroidales	Prevotellaceae	Prevotella	NA	FALSE	Prevotella
ASV_100	GGGCGTTATCCGGATTTATTGGGTTTAAAGGGAGCGTAGGCCGTTTGGTAAGCGTGTTGTGAAATGTCGGGGCTCAACCTGGGCATTGCAGCGCGAACTGCCAGACTTGAGTGCGCAGGAAGTAGGCGGAATTCGTCGTGTAGCGGTGAAATGCTTAGATATGACGAAGAACTCCGATTGCGAAGGCAGCCTGCTGTAGCGCAACTGACGCTGAAGCTCGAAAGCGTGGGTATCGA	93.4992	0.695623	1.77258	0.392435	0.694737	0.89858	Bacteria	Bacteroidota	Bacteroidia	Bacteroidales	Prevotellaceae	Prevotella	stercorea	FALSE	Prevotella
ASV_545	GGGCGTTATCCGGATTTATTGGGTTTAAAGGGAGCGTAGGCCGTTTGGTAAGCGTGTTGTGAAATGTCGGGGCTCAACCTGGGCATTGCAGCGCGAACTGTCAGACTTGAGTGCGCAGGAAGTAGGCGGAATTCGTCGTGTAGCGGTGAAATGCTTAGATATGACGAAGAACTCCGATTGCGAAGGCAGCCTGCTGTAGCGCAACTGACGCTGAAGCTCGAAAGCGTGGGTATCGA	1.10636	-3.41347	3.38938	-1.00711	0.313884	0.607962	Bacteria	Bacteroidota	Bacteroidia	Bacteroidales	Prevotellaceae	Prevotella	NA	FALSE	Prevotella
ASV_135	GGGCGTTATCCGGATTTATTGGGTTTAAAGGGAGCGTAGGCCGTTTGTTAAGCGTGTTGTGAAATGTCGGGGCTCAACCTGGGCATTGCAGCGCGAACTGGCAGACTTGAGTGCGCGGGAAGTAGGCGGAATTCGTCGTGTAGCGGTGAAATGCTTAGATATGACGAAGAACTCCGATTGCGAAGGCAGCCTGCTGTAGCGTAACTGACGCTGAAGCTCGAAAGCGTGGGTATCGA	112.363	-1.53317	1.50096	-1.02146	0.307038	0.605778	Bacteria	Bacteroidota	Bacteroidia	Bacteroidales	Prevotellaceae	Prevotella	NA	FALSE	Prevotella
ASV_393	GGGCGTTATCCGGATTTATTGGGTTTAAAGGGAGCGTAGGCTGGAGATTAAGCGTGTTGTGAAATGTAGAGGCTCAACCTCTGCACTGCAGCGCGAACTGGTCTTCTTGAGTACGCACAACGTGGGCGGAATTCGTGGTGTAGCGGTGAAATGCTTAGATATCACGAAGAACTCCGATTGCGAAGGCAGCTCACGGGAGCGCAACTGACGCTGAAGCTCGAAAGTGCGGGTATCGA	1.13223	-3.45728	3.38924	-1.02008	0.307692	0.605778	Bacteria	Bacteroidota	Bacteroidia	Bacteroidales	Prevotellaceae	Prevotella	NA	FALSE	Prevotella
ASV_192	GGGCGTTATCCGGATTTATTGGGTTTAAAGGGAGCGTAGGCTGGAGATTAAGCGTGTTGTGAAATGTAGATGCTCAACATCTGCACTGCAGCGCGAACTGGTTTCCTTGAGTACGCACAAAGTGGGCGGAATTCGTGGTGTAGCGGTGAAATGCTTAGATATCACGAAGAACTCCGATTGCGAAGGCAGCTCACTGGAGCGCAACTGACGCTGAAGCTCGAAAGTGCGGGTATCGA	3.97281	-5.26139	3.3858	-1.55396	0.120195	0.386341	Bacteria	Bacteroidota	Bacteroidia	Bacteroidales	Prevotellaceae	Prevotella	NA	FALSE	Prevotella
ASV_106	GGGCGTTATCCGGATTTATTGGGTTTAAAGGGAGCGTAGGCTGTCCTTTAAGCGTGTTGTGAAATGTAGGCGCTCAACGCCTGCACTGCAGCGCGAACTGAAGGACTTGAGTGTGCACGACGCTGGCGGAATTCGTGGTGTAGCGGTGAAATGCTTAGATATCACGAAGAACTCCGATTGCGAAGGCAGCTGGCGAGAGCACAACTGACGCTGAAGCTCGAAAGTGCGGGTATCGA	33.6886	-9.34185	2.99886	-3.11513	0.00183861	0.0227123	Bacteria	Bacteroidota	Bacteroidia	Bacteroidales	Prevotellaceae	Prevotella	NA	TRUE	Prevotella
ASV_70	TAGCGTTATCCGGAATTACTGGGCGTAAAGGGTGCGTAGGTGGTTTCTTAAGTCAGAGGTGAAAGGCTACGGCTCAACCGTAGTAAGCCTTTGAAACTGGGAAACTTGAGTGCAGGAGAGGAGAGTGGAATTCCTAGTGTAGCGGTGAAATGCGTAGATATTAGGAGGAACACCAGTTGCGAAGGCGGCTCTCTGGACTGTAACTGACACTGAGGCACGAAAGCGTGGGGAGCAAA	112.532	-0.484822	0.541162	-0.89589	0.370311	0.66656	Bacteria	Bacillota	Clostridia	Clostridiales	Peptostreptococcaceae	Romboutsia	NA	FALSE	Romboutsia
ASV_185	TAGCGTTATCCGGATTTACTGGGCGTAAAGGGTGCGTAGGCGGTCTTTTAAGTCAGGAGTGAAAGGCTACGGCTCAACCGTAGTAAGCTCTTGAAACTGGAGGACTTGAGTGCAGGAGAGGAGAGTGGAATTCCTAGTGTAGCGGTGAAATGCGTAGATATTAGGAGGAACACCAGTAGCGAAGGCGGCTCTCTGGACTGTAACTGACGCTGAGGCACGAAAGCGTGGGGAGCAAA	49.3075	-0.182487	0.523257	-0.348752	0.727275	0.909094	Bacteria	Bacillota	Clostridia	Clostridiales	Peptostreptococcaceae	Intestinibacter	bartlettii	FALSE	Intestinibacter
ASV_255	TAGCGTTATCCGGATTTACTGGGCGTAAAGGGTGCGTAGGTGGTTTCTTAAGTCAGGAGTGAAAGGCTACGGCTCAACCGTAGTAAGCTCTTGAAACTGGGAAACTTGAGTGCAGGAGAGGAAAGTGGAATTCCTAGTGTAGCGGTGAAATGCGTAGATATTAGGAGGAACACCAGTAGCGAAGGCGGCTTTCTGGACTGTAACTGACACTGAGGCACGAAAGCGTGGGGAGCAAA	41.0932	0.729718	0.688803	1.0594	0.289417	0.597812	Bacteria	Bacillota	Clostridia	Clostridiales	Peptostreptococcaceae	Terrisporobacter	NA	FALSE	Terrisporobacter
ASV_219	TAGCGTTGTCCGGAATTACTGGGTGTAAAGGGAGCGCAGGTGGCAGTGCAAGTTGGATGTAAAATCTACGGGCTCAACCCGTATAAGCATTCAAAACTGTGCAGCTTGAGTGAAGTAGAGGTAGGTGGAATTTCCGGTGTAGCGGTGGAATGCGTAGATATCGGAAGGAACATCAGTGGCGAAGGCGACCTACTGGGCTTTAACTGACGCTGAGGCTCGAAAGCATGGGTAGCAAA	52.3557	-0.0724597	0.48834	-0.14838	0.882043	0.958958	Bacteria	Bacillota	Clostridia	Clostridiales	Ruminococcaceae	NA	NA	FALSE	Anaerofilum
ASV_337	TAGTGGTAGCAGTTTTTATTGGGCCTAAAGCGTCCGTAGCCGGTTTAATAAGTCTCTGGTGAAATCCTGCAGCTTAACTGTGGGAATTGCTGGAGATACTATTAGACTTGAGATCGGGAGAGGTTAGAGGTACTCCCAGGGTAGAGGTGAAATTCTGTAATCCTGGGAGGACCGCCTGTTGCGAAGGCGTCTGACTGGAACGATTCTGACGGTGAGGGACGAAAGCTAGGGGCGCG	16.6601	-0.192465	0.7976	-0.241306	0.809318	0.953029	Archaea	Methanobacteriota	Methanobacteria	Methanobacteriales	Methanobacteriaceae	Methanobrevibacter	NA	FALSE	Methanobrevibacter

## Sheet: RWUS_V9_DESeq
OTU_ID	ASV	baseMean	log2FoldChange	lfcSE	stat	pvalue	padj	Kingdom	Phylum	Class	Order	Family	Genus	Species	significant	BLAST_Genus
ASV_1	GGGCGTTATCCGGATTTATTGGGTTTAAAGGGAGCGTAGGCCGGAGATTAAGCGTGTTGTGAAATGTAGACGCTCAACGTCTGCACTGCAGCGCGAACTGGTTTCCTTGAGTACGCACAAAGTGGGCGGAATTCGTGGTGTAGCGGTGAAATGCTTAGATATCACGAAGAACTCCGATTGCGAAGGCAGCTCACTGGAGCGCAACTGACGCTGAAGCTCGAAAGTGCGGGTATCGA	4877.09	-2.82278	0.655113	-4.30884	1.64114409693615e-5	6.25548198383736e-5	Bacteria	Bacteroidota	Bacteroidia	Bacteroidales	Prevotellaceae	Prevotella	copri	TRUE	Prevotella
ASV_10	GGGCGTTATCCGGATTTATTGGGTTTAAAGGGAGCGTAGGCCGGAGATTAAGCGTGTTGTGAAATGTAGAGGCTCAACCTCTGCACTGCAGCGCGAACTGGTCTTCTTGAGTACGCACAACGTGGGCGGAATTCGTGGTGTAGCGGTGAAATGCTTAGATATCACGAAGAACTCCGATTGCGAAGGCAGCTCACGGGAGCGCAACTGACGCTGAAGCTCGAAAGTGCGGGTATCGA	941.123	-7.17804	0.856254	-8.38307	5.15647973730027e-17	4.38300777670523e-16	Bacteria	Bacteroidota	Bacteroidia	Bacteroidales	Prevotellaceae	Prevotella	NA	TRUE	Prevotella
ASV_100	GGGCGTTATCCGGATTTATTGGGTTTAAAGGGAGCGTAGGCCGTTTGGTAAGCGTGTTGTGAAATGTCGGGGCTCAACCTGGGCATTGCAGCGCGAACTGCCAGACTTGAGTGCGCAGGAAGTAGGCGGAATTCGTCGTGTAGCGGTGAAATGCTTAGATATGACGAAGAACTCCGATTGCGAAGGCAGCCTGCTGTAGCGCAACTGACGCTGAAGCTCGAAAGCGTGGGTATCGA	46.4581	-7.40184	1.4299	-5.17646	2.26140999142586e-7	1.01703623953015e-6	Bacteria	Bacteroidota	Bacteroidia	Bacteroidales	Prevotellaceae	Prevotella	stercorea	TRUE	Prevotella
ASV_101	AAGCGTTATCCGGAATTACTGGGTGTAAAGGGAGCGCAGGCGGGATAGCAAGTCAGCGGTGAAATGCATGGGCTTAACTCATGAGCTGCCGTTGAAACTGTTATTCTTGAGTGGAGTAGAGGCAGGCGGAATTCCGAGTGTAGCGGTGAAATGCGTAGATATTCGGAGGAACACCAGTGGCGAAGGCGGCCTGCTGGGCTCTAACTGACGCTGAGGCTCGAAAGTGTGGGGAGCAA	52.9044	-8.86647	1.10584	-8.01786	1.07607291850801e-15	8.54824281057764e-15	Bacteria	Bacillota	Clostridia	Clostridiales	Ruminococcaceae	NA	NA	TRUE	Eubacterium
ASV_1025	AAGCGTTATCCGGAATTATTGGGCGTAAAGAGTGCGTAGGTGGTTACCTAAGCAGGGGGTGAAAGGCACTGGCTTAACCAATGTCAGCCCCCTGAACTGGGCTACTTGAGTGCAGGAGAGGAAAGCGGAATTCCTAGTGTAGCGGTGAAATGCGTAGATATTAGGAGGAACACCAGTGGCGAAGGCGGCTTTCTGGACTGTAACTGACACTGAGGCACGAAAGTGTGGGGAGCAAA	1.81379	-4.21995	1.27515	-3.30939	9.3499794758224e-4	0.00265802	Bacteria	Bacillota	Clostridia	Clostridiales	Clostridiales_Incertae_Sedis_XIII	Mogibacterium	NA	TRUE	Ihubacter
ASV_103	AAGCGTTATCCGGATTTACTGGGTGTAAAGGGAGCGTAGACGGAGTGGCAAGTCTGATGTGAAAACCCGGGGCTCAACCCCGGGACTGCATTGGAAACTGTCAATCTAGAGTACCGGAGAGGTAAGCGGAATTCCTAGTGTAGCGGTGAAATGCGTAGATATTAGGAGGAACACCAGTGGCGAAGGCGGCTTACTGGACGGTAACTGACGTTGAGGCTCGAAAGCGTGGGGAGCAA	73.19	-0.954752	0.399179	-2.39179	0.0167666	0.0349304	Bacteria	Bacillota	Clostridia	Clostridiales	Lachnospiraceae	Ruminococcus2	NA	TRUE	Ruminococcus
ASV_1032	AAGCGTTGTCCGGATTTACTGGGTGTAAAGGGCGTGTAGGCGGGACTTTAGGTCAGATGTGAAATACCGAGGCTTAACTTCGGAGCTGCATTTGAAACCGGAGTTCTTGAGTGCCGGAGAGGAAAGCGGAATTCCTAGTGTAGCGGTGAAATGCGTAGATATTAGGAGGAACACCAGTGGCGAAGGCGGCTTTCTGGACGGTAACTGACGCTGAGGCGCGAAAGCGTGGGGAGCAA	1.73974	-4.16029	1.43278	-2.90364	0.00368855	0.00911415	Bacteria	Bacillota	Clostridia	Clostridiales	Ruminococcaceae	Clostridium_III	NA	TRUE	Ruminiclostridium
ASV_104	AAGCGTTGTCCGGAATTACTGGGTGTAAAGGGAGCGCAGGCGGGAAATCAAGTTGGATGTGAAATGTCGGGGCTTAACCCCGGAACTGCATCCAAAACTGATATTCTTGAGTGAAGTAGAGGTAGGCGGAATTCCGAGTGTAGCGGTGAAATGCGTAGATATTCGGAGGAACACCAGTGGCGAAGGCGGCCTACTGGGCTTTAACTGACGCTGAGGCTCGAAAGTGTGGGGAGCAA	94.2147	-2.0634	0.853681	-2.41707	0.0156461	0.0330826	Bacteria	Bacillota	Clostridia	Clostridiales	Ruminococcaceae	NA	NA	TRUE	Eubacterium
ASV_1045	AAGCGTTGTCCGGATTTACTGGGTGTAAAGGGCGTGTAGGCGGGACTGCAAGTCTGATGTGTAATCTGGTGGCTCAACCACCAAACTGCATTGGAAACTGTAGTTCTTGAGTATCGGAGAGGCAGGCGGAATTCCTAGTGTAGCGGTGAAATGCGTAGATATTAGGAAGAACACCAGTGGCGAAGGCGGCCTGCTGGACGACAACTGACGCTGAGGCGCGAAAGCGTGGGGAGCAA	1.22111	3.91491	1.3937	2.80901	0.00496937	0.0118651	Bacteria	Bacillota	Clostridia	Clostridiales	Ruminococcaceae	Sporobacter	NA	TRUE	Sporobacter
ASV_105	GAGCGTTATCCGGATTTATTGGGTTTAAAGGGAGCGTAGGTGGATTGTTAAGTCAGTTGTGAAAGTTTGCGGCTCAACCGTAAAATTGCAGTTGAAACTGGCAGTCTTGAGTACAGTAGAGGTGGGCGGAATTCGTGGTGTAGCGGTGAAATGCTTAGATATCACGAAGAACTCCGATTGCGAAGGCAGCTCACTAGACTGTTACTGACACTGATGCTCGAAAGTGTGGGTATCAA	44.3747	3.97979	1.06852	3.72458	1.9563992010798e-4	6.4716880550089e-4	Bacteria	Bacteroidota	Bacteroidia	Bacteroidales	Bacteroidaceae	Bacteroides	ovatus	TRUE	Bacteroides
ASV_1052	AAGCGTTATCCGGAATTACTGGGTGTAAAGGGTGAGTAGGCGGCATGGTAAGCCAGATGTGAAAGCCCGCAGCTTAACTGCGGGATTGCATTTGGAACTACTAAGCTAGAGTACAGGAGAGGAAAGCGGAATTCCTAGTGTAGCGGTGAAATGCGTAGATATTAGGAAGAACACCGGTGGCGAAGGCGGCTTTCTGGACTGAAACTGACGCTGAGGCACGAAAGCGTGGGGAGCGA	1.08185	-3.30941	0.97989	-3.37733	7.3192388831349e-4	0.00215272	Bacteria	Bacillota	Clostridia	Clostridiales	Lachnospiraceae	Clostridium_XlVb	NA	TRUE	Anaerotignum
ASV_106	GGGCGTTATCCGGATTTATTGGGTTTAAAGGGAGCGTAGGCTGTCCTTTAAGCGTGTTGTGAAATGTAGGCGCTCAACGCCTGCACTGCAGCGCGAACTGAAGGACTTGAGTGTGCACGACGCTGGCGGAATTCGTGGTGTAGCGGTGAAATGCTTAGATATCACGAAGAACTCCGATTGCGAAGGCAGCTGGCGAGAGCACAACTGACGCTGAAGCTCGAAAGTGCGGGTATCGA	54.6534	-26.3109	2.54601	-10.3342	4.93698310576204e-25	6.26333677596677e-24	Bacteria	Bacteroidota	Bacteroidia	Bacteroidales	Prevotellaceae	Prevotella	NA	TRUE	Prevotella
ASV_107	GAGCGTTAATCGGAATAACTGGGCGTAAAGGGCACGCAGGCGGTGACTTAAGTGAGGTGTGAAAGCCCCGGGCTTAACCTGGGAATTGCATTTCATACTGGGTCGCTAGAGTACTTTAGGGAGGGGTAGAATTCCACGTGTAGCGGTGAAATGCGTAGAGATGTGGAGGAATACCGAAGGCGAAGGCAGCCCCTTGGGAATGTACTGACGCTCATGTGCGAAAGCGTGGGGAGCAA	85.0153	-1.94777	0.643898	-3.02497	0.00248658	0.00650337	Bacteria	Pseudomonadota	Gammaproteobacteria	Pasteurellales	Pasteurellaceae	Haemophilus	parainfluenzae	TRUE	Haemophilus
ASV_1073	AAGCGTTGTCCGGATTTACTGGGTGTAAAGGGCGTGTAGGCGGAACTGCAAGTCAGATGTGAAATCCTGGGGCTCAACCCCGGAACTGCATTTGAAACTGTAGTCCTTGAGTATCGGAGAGGCAAGCGGAATTCCTAGTGTAGCGGTGAAATGCGTAGATATTAGGAGGAACACCAGTGGCGAAGGCGGCTTGCTGGACGACAACTGACGCTGAGGCGCGAAAGCGTGGGGAGCAA	1.58408	-4.0282	1.74657	-2.30634	0.0210914	0.042685	Bacteria	Bacillota	Clostridia	Clostridiales	Ruminococcaceae	Sporobacter	NA	TRUE	Sporobacter
ASV_108	GAGCGTTGTCCGGATTTACTGGGCGTAAAGGGAGCGTAGGCGGATTTTTAAGTGAGATGTGAAATACTCGGGCTTAACCTGAGTGCTGCATTTCAAACTGGAAGTCTAGAGTGCAGGAGAGGAGAAGGGAATTCCTAGTGTAGCGGTGAAATGCGTAGAGATTAGGAAGAACACCAGTGGCGAAGGCGCTTCTCTGGACTGTAACTGACGCTGAGGCTCGAAAGCGTGGGGAGCAA	84.7471	-3.24439	0.60931	-5.3247	1.01121392407507e-7	4.69689527575853e-7	Bacteria	Bacillota	Clostridia	Clostridiales	Clostridiaceae_1	Clostridium_sensu_stricto	NA	TRUE	Clostridium
ASV_109	GAGCGTTGTCCGGAATTACTGGGTGTAAAGGGAGCGTAGGCGGGATTGCAAGTCAGATGTGAAAACTATGGGCTTAACCCATAGACTGCATTTGAAACTGTAGTTCTTGAGTGAAGTAGAGGTAAGCGGAATTCCTAGTGTAGCGGTGAAATGCGTAGATATTAGGAGGAACATCGGTGGCGAAGGCGGCTTACTGGGCTTTTACTGACGCTGAGGCTCGAAAGCGTGGGGAGCAA	78.1363	-3.96212	0.96174	-4.11974	3.79294330971848e-5	1.3719156652173e-4	Bacteria	Bacillota	Clostridia	Clostridiales	Ruminococcaceae	Ruminococcus	champanellensis	TRUE	Ruminococcus
ASV_11	AAGCGTTGTCCGGAATTATTGGGCGTAAAGCGCGCGCAGGCGGCTTCTTAAGTCCATCTTAAAAGTGCGGGGCTTAACCCCGTGATGGGATGGAAACTGAGAGGCTGGAGTATCGGAGAGGAAAGTGGAATTCCTAGTGTAGCGGTGAAATGCGTAGAGATTAGGAAGAACACCGGTGGCGAAGGCGACTTTCTGGACGACAACTGACGCTGAGGCGCGAAAGCGTGGGGAGCAAA	561.179	-3.55071	0.791689	-4.48498	7.29217703630021e-6	2.91002369993201e-5	Bacteria	Bacillota	Negativicutes	Selenomonadales	Veillonellaceae	Dialister	NA	TRUE	Dialister
ASV_110	GAGCGTTATCCGGATTTATTGGGTTTAAAGGGAGCGTAGGCGGGCTGTTAAGTCAGCGGTCAAATGTCAGGGCCCAACCTTGGCATGCCGTTGATACTGGCGGCCTTGAGTTCACACAAGGAAGGTGGAATTCGTCGTGTAGCGGTGAAATGCTTAGATATGACGAAGAACTCCGATTGCGAAGGCAGCCTTCTGGGGTGTTACTGACGCTGAGGCTCGAAAGTGCGGGAATCAAA	113.351	-27.4374	1.08525	-25.2821	5.0301573387976095e-141	1.42521124599266e-138	Bacteria	Bacteroidota	Bacteroidia	Bacteroidales	Prevotellaceae	Paraprevotella	NA	TRUE	Paraprevotella
ASV_111	GAGCGTTGTCCGGAATTATTGGGCGTAAAGAGCATGTAGGCGGCTTAATAAGTCGAGCGTGAAAATGCGGGGCTCAACCCCGTATGGCGCTGGAAACTGTTAGGCTTGAGTGCAGGAGAGGAAAGGGGAATTCCCAGTGTAGCGGTGAAATGCGTAGATATTGGGAGGAACACCAGTGGCGAAGGCGCCTTTCTGGACTGTGTCTGACGCTGAGATGCGAAAGCCAGGGTAGCGAA	50.0996	11.5601	1.18152	9.78408	1.31782919966538e-22	1.4935397596207601e-21	Bacteria	Bacillota	Negativicutes	Selenomonadales	Acidaminococcaceae	Phascolarctobacterium	faecium	TRUE	Phascolarctobacterium
ASV_1116	GAGCGTTATCCGGAATTACTGGGTGTAAAGGGTGTGTAGGCGGGCGAGCAAGTCAGATGTGAAACCTATGGGCTCAACCCATAGCCTGCATTTGAAACTGTTCGTCTTGAGCGTGGGAGAGGTAAACGGAATTCCCGGTGTAGCGGTGAAATGCGTAGATATCGGGAGGAACACCAGTGGCGAAGGCGGTTTACTGGAACATGACTGACGCTGAGACACGAAAGCGTGGGGAGCAA	1.56542	-4.01021	1.74259	-2.3013	0.0213748	0.0431558	Bacteria	Bacillota	Clostridia	Clostridiales	Ruminococcaceae	Intestinimonas	NA	TRUE	Intestinimonas
ASV_1119	AAGCGTTGTCCGGATTTACTGGGTGTAAAGGGCGTGCAGCCGGGCATGCAAGTCAGATGTGAAATCCATGGGCTTAACCCATGAACTGCATTTGAAACTGTGTGTCTTGAGTGCCGGAGAGGTAATCGGAATTCCTTGTGTAGCGGTGAAATGCGTAGATATAAGGAAGAACACCAGTGGCGAAGGCGGATTACTGGACGGTAACTGACGGTGAGGCGCGAAAGCGTGGGGAGCAA	2.22493	-4.50737	1.57742	-2.85744	0.00427073	0.0103128	Bacteria	Bacillota	Clostridia	Clostridiales	Ruminococcaceae	Oscillibacter	NA	TRUE	Oscillibacter
ASV_113	AAGCGTTATCCGGATTTACTGGGTGTAAAGGGCGCGCAGGCGGGCCGGCAAGTTGGAAGTGAAATCCGGGGGCTTAACCCCCGAACTGCTTTCAAAACTGCTGGTCTTGAGTGATGGAGAGGCAGGCGGAATTCCGTGTGTAGCGGTGAAATGCGTAGATATACGGAGGAACACCAGTGGCGAAGGCGGCCTGCTGGACATTAACTGACGCTGAGGCGCGAAAGCGTGGGGAGCAA	67.176	-1.5526	0.623382	-2.49061	0.0127526	0.0276522	Bacteria	Bacillota	Clostridia	Clostridiales	Ruminococcaceae	Butyricicoccus	NA	TRUE	Agathobaculum
ASV_1133	AAGCGTTGTCCGGATTTACTGGGTGTAAAGGGCGTGCAGCCGGGTCTGCAAGTCAGATGTGAAATCCGCGGGCTTAACCCGCGAACTGCATTTGAAACTGCAGGTCTTGAGTATCGGAGAGGTAATCGGAATTCCTAGTGTAGCGGTGAAATGCGTAGATATTAGGAAGAACACCAGTGGCGAAGGCGGATTACTGGACGACAACTGACGGTGAGGCGCGAAAGCGTGGGGAGCAA	1.46465	-3.918	1.1675	-3.3559	7.9106943813373e-4	0.00230277	Bacteria	Bacillota	Clostridia	Clostridiales	Ruminococcaceae	Oscillibacter	NA	TRUE	Oscillibacter
ASV_114	AAGCGTTATCCGGATTTATTGGGTTTAAAGGGTGCGTAGGCGGTTTGATAAGTTAGAGGTGAAATCCCGGGGCTTAACTCCGGAACTGCCTCTAATACTGTTAGACTAGAGAGTAGTTGCGGTAGGCGGAATGTATGGTGTAGCGGTGAAATGCTTAGAGATCATACAGAACACCGATTGCGAAGGCAGCTTACCAAACTATATCTGACGTTGAGGCACGAAAGCGTGGGGAGCAA	39.9428	6.56204	1.0197	6.43529	1.2323500959759e-10	7.48212558271084e-10	Bacteria	Bacteroidota	Bacteroidia	Bacteroidales	Rikenellaceae	Alistipes	NA	TRUE	Alistipes
ASV_115	AAGCGTTGTCCGGATTTACTGGGTGTAAAGGGCGTGTAGCCGGGTCGGCAAGTCAGATGTGAAATCCACGGGCTTAACTCGTGAACTGCATTTGAAACTGTTGATCTTGAGTATCGGAGAGGCAATCGGAATTCCTAGTGTAGCGGTGAAATGCGTAGATATTAGGAGGAACACCAGTGGCGAAGGCGGATTGCTGGACGACAACTGACGGTGAGGCGCGAAAGCGTGGGGAGCAA	50.6662	-3.69935	0.880319	-4.20228	2.64238003714627e-5	9.72304342672872e-5	Bacteria	Bacillota	Clostridia	Clostridiales	Ruminococcaceae	NA	NA	TRUE	Oscillibacter
ASV_116	GGGCGTTATCCGGATTTATTGGGTTTAAAGGGAGCGTAGGCCGTCTGGTAAGCGTGTTGTGAAATGTCGGGGCTCAACCTGGGCATTGCAGCGCGAACTGTCAGACTTGAGTGCGCGGGAAGTAGGCGGAATTCGTCGTGTAGCGGTGAAATGCTTAGATATGACGAAGAACTCCGATTGCGAAGGCAGCCTGCTGTAGCGCAACTGACGCTGAAGCTCGAAAGCGTGGGTATCGA	154.175	-9.35405	1.06493	-8.7837	1.5818986021546099e-18	1.44582130304453e-17	Bacteria	Bacteroidota	Bacteroidia	Bacteroidales	Prevotellaceae	Prevotella	NA	TRUE	Prevotella
ASV_117	AAGCGTTATCCGGATTTACTGGGTGTAAAGGGTGCGTAGGCGGCTTGGTAAGTCAGATGTGAAATGTATGGGCTCAACCCATGCACTGCATTTGAAACTATTGAGCTTGAGTGAAGTAGAGGTAGGCGGAATTCCCTGTGTAGCGGTGAAATGCGTAGAGATAGGGAGGAACACCAGTGGCGAAGGCGGCCTACTGGGCTTTAACTGACGCTGAGGCACGAAAGCGTGGGTAGCAA	48.6682	-5.82331	0.75546	-7.7083	1.2750762000623501e-14	9.67691758975889e-14	Bacteria	Bacillota	Clostridia	Clostridiales	Ruminococcaceae	NA	NA	TRUE	Ruminococcus
ASV_1173	AAGCGTTGTCCGGAATGACTGGGCGTAAAGGGCGCGTAGGCGGCTTTTTAAGTTAGAAGTGGAAGTCCTGCTTTCAAGGTGGGAATTGCTTTTAATACTGGAAGGCTTGAGTGCAGAAGAGGTAAGTGGAATTCCCAGTGTAGCGGTGAAATGCGTAGAGATTGGGAAGAACACCAGTGGCGAAGGCGACTTACTGGGCTGTAACTGACGCTGAGGCGCGAAAGCGTGGGGAGCAA	1.10776	-3.51155	1.08601	-3.23346	0.00122302	0.00338621	Bacteria	Bacillota	Clostridia	Clostridiales	Gracilibacteraceae	Gracilibacter	NA	TRUE	Gracilibacter
ASV_119	AAGCGTTGTCCGGAATTACTGGGTGTAAAGGGAGCGCAGGCGGGAAAGCAAGTTGGAAGTGAAATCCATGGGCTCAACCCATGAACTGCTTTCAAAACTGTTTTTCTTGAGTAGTGCAGAGGTAGGCGGAATTCCCGGTGTAGCGGTGGAATGCGTAGATATCGGGAGGAACACCAGTGGCGAAGGCGGCCTACTGGGCACCAACTGACGCTGAGGCTCGAAAGTGTGGGTAGCAA	112.141	-10.1659	0.695953	-14.6071	2.52903817342723e-48	5.97134013170319e-47	Bacteria	Bacillota	Clostridia	Clostridiales	Ruminococcaceae	Faecalibacterium	prausnitzii	TRUE	Faecalibacterium
ASV_1194	AAGCGTTATCCGGATTTACTGGGTGTAAAGGGAGTGTAGGTGGCATGGCAAGCCAGAAGTGAAAGCCCGTGGCTCAACTACGGGACTGCTTTTGGAACTGTTGTGCTGGAGTGCAGGAGGGGTAAGCGGAATTCCTGGTGTAGCGGTGAAATGCGTAGATATCAGGAGGAACACCGGTGGCGAAGGCGGCTTACTGGACTGTAACTGACACTGAGGCTCGAAAGCGTGGGGAGCAA	1.12299	-3.53857	1.21912	-2.90255	0.00370136	0.00911929	Bacteria	Bacillota	Clostridia	Clostridiales	Lachnospiraceae	NA	NA	TRUE	Lachnoclostridium
ASV_122	AGGCGTTATCCGGATTTATTGGGTTTAAAGGGAGCGTAGGCCGCCCCTTAAGCGTGTTGTGAAATGCCGCGGCTCAACCGTGGCACTGCAGCGCGAACTGGGGGGCTTGAGTGCACGCAACGCAGGCGGAATTCGTGGTGTAGCGGTGAAATGCTTAGATATCACGAAGAACTCCGATTGCGAAGGCAGCTTGCGGGAGTGCGACTGACGCTGAAGCTCGAAGGTGCGGGTATCGA	60.8743	-9.6794	1.15369	-8.38994	4.86399031684986e-17	4.17615330234584e-16	Bacteria	Bacteroidota	Bacteroidia	Bacteroidales	Prevotellaceae	Prevotella	NA	TRUE	Prevotella
ASV_123	GGGCGTTATCCGGATTTATTGGGTTTAAAGGGAGCGCAGGCCGTGGGTTAAGCGTGTCGTGAAATTCCGTCGCTCAACGGCGGACGTGCGGCGCGAACTGGTCCACTTGAGTACGCGGGACGTTGGCGGAATTCGTGGTGTAGCGGTGAAATGCTTAGATATCACGAAGAACTCCGATTGCGAAGGCAGCTGACGGTAGCGCAACTGACGCTGAGGCTCGAAAGTGCGGGTATCGA	86.1016	-9.3558	1.41923	-6.59217	4.3345372410177697e-11	2.66982366294573e-10	Bacteria	Bacteroidota	Bacteroidia	Bacteroidales	Prevotellaceae	Prevotella	NA	TRUE	Prevotella
ASV_124	AAGCGTTATCCGGATTTACTGGGTGTAAAGGGTGCGTAGGTGGCAGTGCAAGTCAGATGTGAAAGGCCGGGGCTCAACCCCGGAGCTGCATTTGAAACTGCTCGGCTAGAGTACAGGAGAGGCAGGCGGAATTCCTAGTGTAGCGGTGAAATGCGTAGATATTAGGAGGAACACCAGTGGCGAAGGCGGCCTGCTGGACTGTTACTGACACTGAGGCACGAAAGCGTGGGGAGCAA	56.2774	2.62589	0.554673	4.73411	2.200135043968e-6	9.21238811513694e-6	Bacteria	Bacillota	Clostridia	Clostridiales	Lachnospiraceae	NA	NA	TRUE	Anaerobutyricum
ASV_1264	AAGCGTTGTCCGGATTTACTGGGTGTAAAGGGCGCGTAGGCGGGAGAGCAAGTCAGATGTGAAATCCATGGGCTTAACCCATGAACTGCATTTGAAACTGCCCTTCTTGAGTGTCGGAGAGGTAGACGGAATTCCAAGTGTAGCGGTGAAATGCGTAGATATTTGGAGGAACACCAGTGGCGAAGGCGGTCTACTGGACGATAACTGACGCTGAGGCGCGAAAGCGTGGGGAGCAA	0.913831	-3.24214	1.11852	-2.89859	0.0037485	0.00920874	Bacteria	Bacillota	Clostridia	Clostridiales	Ruminococcaceae	NA	NA	TRUE	Sporobacter
ASV_129	AAGCGTTGTCCGGATTTACTGGGTGTAAAGGGCGCGTAGGCGGACTGTCAAGTCAGTCGTGAAATACCGGGGCTTAACCCCGGGGCTGCGATTGAAACTGACAGCCTTGAGTATCGGAGAGGAAAGCGGAATTCCTAGTGTAGCGGTGAAATGCGTAGATATTAGGAGGAACACCAGTGGCGAAGGCGGCTTTCTGGACGACAACTGACGCTGAGGCGCGAAAGTGTGGGGAGCAA	37.825	3.25825	0.585496	5.56493	2.62254708172998e-8	1.326883940161e-7	Bacteria	Bacillota	Clostridia	Clostridiales	Ruminococcaceae	NA	NA	TRUE	Monoglobus
ASV_132	GGGCGTTATCCGGATTTATTGGGTTTAAAGGGAGCGTAGGCCGGAGATTAAGCGTGTTGTGAAATGTAGGTGCTCAACATCTGCACTGCAGCGCGAACTGGTTTCCTTGAGTACGCACAAAGTGGGCGGAATTCGTGGTGTAGCGGTGAAATGCTTAGATATCACGAAGAACTCCGATTGCGAAGGCAGCTCACTGGAGCGCAACTGACGCTGAAGCTCGAAAGTGCGGGTATCGA	130.182	-27.7661	1.83862	-15.1016	1.58020902218265e-51	4.47725889618419e-50	Bacteria	Bacteroidota	Bacteroidia	Bacteroidales	Prevotellaceae	Prevotella	NA	TRUE	Prevotella
ASV_133	GAGCGTTGTCCGGATTTACTGGGCGTAAAGGGAGCGTAGGCGGACTTTTAAGTGAGATGTGAAATACCCGGGCTCAACTTGGGTGCTGCATTTCAAACTGGAAGTCTAGAGTGCAGGAGAGGAGAATGGAATTCCTAGTGTAGCGGTGAAATGCGTAGAGATTAGGAAGAACACCAGTGGCGAAGGCGATTCTCTGGACTGTAACTGACGCTGAGGCTCGAAAGCGTGGGGAGCAA	52.5673	-3.05829	0.557803	-5.48275	4.18771068289964e-8	2.05754571125127e-7	Bacteria	Bacillota	Clostridia	Clostridiales	Clostridiaceae_1	Clostridium_sensu_stricto	NA	TRUE	Clostridium
ASV_1339	GAGCGTTGTCCGGAATTACTGGGTGTAAAGGGAGTGTAGGCGGGATCATAAGTTGCGTGTGAAATGCAGGGGCTCAACCCCTGAACTGCGCGCAAAACTGTGGTTCTTGAGTGAAGTAGAGGCAGGCGGAATTCCCGGTGTAGCGGTGGAATGCGTAGATATCGGGAGGAACACCAGTGGCGAAGGCGGCCTGCTGGGCTTTTACTGACGCTGAGGCTCGAAAGCATGGGGAGCAA	0.747854	3.06504	1.11401	2.75136	0.00593485	0.013897	Bacteria	Bacillota	Clostridia	Clostridiales	Ruminococcaceae	NA	NA	TRUE	NA
ASV_135	GGGCGTTATCCGGATTTATTGGGTTTAAAGGGAGCGTAGGCCGTTTGTTAAGCGTGTTGTGAAATGTCGGGGCTCAACCTGGGCATTGCAGCGCGAACTGGCAGACTTGAGTGCGCGGGAAGTAGGCGGAATTCGTCGTGTAGCGGTGAAATGCTTAGATATGACGAAGAACTCCGATTGCGAAGGCAGCCTGCTGTAGCGTAACTGACGCTGAAGCTCGAAAGCGTGGGTATCGA	79.7249	-26.9484	1.24217	-21.6946	2.3058623462079398e-104	2.79997570610964e-102	Bacteria	Bacteroidota	Bacteroidia	Bacteroidales	Prevotellaceae	Prevotella	NA	TRUE	Prevotella
ASV_138	AAGCGTTAATCGGAATTACTGGGCGTAAAGCGCACGCAGGCGGTCTGTCAAGTCGGATGTGAAATCCCCGGGCTCAACCTGGGAACTGCATTCGAAACTGGCAGGCTAGAGTCTTGTAGAGGGGGGTAGAATTCCAGGTGTAGCGGTGAAATGCGTAGAGATCTGGAGGAATACCGGTGGCGAAGGCGGCCCCCTGGACAAAGACTGACGCTCAGGTGCGAAAGCGTGGGGAGCAA	42.8395	-5.48673	0.998889	-5.49283	3.95543655072428e-8	1.95472155123002e-7	Bacteria	Pseudomonadota	Gammaproteobacteria	Enterobacteriales	Enterobacteriaceae	Enterobacter	NA	TRUE	Ambiguous
ASV_1395	AAGCGTTGTCCGGATTTACTGGGTGTAAAGGGCGTGTAGGCGGGAAGATAAGTCAGGCGTGAAAACCAGAGGCTCAACCTCTGGCCTGCGTTTGAAACTGTTTTTCTTGAGTACTGGAGAGGTTGACGGAATTCCTAGTGTAGCGGTGAAATGCGTAGATATTAGGAGGAACACCAGTGGCGAAGGCGGTCAACTGGACAGCAACTGACGCTGAGGCGCGAAAGCGTGGGGAGCAA	0.750423	-2.9675	1.14868	-2.58341	0.0097828	0.0219403	Bacteria	Bacillota	Clostridia	Clostridiales	Ruminococcaceae	NA	NA	TRUE	NA
ASV_14	GGGCGTTATCCGGATTTATTGGGTTTAAAGGGAGCGTAGGCCGCAGGTTAAGCGTGTTGTGAAATGTAGGGGCTCAACCTCTGCACTGCAGCGCGAACTGGCTTGCTTGAGTACGCACAACGTGGGCGGAATTCGTGGTGTAGCGGTGAAATGCTTAGATATCACGAAGAACTCCGATTGCGAAGGCAGCTCACGGGAGCGCAACTGACGCTGAAGCTCGAAAGTGCGGGTATCGA	1028.91	-8.35926	1.07257	-7.79368	6.508427233021651e-15	5.02923922551673e-14	Bacteria	Bacteroidota	Bacteroidia	Bacteroidales	Prevotellaceae	Prevotella	NA	TRUE	Prevotella
ASV_142	GAGCGTTAATCGGAATTACTGGGCGTAAAGGGTGCGCAGGCGGTTGAGTAAGACAGATGTGAAATCCCCGAGCTTAACTCGGGAATGGCATATGTGACTGCTCGACTAGAGTGTGTCAGAGGGAGGTGGAATTCCACGTGTAGCAGTGAAATGCGTAGATATGTGGAAGAACACCGATGGCGAAGGCAGCCTCCTGGGACATAACTGACGCTCAGGCACGAAAGCGTGGGGAGCAA	40.8124	5.1782	1.01325	5.1105	3.21302580988911e-7	1.42243330125299e-6	Bacteria	Pseudomonadota	Betaproteobacteria	Burkholderiales	Sutterellaceae	Parasutterella	excrementihominis	TRUE	Parasutterella
ASV_143	AAGCGTTGTCCGGATTTACTGGGTGTAAAGGGCGTGTAGCCGGGAAGGCAAGTCAGATGTGAAATCCACGGGCTCAACTCGTGAACTGCATTTGAAACTGTTTTTCTTGAGTATCGGAGAGGCAATCGGAATTCCTAGTGTAGCGGTGAAATGCGTAGATATTAGGAGGAACACCAGTGGCGAAGGCGGATTGCTGGACGACAACTGACGGTGAGGCGCGAAAGCGTGGGGAGCAA	39.7578	2.1122	0.881525	2.39608	0.0165717	0.0346944	Bacteria	Bacillota	Clostridia	Clostridiales	Ruminococcaceae	Oscillibacter	NA	TRUE	Oscillibacter
ASV_146	AAGCGTTATCCGGATTTACTGGGTGTAAAGGGAGCGTAGACGGCTGTGTAAGTCTGAAGTGAAAGCCCGGGGCTCAACCCCGGGACTGCTTTGGAAACTATGCAGCTAGAGTGTCGGAGAGGTAAGTGGAATTCCCAGTGTAGCGGTGAAATGCGTAGATATTGGGAGGAACACCAGTGGCGAAGGCGGCTTACTGGACGATGACTGACGTTGAGGCTCGAAAGCGTGGGGAGCAA	44.2951	0.961072	0.32429	2.96362	0.00304046	0.00778431	Bacteria	Bacillota	Clostridia	Clostridiales	Lachnospiraceae	Coprococcus	comes	TRUE	Coprococcus
ASV_148	AAGCGTTATCCGGATTTACTGGGTGTAAAGGGAGCGTAGACGGTGAGACAAGTCTGAAGTGAAATCCCGGGGCTCAACCCCGGAACTGCTTTGGAAACTGCCTGACTAGAGTGCAGGAGAGGTAAGTGGAATTCCTAGTGTAGCGGTGAAATGCGTAGATATTAGGAGGAACACCAGTGGCGAAGGCGGCTTACTGGACTGTAACTGACGTTGAGGCTCGAAAGCGTGGGGAGCAA	38.9631	-8.64047	0.710915	-12.154	5.4610183763505395e-34	9.4731951426489e-33	Bacteria	Bacillota	Clostridia	Clostridiales	Lachnospiraceae	NA	NA	TRUE	Hungatella
ASV_149	AAGCGTTATCCGGATTTACTGGGTGTAAAGGGAGCGCAGACGGCGATGCAAGTCTGGAGTGAAAGCCCGGGGCTCAACCCCGGGACTGCTTTGGAAACTGTATGGCTAGAGTGCTGGAGAGGCAAGCGGAATTCCTAGTGTAGCGGTGAAATGCGTAGATATTAGGAAGAACACCAGTGGCGAAGGCGGCTTGCTGGACAGTAACTGACGTTCAGGCTCGAAAGCGTGGGGAGCAA	39.9272	0.964076	0.290534	3.3183	9.0568448609629e-4	0.00259919	Bacteria	Bacillota	Clostridia	Clostridiales	Lachnospiraceae	NA	NA	TRUE	Lachnoclostridium/ Lacrimispora
ASV_15	AAGCGTTGTCCGGAATTACTGGGTGTAAAGGGAGCGCAGGCGGACCGGCAAGTTGGAAGTGAAAACTATGGGCTCAACCCATAAATTGCTTTCAAAACTGCTGGCCTTGAGTAGTGCAGAGGTAGGTGGAATTCCCGGTGTAGCGGTGGAATGCGTAGATATCGGGAGGAACACCAGTGGCGAAGGCGACCTACTGGGCACCAACTGACGCTGAGGCTCGAAAGCATGGGTAGCAA	324.063	0.990776	0.377026	2.62787	0.00859207	0.0194236	Bacteria	Bacillota	Clostridia	Clostridiales	Ruminococcaceae	Gemmiger	formicilis	TRUE	Gemmiger
ASV_150	AAGCGTTATCCGGATTTACTGGGTGTAAAGGGAGCGTAGACGGCATGGCAAGTCTGATGTGAAAATCCCGGGCTCAACCCGGGAACTGCATTGGAAACTGTTAAGCTAGAGTGCAGGAGAGGTAAGTGGAATTCCTAGTGTAGCGGTGAAATGCGTAGATATTAGGAGGAACACCAGTGGCGAAGGCGGCTTACTGGACTGTAACTGACGTTGAGGCTCGAAAGCGTGGGGAGCAA	70.3635	-26.9382	1.09436	-24.6153	8.654164095790139e-134	1.8390098703553999e-131	Bacteria	Bacillota	Clostridia	Clostridiales	Lachnospiraceae	NA	NA	TRUE	Enterocloster
ASV_152	GAGCGTTATCCGGATTTATTGGGTTTAAAGGGTGCGTAGGTTGTTTTTTAAGTCAGCGGTGAAAGTTTGTGGCTTAACCATAAAATTGCCGTTGAAACTGGGGAACTTGAGTGTGTTTGAGGTAGGCGGAATGCGTGGTGTAGCGGTGAAATGCATAGATATCACGCAGAACTCCAATTGCGAAGGCAGCTTACTAAACCATAACTGACACTGAAGCACGAAAGCGTGGGGATCAA	27.1501	-6.74465	0.95612	-7.05419	1.7360856036740398e-12	1.1805382104983499e-11	Bacteria	Bacteroidota	Bacteroidia	Bacteroidales	Porphyromonadaceae	Parabacteroides	NA	TRUE	Parabacteroides
ASV_154	GAGCGTTGTCCGGAATTACTGGGTGTAAAGGGAGCGTAGGCGGGATCTTAAGTCAGGTGTGAAAACTATGGGCTCAACCCATAGACTGCACTTGAAACTGAGGTTCTTGAGTGAAGTAGAGGCAGGCGGAATTCCTAGTGTAGCGGTGAAATGCGTAGATATTAGGAGGAACATCAGTGGCGAAGGCGGCCTGCTGGGCTTTTACTGACGCTGAGGCTCGAAAGCGTGGGGAGCAA	27.8717	-7.41315	0.883572	-8.38998	4.86228584620879e-17	4.17615330234584e-16	Bacteria	Bacillota	Clostridia	Clostridiales	Ruminococcaceae	Ruminococcus	NA	TRUE	Ruminococcus
ASV_155	GAGCGTTATCCGGATTTATTGGGTTTAAAGGGTGCGTAGGCGGGGTGGTAAGTCAGCCGTGAAATGTCCACGCTCAACGTGGAACGTGCGTTTGATACTGCCGTCCTTGAATGCGGATGCCGTGGGAGGAATGTGTGGTGTAGCGGTGAAATGCATAGATATCACACAGAACACCGATTGCGAAGGCATCTCACGAATCCGCAATTGACGCTGAGGCACGAAAGCGCGGGTATCGA	12.1613	-24.457	2.31248	-10.5761	3.8464460100095396e-26	5.029967859243249e-25	Bacteria	Bacteroidota	Bacteroidia	Bacteroidales	Porphyromonadaceae	Falsiporphyromonas	NA	TRUE	Spongiimonas
ASV_156	GAGCGTTATCCGGATTTACTGGGTGTAAAGGGCGCGTAGGCGGGAATGCAAGTCAGATGTGAAATCCAAGGGCTCAACCCTTGAACTGCATTTGAAACTGTATTTCTTGAGTGTCGGAGAGGTTGACGGAATTCCTAGTGTAGCGGTGAAATGCGTAGATATTAGGAGGAACACCAGTGGCGAAGGCGGTCAACTGGACGATAACTGACGCTGAGGCGCGAAAGCGTGGGGAGCAA	27.9951	3.37153	1.42742	2.36198	0.0181778	0.0373216	Bacteria	Bacillota	Clostridia	Clostridiales	Ruminococcaceae	NA	NA	TRUE	NA
ASV_157	AAGCGTTGTTCGGAATCACTGGGCGTAAAGCGTGCGTAGGCGGTTTCGTAAGTCGTGTGTGAAAGGCGGGGGCTCAACCCCCGGACTGCACATGATACTGCGAGACTAGAGTAATGGAGGGGGAACCGGAATTCTCGGTGTAGCAGTGAAATGCGTAGATATCGAGAGGAACACTCGTGGCGAAGGCGGGTTCCTGGACATTAACTGACGCTGAGGCACGAAGGCCAGGGGAGCGA	4.04526	22.3541	2.74797	8.13476	4.12760731487271e-16	3.37352520927097e-15	Bacteria	Verrucomicrobiota	Verrucomicrobiae	Verrucomicrobiales	Verrucomicrobiaceae	Akkermansia	NA	TRUE	Akkermansia
ASV_158	GGGCGTTATCCGGATTTATTGGGTTTAAAGGGAGCGTAGGCCGCCCCTTAAGCGTGTTGTGAAATGCCGCGGCTCAACCGTGGCACTGCAGCGCGAACTGGGGGGCTTGAGTGCACGCAACGCAGGCGGAATTCGTGGTGTAGCGGTGAAATGCTTAGATATCACGAAGAACTCCGATTGCGAAGGCAGCTTGCGGGAGTGCGACTGACGCTGAAGCTCGAAGGTGCGGGTATCGA	57.7382	-23.2147	1.46141	-15.8851	8.034816446101419e-57	2.6267669150716196e-55	Bacteria	Bacteroidota	Bacteroidia	Bacteroidales	Prevotellaceae	Prevotella	NA	TRUE	Prevotella
ASV_159	GAGCGTTATCCGGATTTATTGGGTTTAAAGGGTGCGTAGGCGGCAAGGTAAGTCAGCGGTGAAAGACCAGGGCTCAACTCTGGAAGTGCCGTTGATACTGTCTGGCTAGAATGATTCCGCCGTGGGAGGAATGAGTAGTGTAGCGGTGAAATGCATAGATATTACTCAGAACACCGATTGCGAAGGCATCTCACGAGGGGTTCATTGACGCTGAGGCACGAAAGCGTGGGGATCGA	24.0027	-25.4763	1.7694	-14.3983	5.3024189327365e-47	1.1556554084169299e-45	Bacteria	Bacteroidota	Bacteroidia	Bacteroidales	Marinilabiliaceae	NA	NA	TRUE	Pedobacter
ASV_160	GAGCGTTATCCGGATTTATTGGGTTTAAAGGGAGCGCAGACGGGACTTTAAGTCAGCTGTGAAATTTTCCGGCTCAACCGGGAAACTGCAGTTGATACTGGCGTCCTTGAGTACGGTCGAGGCAGGCGGAATTCGTGGTGTAGCGGTGAAATGCTTAGATATCACGAAGAACCCCGATTGCGAAGGCAGCCTGCCAGACCGCAACTGACGTTCATGCTCGAAAGTGCGGGTATCAA	51.4871	-8.55494	0.92588	-9.2398	2.4696370593916297e-20	2.46963705939163e-19	Bacteria	Bacteroidota	Bacteroidia	Bacteroidales	Bacteroidaceae	Bacteroides	NA	TRUE	Bacteroides/ Phocaeicola
ASV_163	AAGCGTTATCCGGATTTACTGGGTGTAAAGGGCGCGCAGGCGGGCCGGTAAGTTGGAAGTGAAATCTATGGGCTTAACCCATAAACTGCTTTCAAAACTGCTGGTCTTGAGTGATGGAGAGGCAGGCGGAATTCCGTGTGTAGCGGTGAAATGCGTAGATATACGGAGGAACACCAGTGGCGAAGGCGGCCTGCTGGACATTAACTGACGCTGAGGCGCGAAAGCGTGGGGAGCAA	31.6962	4.42754	1.03941	4.25967	2.04731761794655e-5	7.66616729187033e-5	Bacteria	Bacillota	Clostridia	Clostridiales	Ruminococcaceae	Butyricicoccus	NA	TRUE	Agathobaculum/ Butyricicoccus
ASV_164	GGGCGTTATCCGGATTTATTGGGTTTAAAGGGAGCGCAGGCCGCCGGGCAAGCGTGTTGTGAAATGCAGTCGCTCAACGTCTGCACTGCAGCGCGAACTGCCCAGCTTGAGTGCGCGCAACGTTGGCGGAATTCGCCGTGTAGCGGTGAAATGCTTAGATATGGCGAAGAACTCCGATTGCGAAGGCAGCTGACGGGTGCGTAACTGACGCTCATGCTCGAAAGTGCGGGTATCGA	28.7218	-25.6856	2.63194	-9.75916	1.6854078215805298e-22	1.86051512771876e-21	Bacteria	Bacteroidota	Bacteroidia	Bacteroidales	Prevotellaceae	Prevotella	NA	TRUE	Prevotella
ASV_165	GAGCGTTGTCCGGAATTATTGGGCGTAAAGGGAGCGCAGGTGGGAAAGTAAGTCAGTCTTAAAAGTGCGGGGCTCAACCCCGTGAGGGGATTGAAACTACTTTTCTTGAGTGCAGGAGAGGAAAGCGGAATTCCTAGTGTAGCGGTGAAATGCGTAGATATTAGGAGGAACACCAGTGGCGAAGGCGGCTTTCTGGACTGTAACTGACACTGAGGCTCGAAAGCCAGGGGAGCGAA	75.2896	-27.0286	1.13691	-23.7738	6.235208807830739e-125	1.0599854973312299e-122	Bacteria	Bacillota	Negativicutes	Selenomonadales	Veillonellaceae	Propionispira	NA	TRUE	Propionispira
ASV_166	AAGCGTTGTCCGGAATCATTGGGCGTAAAGAGTTCGTAGGCGGTATGTAAAGTCAGGTGTTAAAGGCAGGGGCTCAACTTCTGTACGGCACTTGATACTTGCAAACTAGAATGCGGTAGAGGTAAAGGGAATTCCTGGTGTAGCGGTGAAATGCTTAGATATCAGGAGGAACATCGGTGGCGTAAGCGCTTTACTGGGCCGTAATTGACGCTGAGGAACGAAAGCCAGGGTAGCAA	43.1214	-23.1523	1.42037	-16.3002	9.831956654033859e-60	3.79871052542217e-58	Bacteria	Pseudomonadota	Deltaproteobacteria	Bdellovibrionales	Bdellovibrionaceae	Vampirovibrio	NA	TRUE	Vampirovibrio
ASV_167	AAGCGTTGTCCGGAATTATTGGGCGTAAAGCGCGCGCAGGCGGCTTCTTAAGTCCATCTTAAAAGTGCGGGGCTTAACCCCGTGATGGGATGGAAACTGGGAGGCTGGAGTATCGGAGAGGAAAGTGGAATTCCTAGTGTAGCGGTGAAATGCGTAGAGATTAGGAAGAACACCGGTGGCGAAGGCGACTTTCTGGACGACAACTGACGCTGAGGCGCGAAAGCGTGGGGAGCAAA	43.4797	26.3528	2.94797	8.93931	3.91590473536044e-19	3.7824079830186095e-18	Bacteria	Bacillota	Negativicutes	Selenomonadales	Veillonellaceae	Dialister	NA	TRUE	Dialister
ASV_169	GAGCGTTGTTCGGAATTACTGGGCGTAAAGGGTGTGTAGGCGGCTATATAAGATAGCGGTGAAATACCTGGGCTTAACCTAGGAACTGCCGTTATTACTATAGAGCTAGAGTGATAGAGAGGATATTGGAATACCCAGTGTAGAGGTGAAATTCGTAGATATTGGGTAGAACACCAGTGGCGAAGGCGAGTATCTGGCTATTAACTGACGCTGAGGCACGAAAGCATGGGGATCAA	5.99038	-5.93976	1.94002	-3.0617	0.00220085	0.0058278	Bacteria	Pseudomonadota	Alphaproteobacteria	Rhodospirillales	Rhodospirillaceae	Aestuariispira	NA	TRUE	Kiloniella
ASV_170	GAGCGTTATCCGGATTTATTGGGTTTAAAGGGTGCGTAGGCGGGGTGGTAAGTCAGCCGTGAAATGTCCACGCTCAACGTGGAACGTGCGTTTGATACTGCCGTCCTGGAATGCGGATGCCGTGGGAGGAATGTGTGGTGTAGCGGTGAAATGCATAGATATCACACAGAACACCGATTGCGAAGGCATCTCACGAATCCGCAATTGACGCTGAGGCACGAAAGCGCGGGTATCGA	30.7011	-25.8076	1.68813	-15.2877	9.23495596301194e-53	2.80346877448577e-51	Bacteria	Bacteroidota	Bacteroidia	Bacteroidales	Porphyromonadaceae	NA	NA	TRUE	Spongiimonas
ASV_171	AAGCGTTGTCCGGATTTACTGGGTGTAAAGGGCGTGCAGCCGGGCATGCAAGTCAGATGTGAAATCTCAGGGCTTAACCCTGAAACTGCATTTGAAACTGTATGTCTTGAGTGCCGGAGAGGTAATCGGAATTCCTTGTGTAGCGGTGAAATGCGTAGATATAAGGAAGAACACCAGTGGCGAAGGCGGATTACTGGACGGTAACTGACGGTGAGGCGCGAAAGCGTGGGGAGCAA	48.1329	-6.20734	0.500445	-12.4036	2.49722137194772e-35	4.82417765035355e-34	Bacteria	Bacillota	Clostridia	Clostridiales	Ruminococcaceae	Oscillibacter	NA	TRUE	Oscillibacter
ASV_173	AAGCGTTATCCGGATTTACTGGGTGTAAAGGGTGTGTAGGCGGGACTGCAAGTCAGATGTGAAAATCATGGGCTCAACTCATGACCTGCATTTGAAACTGTGGTTCTTGAGAGTCGGAGGGGTAATCGGAATTCCCGGTGTAGCGGTGAAATGCGTAGATATCGGGAGGAACACCAGTGGCGAAGGCGGATTACTGGACGACCACTGACGCTGAGACACGAAAGCGTGGGGAGCAA	27.6291	-5.94743	0.735309	-8.08834	6.04825946180458e-16	4.850019379748961e-15	Bacteria	Bacillota	Clostridia	Clostridiales	Ruminococcaceae	NA	NA	TRUE	Pseudoflavonifractor
ASV_174	AAGCGTTATCCGGATTTACTGGGTGTAAAGGGAGCGTAGACGGCTAAGCAAGTCAGAAGTGAAAGGCTGGGGCTCAACCCCGGGACTGCTTTTGAAACTGTTTGGCTAGAGTGCTGGAGAGGTAAGCGGAATTCCTAGTGTAGCGGTGAAATGCGTAGATATTAGGAGGAACACCAGTGGCGAAGGCGGCTTACTGGACAGTAACTGACGTTGAGGCTCGAAAGCGTGGGGAGCAA	40.93	-1.38876	0.369383	-3.75967	1.7013658867298e-4	5.6712196224327e-4	Bacteria	Bacillota	Clostridia	Clostridiales	Lachnospiraceae	NA	NA	TRUE	Hungatella/ Lachnoclostridium
ASV_175	AAGCGTTGTCCGGAATTACTGGGTGTAAAGGGTGCGCAGGCGGGATTGCAAGTTGGATGTGAAATACCGGGGCTTAACCCCGGAGCTGCATCCAAAACTGTAGTTCTTGAGTGGAGTAGAGGTAAGCGGAATTCCGAGTGTAGCGGTGAAATGCGTAGATATTCGGAGGAACACCAGTGGCGAAGGCGGCTTACTGGGCTCTAACTGACGCTGAGGCACGAAAGCATGGGTAGCAA	25.2706	-3.25961	0.623451	-5.22834	1.71042830231877e-7	7.77467410144895e-7	Bacteria	Bacillota	Clostridia	Clostridiales	Ruminococcaceae	NA	NA	TRUE	Ruminococcus
ASV_176	GAGCGTTATCCGGATTTATTGGGTTTAAAGGGAGCGCAGGCTGTCAGGCAAGTCAGCGGTCAAATGTCGGGGCTCAACCCCGGCCTGCCGTTGAAACTGCCGGACTAGAGTTCGAGTGAGGTATGCGGAATGCGTTGTGTAGCGGTGAAATGCATAGATATGACGCAGAACTCCGATTGCGAAGGCAGCATACCAACTCGCGACTGACGCTGAGGCTCGAAAGCGTGGGTATCGAA	22.2998	-25.3685	1.5076	-16.827	1.54624953372543e-63	7.7312476686271695e-62	Bacteria	Bacteroidota	Bacteroidia	Bacteroidales	Porphyromonadaceae	NA	NA	TRUE	Muribaculum
ASV_177	AAGCGTTGTCCGGAATTACTGGGTGTAAAGGGAGCGCAGGCGGAAGGACAAGTTGGAAGTGAAACCCACGGGCTCAACCCGTGAACTGCTTTCAAAACTGTTTTTCTTGAGTGGTGTAGAGGTAGGCGGAATTCCCGGTGTAGCGGTGGAATGCGTAGATATCGGGAGGAACACCAGTGGCGAAGGCGGCCTACTGGGCACTAACTGACGCTGAGGCTCGAAAGCATGGGTAGCAA	51.9828	-6.27044	0.520461	-12.0479	1.99015421067733e-33	3.31692368446221e-32	Bacteria	Bacillota	Clostridia	Clostridiales	Ruminococcaceae	Faecalibacterium	NA	TRUE	Faecalibacterium
ASV_18	GAGCGTTGTTCGGAATCATTGGGCGTAAAGGGCGTGTAGGCGGCCCTGCAAGCCTGGCGTGAAATCCCGGGGCCCAACCCCGGAACCGCGCTGGGAACTGCTGGGCTTGAGCCGCTGTGGCGCAGCCGGAATTCCAGGTGTAGGGGTGAAATCTGTAGATATCTGGAAGAACACCGATGGCGAAGGCAGGCTGCGAGCGGACGGCTGACGCTGAGGCGCGAAGGCGCGGGGAGCGA	593.85	-12.6247	1.26822	-9.95464	2.4068923653010798e-23	2.9226550150084597e-22	Bacteria	Spirochaetota	Spirochaetia	Spirochaetales	Spirochaetaceae	Treponema	succinifaciens	TRUE	Treponema
ASV_180	GGGCGTTATCCGGATTTATTGGGTTTAAAGGGAGCGCAGGCGGACTTTTAAGTCAGCTGTGAAATCTGGCGGCTCAACCGTCAGACTGCAGTTGATACTGGAAGTCTTGAGTGCACACAGGGATGCTGGAATTCATGGTGTAGCGGTGAAATGCTCAGATATCATGAAGAACTCCAATCGCGAAGGCAGGCATCCGGGGTGCAACTGACGCTGAGGCTCGAAAGTGCGGGTATCAA	9.87674	-23.8977	2.95439	-8.08888	6.02134163261833e-16	4.850019379748961e-15	Bacteria	Bacteroidota	Bacteroidia	Bacteroidales	Prevotellaceae	Alloprevotella	NA	TRUE	Prevotellamassilia
ASV_182	AAGCGTTATCCGGATTTACTGGGTGTAAAGGGAGCGTAGACGGAAGTGCAAGTCAGAAGTGAAAGCCCGGGGCTTAACCCCGGGACTGCTTTTGAAACTGTGCATCTAGAGTGCAGGAGAGGTAAGCGGAATTCCTAGTGTAGCGGTGAAATGCGTAGATATTAGGAGGAACACCGGTGGCGAAGGCGGCTTACTGGACTGTAACTGACGTTGAGGCTCGAAAGCGTGGGGAGCAA	10.8847	-6.80302	0.895091	-7.60037	2.95293028468822e-14	2.18260064520433e-13	Bacteria	Bacillota	Clostridia	Clostridiales	Lachnospiraceae	NA	NA	TRUE	Kineothrix
ASV_185	TAGCGTTATCCGGATTTACTGGGCGTAAAGGGTGCGTAGGCGGTCTTTTAAGTCAGGAGTGAAAGGCTACGGCTCAACCGTAGTAAGCTCTTGAAACTGGAGGACTTGAGTGCAGGAGAGGAGAGTGGAATTCCTAGTGTAGCGGTGAAATGCGTAGATATTAGGAGGAACACCAGTAGCGAAGGCGGCTCTCTGGACTGTAACTGACGCTGAGGCACGAAAGCGTGGGGAGCAAA	36.399	-1.71086	0.504854	-3.38882	7.0194839826122e-4	0.00208621	Bacteria	Bacillota	Clostridia	Clostridiales	Peptostreptococcaceae	Intestinibacter	bartlettii	TRUE	Intestinibacter
ASV_186	GAGCGTTATCCGGAATTACTGGGTGTAAAGGGTGTGTAGGCGGGCAAACAAGTCAGATGTGAAAACTATGGGCTTAACCCATAGCCTGCATTTGAAACTGTATGTCTTGAGGATGGGAGAGGTAAATGGAATTCCCGGTGTAGCGGTGAAATGCGTAGATATCGGGAGGAACACCAGTGGCGAAGGCGGTTTACTGGACCATTACTGACGCTGAGACACGAAAGCGTGGGGAGCAA	6.59277	-5.9125	2.45803	-2.40538	0.0161557	0.0339909	Bacteria	Bacillota	Clostridia	Clostridiales	Ruminococcaceae	Intestinimonas	NA	TRUE	Colidextribacter
ASV_189	AAGCGTTATCCGGATTTACTGGGTGTAAAGGGCGCGTAGGCGGGGATGCAAGTCAGATGTGAAATCTATGGGCTTAACCCATAAACTGCATTTGAAACTGTATCTCTTGAGTGCTGGAGAGGTAGACGGAATTCCTTGTGTAGCGGTGAAATGCGTAGATATAAGGAAGAACACCAGTGGCGAAGGCGGTCTACTGGACAGTAACTGACGCTGAGGCGCGAGAGCGTGGGGAGCAA	32.5751	-5.39491	0.648677	-8.31679	9.03776056698666e-17	7.53146713915555e-16	Bacteria	Bacillota	Clostridia	Clostridiales	Ruminococcaceae	NA	NA	TRUE	Intestinimonas/ Colidextribacter
ASV_19	AAGCGTTGTCCGGATTTACTGGGTGTAAAGGGCGTGTAGCCGGGAGGGCAAGTCAGATGTGAAATCCACGGGCTCAACTCGTGAACTGCATTTGAAACTACTCTTCTTGAGTATCGGAGAGGCAATCGGAATTCCTAGTGTAGCGGTGAAATGCGTAGATATTAGGAGGAACACCAGTGGCGAAGGCGGATTGCTGGACGACAACTGACGGTGAGGCGCGAAAGCGTGGGGAGCAA	300.623	-1.41173	0.614856	-2.29603	0.0216741	0.0436563	Bacteria	Bacillota	Clostridia	Clostridiales	Ruminococcaceae	Oscillibacter	NA	TRUE	Oscillibacter
ASV_195	AAGCGTTATCCGGATTTACTGGGTGTAAAGGGAGCGCAGGCGGCATGATAAGTCTGATGTGAAAACCCAAGGCTCAACCATGGGACTGCATTGGAAACTGTCGTGCTGGAGTGTCGGAGAGGTAAGCGGAATTCCTAGTGTAGCGGTGAAATGCGTAGATATTAGGAGGAACACCAGTGGCGAAGGCGGCTTACTGGACGATGACTGACGCTGAGGCTCGAAAGCGTGGGGAGCAA	25.6655	3.78718	1.03373	3.6636	2.4869736867009e-4	7.8584670397612e-4	Bacteria	Bacillota	Clostridia	Clostridiales	Lachnospiraceae	NA	NA	TRUE	Lachnobacterium
ASV_197	GAGCGTTATCCGGATTTATTGGGTTTAAAGGGTGCGTAGGCGGCCTTTTAAGTCAGCGGTGAAAGTCTGTGGCTCAACCATAGAATTGCCGTTGAAACTGGGGGGCTTGAGTATGTTTGAGGCAGGCGGAATGCGTGGTGTAGCGGTGAAATGCATAGATATCACGCAGAACCCCGATTGCGAAGGCAGCCTGCCAAGCCATGACTGACGCTGATGCACGAAAGCGTGGGGATCAA	22.4851	4.64496	1.76131	2.63722	0.0083588	0.0189531	Bacteria	Bacteroidota	Bacteroidia	Bacteroidales	Porphyromonadaceae	Parabacteroides	distasonis	TRUE	Parabacteroides
ASV_2	GGGCGTTATCCGGATTTATTGGGTTTAAAGGGAGCGTAGGCCGGAGATTAAGCGTGTTGTGAAATGTAGATGCTCAACATCTGCACTGCAGCGCGAACTGGTTTCCTTGAGTACGCACAAAGTGGGCGGAATTCGTGGTGTAGCGGTGAAATGCTTAGATATCACGAAGAACTCCGATTGCGAAGGCAGCTCACTGGAGCGCAACTGACGCTGAAGCTCGAAAGTGCGGGTATCGA	4726.01	-4.54075	0.645908	-7.03003	2.0649645086741797e-12	1.3820628601362599e-11	Bacteria	Bacteroidota	Bacteroidia	Bacteroidales	Prevotellaceae	Prevotella	NA	TRUE	Prevotella
ASV_20	AAGCGTTATCCGGATTTACTGGGTGTAAAGGGAGCGTAGACGGTGTGGCAAGTCTGATGTGAAAGGCATGGGCTCAACCTGTGGACTGCATTGGAAACTGTCATACTTGAGTGCCGGAGGGGTAAGCGGAATTCCTAGTGTAGCGGTGAAATGCGTAGATATTAGGAGGAACACCAGTGGCGAAGGCGGCTTACTGGACGGTAACTGACGTTGAGGCTCGAAAGCGTGGGGAGCAA	258.645	1.68245	0.302796	5.55637	2.75445605683362e-8	1.37722802841681e-7	Bacteria	Bacillota	Clostridia	Clostridiales	Lachnospiraceae	Blautia	NA	TRUE	Blautia
ASV_200	GGGCGTTATCCGGATTTATTGGGTTTAAAGGGAGCGTAGGCCGTCTGATAAGCGTGTTGTGAAATGTCGGGGCTCAACCTGGGCATTGCAGCGCGAACTGTGAGACTTGAGTGCGCGGGAAGTAGGCGGAATTCGTCGTGTAGCGGTGAAATGCTTAGATATGACGAAGAACTCCGATTGCGAAGGCAGCCTGCTGTAGCGCAACTGACGCTGAAGCTCGAAAGCGTGGGTATCGA	48.3896	-26.4326	1.44672	-18.2707	1.4174262232560801e-74	9.267786844366691e-73	Bacteria	Bacteroidota	Bacteroidia	Bacteroidales	Prevotellaceae	Prevotella	NA	TRUE	Prevotella
ASV_201	AAGCGTTATCCGGATTTACTGGGTGTAAAGGGTGCGTAGGTGGCAAGGCAAGTCAGATGTGAAAGCCCGGGGCTCAACCCCGGTACTGCATTTGAAACTGTCTAGCTAGAGTGCAGGAGAGGTAAGCGGAATTCCTAGTGTAGCGGTGAAATGCGTAGATATTAGGAGGAACACCAGTGGCGAAGGCGGCTTACTGGACTGTAACTGACACTGAGGCACGAAAGCGTGGGGAGCAA	25.682	4.90907	1.23399	3.9782	6.94384252259458e-5	2.4090882221246e-4	Bacteria	Bacillota	Clostridia	Clostridiales	Lachnospiraceae	NA	NA	TRUE	Parasporobacterium
ASV_202	GGGCGTTATCCGGATTTATTGGGTTTAAAGGGAGCGTAGGCCGGAGATTAAGCGTGTTGTGAAATGTAGACGCTCAACGTCTGCACTGCAGCGCGAACTGGTTTTCTTGAGTACGCACAAAGTGGGCGGAATTCGTGGTGTAGCGGTGAAATGCTTAGATATCACGAAGAACTCCGATTGCGAAGGCAGCTCACTGGAGCGCAACTGACGCTGAAGCTCGAAAGTGCGGGTATCGA	19.6001	-25.1733	2.56941	-9.79729	1.1564500958089499e-22	1.32835483978055e-21	Bacteria	Bacteroidota	Bacteroidia	Bacteroidales	Prevotellaceae	Prevotella	NA	TRUE	Prevotella
ASV_203	GAGCGTTATCCGGATTTATTGGGTTTAAAGGGAGCGTAGATGGATATTTAAGTCAGTTGTGAAAGTTTGCGGCTCAACCGTAAAATTGCAGTTGATACTGGATATCTTGAGTGCAGTTGAGGCAGGCGGAATTCGTGGTGTAGCGGTGAAATGCTTAGATATCACGAAGAACTCCGATTGCGAAGGCAGCCTGCTAAGCTGCAACTGACATTGAGGCTCGAAAGTGTGGGTATCAA	27.4358	25.7036	2.90891	8.83616	9.906762489467749e-19	9.25356935829405e-18	Bacteria	Bacteroidota	Bacteroidia	Bacteroidales	Bacteroidaceae	Bacteroides	vulgatus	TRUE	Phocaeicola
ASV_205	GGGCGTTATCCGGATTTATTGGGTTTAAAGGGAGCGTAGGCCGTCTGATAAGCGTGTTGTGAAATGTCGGGGCTCAACCTGGGCATTGCAGCGCGAACTGTCAGACTTGAGTGCGCGGGAAGTAGGCGGAATTCGTCGTGTAGCGGTGAAATGCTTAGATATGACGAAGAACTCCGATTGCGAAGGCAGCCTGCTGTAGCGCAACTGACGCTGAAGCTCGAAAGCGTGGGTATCGA	57.1708	-26.6289	1.46331	-18.1977	5.38357900561798e-74	3.2686015391252e-72	Bacteria	Bacteroidota	Bacteroidia	Bacteroidales	Prevotellaceae	Prevotella	NA	TRUE	Prevotella
ASV_207	AAGCGTTGTCCGGATTTACTGGGTGTAAAGGGCGCGTAGGCGGGATGGCAAGTCAGATGTGAAATCCATGGGCTCAACCCATGAACTGCATTTGAAACTGTCGTTCTTGAGTATCGGAGAGGCAAGCGGAATTCCTAGTGTAGCGGTGAAATGCGTAGATATTAGGAGGAACACCAGTGGCGAAGGCGGCTTGCTGGACGACAACTGACGCTGAGGCGCGAAAGCGTGGGGAGCAA	28.2369	-1.42477	0.615314	-2.31551	0.0205851	0.0418596	Bacteria	Bacillota	Clostridia	Clostridiales	Ruminococcaceae	Sporobacter	NA	TRUE	Sporobacter
ASV_209	AAGCGTTATCCGGATTTACTGGGTGTAAAGGGAGCGTAGACGGCGATGCAAGTCTGAAGTGAAATACCCGGGCTCAACCTGGGAACTGCTTTGGAAACTGTATTGCTAGAGTGCTGGAGAGGTAAGCGGAATTCCTAGTGTAGCGGTGAAATGCGTAGATATTAGGAAGAACACCAGTGGCGAAGGCGGCTTACTGGACAGTAACTGACGTTGAGGCTCGAAAGCGTGGGGAGCAA	28.3553	-8.18248	0.666347	-12.2796	1.16578471426935e-34	2.15416740680206e-33	Bacteria	Bacillota	Clostridia	Clostridiales	Lachnospiraceae	NA	NA	TRUE	Ambiguous
ASV_21	AAGCGTTAATCGGAATAACTGGGCGTAAAGCGCACGTAGGTGGTTCGACAAGTCAGATGTGAAAGCCCCGGGCTTAACCTGGGATGTGCATTTGAAACTGTTGGACTCGAGTACTGTAGAGGGAGGTAGAATTCCAGGTGTAGCGGTGAAATGCGTAGATATCTGGAGGAATACCAGTGGCGAAGGCGGCCTCCTGGACAGACACTGACACTGAGGTGCGAAAGCGTGGGGAGCAA	518.28	-11.4621	1.07651	-10.6475	1.79203885150976e-26	2.45682745771499e-25	Bacteria	Pseudomonadota	Gammaproteobacteria	Aeromonadales	Succinivibrionaceae	Ruminobacter	NA	TRUE	Ruminobacter
ASV_213	GAGCGTTATCCGGATTTATTGGGTTTAAAGGGTGCGTAGGCGGCCTTTTAAGTCAGCGGTGAAAGTCTGTGGCTCAACCATAGAATTGCCGTTGAAACTGGGGGGCTTGAGTATGTTTGAGGCAGGCGGAATGCGTGGTGTAGCGGTGAAATGCATAGATATCACGCAGAACCCCGATTGCGAAGGCAGCCTGCCAAGCCATTACTGACGCTGATGCACGAAAGCGTGGGGATCAA	24.9762	4.69392	1.43491	3.27123	0.00107079	0.00300387	Bacteria	Bacteroidota	Bacteroidia	Bacteroidales	Porphyromonadaceae	Parabacteroides	distasonis	TRUE	Parabacteroides
ASV_215	AAGCGTTATCCGGATTTACTGGGCGTAAAGGGAGCGTAGGCGGATATTTAAGTGGGATGTGAAATACCCGAGCTTAACTTGGGAGCTGCATTCCAAACTGGATATCTAGAGTGCAGGAGAGGAGAATGGAATTCCTAGTGTAGCGGTGAAATGCGTAGAGATTAGGAAGAACACCAGTGGCGAAGGCGATTCTCTGGACTGTAACTGACGCTGAGGCTCGAAAGCGTGGGGAGCAA	40.1514	-11.3701	1.17826	-9.6499	4.9204476044769995e-22	5.29415248582968e-21	Bacteria	Bacillota	Clostridia	Clostridiales	Clostridiaceae_1	Clostridium_sensu_stricto	NA	TRUE	Sarcina
ASV_218	GAGCGTTATCCGGAATGATTGGGCGTAAAGGGTGCGTAGGTGGCAGATCAAGTCTGGAGTAAAAGGTATGGGCTCAACCCGTACTGGCTCTGGAAACTGATCAGCTAGAGAACAGAAGAGGACGGCGGAACTCCATGTGTAGCGGTAAAATGCGTAGATATATGGAAGAACACCGGTGGCGAAGGCGGCCGTCTGGTCTGGATACTGACACTGAAGCACGAAAGCGTGGGGAGCAA	41.5886	-8.73562	0.746299	-11.7052	1.19814069141795e-31	1.8516719776459298e-30	Bacteria	Bacillota	Erysipelotrichia	Erysipelotrichales	Erysipelotrichaceae	Holdemanella	NA	TRUE	Holdemanella
ASV_219	TAGCGTTGTCCGGAATTACTGGGTGTAAAGGGAGCGCAGGTGGCAGTGCAAGTTGGATGTAAAATCTACGGGCTCAACCCGTATAAGCATTCAAAACTGTGCAGCTTGAGTGAAGTAGAGGTAGGTGGAATTTCCGGTGTAGCGGTGGAATGCGTAGATATCGGAAGGAACATCAGTGGCGAAGGCGACCTACTGGGCTTTAACTGACGCTGAGGCTCGAAAGCATGGGTAGCAAA	30.512	-6.24139	0.507747	-12.2923	9.95952539318042e-35	1.88124368537852e-33	Bacteria	Bacillota	Clostridia	Clostridiales	Ruminococcaceae	NA	NA	TRUE	Anaerofilum
ASV_22	AGGCGTTATCCGGATTTATTGGGTTTAAAGGGAGCGCAGGCGGACCTTTAAGTCAGCTGTGAAATACGGCGGCTCAACCGTCGAACTGCAGTTGATACTGGAGGTCTTGAGTGCACACAGGGATACTGGAATTCATGGTGTAGCGGTGAAATGCTCAGATATCATGAAGAACTCCAATCGCGAAGGCAGGTATCCGGGGTGCAACTGACGCTGAGGCTCGAAAGTGCGGGTATCAA	516.683	-10.5192	1.28286	-8.19983	2.40729355357308e-16	1.9866014762496303e-15	Bacteria	Bacteroidota	Bacteroidia	Bacteroidales	Prevotellaceae	Alloprevotella	NA	TRUE	NA
ASV_220	AAGCGTTATCCGGATTTACTGGGTGTAAAGGGAGCGTAGACGGTTAAGCAAGTCAGAAGTGAAAGGCTGGGGCTCAACCCCGGGACTGCTTTTGAAACTGTTTAACTAGAGTGCTGGAGAGGTAAGCGGAATTCCTAGTGTAGCGGTGAAATGCGTAGATATTAGGAGGAACACCAGTGGCGAAGGCGGCTTACTGGACAGTAACTGACGTTGAGGCTCGAAAGCGTGGGGAGCAA	32.6191	-2.017	0.535414	-3.76719	1.6509847302423e-4	5.5467866431065e-4	Bacteria	Bacillota	Clostridia	Clostridiales	Lachnospiraceae	NA	NA	TRUE	Hungatella
ASV_222	AAGCGTTATCCGGATTTATTGGGTTTAAAGGGTGCGTAGGCGGTTTGATAAGTTAGAGGTGAAATACCGGGGCTCAACTCCGGAACTGCCTCTAATACTGTTGAACTAGAGAGTAGTTGCGGTAGGCGGAATGTATGGTGTAGCGGTGAAATGCTTAGAGATCATACAGAACACCGATTGCGAAGGCAGCTTACCAAACTATATCTGACGTTGAGGCACGAAAGCGTGGGGAGCAA	14.8703	3.45962	1.14547	3.02026	0.00252558	0.00658511	Bacteria	Bacteroidota	Bacteroidia	Bacteroidales	Rikenellaceae	Alistipes	finegoldii	TRUE	Alistipes
ASV_223	AAGCGTTATCCGGATTTACTGGGTGTAAAGGGAGCGTAGACGGCGAGACAAGTCTGAAGTGAAAACCCGGGGCTCAACCCTGGGACTGCTTTGGAAACTGCCTGGCTGGAGTGCAGGAGAGGTAAGTGGAATTCCTAGTGTAGCGGTGAAATGCGTAGATATTAGGAGGAACACCAGTGGCGAAGGCGGCTTACTGGACTGTAACTGACGTTGAGGCTCGAAAGCGTGGGGAGCAA	26.8731	-6.75362	1.07413	-6.28753	3.22559398623669e-10	1.8779143070556102e-9	Bacteria	Bacillota	Clostridia	Clostridiales	Lachnospiraceae	Clostridium_XlVa	NA	TRUE	Lachnoclostridium
ASV_224	AAGCGTTGTCCGGAATTACTGGGTGTAAAGGGAGTGTAGGCGGGATGGTAAGTTAGGTGTGAAATCTATGGGCTCAACCCATAAATTGCACTTAAAACTGCTGTTCTTGAGTGAAGTAGAGGTTAGCGGAATTCCTAGTGTAGCGGTGAAATGCGTAGATATTAGGAGGAACATCAGTGGCGAAGGCGGCTAACTGGGCTTTTACTGACGCTGAGGCTCGAAAGCGTGGGGAGCAA	31.6817	-8.34342	0.992044	-8.41033	4.08846468308229e-17	3.58267523775252e-16	Bacteria	Bacillota	Clostridia	Clostridiales	Ruminococcaceae	Ruminococcus	NA	TRUE	Tepidibaculum/ Ruminococcus
ASV_225	AAGCGTTATCCGGATTTACTGGGTGTAAAGGGAGCGTAGGTGGCTGTGCAAGTCAGAAGTGAAAGCCCGGGGCTTAACCCCGGGACTGCTTTTGAAACTGTGCGGCTGGAGTGCAGGAGAGGTAAGTGGAATTCCTAGTGTAGCGGTGAAATGCGTAGATATTAGGAGGAACACCGGTGGCGAAGGCGGCTTACTGGACTGTAACTGACACTGAGGCTCGAAAGCGTGGGGAGCAA	33.7728	-8.27272	1.05125	-7.8694	3.563319922715051e-15	2.7787357195484402e-14	Bacteria	Bacillota	Clostridia	Clostridiales	Lachnospiraceae	NA	NA	TRUE	Anaerobium/ Anaerotaenia
ASV_226	GGGCGTTATCCGGATTTATTGGGTTTAAAGGGAGCGCAGGCGGACCTTTAAGTCAGCTGTGAAATACGGCGGCTCAACCGTCGAACTGCAGTTGATACTGGAGGTCTTGAGTGCACATAGGGATGCTGGAATTCATGGTGTAGCGGTGAAATGCTCAGATATCATGAAGAACTCCGATCGCGAAGGCAGGCATCCGGGGTGCAACTGACGCTGAGGCTCGAAAGTGCGGGTATCAA	44.6618	-26.1681	1.9262	-13.5854	4.8912003731181194e-42	9.66865190034978e-41	Bacteria	Bacteroidota	Bacteroidia	Bacteroidales	Prevotellaceae	Alloprevotella	NA	TRUE	Prevotellamassilia
ASV_228	AAGCGTTATCCGGATTTACTGGGTGTAAAGGGCGTGTAGGCGGGAAAGCAAGTCAGATGTGAAAACTGTGGGCTCAACCCACAGCCTGCATTTGAAACTGTTTTTCTTGAGTACTGGAGAGGCAGATGGAATTCCTAGTGTAGCGGTGAAATGCGTAGATATTAGGAGGAACACCAGTGGCGAAGGCGATCTGCTGGACAGCAACTGACGCTGAGGCGCGAAAGCGTGGGGAGCAA	27.0438	-1.72387	0.44164	-3.90333	9.48764807321701e-5	3.2387553663592e-4	Bacteria	Bacillota	Clostridia	Clostridiales	Ruminococcaceae	NA	NA	TRUE	Flintibacter
ASV_229	GAGCGTTGTCCGGAATCATTGGGCGTAAAGAGTTCGTAGGTGGCCTGTTAAGTCTGGTGTTAAATGCAGATGCTCAACATCTGTTCGGCACTGGATACTGGCAAGCTTGAATGCGGTAGAGGTAAAGGGAATTCCTGGTGTAGCGGTGAAATGCGTAGATATCAGGAGGAACATCGGTGGCGTAAGCGCTTTACTGGGCCGTAATTGACACTGAGGAACGAAAGCCAGGGTAGCAA	25.2217	-6.37445	1.56361	-4.07676	4.56676637381143e-5	1.6309879906469e-4	Bacteria	Pseudomonadota	Deltaproteobacteria	Bdellovibrionales	Bdellovibrionaceae	Vampirovibrio	NA	TRUE	Vampirovibrio
ASV_230	GAGCGTTGTCCGGATTTATTGGGCGTAAAGGGAACGCAGGCGGTCTTTTAAGTCTGATGTGAAAGCCTTCGGCTTAACCGAAGTAGTGCATTGGAAACTGGAAGACTTGAGTGCAGAAGAGGAGAGTGGAACTCCATGTGTAGCGGTGAAATGCGTAGATATATGGAAGAACACCAGTGGCGAAAGCGGCTCTCTGGTCTGTAACTGACGCTGAGGTTCGAAAGCGTGGGTAGCAA	12.3949	-6.98728	1.10394	-6.32942	2.46084843383783e-10	1.44256632328424e-9	Bacteria	Bacillota	Bacilli	Lactobacillales	Lactobacillaceae	Lactobacillus	ruminis	TRUE	Ligilactobacillus
ASV_231	GAGCGTTGTCCGGAATTATTGGGCGTAAAGGGAGCGCAGGCGGGAGGTCAAGTCTATCTTAAAAGTGCGGGGCTCAACCCCGTGAGGGGATGGAAACTGGTCTTCTTGAGTGCAGGAGAGGAAAGCGGAATTCCTAGTGTAGCGGTGAAATGCGTAGATATTAGGAGGAACACCAGTGGCGAAGGCGGCTTTCTGGACTGTAACTGACGCTGAGGCTCGAAAGCGTGGGGAGCGAA	26.6478	-23.1651	1.58515	-14.6138	2.29264056370194e-48	5.567841368990421e-47	Bacteria	Bacillota	Negativicutes	Selenomonadales	Veillonellaceae	Mitsuokella	NA	TRUE	Mitsuokella
ASV_232	AAGCGTTGTCCGGATTTACTGGGTGTAAAGGGCGTGTAGGCGGAGATGCAAGTTAGGAGTGAAATCTATGGGCTTAACCCATAAACTGCTTCTAAAACTGTATCCCTTGAGTATCGGAGAGGCAAGCGGAATTCCTAGTGTAGCGGTGAAATGCGTAGATATTAGGAGGAACACCAGTGGCGAAGGCGGCTTGCTGGACGACAACTGACGCTGAGGCGCGAAAGCGTGGGGAGCAA	20.0682	-7.68458	1.11461	-6.8944	5.40931779653069e-12	3.5098626924054095e-11	Bacteria	Bacillota	Clostridia	Clostridiales	Ruminococcaceae	NA	NA	TRUE	Sporobacter
ASV_233	AGGCGTTATCCGGATTCATTGGGTTTAAAGGGAGCGTAGGCCGCCTTTTAAGCGTGTTGTGAAATGTAGGGGCTCAACCCCTGCACTGCAGCGCGAACTGGAGGGCTTGAGTACACACAAAGTAGGCGGAATTCATGGTGTAGCGGTGAAATGCTTAGATATCATGAAGAACCCCGATTGCGAAGGCAGCTTACTGGAGTGTAACTGACGCTGAAGCTCGAAAGCGCGGGTATCGA	34.4734	-5.8148	0.913454	-6.36572	1.94370025243233e-10	1.1473230656718601e-9	Bacteria	Bacteroidota	Bacteroidia	Bacteroidales	Prevotellaceae	Prevotella	NA	TRUE	Prevotella
ASV_235	AAGCGTTGTCCGGATTTACTGGGTGTAAAGGGTGCGTAGGCGGATTGGCAAGTCAGAAGTGAAATCCATGGGCTTAACCCATGAACTGCTTTTGAAACTGTTAGTCTTGAGTGAAGTAGAGGTAGGCGGAATTCCCGGTGTAGCGGTGAAATGCGTAGAGATCGGGAGGAACACCAGTGGCGAAGGCGGCCTACTGGGCTTTAACTGACGCTGAGGCACGAAAGTGTGGGTAGCAA	27.4934	3.39987	0.640723	5.3063	1.11871698155812e-7	5.16798605611089e-7	Bacteria	Bacillota	Clostridia	Clostridiales	Ruminococcaceae	Clostridium_IV	NA	TRUE	Acutalibacter
ASV_237	AAGCGTTATCCGGATTTACTGGGTGTAAAGGGAGCGTAGACGGCGAGGCAAGTCTGATGTGAAAACCCGGGGCTCAACCCCGTGACTGCATTGGAAACTGTTTTGCTTGAGTGCCGGAGAGGTAAGCGGAATTCCTAGTGTAGCGGTGAAATGCGTAGATATTAGGAGGAACACCAGTGGCGAAGGCGGCTTACTGGACGGCAACTGACGTTGAGGCTCGAAAGCGTGGGGAGCAA	22.2449	1.97474	0.76959	2.56596	0.0102889	0.0230147	Bacteria	Bacillota	Clostridia	Clostridiales	Lachnospiraceae	Ruminococcus2	NA	TRUE	Mediterraneibacter
ASV_238	GAGCGTTGTCCGGAATTACTGGGTGTAAAGGGAGCGTAGGCGGGACGGCAAGTCAGATGTGAAATACATGGGCTCAACCCATGGGCTGCATTTGAAACTGCTGTTCTTGAGTGAAGTAGAGGTAAGCGGAATTCCTGGTGTAGCGGTGAAATGCGTAGATATCAGGAGGAACACCGGTGGCGAAGGCGGCTTACTGGGCTTTTACTGACGCTGAGGCTCGAAAGCGTGGGGAGCAA	18.902	-7.35546	0.834745	-8.81162	1.2335093951694499e-18	1.1396554194500401e-17	Bacteria	Bacillota	Clostridia	Clostridiales	Ruminococcaceae	Ruminococcus	NA	TRUE	Ruminococcus
ASV_24	GAGCGTTATCCGGATTTATTGGGTTTAAAGGGAGCGTAGGCGGGTTGTTAAGTCAGTTGTGAAAGTTTGCGGCTCAACCGTAAAATTGCAGTTGATACTGGCGACCTTGAGTGCAACAGAGGTAGGCGGAATTCGTGGTGTAGCGGTGAAATGCTTAGATATCACGAAGAACTCCGATTGCGAAGGCAGCTTACTGGATTGTAACTGACGCTGATGCTCGAAAGTGTGGGTATCAA	261.897	7.85033	1.36192	5.76418	8.205771120433691e-9	4.4144971217523e-8	Bacteria	Bacteroidota	Bacteroidia	Bacteroidales	Bacteroidaceae	Bacteroides	NA	TRUE	Bacteroides
ASV_243	GGGCGTTATCCGGATTTATTGGGTTTAAAGGGAGCGTAGGCCGGAGATTAAGCGTGTTGTGAAATGTAGATGCTCAACATCTGCACTGCAGCGCGAACTGTTTTCCTTGAGTACGCACAAAGTGGGCGGAATTCGTGGTGTAGCGGTGAAATGCTTAGATATCACGAAGAACTCCGATTGCGAAGGCAGCTCACTGGAGCGCAACTGACGCTGAAGCTCGAAAGTGCGGGTATCGA	10.3871	-6.73282	2.95437	-2.27894	0.0226709	0.0454487	Bacteria	Bacteroidota	Bacteroidia	Bacteroidales	Prevotellaceae	Prevotella	NA	TRUE	Prevotella
ASV_244	AAGCGTTATCCGGATTTACTGGGTGTAAAGGGTGTGTAGGCGGGACGACAAGTCAGATGTGAAACTCATGGGCTCAACCCATGACCTGCATTTGAAACTGCCGTTCTTGAGAGTCGGAGAGGTAAATGGAATTCCCGGTGTAGCGGTGAAATGCGTAGATATCGGGAGGAACACCAGTGGCGAAGGCGATTTACTGGACGACCACTGACGCTGAGACACGAAAGCGTGGGGAGCAA	16.6478	-5.85957	0.778723	-7.52459	5.2885483336783705e-14	3.84210776378343e-13	Bacteria	Bacillota	Clostridia	Clostridiales	Ruminococcaceae	NA	NA	TRUE	Colidextribacter/ Hespellia
ASV_245	AAGCGTTGTCCGGAATTACTGGGTGTAAAGGGAGCGCAGGCGGGGGAGCAAGTCAGCTGTGAAATCTATGGGCTTAACCCATAAACTGCAGTTGAAACTGTTCTTCTTGAGTGAAGTAGAGGTTGGCGGAATTCCGAGTGTAGCGGTGAAATGCGTAGATATTCGGAGGAACACCGGTGGCGAAGGCGGCCAACTGGGCTTTTACTGACGCTGAGGCTCGAAAGTGTGGGGAGCAA	34.716	-6.3429	1.18213	-5.36566	8.06556457774388e-8	3.80873882837905e-7	Bacteria	Bacillota	Clostridia	Clostridiales	Eubacteriaceae	Eubacterium	coprostanoligenes	TRUE	Eubacterium
ASV_246	AAGCGTTAATCGGAATCACTGGGCGTAAAGCGCACGTAGGCGGCTTGGTAAGTCAGGGGTGAAATCCCACAGCCCAACTGTGGAACTGCCTTTGATACTGCCAGGCTTGAGTACCGGAGAGGGTGGCGGAATTCCAGGTGTAGGAGTGAAATCCGTAGATATCTGGAGGAACACCGGTGGCGAAGGCGGCCACCTGGACGGTAACTGACGCTGAGGTGCGAAAGCGTGGGTAGCAA	20.24	2.57298	0.607342	4.23645	2.27078763796621e-5	8.46565566785648e-5	Bacteria	Pseudomonadota	Deltaproteobacteria	Desulfovibrionales	Desulfovibrionaceae	Bilophila	wadsworthia	TRUE	Bilophila
ASV_248	AAGCGTTATCCGGATTTACTGGGTGTAAAGGGCGCGTAGGCGGGGATGCAAGTCAGATGTGAAATCTATGGGCTTAACCCATAAACTGCATTTGAAACTGTATCTCTTGAGTGCTGGAGAGGTAGATGGAATTCCTTGTGTAGCGGTGAAATGCGTAGATATAAGGAAGAACACCAGTGGCGAAGGCGATCTACTGGACAGTAACTGACGCTGAGGCGCGAAAGCGTGGGGAGCAA	15.2687	-7.20864	1.01482	-7.10337	1.21749058488214e-12	8.413552822356279e-12	Bacteria	Bacillota	Clostridia	Clostridiales	Ruminococcaceae	NA	NA	TRUE	Colidextribacter
ASV_249	GAGCGTTATCCGGATTTATTGGGTTTAAAGGGAGCGCAGGCTGCGAGGCAAGTCAGCGGTCAAATGTCGGGGCTCAACCCCGGCCTGCCGTTGAAACTGTCTTGCTAGAGTTCGAGTGAGGTATGCGGAATGCGTTGTGTAGCGGTGAAATGCATAGATATGACGCAGAACTCCGATTGCGAAGGCAGCATACCAACTCGCGACTGACGCTGAGGCTCGAAAGCGTGGGTATCGAA	21.5394	-25.3203	1.44521	-17.5202	1.00547928939279e-68	5.341608724899191e-67	Bacteria	Bacteroidota	Bacteroidia	Bacteroidales	Porphyromonadaceae	NA	NA	TRUE	Muribaculum
ASV_250	AAGCGTTGTCCGGAATTACTGGGTGTAAAGGGAGCGCAGGCGGATTGGCAAGTTGGGAGTGAAATCTATGGGCTCAACCCATAAATTGCTTTCAAAACTGTCAGTCTTGAGTGGTGTAGAGGTAGGCGGAATTCCCGGTGTAGCGGTGGAATGCGTAGATATCGGGAGGAACACCAGTGGCGAAGGCGGCCTACTGGGCACTAACTGACGCTGAGGCTCGAAAGCATGGGTAGCAA	18.9617	7.06675	0.660553	10.6982	1.03734609856765e-26	1.46957363963751e-25	Bacteria	Bacillota	Clostridia	Clostridiales	Ruminococcaceae	Subdoligranulum	NA	TRUE	Ruthenibacterium
ASV_254	AAGCGTTGTCCGGAATTACTGGGTGTAAAGGGAGCGCAGGCGGGAAGACAAGTTGGAAGTGAAATCCATGGGCTCAACTCATGAACTGCTTTCAAAACTGTTTTTCTTGAGTAGTGCAGAGGTAGGCGGAATTCCCGGTGTAGCGGTGGAATGCGTAGATATCGGGAGGAACACCAGTGGCGAAGGCGGCCTACTGGGCACCAACTGACGCTGAGGCTCGAAAGTGTGGGTAGCAA	21.5694	-25.3218	2.07039	-12.2304	2.13838386958724e-34	3.86728997691309e-33	Bacteria	Bacillota	Clostridia	Clostridiales	Ruminococcaceae	Faecalibacterium	NA	TRUE	Faecalibacterium
ASV_255	TAGCGTTATCCGGATTTACTGGGCGTAAAGGGTGCGTAGGTGGTTTCTTAAGTCAGGAGTGAAAGGCTACGGCTCAACCGTAGTAAGCTCTTGAAACTGGGAAACTTGAGTGCAGGAGAGGAAAGTGGAATTCCTAGTGTAGCGGTGAAATGCGTAGATATTAGGAGGAACACCAGTAGCGAAGGCGGCTTTCTGGACTGTAACTGACACTGAGGCACGAAAGCGTGGGGAGCAAA	22.2198	-3.41264	0.637302	-5.35482	8.56407110563485e-8	3.99970353834595e-7	Bacteria	Bacillota	Clostridia	Clostridiales	Peptostreptococcaceae	Terrisporobacter	NA	TRUE	Terrisporobacter
ASV_26	AAGCGTTATCCGGATTTACTGGGTGTAAAGGGAGCGTAGACGGTTTTGCAAGTCTGAAGTGAAAGCCCGGGGCTTAACCCCGGGACTGCTTTGGAAACTGTAGGACTAGAGTGCAGGAGAGGTAAGTGGAATTCCTAGTGTAGCGGTGAAATGCGTAGATATTAGGAGGAACACCAGTGGCGAAGGCGGCTTACTGGACTGTAACTGACGTTGAGGCTCGAAAGCGTGGGGAGCAA	246.002	-3.03825	0.653652	-4.64812	3.3498196812305e-6	1.39575820051271e-5	Bacteria	Bacillota	Clostridia	Clostridiales	Lachnospiraceae	Clostridium_XlVa	NA	TRUE	Hungatella
ASV_263	GAGCGTTGTCCGGAATTACTGGGTGTAAAGGGAGTGTAGGCGGGAAGGCAAGTCAGAAGTGAAAATTATGGGCTTAACCCATAACCTGCTTTTGAAACTGTTTTTCTTGAGTGAGGCAGAGGCAAGCGGAATTCCTAGTGTAGCGGTGAAATGCGTAGATATTAGGAGGAACACCAGTGGCGAAGGCGGCTTGCTGGGCCTTTACTGACGCTGAGGCTCGAAAGCGTGGGGAGCAA	8.57703	-2.93572	1.16817	-2.5131	0.0119677	0.0262056	Bacteria	Bacillota	Clostridia	Clostridiales	Ruminococcaceae	Clostridium_IV	NA	TRUE	Clostridium_IV
ASV_264	AAGCGTTGTCCGGAATTATTGGGCGTAAAGAGCATGTAGGCGGGCTTTTAAGTCTGACGTGAAAATGCGGGGCTTAACCCCGTATGGCGTTGGATACTGGAAGTCTTGAGTGCAGGAGAGGAAAGGGGAATTCCCAGTGTAGCGGTGAAATGCGTAGATATTGGGAGGAACACCAGTGGCGAAGGCGCCTTTCTGGACTGTGTCTGACGCTGAGATGCGAAAGCCAGGGTAGCAAA	20.8574	25.1609	2.38743	10.5389	5.71630617736133e-26	7.36190947084414e-25	Bacteria	Bacillota	Negativicutes	Selenomonadales	Acidaminococcaceae	Acidaminococcus	NA	TRUE	Acidaminococcus
ASV_265	AAGCGTTGTCCGGATTTACTGGGTGTAAAGGGCGAGTAGGCGGACCCGCAAGTCAGGTGTGAAATCCATGGGCTCAACCCATGAACTGCACTTGAAACTGTGGGCCTTGAGTGATGGAGAGGCAGGCGGAATTCCCGGTGTAGCGGTGGAATGCGTAGATATCGGGAGGAACACCAGTGGCGAAGGCGGCCTGCTGGACATTAACTGACGCTGAGGAGCGAAAGCGTGGGGAGCAA	18.8814	-7.59738	0.987105	-7.69663	1.39704002245886e-14	1.04165264832459e-13	Bacteria	Bacillota	Clostridia	Clostridiales	Ruminococcaceae	NA	NA	TRUE	Intestinimonas
ASV_266	GAGCGTTATCCGGATTTATTGGGTTTAAAGGGTGCGTAGGCGGTTTATTAAGTTAGTGGTTAAATATTTGAGCTAAACTCAATTGTGCCATTAATACTGGTAAACTGGAGTACAGACGAGGTAGGCGGAATAAGTTAAGTAGCGGTGAAATGCATAGATATAACTTAGAACTCCGATAGCGAAGGCAGCTTACCAGACTGTAACTGACGCTGATGCACGAGAGCGTGGGTAGCGAA	14.8493	1.55185	0.636814	2.4369	0.0148139	0.031878	Bacteria	Bacteroidota	Bacteroidia	Bacteroidales	Porphyromonadaceae	Odoribacter	splanchnicus	TRUE	Odoribacter
ASV_27	GGGCGTTATCCGGATTTATTGGGTTTAAAGGGAGCGTAGGCCGGAGATTAAGCGTGTTGTGAAATGTAGATGCTCAACGTCTGCACTGCAGCGCGAACTGGTTTCCTTGAGTACGCACAAAGTGGGCGGAATTCGTGGTGTAGCGGTGAAATGCTTAGATATCACGAAGAACTCCGATTGCGAAGGCAGCTCACTGGAGCGCAACTGACGCTGAAGCTCGAAAGTGCGGGTATCGA	453.536	-6.72138	0.978078	-6.87202	6.32969235587303e-12	4.0759382594637e-11	Bacteria	Bacteroidota	Bacteroidia	Bacteroidales	Prevotellaceae	Prevotella	NA	TRUE	Prevotella
ASV_270	AGGCGTTATCCGGATTTATTGGGTTTAAAGGGAGCGTAGGCCGTTTTTTAAGCGTGTTGTGAAATACTGTCGCTCAACGACAGAGGTGCAGCGCGAACTGGAGGACTTGAGTGCGCGGAATGTAGGCGGAATTCGTCGTGTAGCGGTGAAATGCTTAGATATGACGAAGAACTCCGATTGCGAAGGCAGCTTACAGTAGCGTAACTGACGCTGAAGCTCGAAAGTGCGGGTATCGA	31.02	-4.80281	1.31	-3.66626	2.4612375491629e-4	7.8354004374101e-4	Bacteria	Bacteroidota	Bacteroidia	Bacteroidales	Prevotellaceae	Prevotella	NA	TRUE	Prevotella
ASV_273	AAGCGTTGTCCGGATTTACTGGGTGTAAAGGGCGTGCAGCCGGGCCGGCAAGTCAGATGTGAAATCTGGAGGCTTAACCTCCAAACTGCATTTGAAACTGTAGGTCTTGAGTACCGGAGAGGTTATCGGAATTCCTTGTGTAGCGGTGAAATGCGTAGATATAAGGAAGAACACCAGTGGCGAAGGCGGATAACTGGACGGCAACTGACGGTGAGGCGCGAAAGCGTGGGGAGCAA	15.2231	7.55292	0.637749	11.8431	2.3369342711666998e-32	3.6785076490586996e-31	Bacteria	Bacillota	Clostridia	Clostridiales	Ruminococcaceae	Oscillibacter	NA	TRUE	Oscillibacter
ASV_275	AAGCGTTATCCGGATTTACTGGGTGTAAAGGGTGCGTAGGTGGCAAGGCAAGTCTGAAGTGAAAATCCGGGGCTCAACCCCGGAACTGCTTTGGAAACTGTTTAGCTAGAGTACAGGAGAGGTAAGTGGAATTCCTAGTGTAGCGGTGAAATGCGTAGATATTAGGAGGAACACCAGTGGCGAAGGCGACTTACTGGACTGGTACTGACACTGAGGCACGAAAGCGTGGGGAGCAA	22.5581	-25.3921	1.37472	-18.4707	3.55523988224269e-76	3.02195389990629e-74	Bacteria	Bacillota	Clostridia	Clostridiales	Lachnospiraceae	Coprococcus	NA	TRUE	Coprococcus
ASV_276	AAGCGTTATCCGGATTTACTGGGTGTAAAGGGAGCGTAGGCGGCGGAGCAAGTCAGAAGTGAAAGCCCGGGGCTCAACCCCGGGACGGCTTTTGAAACTGCCCTGCTTGATTTCAGGAGAGGTAAGCGGAATTCCTAGTGTAGCGGTGAAATGCGTAGATATTAGGAGGAACACCAGTGGCGAAGGCGGCTTACTGGACTGACAATGACGCTGAGGCTCGAAAGCGTGGGGAGCAA	19.1448	-0.828159	0.341705	-2.42361	0.0153672	0.0326553	Bacteria	Bacillota	Clostridia	Clostridiales	Lachnospiraceae	Coprococcus	catus	TRUE	Coprococcus
ASV_277	AAGCGTTGTCCGGATTTACTGGGTGTAAAGGGCGTGTAGCCGGGTCGGCAAGTCAGATGTGAAATCCACGGGCTCAACTCGTGAACTGCATTTGAAACTGTTGATCTTGAGTATCGGAGAGGCAATCGGAATTCCTAGTGTAGCGGTGAAATGCGTAGATATTAGGAGGAACACCAGTGGCGAAGGCGGATTGCTGGACGACAACTGACGGTGAGGCGCGAAAGCGTGGGGAGCAA	18.805	-7.59067	1.13391	-6.69425	2.1678662796829498e-11	1.36495284276334e-10	Bacteria	Bacillota	Clostridia	Clostridiales	Ruminococcaceae	NA	NA	TRUE	Oscillibacter
ASV_278	AAGCGTTATCCGGATTTACTGGGTGTAAAGGGAGCGTAGACGGATGGGCAAGTCTGATGTGAAAACCCGGGGCTCAACCCCGGGACTGCATTGGAAACTGTTCATCTAGAGTGCTGGAGAGGTAAGTGGAATTCCTAGTGTAGCGGTGAAATGCGTAGATATTAGGAGGAACACCAGTGGCGAAGGCGGCTTACTGGACAGTAACTGACGTTGAGGCTCGAAAGCGTGGGGAGCAA	10.7258	6.88004	0.893309	7.70175	1.34219146039746e-14	1.00961304543172e-13	Bacteria	Bacillota	Clostridia	Clostridiales	Lachnospiraceae	Ruminococcus2	NA	TRUE	Mediterraneibacter
ASV_279	GAGCGTTGTCCGGAATTATTGGGCGTAAAGGGAGCGCAGGCGGGAGATCAAGTCTATCTTAAAAGTGCGGGGCTCAACCCCGTGAGGGGATGGAAACTGGTCTTCTTGAGTGCAGGAGAGGAAAGCGGAATTCCTAGTGTAGCGGTGAAATGCGTAGATATTAGGAGGAACACCAGTGGCGAAGGCGGCTTTCTGGACTGTAACTGACGCTGAGGCTCGAAAGCGTGGGGAGCGAA	28.1992	-25.6935	1.45843	-17.6172	1.8190896963855e-69	1.03081749461845e-67	Bacteria	Bacillota	Negativicutes	Selenomonadales	Veillonellaceae	Mitsuokella	multacida	TRUE	Mitsuokella
ASV_28	AAGCGTTAATCGGAATTACTGGGCGTAAAGCGCACGCAGGCGGTTTGTTAAGTCAGATGTGAAATCCCCGGGCTCAACCTGGGAACTGCATCTGATACTGGCAAGCTTGAGTCTCGTAGAGGGGGGTAGAATTCCAGGTGTAGCGGTGAAATGCGTAGAGATCTGGAGGAATACCGGTGGCGAAGGCGGCCCCCTGGACGAAGACTGACGCTCAGGTGCGAAAGCGTGGGGAGCAA	193.724	-1.7028	0.581388	-2.92886	0.00340205	0.00845538	Bacteria	Pseudomonadota	Gammaproteobacteria	Enterobacteriales	Enterobacteriaceae	Escherichia/Shigella	NA	TRUE	Escherichia
ASV_280	GAGCGTTATCCGGAATTATTGGGCGTAAAGGGTGCGTAGGCGGCCTGTTAAGTTTATGGTGAAAGCGTGGGGCTCAACCCCATAAAGCCATAGATACTGGCAGGCTAGAGTACTGGAGAGGGTAGTGGAATTCCATGTGTAGCGGTAAAATGCGTAGATATATGGAGGAACACCGGTGGCGAAGGCGGCTACCTAGACAGAGACTGACGCTGAGGCACGAAAGCGTGGGGAGCAAA	29.4969	-7.50046	0.696882	-10.7629	5.15360186585908e-27	7.424680654203759e-26	Bacteria	Bacillota	Erysipelotrichia	Erysipelotrichales	Erysipelotrichaceae	NA	NA	TRUE	Bulleidia
ASV_283	AAGCGTTGTCCGGATTTACTGGGTGTAAAGGGCGTGTAGGCGGAGATGCAAGTCAGAAGTGAAATCCATGGGCTTAACCCATGAACTGCTTTTGAAACTGTATCCCTTGAGTATCGGAGAGGCAGGCGGAATTCCTAGTGTAGCGGTGAAATGCGTAGATATTAGGAGGAACACCAGTGGCGAAGGCGGCCTGCTGGACGACAACTGACGCTGAGGCGCGAAAGCGTGGGGAGCAA	20.0804	-7.02583	0.906848	-7.74753	9.370088541945211e-15	7.1752930276157e-14	Bacteria	Bacillota	Clostridia	Clostridiales	Ruminococcaceae	Sporobacter	NA	TRUE	Sporobacter
ASV_284	AAGCGTTATCCGGATTTACTGGGTGTAAAGGGCGTGTAGGCGGGATTGCAAGTCAGATGTGAAAACTGGGGGCTCAACCTCCAGCCTGCATTTGAAACTGTAGTTCTTGAGTGCTGGAGAGGCAATCGGAATTCCGTGTGTAGCGGTGAAATGCGTAGATATACGGAGGAACACCAGTGGCGAAGGCGGATTGCTGGACAGTAACTGACGCTGAGGCGCGAAAGCGTGGGGAGCAA	14.0192	5.30465	0.760651	6.97382	3.08437893077202e-12	2.04822038371579e-11	Bacteria	Bacillota	Clostridia	Clostridiales	Ruminococcaceae	Flavonifractor	plautii	TRUE	Flavonifractor
ASV_286	GGGCGTTATCCGGATTTATTGGGTTTAAAGGGAGCGCAGGCCGTGGGCTAAGCGTGCCGTGAAATTCTGTCGCTCAACGGCAGACGTGCGGCGCGAACTGGTCCACTTGAGTACGCGGGACGTTGGCGGAATTCGTGGTGTAGCGGTGAAATGCTTAGATATCACGAAGAACTCCGATTGCGAAGGCAGCTGACGGTAGCGCAACTGACGCTGAGGCTCGAAAGCGCGGGTATCGA	26.9253	-25.6313	1.23566	-20.7429	1.4196349264414898e-95	1.5083621093440801e-93	Bacteria	Bacteroidota	Bacteroidia	Bacteroidales	Prevotellaceae	Prevotella	NA	TRUE	Prevotella
ASV_287	AAGCGTTATCCGGATTTACTGGGTGTAAAGGGAGCGTAGACGGTAAAGCAAGTCTGAAGTGAAAGCCCGGGGCTCAACCGCGGGACTGCTTTGGAAACTGTTTAACTAGAGTGCTGGAGAGGTAAGCGGAATTCCTAGTGTAGCGGTGAAATGCGTAGATATTAGGAGGAACACCAGTGGCGAAGGCGGCTTACTGGACAGTAACTGACGTTGAGGCTCGAAAGCGTGGGGAGCAA	23.0305	-7.88448	0.563853	-13.9832	1.9730673456942498e-44	4.192768109600269e-43	Bacteria	Bacillota	Clostridia	Clostridiales	Lachnospiraceae	Clostridium_XlVa	NA	TRUE	Hungatella
ASV_288	AAGCGTTATCCGGATTTACTGGGTGTAAAGGGCGTGTAGGCGGGAGTGCAAGTCAGATGTGAAAATTATGGGCTCAACCCATAACCTGCATTTGAAACTGTACTTCTTGAGTACTGGAGAGGCAGGCGGAATTCCGTGTGTAGCGGTGAAATGCGTAGATATACGGAGGAACACCAGTGGCGAAGGCGGCCTGCTGGACAGCAACTGACGCTGAGGCGCGAAAGCGTGGGGAGCAA	18.7305	-3.03816	0.567151	-5.35689	8.46671015108823e-8	3.97607935272099e-7	Bacteria	Bacillota	Clostridia	Clostridiales	Ruminococcaceae	Intestinimonas	NA	TRUE	Intestinimonas
ASV_289	GAGCGTTATCCGGATTTACTGGGTGTAAAGGGTGTGTAGGCGGGACTGCAAGTCAGATGTGAAAACTATGGGCTCAACTCATAGCTTGCATTTGAAACTGTGGTTCTTGAGGGTCGGAGAGGTAACTGGAATTCCCGGTGTAGCGGTGAAATGCGTAGATATCGGGAGGAACACCAGTGGCGAAGGCGAGTTACTGGACGATACCTGACGCTGAGACACGAAAGTGTGGGGAGCAA	19.3061	-6.97332	0.736565	-9.46735	2.87028329527871e-21	2.93944674817699e-20	Bacteria	Bacillota	Clostridia	Clostridiales	Ruminococcaceae	NA	NA	TRUE	Ruminococcus
ASV_29	AAGCGTTGTCCGGAATTACTGGGTGTAAAGGGAGCGCAGGCGGGCGATCAAGTTGGAAGTGAAATCCATGGGCTCAACCCATGAACTGCTTTCAAAACTGATTGTCTTGAGTAGTGCAGAGGTAGGCGGAATTCCCGGTGTAGCGGTGGAATGCGTAGATATCGGGAGGAACACCAGTGGCGAAGGCGGCCTACTGGGCACCAACTGACGCTGAGGCTCGAAAGTGTGGGTAGCAA	130.28	-4.00514	0.736848	-5.4355	5.4643233305366e-8	2.63901979031597e-7	Bacteria	Bacillota	Clostridia	Clostridiales	Ruminococcaceae	Faecalibacterium	prausnitzii	TRUE	Faecalibacterium
ASV_291	AAGCGTTATCCGGATTTACTGGGTGTAAAGGGCGTGTAGGCGGGATCGCAAGTCAGATGTGAAAACTGGAGGCTCAACCTCCAGCCTGCATTTGAAACTGTGGTTCTTGAGTACTGGAGAGGCAGACGGAATTCCTAGTGTAGCGGTGAAATGCGTAGATATTAGGAGGAACACCAGTGGCGAAGGCGGTCTGCTGGACAGCAACTGACGCTGAGGCGCGAAAGCGTGGGGAGCAA	10.76	7.053	1.31185	5.37636	7.60054816626061e-8	3.60919884990029e-7	Bacteria	Bacillota	Clostridia	Clostridiales	Ruminococcaceae	Flavonifractor	NA	TRUE	Flintibacter
ASV_293	AAGCGTTATCCGGATTTACTGGGTGTAAAGGGAGCGTAGGCGGTCCTGCAAGTCTGATGTGAAAGGCCGGGGCTCAACCCCGGGACTGCATTGGAAACTGTAGGACTAGAGTGTCGGAGGGGTAAGTGGAATTCCTAGTGTAGCGGTGAAATGCGTAGATATTAGGAGGAACACCAGTGGCGAAGGCGGCTTACTGGACGACTACTGACGCTGAGGCTCGAAAGCGTGGGGAGCAA	12.8105	3.5214	1.07723	3.26896	0.00107945	0.00301819	Bacteria	Bacillota	Clostridia	Clostridiales	Lachnospiraceae	NA	NA	TRUE	Eubacterium
ASV_294	AAGCGTTATCCGGATTTACTGGGTGTAAAGGGAGCGTAGACGGTAATACAAGTCTGAAGTGAAAGCCCGGGGCTCAACCCCGGAACTGCTTTGGAAACTGTATAACTAGAGTACCGGAGGGGTAAGCGGAATTCCTAGTGTAGCGGTGAAATGCGTAGATATTAGGAGGAACACCAGTGGCGAAGGCGGCTTACTGGACGGTAACTGACGTTGAGGCTCGAAAGCGTGGGGAGCAA	17.0996	-5.48197	0.535206	-10.2427	1.27583270342648e-24	1.57167796798914e-23	Bacteria	Bacillota	Clostridia	Clostridiales	Lachnospiraceae	NA	NA	TRUE	Ambiguous
ASV_300	GAGCGTTATCCGGATTTATTGGGTTTAAAGGGTGCGTAGGCGGCAAGGTAAGTCAGCGGTGAAAGACCAGGGCTCAACTCTGGAAGTGCCGTTGATACTGTCTGGCTAGAATGGTTCCGCCGTGGGAGGAATGAGTAGTGTAGCGGTGAAATGCATAGATATTACTCAGAACACCGATTGCGAAGGCATCTCACGAGGAGCTCATTGACGCTGAGGCACGAAAGCGTGGGGATCGA	22.1136	-25.2021	2.08152	-12.1076	9.632713047209799e-34	1.63756121802567e-32	Bacteria	Bacteroidota	Bacteroidia	Bacteroidales	Marinilabiliaceae	NA	NA	TRUE	Pedobacter
ASV_301	GAGCGTTATCCGGAATTATTGGGCGTAAAGAGCGCGCAGGTGGTTGATTAAGTCTGATGTGAAAGCCCACGGCTTAACCGTGGAGGGTCATTGGAAACTGGTCGACTTGAGTGCAGAAGAGGGAAGTGGAATTCCATGTGTAGCGGTGAAATGCGTAGAGATATGGAGGAACACCAGTGGCGAAGGCGGCTTCCTGGTCTGTAACTGACACTGAGGCGCGAAAGCGTGGGGAGCAA	17.6794	-2.46851	0.78957	-3.1264	0.00176962	0.00480568	Bacteria	Bacillota	Erysipelotrichia	Erysipelotrichales	Erysipelotrichaceae	Turicibacter	NA	TRUE	Turicibacter
ASV_302	AAGCGTTATCCGGATTTACTGGGTGTAAAGGGAGCGTAGACGGCGGAGCAAGTCTGAAGTGAAAGCCCGGGGCTCAACCCCGGGACTGCTTTGGAAACTGTTCTGCTAGAGTGCTGGAGAGGTAAGTGGAATTCCTAGTGTAGCGGTGAAATGCGTAGATATTAGGAGGAACACCAGTGGCGAAGGCGGCTTACTGGACAGTAACTGACGTTGAGGCTCGAAAGCGTGGGGAGCAA	11.8286	24.5031	1.50271	16.3059	8.9598932189758e-60	3.6266234457759204e-58	Bacteria	Bacillota	Clostridia	Clostridiales	Lachnospiraceae	NA	NA	TRUE	Ambiguous
ASV_304	AAGCGTTGTCCGGAATTACTGGGTGTAAAGGGAGCGTAGGCGGGCAGGCAAGTCAGGCGTGAAATATATCGGCTCAACCGGTATCTGCGCTTGAAACTGCAGGTCTTGAGTGAAGTAGAGGTTGGCGGAATTCCTAGTGTAGCGGTGAAATGCGTAGATATTAGGAGGAACACCAGTGGCGAAGGCGGCCAACTGGGCTTTTACTGACGCTGAGGCTCGAAAGTGTGGGGAGCAAA	17.0319	-7.28473	0.816231	-8.92484	4.46324264685259e-19	4.2617761312448096e-18	Bacteria	Bacillota	Clostridia	Clostridiales	Ruminococcaceae	NA	NA	TRUE	Tepidibaculum
ASV_306	AAGCGTTATCCGGATTTATTGGGTGTAAAGGGTGCGTAGACGGGAGATTAAGTTAGTTGTGAAAGCCCTCGGCTTAACTGAGGAATTGCAACTAAAACTGGTTTTCTTGAGTGCAGGAGAGGTAAGTGGAATTCCTAGTGTAGCGGTGAAATGCGTAGATATTAGGAGGAACACCAGTGGCGAAGGCGACTTACTGGACTGTAACTGACGTTGAGGCACGAAAGTGTGGGGAGCAA	13.906750462564201	-4.4204	1.02205	-4.32502	1.52519163990967e-5	5.86612169196026e-5	Bacteria	Bacillota	Clostridia	Clostridiales	Lachnospiraceae	NA	NA	TRUE	Vallitalea
ASV_307	GAGCGTTATCCGGAATTACTGGGTGTAAAGGGTGTGTAGGCGGGCAGACAAGTCAGATGTGAAAACTATGGGCTTAACCCATAGCCTGCATTTGAAACTGTATGTCTTGAGGATGGGAGAGGTAAATGGAATTCCCGGTGTAGCGGTGAAATGCGTAGATATCGGGAGGAACACCAGTGGCGAAGGCGGTTTACTGGACCATTACTGACGCTGAGACACGAAAGCGTGGGGAGCAA	36.6824	-26.0517	1.5636	-16.6614	2.50173499028346e-62	1.1191972324952298e-60	Bacteria	Bacillota	Clostridia	Clostridiales	Ruminococcaceae	Intestinimonas	NA	TRUE	Colidextribacter
ASV_308	GAGCGTTATCCGGATTTATTGGGTTTAAAGGGAGCGTAGGTGGATTGTTAAGTCAGTTGTGAAAGTTTGCGGCTCAACCGTAAAATTGCAGTTGATACTGGCAGTCTTGAGTACAGTAGAGGTGGGCGGAATTCGTGGTGTAGCGGTGAAATGCTTAGATATCACGAAGAACTCCGATTGCGAAGGCAGCTCACTGGACTGCAACTGACACTGATGCTCGAAAGTGTGGGTATCAA	5.97478	23.5735	2.48618	9.48182	2.49879925520111e-21	2.5902187401474897e-20	Bacteria	Bacteroidota	Bacteroidia	Bacteroidales	Bacteroidaceae	Bacteroides	finegoldii	TRUE	Bacteroides
ASV_309	AAGCGTTGTCCGGAATTACTGGGTGTAAAGGGAGCGCAGGCGGGCATGCAAGTTGGAAGTGAAAACTATGGGCTCAACCCATAGCCTGCTTTCAAAACTGCGTGTCTTGAGTAGTGCAGAGGTAGGCGGAATTCCCGGTGTAGCGGTGGAATGCGTAGATATCGGGAGGAACACCAGTGGCGAAGGCGGCCTACTGGGCACCAACTGACGCTGAGGCTCGAAAGCATGGGTAGCAA	21.0699	-7.7563	0.676444	-11.4663	1.9484593806725e-30	2.90559732205548e-29	Bacteria	Bacillota	Clostridia	Clostridiales	Ruminococcaceae	Gemmiger	NA	TRUE	Gemmiger
ASV_310	AAGCGTTATCCGGATTTACTGGGTGTAAAGGGAGCGTAGACGGCATGGCAAGCCAGATGTGAAAGCCCGGGGCTCAACCCCGGGACTGCATTTGGAACTGTCAGGCTAGAGTGTCGGAGAGGAAAGCGGAATTCCTAGTGTAGCGGTGAAATGCGTAGATATTAGGAGGAACACCAGTGGCGAAGGCGGCTTTCTGGACGATGACTGACGTTGAGGCTCGAAAGCGTGGGGAGCAA	7.7485	3.54735	1.2648	2.80468	0.00503666	0.0119585	Bacteria	Bacillota	Clostridia	Clostridiales	Lachnospiraceae	NA	NA	TRUE	Mediterraneibacter
ASV_313	AAGCGTTATCCGGATTTACTGGGTGTAAAGGGAGCGTAGACGGCACAGCAAGTCTGATGTGAAAGCCCGGGGCCCAACCCCGGAACTGCATTGGAAACTGCTGGGCTTGAGTGCAGGAGAGGTAAGCGGAATTCCTAGTGTAGCGGTGAAATGCGTAGATATTAGGAGGAACACCAGTGGCGAAGGCGGCTTACTGGACTGTAACTGACGTTGAGGCTCGAAAGCGTGGGGAGCAA	18.2111	-2.44359	1.00707	-2.42643	0.0152481	0.0324835	Bacteria	Bacillota	Clostridia	Clostridiales	Lachnospiraceae	NA	NA	TRUE	NA
ASV_314	AAGCGTTATCCGGATTTACTGGGTGTAAAGGGAGCGTAGGCGGCATGGCAAGTCAGAAGTGAAAGCCTGGGGCTCAACCCCGGAATTGCTTTTGAAACTGTCAGGCTAGAGTGTCGGAGGGGTAAGCGGAATTCCTAGTGTAGCGGTGAAATGCGTAGATATTAGGAGGAACACCGGTGGCGAAGGCGGCTTACTGGACGATTACTGACGCTGAGGCTCGAAAGCGTGGGGAGCAA	12.4476	1.73744	0.726318	2.39212	0.0167511	0.0349304	Bacteria	Bacillota	Clostridia	Clostridiales	Lachnospiraceae	NA	NA	TRUE	NA
ASV_315	GGGCGTTATCCGGATTTATTGGGTTTAAAGGGAGCGTAGGCCGTCTGTTAAGCGTGTTGTGAAATGTCGGGGCTCAACCTGGGCATTGCAGCGCGAACTGGCAGACTTGAGTGCGCGGGAAGTAGGCGGAATTCGTCGTGTAGCGGTGAAATGCTTAGATATGACGAAGAACTCCGATTGCGAAGGCAGCCTGCTGTAGCGTAACTGACGCTGAAGCTCGAAAGCGTGGGTATCGA	34.3706	-25.9282	1.62447	-15.961	2.38980824760016e-57	8.12534804184055e-56	Bacteria	Bacteroidota	Bacteroidia	Bacteroidales	Prevotellaceae	Prevotella	NA	TRUE	Prevotella
ASV_316	AAGCGTTATCCGGATTTACTGGGTGTAAAGGGAGCGTAGACGGAAGAGCAAGTCTGATGTGAAAGGCTGGGGCTTAACCCCAGGACTGCATTGGAAACTGTTTTTCTTGAGTGCCGGAGAGGTAAGCGGAATTCCTAGTGTAGCGGTGAAATGCGTAGATATTAGGAGGAACACCAGTGGCGAAGGCGGCTTACTGGACGGTAACTGACGTTGAGGCTCGAAAGCGTGGGGAGCAA	11.8136	-3.1144	0.970541	-3.20893	0.00133229	0.00366488	Bacteria	Bacillota	Clostridia	Clostridiales	Lachnospiraceae	Blautia	stercoris	TRUE	Blautia
ASV_317	AAGCGTTATCCGGATTTACTGGGTGTAAAGGGCGCGTAGGCGGGGATGCAAGTCAGATGTGAAATCTATGGGCTTAACCCATAAACTGCATTTGAAACTGTATCTCTTGAGTGCTGGAGAGGTAGACGGAATTCCTTGTGTAGCGGTGAAATGCGTAGATATAAGGAAGAACACCAGTGGCGAAGGCGGTCTACTGGACAGTAACTGACGCTGAGGCGCGAAAGCGTGGGGAGCAA	15.5193	-24.8836	1.79444	-13.867	1.0033033681905598e-43	2.0800191779560298e-42	Bacteria	Bacillota	Clostridia	Clostridiales	Ruminococcaceae	NA	NA	TRUE	Intestinimonas/ Colidextribacter
ASV_318	AAGCGTTATCCGGATTTACTGGGTGTAAAGGGAGCGTAGACGGTGAAGCAAGTCTGAAGTGAAAGGTTGGGGCTCAACCCCGAAACTGCTTTGGAAACTGTTTAACTGGAGTACAGGAGAGGTAAGTGGAATTCCTAGTGTAGCGGTGAAATGCGTAGATATTAGGAGGAACACCAGTGGCGAAGGCGGCTTACTGGACTGTAACTGACGTTGAGGCTCGAAAGCGTGGGGAGCAA	19.6527	-4.49227	0.637726	-7.04421	1.86519747282018e-12	1.2582681364263098e-11	Bacteria	Bacillota	Clostridia	Clostridiales	Lachnospiraceae	NA	NA	TRUE	Hungatella
ASV_319	AAGCGTTGTCCGGAATTACTGGGTGTAAAGGGAGCGCAGGCGGGAAAGCAAGTTGGAAGTGAAATCCATGGGCTCAACCCATGAACTGCTTTCAAAACTGCTTTTCTTGAGTAGTGCAGAGGTAGGCGGAATTCCCGGTGTAGCGGTGGAATGCGTAGATATCGGGAGGAACACCAGTGGCGAAGGCGGCCTACTGGGCACCAACTGACGCTGAGGCTCGAAAGTGTGGGTAGCAA	13.1916	-24.3651	1.52033	-16.0261	8.393032845255799e-58	2.9725324660281e-56	Bacteria	Bacillota	Clostridia	Clostridiales	Ruminococcaceae	Faecalibacterium	NA	TRUE	Faecalibacterium
ASV_320	GAGCGTTGTCCGGAATTATTGGGCGTAAAGAGCATGTAGGCGGTCTTTTAAGTCTGGAGTGAAAATGCGGGGCTCAACCCCGTATGGCTCTGGATACTGGAGGACTTGAGTGCAGGAGAGGAAAGGGGAATTCCCAGTGTAGCGGTGAAATGCGTAGATATTGGGAGGAACACCAGTGGCGAAGGCGCCTTTCTGGACTGTGTCTGACGCTGAGATGCGAAAGCCAGGGTAGCGAA	36.2367	-26.0098	1.41268	-18.4117	1.0592887321241798e-75	8.185412930050501e-74	Bacteria	Bacillota	Negativicutes	Selenomonadales	Acidaminococcaceae	Phascolarctobacterium	NA	TRUE	Phascolarctobacterium
ASV_326	AAGCGTTATCCGGATTTACTGGGTGTAAAGGGCGAGTAGACGGCGCTGTAAGTCAGCTGTGAAAACTTAGGGCTCAACCTTAAGCCTGCAGCTGAAACTGTAGTGCTAGAGTGCAGGAGAGGTAAGCGGAATTCCTAGTGTAGCGGTGAAATGCGTAGATATTAGGAGGAACACCAGTGGCGAAGGCGGCTTACTGGACTGTAACTGACGTTGAGGCGCGAAAGTGTGGGGAGCAA	12.4589	-6.99692	1.24306	-5.62877	1.81501845678864e-8	9.35009508042635e-8	Bacteria	Bacillota	Clostridia	Clostridiales	Lachnospiraceae	Eisenbergiella	NA	TRUE	Anaerocolumna
ASV_327	GGGCGTTATCCGGATTTATTGGGTTTAAAGGGAGCGTAGGCCGGAGATTAAGCGTGTTGTGAAATGTAGACGCTCAACGTCTGCACTGCAGCGCGAACTGGTTTCCTTGAGTACGCATAAAGTGGGCGGAATTCGTGGTGTAGCGGTGAAATGCTTAGATATCACGAAGAACTCCGATTGCGAAGGCAGCTCACTGGGGCGCAACTGACGCTGAAGCTCGAAAGCGCGGGTATCGA	10.1504	-22.2995	2.29501	-9.71654	2.56344081213706e-22	2.7934931927134602e-21	Bacteria	Bacteroidota	Bacteroidia	Bacteroidales	Prevotellaceae	Prevotella	NA	TRUE	Prevotella
ASV_328	GAGCGTTATCCGGAATTATTGGGCGTAAAGGGTGCGTAGGCGGCCTTTTAAGTTTGTGGTGAAAGCGTGGGGCTCAACCCCATACAGCCATAGATACTGGGAGGCTAGAGTACTGGAGAGGGTAGTGGAATTCCATGTGTAGCGGTAAAATGCGTAGATATATGGAGGAACACCGGTGGCGAAGGCGGCTACCTAGCCAGAGACTGACGCTGAGGCACGAAAGCGTGGGGAGCAAA	15.5913	-6.32325	0.614843	-10.2843	8.29048618926896e-25	1.0363107736586199e-23	Bacteria	Bacillota	Erysipelotrichia	Erysipelotrichales	Erysipelotrichaceae	Bulleidia	NA	TRUE	Bulleidia
ASV_33	AAGCGTTGTCCGGATTTACTGGGTGTAAAGGGTGCGTAGGCGGCTTTGCAAGTCAGATGTGAAATCTATGGGCTCAACCCATAGCCTGCATTTGAAACTGCAGAGCTTGAGTGAAGTAGAGGCAGGCGGAATTCCCCGTGTAGCGGTGAAATGCGTAGAGATGGGGAGGAACACCAGTGGCGAAGGCGGCCTGCTGGGCTTTAACTGACGCTGAGGCACGAAAGCGTGGGTAGCAA	162.898	-4.26685	1.00014	-4.26626	1.98781292587277e-5	7.47628755306132e-5	Bacteria	Bacillota	Clostridia	Clostridiales	Ruminococcaceae	Ruminococcus	NA	TRUE	Ruminococcus
ASV_331	AAGCGTTATCCGGATTTACTGGGTGTAAAGGGAGCGCAGGCGGTACGGCAAGTCTGATGTGAAAGCCCGGGGCTCAACCCCGGGACTGCATTGGAAACTGTCGGACTAGAGTGTCGGAGGGGTAAGTGGAATTCCTAGTGTAGCGGTGAAATGCGTAGATATTAGGAGGAACACCAGTGGCGAAGGCGGCTTACTGGACGATGACTGACGCTGAGGCTCGAAAGCGTGGGGAGCAA	25.9721	-25.57	1.39003	-18.3953	1.43190217830129e-75	1.01426404296341e-73	Bacteria	Bacillota	Clostridia	Clostridiales	Lachnospiraceae	Roseburia	NA	TRUE	Roseburia
ASV_338	AAGCGTTGTCCGGAATTATTGGGCGTAAAGGGCGCGCAGGCGGCATCATAAGTCGGTCTTAAAAGTGCGGGGCTTAACCCCGTGAGGGGACCGAAACTGTGGAGCTGGAGTATCGGAGAGGAAAGCGGAATTCCTAGTGTAGCGGTGAAATGCGTAGATATTAGGAGGAACACCAGTGGCGAAAGCGGCTTTCTGGACGACAACTGACGCTGAGGCGCGAAAGCCAGGGGAGCGAA	30.5249	-25.7412	1.77277	-14.5204	9.00231121911801e-48	2.01367487796061e-46	Bacteria	Bacillota	Negativicutes	Selenomonadales	Veillonellaceae	Megasphaera	NA	TRUE	Megasphaera
ASV_339	GAGCGTTATCCGGATTTATTGGGTTTAAAGGGTGCGTAGGTCGCCGATTAAGTCAGCGGTGAAATCCAGTGGCTCAACCATCGGACTGCCGTTGAAACTGGCCGGCTTGAGTATGATTGAGGCAGGCGGAATGCGTGGTGTAGCGGTGAAATGCATAGATATCACGCAGAACCCCGATTGCGAAGGCAGCTTGCCAAGCCATGACTGACACTGAAGCACGAAAGCGTGGGTATCAA	18.9188	-4.43876	1.57571	-2.81699	0.00484761	0.0116069	Bacteria	Bacteroidota	Bacteroidia	Bacteroidales	Porphyromonadaceae	NA	NA	TRUE	Parabacteroides
ASV_34	AAGCGTTGTTCGGAATCACTGGGCGTAAAGCGTGCGTAGGCTGTTTCGTAAGTCGTGTGTGAAAGGCGCGGGCTCAACCCGCGGACGGCACATGATACTGCGAGACTAGAGTAATGGAGGGGGAACCGGAATTCTCGGTGTAGCAGTGAAATGCGTAGATATCGAGAGGAACACTCGTGGCGAAGGCGGGTTCCTGGACATTAACTGACGCTGAGGCACGAAGGCCAGGGGAGCGA	105.87	3.89027	1.31751	2.95274	0.00314969	0.00800614	Bacteria	Verrucomicrobiota	Verrucomicrobiae	Verrucomicrobiales	Verrucomicrobiaceae	Akkermansia	muciniphila	TRUE	Akkermansia
ASV_340	AAGCGTTATCCGGATTTACTGGGTGTAAAGGGAGCGTAGACGGTAATGCAAGTCTGAAGTGAAATGCGGGGGCTCAACCCCTGAACTGCTTTGGAAACTGTATAACTAGAGTGCAGGAGAGGTAAGTGGAATTCCTAGTGTAGCGGTGAAATGCGTAGATATTAGGAGGAACACCAGTGGCGAAGGCGGCTTACTGGACTGTAACTGACGTTGAGGCTCGAAAGCGTGGGGAGCAA	15.9422	-24.9131	1.63308	-15.2553	1.5184933466537901e-52	4.45075636088179e-51	Bacteria	Bacillota	Clostridia	Clostridiales	Lachnospiraceae	Clostridium_XlVa	NA	TRUE	Hungatella
ASV_347	AAGCGTTATCCGGATTTACTGGGTGTAAAGGGCGTGTAGGCGGGACTGCAAGTCAGATGTGAAAACTATGGGCTCAACTCATAGCCTGCATTTGAAACTGTAGTTCTTGAGTGCTGGAGAGGCAAATGGAACTCCTAGTGTAGCGGTGAAATGCGTAGATATTAGGAAGAACACCAGTGGCGAAGGCGATTTGCTGGACAGTAACTGACGCTGAGGCGCGAAAGTGTGGGGAGCAA	10.4225	-2.20913	0.744549	-2.96707	0.00300657	0.0077442	Bacteria	Bacillota	Clostridia	Clostridiales	Ruminococcaceae	NA	NA	TRUE	Colidextribacter
ASV_348	GAGCGTTGTCCGGATTTACTGGGTGTAAAGGGCGTGTAGGCGGAGATGCAAGTTGGGAGTGAAATCCCGGGGCTCAACCCCGGAACTGCTTTCAAAACTGTATCCCTTGAGTGTCGGAGAGGCAAGCGGAATTCCTAGTGTAGCGGTGAAATGCGTAGATATTAGGAGGAACACCAGTGGCGAAGGCGGCTTGCTGGACGATAACTGACGCTGAGGCGCGAAAGCGTGGGGAGCAA	15.5193	-7.3167	0.793119	-9.22522	2.82966211585073e-20	2.796759067992e-19	Bacteria	Bacillota	Clostridia	Clostridiales	Ruminococcaceae	NA	NA	TRUE	Monoglobus
ASV_349	AAGCGTTGTCCGGAATTACTGGGTGTAAAGGGAGCGCAGGCGGGGGAGCAAGTCAGCTGTGAAATCCATGGGCTTAACCCGTGAACTGCAGTTGAAACTGTTCTTCTTGAGTGAAGTAGAGGTTGGCGGAATTCCGAGTGTAGCGGTGAAATGCGTAGATATTCGGAGGAACACCGGTGGCGAAGGCGGCCAACTGGGCTTTTACTGACGCTGAGGCTCGAAAGTGTGGGGAGCAA	17.5632	-6.73931	1.2423	-5.42488	5.79944899796598e-8	2.78504612896672e-7	Bacteria	Bacillota	Clostridia	Clostridiales	Eubacteriaceae	Eubacterium	NA	TRUE	Eubacterium
ASV_35	GAGCGTTATCCGGATTTATTGGGTTTAAAGGGAGCGTAGGCGGACGCTTAAGTCAGTTGTGAAAGTTTGCGGCTCAACCGTAAAATTGCAGTTGATACTGGGTGTCTTGAGTACAGTAGAGGCAGGCGGAATTCGTGGTGTAGCGGTGAAATGCTTAGATATCACGAAGAACTCCGATTGCGAAGGCAGCTTGCTGGACTGTAACTGACGCTGATGCTCGAAAGTGTGGGTATCAA	162.928	3.71485	1.02055	3.64007	2.7256828031094e-4	8.5808532690483e-4	Bacteria	Bacteroidota	Bacteroidia	Bacteroidales	Bacteroidaceae	Bacteroides	uniformis	TRUE	Bacteroides
ASV_352	GAGCGTTGTCCGGATTTACTGGGTGTAAAGGGTGCGTAGGCGGCGAGGCAAGTCAGGCGTGAAATCTATGGGCTTAACCCATAAACTGCGCTTGAAACTGTCTTGCTTGAGTGAAGTAGAGGTAGGCGGAATTCCCGGTGTAGCGGTGAAATGCGTAGAGATCGGGAGGAACACCAGTGGCGAAGGCGGCCTACTGGGCTTTAACTGACGCTGAAGCACGAAAGCATGGGTAGCAA	5.17624	5.99917	0.987562	6.07473	1.24197299614462e-9	6.8998499785812e-9	Bacteria	Bacillota	Clostridia	Clostridiales	Ruminococcaceae	Clostridium_IV	leptum	TRUE	Clostridium
ASV_353	AAGCGTTATCCGGATTTACTGGGTGTAAAGGGAGCGTAGACGGCAAGGCAAGTCTGAAGTGAAAGCCCGGTGCTTAACGCCGGGACTGCTTTGGAAACTGTTTAGCTGGAGTGCCGGAGAGGTAAGCGGAATTCCTAGTGTAGCGGTGAAATGCGTAGATATTAGGAAGAACACCAGTGGCGAAGGCGGCTTACTGGACGGTAACTGACGTTGAGGCTCGAAAGCGTGGGGAGCAA	11.5197	3.12488	1.247	2.50593	0.012213	0.0266181	Bacteria	Bacillota	Clostridia	Clostridiales	Lachnospiraceae	NA	NA	TRUE	NA
ASV_355	AAGCGTTATCCGGATTTACTGGGTGTAAAGGGTGAGTAGGCGGTCATGCAAGTCATATGTGAAATGTCAGGGCTTAACCTTGGCGCTGCATAAGAAACTGTATGACTAGAGTGCAGGAGAGGTAAGCGGAATTCCTAGTGTAGCGGTGAAATGCGTAGATATTAGGAAGAACACCGGTGGCGAAGGCGGCTTACTGGACTGTTACTGACGCTGAGTCACGAAAGCGTGGGGAGCAA	6.83823	4.42705	1.55852	2.84055	0.00450363	0.0108138	Bacteria	Bacillota	Clostridia	Clostridiales	Lachnospiraceae	Clostridium_XlVb	NA	TRUE	Tyzzerella
ASV_357	AAGCGTTGTCCGGAATTACTGGGTGTAAAGGGAGCGCAGGCGGACCGGCAAGTTGGAAGTGAAAACCATAGGCTCAACCTATGGATTGCTTTCAAAACTGCTGGCCTTGAGTAGTGCAGAGGTAGGTGGAATTCCCGGTGTAGCGGTGGAATGCGTAGATATCGGGAGGAACACCAGTGGCGAAGGCGACCTACTGGGCACCAACTGACGCTGAGGCTCGAAAGCATGGGTAGCAA	3.08953	-4.98518	1.51098	-3.29929	9.6928222924966e-4	0.00273718	Bacteria	Bacillota	Clostridia	Clostridiales	Ruminococcaceae	Gemmiger	NA	TRUE	Anaerotruncus
ASV_358	AAGCGTTACTCGGAATCACTGGGCGTAAAGGGCGCGTAGGCGGATTATCAAGTCTCTTGTGAAATCTAGGAGCTTAACTTCTAAACTGCTTGGGAAACTGATAATCTAGAGTGGGGGAGAGGCAGATGGAATTGGTGGTGTAGGGGTAAAATCCGTAGATATCACCAAGAATACCCATTGCGAAGGCGATCTGCTGGAACTTAACTGACGCTAATGCGCGAAAGCGTGGGGAGCAA	6.08705	-5.96302	2.65184	-2.24863	0.0245358	0.0487277	Bacteria	Pseudomonadota	Epsilonproteobacteria	Campylobacterales	Campylobacteraceae	Campylobacter	NA	TRUE	Campylobacter
ASV_360	GAGCGTTATCCGGATTTACTGGGTGTAAAGGGTGTGTAGGCGGGAAGGCAAGTCAGATGTGAAAACTATGGGCTCAACCCATAGCCTGCATTTGAAACTGTTTTTCTTGAGAGTCGGAGAGGTAAGTGGAATTCCCGGTGTAGCGGTGAAATGCGTAGATATCGGGAGGAACATCTGTGGCGAAGGCGACTTACTGGACGATTACTGACGCTGAGACACGAAAGCGTGGGGAGCAA	8.65096	-3.46736	1.24047	-2.79521	0.00518668	0.0122804	Bacteria	Bacillota	Clostridia	Clostridiales	Ruminococcaceae	NA	NA	TRUE	Ruminococcus
ASV_362	AAGCGTTATCCGGATTTACTGGGTGTAAAGGGCGTGTAGGCGGGAAGGCAAGTCAGATGTGAAAACTATGGGCTCAACCCATAGCCTGCATTTGAAACTGTTTTTCTTGAGTGCTGGAGAGGCAATCGGAATTCCGTGTGTAGCGGTGAAATGCGTAGATATACGGAGGAACACCAGTGGCGAAGGCGGATTGCTGGACAGTAACTGACGCTGAGGCGCGAAAGCGTGGGGAGCAA	14.0108	7.43238	0.619478	11.9978	3.64778955572261e-33	5.96273292762349e-32	Bacteria	Bacillota	Clostridia	Clostridiales	Ruminococcaceae	Flavonifractor	NA	TRUE	Pseudoflavonifractor
ASV_363	GAGCGTTATCCGGATTTACTGGGTGTAAAGGGAGCGTAGACGGCGTATCAAGTCTGATGTGAAAGGCAGGGGCTTAACCCCTGGACTGCATTGGAAACTGGTATGCTTGAGTGCCGGAGGGGTAAGCGGAATTCCTAGTGTAGCGGTGAAATGCGTAGATATTAGGAGGAACACCAGTGGCGAAGGCGGCTTACTGGACGGTAACTGACGTTGAGGCTCGAAAGCGTGGGGAGCAA	11.2146	-1.88374	0.703803	-2.67651	0.00743924	0.0170441	Bacteria	Bacillota	Clostridia	Clostridiales	Lachnospiraceae	Blautia	NA	TRUE	Blautia
ASV_368	AAGCGTTGTCCGGAATTACTGGGTGTAAAGGGAGCGTAGGCGGGGATACAAGTTGAATGTTAAAACTATGGGCTCAACCCATAGTTGCGTTCAAAACTGTATTTCTTGAGTGAAGTAGAGGTAAGCGGAATTCCTAGTGTAGCGGTGAAATGCGTAAATATTAGGAGGAACACCAGTGGCGAAGGCGGCTTACTGGGCTTTAACTGACGCTGAGGCTCGAAAGCGTGGGTAGCAAA	14.0155	-7.17053	0.772373	-9.28376	1.63602434405214e-20	1.65550082433847e-19	Bacteria	Bacillota	Clostridia	Clostridiales	Ruminococcaceae	Ruminococcus	NA	TRUE	Paludicola
ASV_369	AAGCGTTATCCGGAATTACTGGGTGTAAAGGGAGCGCAGGCGGGATAGCAAGTCAGTTGTGAAAACTATGGGCTCAACCCATAGATTGCAGTTGAAACTGTTATTCTTGAGTGGAGTAGAGGCAAGCGGAATTCCGAGTGTAGCGGTGAAATGCGTAGATATTCGGAGGAACACCAGTGGCGAAGGCGGCTTGCTGGGCTCTAACTGACGCTGAGGCTCGAAAGTGTGGGGAGCAA	14.6387	-5.58436	1.71565	-3.25495	0.00113414	0.0031504	Bacteria	Bacillota	Clostridia	Clostridiales	Ruminococcaceae	NA	NA	TRUE	Eubacterium
ASV_37	GGGCGTTATCCGGATTTATTGGGTTTAAAGGGAGCGCAGGCGGACCTTTAAGTCAGCTGTGAAATACGGCGGCTCAACCGTCGAACTGCAGTTGATACTGGAGGTCTTGAGTGCACACAGGGATGCTGGAATTCATGGTGTAGCGGTGAAATGCTCAGATATCATGAAGAACTCCGATCGCGAAGGCAGGCATCCGGGGTGCAACTGACGCTGAGGCTCGAAAGTGCGGGTATCAA	248.073	-11.7632	1.3949	-8.43301	3.3689531522868703e-17	2.982927270254e-16	Bacteria	Bacteroidota	Bacteroidia	Bacteroidales	Prevotellaceae	Alloprevotella	NA	TRUE	Prevotellamassilia
ASV_371	AAGCGTTGTCCGGAATCATTGGGCGTAAAGAGTTCGTAGGCGGTTTGTTAAGTTAGATGTTAAATACTGAGGCTCAACCTCAGCACGGCATTTGATACTGGCAGACTTGAATGCGGTAGAGGTAAAGGGAATTCCTGGTGTAGCGGTGAAATGCGTAGATATCAGGAGGAACATCGGTGGCGTAAGCGCTTTACTGGGCCGTAATTGACGCTGAGGAACGAAAGCCAGGGTAGCGA	7.53201	-6.27275	1.10276	-5.68825	1.28350768098431e-8	6.72738484994429e-8	Bacteria	Pseudomonadota	Deltaproteobacteria	Bdellovibrionales	Bdellovibrionaceae	Vampirovibrio	NA	TRUE	Vampirovibrio
ASV_374	AAGCGTTATCCGGATTTACTGGGTGTAAAGGGAGCGTAGACGGCGAAGCAAGTCTGAAGTGAAAACCCAGGGCTCAACCCTGGGACTGCTTTGGAAACTGTTTTGCTAGAGTGTCGGAGAGGTAAGTGGAATTCCTAGTGTAGCGGTGAAATGCGTAGATATTAGGAGGAACACCAGTGGCGAAGGCGGCTTACTGGACGATAACTGACGTTGAGGCTCGAAAGCGTGGGGAGCAA	6.76715	6.38495	1.2063	5.293	1.20326081943937e-7	5.52849565688361e-7	Bacteria	Bacillota	Clostridia	Clostridiales	Lachnospiraceae	Clostridium_XlVa	NA	TRUE	Enterocloster
ASV_378	GGGCGTTATCCGGATTTATTGGGTTTAAAGGGAGCGTAGGCCGTCTGTTAAGCGTGTTGTGAAATGTCGTGGCTCAACCGGGGCACTGCAGCGCGAACTGGCAGACTTGAGTGCACGGTAGGAAGGCGGAATTCGTCGTGTAGCGGTGAAATGCTTAGATATGACGAAGAACTCCGATTGCGAAGGCAGCTTTCCGTAGTGTAACTGACGCTGAAGCTCGAAAGCGTGGGTATCGA	15.6831	-7.32883	1.14559	-6.39745	1.57988057582443e-10	9.52410276206218e-10	Bacteria	Bacteroidota	Bacteroidia	Bacteroidales	Prevotellaceae	Prevotella	NA	TRUE	Prevotella
ASV_379	GAGCGTTGTCCGGAATTACTGGGTGTAAAGGGAGCGTAGGCGGGATTGCAAGTCAGATGTGAAATGTATGGGCTTAACCCATAAACTGCATTTGAAACTGTAGTTCTTGAGTGAAGTAGAGGTAAGCGGAATTCCTAGTGTAGCGGTGAAATGCGTAGATATTAGGAGGAACATCGGTGGCGAAGGCGGCTTACTGGGCTTTTACTGACGCTGAGGCTCGAAAGCGTGGGGAGCAA	8.94382	-24.1082	1.97632	-12.1985	3.16463516302446e-34	5.60404143452248e-33	Bacteria	Bacillota	Clostridia	Clostridiales	Ruminococcaceae	Ruminococcus	NA	TRUE	Ruminococcus
ASV_38	AAGCGTTGTCCGGATTTACTGGGTGTAAAGGGCGTGCAGCCGGGAATGCAAGTCAGATGTGAAATCCATGGGCTTAACCCATGAACTGCATTTGAAACTGTATTTCTTGAGTACTGGAGAGGCAATCGGAATTCCTAGTGTAGCGGTGAAATGCGTAGATATTAGGAGGAACACCAGTGGCGAAGGCGGATTGCTGGACAGCAACTGACGGTGAGGCGCGAAAGTGTGGGGAGCAA	168.441	-2.11273	0.596914	-3.53941	4.0101492607854e-4	0.00122613	Bacteria	Bacillota	Clostridia	Clostridiales	Ruminococcaceae	NA	NA	TRUE	Flintibacter
ASV_380	AAGCGTTATCCGGATTTACTGGGTGTAAAGGGAGCGTAGACGGAACGGCAAGTTTGAAGTGAAATACCCGGGCTTAACCCGGGAACTGCTTTGAAAACTGTCGATCTAGAGTGTCGGAGAGGTAAGTGGAATTCCTGGTGTAGTAGTGAAATGCGTAGATATCAGGAAGAACACCGGAGGCGAAGGCGGCTTACTGGACGATAACTGACGTTGAGGCTCGAAAGCGTGGGGAGCAA	16.4199	-22.0496	1.47757	-14.9229	2.3405359381088598e-50	6.2170485856016594e-49	Bacteria	Bacillota	Clostridia	Clostridiales	Lachnospiraceae	Oribacterium	NA	TRUE	Oribacterium
ASV_381	GAGCGTTGTCCGGAATTACTGGGTGTAAAGGGAGCGTAGGCGGGGCTTTAAGTCAGGTGTGAAATGTATGGGCTCAACCCATAAACTGCACTTGAAACTGAGGCTCTTGAGTGAAGTAGAGGCAGGCGGAATTCCTAGTGTAGCGGTGAAATGCGTAGATATTAGGAGGAACATCAGTGGCGAAGGCGGCCTGCTGGGCTTTTACTGACGCTGAGGCTCGAAAGCGTGGGGAGCAA	17.458	-24.8647	1.25881	-19.7525	7.635952812092389e-87	7.211733211420591e-85	Bacteria	Bacillota	Clostridia	Clostridiales	Ruminococcaceae	Ruminococcus	NA	TRUE	Tepidibaculum/ Ruminococcus
ASV_382	GAGCGTTAATCGGAATTACTGGGCGTAAAGCGTGCGCAGGCGGTTGTGTAAGACAGATGTGAAATGCCCGGGCTTAACCTGGGAATTGCATTTGTGACTGCACGGCTAGAGTGTGTCAGAGGGGGGTAGAATTCCACGTGTAGCAGTGAAATGCGTAGATATGTGGAGGAATACCGATGGCGAAGGCAGCCCCCTGGGATAACACTGACGCTCATGCACGAAAGCGTGGGGAGCAA	12.085	-2.02232	0.628353	-3.21845	0.00128883	0.00355684	Bacteria	Pseudomonadota	Betaproteobacteria	Burkholderiales	Oxalobacteraceae	NA	NA	TRUE	Haemophilus
ASV_383	AAGCGTTGTCCGGATTTACTGGGTGTAAAGGGCGTGTAGGCGGAGATTCAAGTCAGGAGTGAAAACTATGGGCTTAACCCATAAACTGCTTTTGAAACTGAATCCCTTGAGTATCGGAGAGGCAGGCGGAATTCCTAGTGTAGCGGTGAAATGCGTAGATATTAGGAGGAACACCAGTGGCGAAGGCGGCCTGCTGGACGACAACTGACGCTGAGGCGCGAAAGCGTGGGGAGCAA	3.5476	-5.18648	1.35535	-3.82667	1.2988827157543e-4	4.3811520174254e-4	Bacteria	Bacillota	Clostridia	Clostridiales	Ruminococcaceae	Sporobacter	NA	TRUE	Sporobacter
ASV_385	AAGCGTTGTCCGGAATTACTGGGTGTAAAGGGAGCGCAGGCGGACCGGCAAGTTGGAAGTGAAAACCATGGGCTCAACCCATGAATTGCTTTCAAAACTGCTGGCCTTGAGTAGTGCAGAGGTAGGTGGAATTCCCGGTGTAGCGGTGGAATGCGTAGATATCGGGAGGAACACCAGTGGCGAAGGCGACCTACTGGGCACCAACTGACGCTGAGGCTCGAAAGCATGGGTAGCAA	15.6276	-7.16124	1.01148	-7.07997	1.44189647696199e-12	9.88396778562656e-12	Bacteria	Bacillota	Clostridia	Clostridiales	Ruminococcaceae	Gemmiger	NA	TRUE	Gemmiger
ASV_386	AAGCGTTGTCCGGAATCATTGGGCGTAAAGAGTTCGTAGGTGGTTTGTTAAGTTTGGTGTTAAATGCAGGGGCTCAACCTCTGTTCGGCATCGGATACTGGCAGACTAGAATGCGGTAGAGGTAAAGGGAATTCCTGGTGTAGCGGTGAAATGCGTAGATATCAGGAGGAACATCGGTGGCGTAAGCGCTTTACTGGGCCGTAATTGACACTGAGGAACGAAAGCCAGGGTAGCAA	9.08051	-6.53972	1.75626	-3.72366	1.9635704506119e-4	6.4716880550089e-4	Bacteria	Pseudomonadota	Deltaproteobacteria	Bdellovibrionales	Bdellovibrionaceae	Vampirovibrio	NA	TRUE	Vampirovibrio
ASV_388	AAGCGTTATCCGGATTTACTGGGTGTAAAGGGAGCGCAGGCGGTCTGGCAAGTCTGATGTGAAATCCCGGGGCTCAACCCTGGAACTGCATTGGAAACTGTCAGACTAGAGTGCCGGAGAGGTAAGTGGAATTCCTAGTGTAGCGGTGAAATGCGTAGATATTAGGAGGAACACCAGTGGCGAAGGCGGCTTACTGGACGGTAACTGACGCTGAGGCTCGAAAGCGTGGGGAGCAA	16.5685	-7.40819	0.975071	-7.59759	3.0169115829478e-14	2.21066797026348e-13	Bacteria	Bacillota	Clostridia	Clostridiales	Lachnospiraceae	NA	NA	TRUE	Roseburia
ASV_39	AAGCGTTATCCGGATTTACTGGGTGTAAAGGGAGCGTAGACGGCATCACAAGTCAGAAGTGAAAATCCGGGGCTCAACCCCGGAACTGCTTTTGAAACTGTGGAGCTGGAGTGCAGGAGAGGTAAGCGGAATTCCTAGTGTAGCGGTGAAATGCGTAGATATTAGGAGGAACACCAGTGGCGAAGGCGGCTTACTGGACTGTAACTGACGTTGAGGCTCGAAAGCGTGGGGAGCAA	134.457	-10.1874	0.684864	-14.8751	4.77916193523367e-50	1.23099625604504e-48	Bacteria	Bacillota	Clostridia	Clostridiales	Lachnospiraceae	Butyrivibrio	crossotus	TRUE	Eshraghiella
ASV_392	AAGCGTTGTCCGGATTTACTGGGTGTAAAGGGCGTGCAGCCGGGAGAGCAAGTCAGATGTGAAATCCATGGGCTTAACCCATGAACTGCATTTGAAACTGTTTTTCTTGAGTGTCGGAGGGGCAATCGGAATTCCTAGTGTAGCGGTGAAATGCGTAGATATTAGGAGGAACACCAGTGGCGAAGGCGGATTGCTGGACGATAACTGACGGTGAGGCGCGAAAGTGTGGGGAGCAA	12.4337	-6.99416	1.04673	-6.68191	2.3584080596685097e-11	1.46324587643667e-10	Bacteria	Bacillota	Clostridia	Clostridiales	Ruminococcaceae	NA	NA	TRUE	Ruminiclostridium
ASV_395	AAGCGTTATCCGGATTTACTGGGTGTAAAGGGAGCGTAGACGGCACAGCAAGTCTGAAGTGAAATCCCCGGGCTCAACCCGGGAACTGCTTTGGAAACTGTTGGGCTGGAGTGCTGGAGAGGCAAGCGGAATTCCTAGTGTAGCGGTGAAATGCGTAGATATTAGGAGGAACACCAGTGGCGAAGGCGGCTTGCTGGACAGTAACTGACGTTGAGGCTCGAAAGCGTGGGGAGCAA	9.68976	6.90185	1.21354	5.68737	1.29007497710696e-8	6.72738484994429e-8	Bacteria	Bacillota	Clostridia	Clostridiales	Lachnospiraceae	NA	NA	TRUE	Merdimonas
ASV_396	AAGCGTTATCCGGATTTACTGGGTGTAAAGGGAGCGCAGGCGGATGGCTAAGTCTGATGTGAAAGCCCGGGGCTCAACCCCGGGACTGCATTGGAAACTGGTTATCTTGAGTGTCGGAGAGGTAAGTGGAATTCCTAGTGTAGCGGTGAAATGCGTAGATATTAGGAGGAACACCAGTGGCGAAGGCGGCTTACTGGACGACAACTGACGCTGAGGCTCGAAAGCGTGGGGAGCAA	6.86853	-3.80867	1.32593	-2.87246	0.00407285	0.00989121	Bacteria	Bacillota	Clostridia	Clostridiales	Lachnospiraceae	NA	NA	TRUE	Roseburia
ASV_4	AAGCGTTGTCCGGAATTACTGGGTGTAAAGGGAGCGCAGGCGGGAAGACAAGTTGGAAGTGAAATCTATGGGCTCAACCCATAAACTGCTTTCAAAACTGTTTTTCTTGAGTAGTGCAGAGGTAGGCGGAATTCCCGGTGTAGCGGTGGAATGCGTAGATATCGGGAGGAACACCAGTGGCGAAGGCGGCCTACTGGGCACCAACTGACGCTGAGGCTCGAAAGTGTGGGTAGCAA	1901.54	0.7742	0.262652	2.94763	0.0032022	0.00807677	Bacteria	Bacillota	Clostridia	Clostridiales	Ruminococcaceae	Faecalibacterium	prausnitzii	TRUE	Faecalibacterium
ASV_40	GAGCGTTATCCGGATTTATTGGGTTTAAAGGGAGCGTAGGCGGACGCTTAAGTCAGTTGTGAAAGTTTGCGGCTCAACCGTAAAATTGCAGTTGATACTGGGTGTCTTGAGTACAGTAGAGGCAGGCGGAATTCGTGGTGTAGCGGTGAAATGCTTAGATATCACGAAGAACTCCGATTGCGAAGGCAGCCTGCTGGACTGTAACTGACGCTGATGCTCGAAAGTGTGGGTATCAA	138.575	4.19368	1.15298	3.63725	2.755650599578e-4	8.6431845374218e-4	Bacteria	Bacteroidota	Bacteroidia	Bacteroidales	Bacteroidaceae	Bacteroides	uniformis	TRUE	Bacteroides
ASV_401	AAGCGTTGTCCGGAATTACTGGGTGTAAAGGGAGCGTAGGCGGGGAGGCAAGTTGAATGTCTAAACTATCGGCTCAACTGATAGTCGCGTTCAAAACTGCCACTCTTGAGTGCAGTAGAGGTAGGCGGAATTCCTAGTGTAGCGGTGAAATGCGTAGATATTAGGAGGAACACCAGTGGCGAAGGCGGCCTACTGGGCTGTAACTGACGCTGAGGCTCGAAAGCGTGGGTAGCAAA	9.99124	24.2903	1.58417	15.3331	4.59294837478062e-53	1.44592819206057e-51	Bacteria	Bacillota	Clostridia	Clostridiales	Ruminococcaceae	NA	NA	TRUE	Negativibacillus
ASV_402	GAGCGTTATCCGGATTTATTGGGTTTAAAGGGTGCGTAGGCGGAAGTGCAAGTCAGCGGTGAAATCCCCGCGCTCAACGCGGGAGTTGCCGTTGATACTGTACATCTGGAATGCTCTTGCCGTGGGAGGAATGAGTAGTGTAGCGGTGAAATGCATAGATATTACTCAGAACACCGATTGCGAAGGCATCTCACGAAGGGGCGATTGACGCTGAGGCACGAAAGCGTGGGTATCGA	8.98647	-24.1138	1.75235	-13.7608	4.384713702399269e-43	8.873825350093749e-42	Bacteria	Bacteroidota	Bacteroidia	Bacteroidales	Marinilabiliaceae	Anaerophaga	NA	TRUE	Marinilabilia
ASV_403	AAGCGTTGTCCGGAATTACTGGGTGTAAAGGGAGCGTAGGCGGGATGCCAAGTCAGCTGTGAAAACTACGGGCTTAACCTGTAGACTGCAGTTGAAACTGGTATTCTTGAGTGAAGTAGAGGTTGGCGGAATTCCGAGTGTAGCGGTGAAATGCGTAGATATTCGGAGGAACACCGGTGGCGAAGGCGGCCAACTGGGCTTTAACTGACGCTGAGGCTCGAAAGTGTGGGGAGCAA	12.3089	-24.565	1.67874	-14.633	1.7301036616559098e-48	4.32525915413978e-47	Bacteria	Bacillota	Clostridia	Clostridiales	Ruminococcaceae	Anaerotruncus	NA	TRUE	Eubacterium
ASV_409	AAGCGTTGTCCGGAATTACTGGGTGTAAAGGGAGCGCAGGCGGACCGGCAAGTTGGGAGTGAAATCCATGGGCTCAACCCGTGAATTGCTTTCAAAACTGCTGGCCTTGAGTAGTGCAGAGGTAGGTGGAATTCCCGGTGTAGCGGTGGAATGCGTAGATATCGGGAGGAACACCAGTGGCGAAGGCGACCTACTGGGCACCAACTGACGCTGAGGCTCGAAAGCATGGGTAGCAA	10.0002	-4.33231	1.06741	-4.05871	4.93435203111012e-5	1.7403316292297e-4	Bacteria	Bacillota	Clostridia	Clostridiales	Ruminococcaceae	NA	NA	TRUE	Subdoligranulum
ASV_410	AAGCGTTGTCCGGAATTACTGGGTGTAAAGGGAGCGCAGGCGGGAGAGCAAGTTGGGAGTGAAATCTGTGGGCTCAACCCACAAATTGCTTTCAAAACTGTTTTTCTTGAGTGGTGTAGAGGTAGGCGGAATTCCCGGTGTAGCGGTGGAATGCGTAGATATCGGGAGGAACACCAGTGGCGAAGGCGGCCTACTGGGCACTAACTGACGCTGAGGCTCGAAAGCATGGGTAGCAA	6.18478	6.25435	1.46493	4.2694	1.96003612146445e-5	7.40458090331016e-5	Bacteria	Bacillota	Clostridia	Clostridiales	Ruminococcaceae	Faecalibacterium	NA	TRUE	Ruthenibacterium
ASV_411	AAGCGTTATCCGGATTTACTGGGTGTAAAGGGCGCGTAGGCGGGATGGCAAGTCAGATGTGAAATCTCAGGGCTCAACCCTGAAACTGCATTTGAAACTGTCGTTCTTGAGTACTGGAGAGGTTGACGGAATTCCTAGTGTAGCGGTGAAATGCGTAGATATTAGGAGGAACACCAGTGGCGAAGGCGGTCAACTGGACAGCAACTGACGCTGAGGCGCGAAAGCGTGGGGAGCAA	11.6865	-6.2418	0.630518	-9.89948	4.18446356069076e-23	4.93999170359325e-22	Bacteria	Bacillota	Clostridia	Clostridiales	Ruminococcaceae	NA	NA	TRUE	Flintibacter
ASV_413	AAGCGTTATCCGGAATTACTGGGTGTAAAGGGTGAGTAGGCGGCATGACAAGTAAGATGTGAAAGCCCGTGGCTTAACCACGGGATTGCATTTTAAACTGTTGAGCTAGAGTACAGGAGAGGAAAGCGGAATTCCCAGTGTAGCGGTGAAATGCGTAGATATTGGGAAGAACACCAGTGGCGAAGGCGGCTTTCTGGACTGAAACTGACGCTGAGGCACGAAAGCGTGGGGAGCAA	9.02078	-1.77086	0.600034	-2.95126	0.00316478	0.00800614	Bacteria	Bacillota	Clostridia	Clostridiales	Lachnospiraceae	Clostridium_XlVb	NA	TRUE	Anaerotignum
ASV_414	AAGCGTTATCCGGATTTACTGGGTGTAAAGGGAGCGTAGACGGCGATGCAAGTCTGAAGTGAAAGCCCCGGGCTCAACCTGGGTACTGCTTTGGAAACTGTATGGCTAGAGTGCTGGAGAGGTAAGCGGAATTCCTAGTGTAGCGGTGAAATGCGTAGATATTAGGAGGAACACCAGTGGCGAAGGCGGCTTACTGGACAGTAACTGACGTTGAGGCTCGAAAGCGTGGGGAGCAA	10.3858	-6.73858	0.689236	-9.77688	1.41502834931258e-22	1.5825974959416999e-21	Bacteria	Bacillota	Clostridia	Clostridiales	Lachnospiraceae	NA	NA	TRUE	Lachnoclostridium
ASV_416	GAGCGTTGTCCGGAATTACTGGGTGTAAAGGGAGTGCAGGCGGGACTGCAAGTCAGAAGTGAAAATTATGGGCTTAACCCATAACCTGCTTTTGAAACTGTAGTTCTTGAGTGAGGCAGAGGCAAGCGGAATTCCTAGTGTAGCGGTGAAATGCGTAGATATTAGGAGGAACACCAGTGGCGAAGGCGGCTTGCTGGGCCTTTACTGACGCTGAGGCTCGAAAGCGTGGGGAGCAA	4.52455	-4.3994	1.47831	-2.97596	0.00292075	0.00754602	Bacteria	Bacillota	Clostridia	Clostridiales	Ruminococcaceae	Clostridium_IV	NA	TRUE	Ruminococcus
ASV_417	AAGCGTTGTCCGGAATTACTGGGTGTAAAGGGAGTGTAGGCGGGATGGTAAGTCAGATGTGAAATTTATGGGCTCAACCCATAACCTGCATTTGAAACTGCTGTTCTTGAGTGAAGTAGAGGTTGGCGGAATTCCTAGTGTAGCGGTGAAATGCGTAGATATTAGGAGGAACATCAGTGGCGAAGGCGGCCAACTGGGCTTTTACTGACGCTGAGGCTCGAAAGCGTGGGGAGCAA	1.4515	-3.90096	1.73854	-2.24381	0.0248449	0.0492265	Bacteria	Bacillota	Clostridia	Clostridiales	Ruminococcaceae	Ruminococcus	NA	TRUE	Ruminococcus
ASV_419	AAGCGTTGTCCGGAATTACTGGGTGTAAAGGGAGCGTAGGCGGGATGCCAAGTCAGCTGTGAAAACTACGGGCTTAACTTGTAGACTGCAGTTGAAACTGGTATTCTTGAGTGAAGTAGAGGTTGGCGGAATTCCGAGTGTAGCGGTGAAATGCGTAGATATTCGGAGGAACACCGGTGGCGAAGGCGGCCAACTGGGCTTTAACTGACGCTGAGGCTCGAAAGTGTGGGGAGCAA	5.59441	-5.84046	1.92592	-3.03255	0.00242494	0.00638143	Bacteria	Bacillota	Clostridia	Clostridiales	Ruminococcaceae	Anaerotruncus	NA	TRUE	Eubacterium
ASV_426	GAGCGTTGTTCGGAATTACTGGGCGTAAAGGGTGTGTAGGCGGCTTTGTAAGATAGCGGTGAAATACCTGGGCTTAACCTAGGAACTGCCGTTATTACTATAGAGCTAGAGTGATAGAGAGGATATTGGAATACCCAGTGTAGAGGTGAAATTCGTAGATATTGGGTAGAACACCGGTGGCGAAGGCGAGTATCTGGCTATCAACTGACGCTGAGGCACGAAAGCATGGGGATCAA	8.38289	-6.42425	1.73621	-3.70016	2.1546668665439e-4	7.0171143163309e-4	Bacteria	Pseudomonadota	Alphaproteobacteria	Rhodospirillales	Rhodospirillaceae	NA	NA	TRUE	Kiloniella
ASV_427	GAGCGTTATCCGGAATGATTGGGCGTAAAGGGTGCGTAGGTGGCAGAACAAGTCTGGAGTAAAAGGTATGGGCTCAACCCGTACTGGCTCTGGAAACTGTTCAGCTAGAGAACAGAAGAGGACGGCGGAACTCCATGTGTAGCGGTAAAATGCGTAGATATATGGAAGAACACCGGTGGCGAAGGCGGCCGTCTGGTCTGGATTCTGACACTGAAGCACGAAAGCGTGGGGAGCAA	17.6161	-7.49601	0.999238	-7.50173	6.298069513258091e-14	4.53674498836388e-13	Bacteria	Bacillota	Erysipelotrichia	Erysipelotrichales	Erysipelotrichaceae	Holdemanella	NA	TRUE	Holdemanella
ASV_428	AAGCGTTATCCGGATTTACTGGGTGTAAAGGGAGCGTAGGTGGCTGCGCAAGTCAGAAGTGAAAGCCCGGGGCTTAACCTCGGGACTGCTTTTGAAACTGTGTAGCTAGAGTGCAGGAGAGGTAAGTGGAATTCCTAGTGTAGCGGTGAAATGCGTAGATATTAGGAGGAACACCGGTGGCGAAGGCGGCTTACTGGACTGTAACTGACACTGAGGCTCGAAAGCGTGGGGAGCAA	12.1885	-6.96385	1.14407	-6.08691	1.1511338291523e-9	6.43726154460166e-9	Bacteria	Bacillota	Clostridia	Clostridiales	Lachnospiraceae	Anaerosporobacter	NA	TRUE	Anaerosporobacter
ASV_429	AAGCGTTGTCCGGAATCATTGGGCGTAAAGAGTTCGTAGGCGGTTTGTTAAGTCTGGTGTTAAAGCCCGAAGCTCAACTTCGGTTCGGCACTGGATACTGGCAGACTAGAATGCGGTAGAGGTAAAGGGAATTCCTGGTGTAGCGGTGAAATGCGTAGATATCAGGAGGAACATCGGTGGCGTAAGCGCTTTACTGGGCCGTAATTGACGCTGAGGAACGAAAGCCAGGGTAGCGA	14.7132	-7.15351	1.15173	-6.21108	5.26212415418187e-10	2.98187035403639e-9	Bacteria	Pseudomonadota	Deltaproteobacteria	Bdellovibrionales	Bdellovibrionaceae	Vampirovibrio	NA	TRUE	Vampirovibrio
ASV_43	GAGCGTTATCCGGATTTATTGGGTTTAAAGGGTGCGTAGGTGGTGATTTAAGTCAGCGGTGAAAGTTTGTGGCTCAACCATAAAATTGCCGTTGAAACTGGGTTACTTGAGTGTGTTTGAGGTAGGCGGAATGCGTGGTGTAGCGGTGAAATGCATAGATATCACGCAGAACTCCGATTGCGAAGGCAGCTTACTAAACCATAACTGACACTGAAGCACGAAAGCGTGGGGATCAA	125.864	4.4454	1.11173	3.99863	6.37101071214144e-5	2.2285428416955e-4	Bacteria	Bacteroidota	Bacteroidia	Bacteroidales	Porphyromonadaceae	Parabacteroides	merdae	TRUE	Parabacteroides
ASV_432	AAGCGTTATCCGGATTTACTGGGTGTAAAGGGAGCGTAGACGGCGATGCAAGTCTGAAGTGAAAGCCCGGGGCTCAACCCCGGGACTGCTTTGGAAACTGCCTTGCTAGAGTGCTGGAGAGGTAAGTGGAATTCCTAGTGTAGCGGTGAAATGCGTAGATATTAGGAGGAACACCAGTGGCGAAGGCGGCTTACTGGACAGTAACTGACGTTGAGGCTCGAAAGCGTGGGGAGCAA	6.13777	-4.72149	1.79041	-2.63711	0.00836167	0.0189531	Bacteria	Bacillota	Clostridia	Clostridiales	Lachnospiraceae	Clostridium_XlVa	NA	TRUE	Lacrimispora/ Lachnoclostridium
ASV_433	AAGCGTTATCCGGATTTACTGGGTGTAAAGGGAGTGTAGGTGGCTGTGCAAGTCAGGAGTGAAAGCCCGGGGCTCAACCCCGGGACTGCTCTTGAAACTGCGCAGCTTGAGTGCAGGAGGGGCAGGCGGAATTCCTAGTGTAGCGGTGAAATGCGTAGATATTAGGAGGAACACCGGTGGCGAAGGCGGCCTGCTGGACTGTAACTGACACTGAGGCTCGAAAGCGTGGGGAGCAA	6.81955	-6.12933	1.10264	-5.55876	2.71697616003963e-8	1.36652647102585e-7	Bacteria	Bacillota	Clostridia	Clostridiales	Lachnospiraceae	NA	NA	TRUE	Bacteroides
ASV_434	AAGCGTTATCCGGATTTACTGGGTGTAAAGGGAGCGTAGACGGTATGGCAAGTCTGAAGTGAAATGCGGGGGCTTAACCCCTGAACTGCTTTGGAAACTGTCGCACTAGAGTGCAGGAGAGGTAAGTGGAATTCCTAGTGTAGCGGTGAAATGCGTAGATATTAGGAGGAACACCAGTGGCGAAGGCGGCTTACTGGACTGTAACTGACGTTGAGGCTCGAAAGCGTGGGGAGCAA	11.3189	-6.85857	1.19099	-5.75873	8.474893770329571e-9	4.53060358791203e-8	Bacteria	Bacillota	Clostridia	Clostridiales	Lachnospiraceae	Hungatella	NA	TRUE	Kineothrix
ASV_435	AAGCGTTATCCGGATTTATTGGGCGTAAAGGGTGCGCAGGCGGATTGTTAAGTTCGAGGTGAAAGCGTTGGGCTCAACCCAATATAGCCTTAAATACTGGCAATCTAGAGTGCAGAAGAGGGTAATGGAATTCCATGTGTAGCGGTAAAATGCGTAGATATATGGAGGAACACCAGCGGCGAAGGCGGTTACCTGGTCTGTAACTGACGCTCAGGCACGAAAGCGTGGGGAGCAAA	12.6238	-7.0178	0.839584	-8.35866	6.34370231797986e-17	5.338759376517701e-16	Bacteria	Bacillota	Erysipelotrichia	Erysipelotrichales	Erysipelotrichaceae	Holdemania	NA	TRUE	Holdemania
ASV_437	AAGCGTTATCCGGATTTACTGGGTGTAAAGGGTGCGTAGGCGGCTAAGCAAGTCAGATGTGAAATACACGGGCTCAACCCGTGAGCTGCATTTGAAACTGTTTAGCTTGAGTGAAGTAGAGGCAGGCGGAATTCCCGGTGTAGCGGTGAAATGCGTAGAGATCGGGAGGAACACCAGTGGCGAAGGCGGCCTGCTGGGCTTTAACTGACGCTGAGGCACGAAAGCGTGGGTAGCAA	4.03094	-5.3718	1.38583	-3.87624	1.0608170118284e-4	3.6067778402168e-4	Bacteria	Bacillota	Clostridia	Clostridiales	Ruminococcaceae	Clostridium_IV	NA	TRUE	NA
ASV_439	AAGCGTTATCCGGATTTACTGGGTGTAAAGGGAGCGCAGGCGGTACGGCAAGTCTGATGTGAAAGCCCGGGGCTCAACCCCGGTACTGCATTGGAAACTGTCGAACTAGAGTGTCGGAGGGGTAAGCGGAATTCCTAGTGTAGCGGTGAAATGCGTAGATATTAGGAGGAACACCAGTGGCGAAGGCGGCTTACTGGACGATAACTGACGCTGAGGCTCGAAAGCGTGGGGAGCAA	14.4831	-7.21355	1.25905	-5.72935	1.00817992073531e-8	5.35595582890632e-8	Bacteria	Bacillota	Clostridia	Clostridiales	Lachnospiraceae	Roseburia	NA	TRUE	Roseburia
ASV_44	AAGCGTTATCCGGATTTACTGGGTGTAAAGGGAGTGTAGGTGGCCATGCAAGTCAGAAGTGAAAATCCGGGGCTCAACCCCGGAACTGCTTTTGAAACTGTAAGGCTGGAGTGCAGGAGGGGTGAGTGGAATTCCTAGTGTAGCGGTGAAATGCGTAGATATTAGGAGGAACACCAGTGGCGAAGGCGGCTCACTGGACTGTAACTGACACTGAGGCTCGAAAGCGTGGGGAGCAA	166.997	-1.61085	0.586011	-2.74885	0.00598051	0.0139655	Bacteria	Bacillota	Clostridia	Clostridiales	Lachnospiraceae	NA	NA	TRUE	Lachnospira
ASV_445	AAGCGTTATCCGGATTTATTGGGTTTAAAGGGTGCGTAGGCGGTTTGGTAAGTTAGAGGTGAAAATTCGGAGCTTAACTCCGAACGTGCCTCTAATACTGCTGGACTAGAGAGTAGTTGCTGTTGGCGGAATGTGTAGTGTAGCGGTGAAATGCATAGAGATTACACAGAACACCGATTGCGAAGGCAGCTAACAAAGCTATATCTGACGTTGAGGCACGAAAGCGTGGGGAGCAA	5.34677	-5.77761	1.44757	-3.99124	6.57273745738517e-5	2.2896831306464e-4	Bacteria	Bacteroidota	Bacteroidia	Bacteroidales	Rikenellaceae	Alistipes	NA	TRUE	Alistipes
ASV_446	AAGCGTTGTCCGGAATTACTGGGTGTAAAGGGAGCGCAGGCGGGTGATCAAGTTGGAAGTGAAATCCATGGGCTCAACCCATGAACTGCTTTCAAAACTGGTCATCTTGAGTAGTGCAGAGGTAGGCGGAATTCCCGGTGTAGCGGTGGAATGCGTAGATATCGGGAGGAACACCAGTGGCGAAGGCGGCCTACTGGGCACCAACTGACGCTGAGGCTCGAAAGTGTGGGTAGCAA	13.4405	-24.4045	1.5206	-16.0492	5.7867069206042905e-58	2.13856560109289e-56	Bacteria	Bacillota	Clostridia	Clostridiales	Ruminococcaceae	Faecalibacterium	NA	TRUE	Faecalibacterium
ASV_449	AAGCGTTGTCCGGATTTACTGGGTGTAAAGGGAGCGCAGGCGGGAGAGCAAGTCAGCGGTGAAATACATGGGCTTAACCCATGGGCTGCCGTTGAAACTGTCCTTCTTGAGTGAAGTAGAGGCAAGCGGAATTCCGAGTGTAGCGGTGAAATGCGTAGATATTCGGAGGAACACCAGTGGCGAAGGCGGCTTGCTGGGCTTTTACTGACGCTGAGGCTCGAAAGTGTGGGGAGCAA	8.6622	-6.47305	1.41123	-4.5868	4.50083603159935e-6	1.83928395522089e-5	Bacteria	Bacillota	Clostridia	Clostridiales	Ruminococcaceae	NA	NA	TRUE	Eubacterium
ASV_45	AAGCGTTGTCCGGAATTATTGGGCGTAAAGCGCGCGCAGGCGGCTTCCCAAGTCCCTCTTAAAAGTGCGGGGCTTAACCCCGTGATGGGAAGGAAACTGGGAAGCTGGAGTATCGGAGAGGAAAGTGGAATTCCTAGTGTAGCGGTGAAATGCGTAGAGATTAGGAAGAACACCGGTGGCGAAGGCGACTTTCTGGACGAAAACTGACGCTGAGGCGCGAAAGCGTGGGGAGCAAA	115.238	5.33007	1.55264	3.43292	5.971247621851e-4	0.00178717	Bacteria	Bacillota	Negativicutes	Selenomonadales	Veillonellaceae	Dialister	invisus	TRUE	Dialister
ASV_457	AAGCGTTGTCCGGAATTACTGGGTGTAAAGGGAGCGCAGGCGGGAATGCAAGTTGGATGTGAAATACCGCAGCTTAACTGCGGAGCTGCATCCAAAACTGTGTTTCTTGAGTGAAGTAGAGGTAGGCGGAATTCCGAGTGTAGCGGTGAAATGCGTAGATATTCGGAGGAACACCGGTGGCGAAGGCGGCCTACTGGGCTTTTACTGACGCTGAGGCTCGAAAGTGTGGGGAGCAA	10.6924	-6.7765	1.29599	-5.22884	1.70577975589276e-7	7.77467410144895e-7	Bacteria	Bacillota	Clostridia	Clostridiales	Ruminococcaceae	NA	NA	TRUE	Anaerotruncus
ASV_459	AAGCGTTATCCGGATTTACTGGGTGTAAAGGGAGCGTAGACGGTTTTGCAAGTCTGAAGTGAAAGCCCGGGGCTTAACCCCGGGACTGCTTTGGAAACTGTATGACTAGAGTGCAGGAGAGGTAAGTGGAATTCCTAGTGTAGCGGTGAAATGCGTAGATATTAGGAGGAACACCAGTGGCGAAGGCGGCTTACTGGACTGTAACTGACGTTGAGGCTCGAAAGCGTGGGGAGCAA	14.8172	-24.8128	1.70049	-14.5916	3.1778339340739003e-48	7.300429308007621e-47	Bacteria	Bacillota	Clostridia	Clostridiales	Lachnospiraceae	Clostridium_XlVa	NA	TRUE	Hungatella
ASV_46	GAGCGTTATCCGGATTTATTGGGTTTAAAGGGAGCGTAGGTGGATTGTTAAGTCAGTTGTGAAAGTTTGCGGCTCAACCGTAAAATTGCAGTTGAAACTGGCAGTCTTGAGTACAGTAGAGGTGGGCGGAATTCGTGGTGTAGCGGTGAAATGCTTAGATATCACGAAGAACTCCGATTGCGAAGGCAGCTCACTAGACTGTCACTGACACTGATGCTCGAAAGTGTGGGTATCAA	81.6778	3.74979	1.01789	3.68388	2.2971462773705e-4	7.4242370181177e-4	Bacteria	Bacteroidota	Bacteroidia	Bacteroidales	Bacteroidaceae	Bacteroides	ovatus	TRUE	Bacteroides
ASV_460	GAGCGTTATCCGGAATTACTGGGTGTAAAGGGTGTGTAGGCGGGGAGGCAAGTCAGATGTGAAAACTATGGGCTCAACCCATAAAGTGCATTTGAAACTGTTTCTCTTGAGTGTCGGAGGGGTAAATGGAATTCCCGGTGTAGCGGTGAAATGCGTAGATATCGGGAGGAACACCAGTGGCGAAGGCGATTTACTGGACGACAACTGACGCTGAGACACGAAAGCGTGGGGAGCAA	8.87767	-4.91963	1.05903	-4.6454	3.39424319705469e-6	1.40736913048609e-5	Bacteria	Bacillota	Clostridia	Clostridiales	Ruminococcaceae	NA	NA	TRUE	Intestinimonas
ASV_462	AAGCGTTGTCCGGAATTACTGGGTGTAAAGGGAGCGCAGGCGGGAAAGCAAGTCAGCTGTGAAATCCATGGGCTTAACCCATGAACTGCAGTTGAAACTGTTTTTCTTGAGTGAAGTAGAGGTTGGCGGAATTCCGAGTGTAGCGGTGAAATGCGTAGATATTCGGAGGAACACCGGTGGCGAAGGCGGCCAACTGGGCTTTTACTGACGCTGAGGCTCGAAAGTGTGGGGAGCAA	8.39168	-6.42527	1.48246	-4.33421	1.46287141038899e-5	5.65200317650291e-5	Bacteria	Bacillota	Clostridia	Clostridiales	Ruminococcaceae	Faecalibacterium	NA	TRUE	Eubacterium
ASV_465	AAGCGTTGTCCGGAATTACTGGGTGTAAAGGGAGCGTAGGCGGGATGCCAAGTCAGCTGTGAAAACTATGGGCTTAACTTGTAGACTGCAGTTGAAACTGGTATTCTTGAGTGAAGTAGAGGTTGGCGGAATTCCGAGTGTAGCGGTGAAATGCGTAGATATTCGGAGGAACACCGGTGGCGAAGGCGGCCAACTGGGCTTTAACTGACGCTGAGGCTCGAAAGTGTGGGGAGCAA	3.44901	-4.79986	1.89015	-2.5394	0.0111042	0.0245795	Bacteria	Bacillota	Clostridia	Clostridiales	Ruminococcaceae	NA	NA	TRUE	Eubacterium
ASV_467	AAGCGTTATCCGGATTTACTGGGTGTAAAGGGAGCGTAGACGGCACAGCAAGTCTGATGTGAAAGCCCGGGGCCCAACCCCGGAACTGCATTGGAAACTGTTGGGCTTGAGTGCAGGAGAGGTAAGCGGAATTCCTAGTGTAGCGGTGAAATGCGTAGATATTAGGAGGAACACCAGTGGCGAAGGCGGCTTACTGGACTGTAACTGACGTTGAGGCTCGAAAGCGTGGGGAGCAA	9.4705	-6.60173	1.27589	-5.1742	2.28883610027332e-7	1.02395299222754e-6	Bacteria	Bacillota	Clostridia	Clostridiales	Lachnospiraceae	NA	NA	TRUE	Ambiguous
ASV_473	GAGCGTTATCCGGAATTACTGGGTGTAAAGGGAGCGTAGGCGGGAATGCAAGTCAGATGTGAAAACCAAGGGCTCAACCTTTGGACTGCATTTGAAACTGTGTTTCTTGAGTGAAGTAGAGGCAAGCGGAATTCCTAGTGTAGCGGTGAAATGCGTAGATATTAGGAGGAACATCGGTGGCGAAGGCGGCTTGCTGGGCTTTTACTGACGCTGAGGCTCGAAAGCGTGGGGAGCAA	6.43429	-6.04478	1.71098	-3.53295	4.1095643661931e-4	0.00125202	Bacteria	Bacillota	Clostridia	Clostridiales	Ruminococcaceae	Ruminococcus	NA	TRUE	Ruminococcus
ASV_475	GAGCGTTATCCGGATTTACTGGGTGTAAAGGGCGTGTAGGCGGGGAAGCAAGTCAGATGTGAAAACCAGTGGCTCAACCACTGGCCTGCATTTGAAACTGTTTTTCTTGAGTGATGGAGAGGCAGGCGGAATTCCGTGTGTAGCGGTGAAATGCGTAGATATACGGAGGAACACCAGTGGCGAAGGCGGCCTGCTGGACATTAACTGACGCTGAGGCGCGAAAGCGTGGGGAGCAA	5.63151	6.11829	1.11818	5.47167	4.45806785821117e-8	2.1777917698158e-7	Bacteria	Bacillota	Clostridia	Clostridiales	Ruminococcaceae	Intestinimonas	NA	TRUE	Intestinimonas
ASV_476	AAGCGTTATCCGGATTTACTGGGTGTAAAGGGAGCGTAGACGGTATGGTAAGTCAGATGTGAAAGCCCGGGGCTTAACCCCGGAACTGCATTTGAAACTATCAAACTAGAGTGTCGGAGAGGTAAGTGGAATTCCTAGTGTAGCGGTGAAATGCGTAGATATTAGGAGGAACACCAGTGGCGAAGGCGGCTTACTGGACGATAACTGACGTTGAGGCTCGAAAGCGTGGGGAGCAA	3.42477	-4.45334	1.21274	-3.67214	2.4052632427304e-4	7.7249144424127e-4	Bacteria	Bacillota	Clostridia	Clostridiales	Lachnospiraceae	Hespellia	NA	TRUE	Anaerocolumna/ Hespellia
ASV_478	AAGCGTTAATCGGAATTACTGGGCGTAAAGGGTGCGCAGGCGGCTGTGCAAGACAGATGTGAAATCCCCGGGCTTAACCTGGGAACTGCATTTGTGACTGCACGGCTAGAGTTTGTCAGAGGAGGGTGGAATTCCGCGTGTAGCAGTGAAATGCGTAGATATGCGGAAGAACACCAATGGCGAAGGCAGCCCTCTGGGACATGACTGACGCTCATGCACGAAAGCGTGGGGAGCAA	7.3677	23.862	2.51446	9.4899	2.3124503775098402e-21	2.4266454578806997e-20	Bacteria	Pseudomonadota	Betaproteobacteria	Burkholderiales	Sutterellaceae	Sutterella	NA	TRUE	Noviherbaspirillum
ASV_48	GGGCGTTATCCGGATTTATTGGGTTTAAAGGGAGCGTAGGCCGTCTTATAAGCGTGTTGTGAAATGTCGGGGCTCAACCTGGGCATTGCAGCGCGAACTGTGAGACTTGAGTGCGCAGGAAGTAGGCGGAATTCGTCGTGTAGCGGTGAAATGCTTAGATATGACGAAGAACTCCGATTGCGAAGGCAGCCTGCTGTAGCGCAACTGACGCTGAAGCTCGAAAGCGTGGGTATCGA	271.432	-2.90152	1.27981	-2.26714	0.0233816	0.0467632	Bacteria	Bacteroidota	Bacteroidia	Bacteroidales	Prevotellaceae	Prevotella	NA	TRUE	Prevotella
ASV_480	GAGCGTTATCCGGATTTACTGGGTGTAAAGGGTGTGTAGGCGGGACTGCAAGTCGGATGTGAAAATCACAGGCTTAACCTGTGACCTGCATTCGAAACTGTGGTTCTTGAGGGTCGGAGAGGTAACTGGAATTCCTGGTGTAGCGGTGAAATGCGTAGATATCAGGAGGAACACCGGTGGCGAAGGCGGGTTACTGGACGATTACTGACGCTGAGACACGAAAGCGTGGGGAGCAA	7.19069	-4.54496	0.813903	-5.58415	2.3484116382622e-8	1.19529933684004e-7	Bacteria	Bacillota	Clostridia	Clostridiales	Lachnospiraceae	NA	NA	TRUE	Pseudoflavonifractor
ASV_481	AAGCGTTGTCCGGAATTACTGGGTGTAAAGGGCGTGTAGGCGGAGCTGCAAGTCAGATGTGAAATCCCGGGGCTCAACCCCGGAACTGCATTTGAAACTGTAGCCCTTGAGTATCGGAGAGGCAAGCGGAATTCCTAGTGTAGCGGTGAAATGCGTAGATATTAGGAGGAACACCAGTGGCGAAGGCGGCTTGCTGGACGACAACTGACGCTGAGGCGCGAAAGCGTGGGGAGCAA	7.64973	-3.02928	0.735241	-4.12012	3.78674497570559e-5	1.3719156652173e-4	Bacteria	Bacillota	Clostridia	Clostridiales	Ruminococcaceae	NA	NA	TRUE	Monoglobus
ASV_482	AAGCGTTATCCGGATTTACTGGGTGTAAAGGGAGCGTAGACGGCCGTGCAAGTCTGATGTGAAAGGCTGGGGCTCAACCCCGGGACTGCATTGGAAACTGTATGGCTGGAGTGCCGGAGAGGTAAGCGGAATTCCTAGTGTAGCGGTGAAATGCGTAGATATTAGGAGGAACACCAGTGGCGAAGGCGGCTTACTGGACGGTAACTGACGTTGAGGCTCGAAAGCGTGGGGAGCAA	7.01542	-4.12163	0.67275	-6.12654	8.98099417769759e-10	5.0555265238695e-9	Bacteria	Bacillota	Clostridia	Clostridiales	Lachnospiraceae	Blautia	NA	TRUE	Marvinbryantia/ Murimonas
ASV_483	AAGCGTTATCCGGATTTATTGGGCGTAAAGCGAGCGCAGACGGTTATTTAAGTCTGAAGTGAAAGCCCTCAGCTCAACTGAGGAATTGCTTTGGAAACTGGATGACTTGAGTGCAGTAGAGGAAAGTGGAACTCCATGTGTAGCGGTGAAATGCGTAGATATATGGAAGAACACCAGTGGCGAAGGCGGCTTTCTGGACTGTAACTGACGTTGAGGCTCGAAAGTGTGGGTAGCAA	5.12882	-5.29962	1.05647	-5.01634	5.26658554880186e-7	2.27238462765563e-6	Bacteria	Bacillota	Bacilli	Lactobacillales	Leuconostocaceae	Weissella	NA	TRUE	Weissella
ASV_484	AAGCGTTGTCCGGAATTACTGGGTGTAAAGGGAGAGTAGGCGGGATTGCAAGTCCGTTGTTAAATCTATCGGCTTAACCGGTAGCTGCGGCGGAAACTGTAGTTCTTGAGTGAAGTAGAGGCAGGCGGAATTCCTAGTGTAGCGGTGAAATGCGTAGATATTAGGAGGAACACCAGTGGCGAAGGCGGCCTGCTGGGCTTTAACTGACGCTGAGGCTCGAAAGTGTGGGGAGCAAA	7.53286	-4.625	0.903326	-5.11996	3.05593320249848e-7	1.3599702733632e-6	Bacteria	Bacillota	Clostridia	Clostridiales	Ruminococcaceae	NA	NA	TRUE	Anaerotruncus
ASV_486	AAGCGTTATCCGGATTTACTGGGTGTAAAGGGAGCGTAGACGGTATGGCAAGTCTGATGTGAAAGGCCAGGGCTCAACCCTGGGACTGCATTGGAAACTGTCGAACTAGAGTGTCGGAGAGGCAAGTGGAATTCCTAGTGTAGCGGTGAAATGCGTAGATATTAGGAGGAACACCAGTGGCGAAGGCGGCTTGCTGGACGATGACTGACGTTGAGGCTCGAAAGCGTGGGGAGCAA	5.35711	2.40647	0.729034	3.3009	9.6373809782508e-4	0.00273059	Bacteria	Bacillota	Clostridia	Clostridiales	Lachnospiraceae	NA	NA	TRUE	Hespellia
ASV_487	AAGCGTTATCCGGATTTACTGGGTGTAAAGGGAGCGTAGACGGAGAGGCAAGTCTGATGTGAAAACCCGGGGCTCAACCCCGGGACTGCATTGGAAACTGTTTTTCTAGAGTGTCGGAGAGGTAAGCGGAATTCCTAGTGTAGCGGTGAAATGCGTAGATATTAGGAGGAACACCAGTGGCGAAGGCGGCTTACTGGACGATGACTGACGTTGAGGCTCGAAAGCGTGGGGAGCAA	10.6169	-3.77141	0.894057	-4.21831	2.4613981020401e-5	9.09647124666994e-5	Bacteria	Bacillota	Clostridia	Clostridiales	Lachnospiraceae	Clostridium_XlVa	NA	TRUE	Mediterraneibacter
ASV_49	AAGCGTTATCCGGATTTATTGGGTTTAAAGGGTGCGTAGGCGGTTTGATAAGTTAGAGGTGAAATTTCGGGGCTCAACCCTGAACGTGCCTCTAATACTGTTGAGCTAGAGAGTAGTTGCGGTAGGCGGAATGTATGGTGTAGCGGTGAAATGCTTAGAGATCATACAGAACACCGATTGCGAAGGCAGCTTACCAAACTATATCTGACGTTGAGGCACGAAAGCGTGGGGAGCAA	126.113	3.2655	1.22753	2.66022	0.00780889	0.0178429	Bacteria	Bacteroidota	Bacteroidia	Bacteroidales	Rikenellaceae	Alistipes	putredinis	TRUE	Alistipes
ASV_490	GAGCGTTATCCGGAATTACTGGGTGTAAAGGGTGTGTAGGCGGGACTGCAAGTCTGATGTGAAAACTATGGGCTCAACCCATAGCCTGCATTGGAAACTGTGGTTCTTGAGAGTGGGAGAGGTAAACGGAATTCCCGGTGTAGCGGTGAAATGCGTAGATATCGGGAGGAACATCGGTGGCGAAGGCGGTTTACTGGACCACAACTGACGCTGAGACACGAAAGCGTGGGGAGCAA	8.4231	-6.43339	0.988484	-6.50833	7.59886429588415e-11	4.64678751906585e-10	Bacteria	Bacillota	Clostridia	Clostridiales	Ruminococcaceae	NA	NA	TRUE	Ruminococcus
ASV_492	AAGCGTTATCCGGATTTACTGGGTGTAAAGGGTGCGTAGGTGGTATGGTAAGTCAGAAGTGAAAACCCGGGGCTCAACCCCGTGGATTGCTTTTGAAACTATCAAACTAGAGTACCGGAGAGGTAAGCGGAATTCCTAGTGTAGCGGTGAAATGCGTAGATATTAGGAGGAACACCAGTGGCGAAGGCGGCTTACTGGACGGTAACTGACACTGAGGCACGAAAGCGTGGGGAGCA	8.30709	-6.41296	1.17887	-5.43994	5.32979418817955e-8	2.58875717711578e-7	Bacteria	Bacillota	Clostridia	Clostridiales	Lachnospiraceae	NA	NA	TRUE	Ambiguous
ASV_493	AAGCGTTATCCGGATTTACTGGGTGTAAAGGGCGAGTAGGCGGATTGGCAAGTTGGGAGTGAAATGTCGGGGCTTAACCCCGGAACTGCTTCCAAAACTGTTGATCTTGAGTGATGGAGAGGCAGGCGGAATTCCCAGTGTAGCGGTGAAATGCGTAGATATTGGGAGGAACACCAGTGGCGAAGGCGGCCTGCTGGACATTAACTGACGCTGAGGAGCGAAAGCGTGGGGAGCAA	10.4257	-6.74401	0.74989	-8.99333	2.3984798797628496e-19	2.34334241126255e-18	Bacteria	Bacillota	Clostridia	Clostridiales	Ruminococcaceae	Butyricicoccus	NA	TRUE	Butyricicoccus
ASV_494	AAGCGTTATCCGGATTTACTGGGTGTAAAGGGAGCGTAGACGGCATAGCAAGTCTGAAGTGAAATCCCGGGGCTCAACCCCGGAACTGCTTTGGAAACTGTTAAGCTAGAGTGCAGGAGAGGTAAGTGGAATTCCTAGTGTAGCGGTGAAATGCGTAGATATTAGGAGGAACACCAGTGGCGAAGGCGGCTTACTGGACTGTAACTGACGTTGAGGCTCGAAAGCGTGGGGAGCAA	4.22172	-5.43679	1.75689	-3.09456	0.00197108	0.00526861	Bacteria	Bacillota	Clostridia	Clostridiales	Lachnospiraceae	Clostridium_XlVa	NA	TRUE	Enterocloster
ASV_496	AAGCGTTATCCGGATTTACTGGGTGTAAAGGGTGCGTAGGTGGTATGGTAAGTCAGAAGTGAAAACCCGGGGCTCAACTCCGCGGATTGCTTTTGAAACTATCAGACTGGAGTACCGGAGAGGTAAGCGGAATTCCTAGTGTAGCGGTGAAATGCGTAGATATTAGGAGGAACACCAGTGGCGAAGGCGGCTTACTGGACGGTAACTGACACTGAGGCACGAAAGCGTGGGGAGCA	12.2983	-6.97761	1.02585	-6.80179	1.03327311549885e-11	6.5543443893584e-11	Bacteria	Bacillota	Clostridia	Clostridiales	Lachnospiraceae	Anaerostipes	NA	TRUE	Anaerostipes
ASV_497	AAGCGTTGTCCGGATTTACTGGGTATAAAGGGAGCGCAGGCGGGAGAGCAAGTCAGCGGTGAAATACATGGGCTTAACCCATGAACTGCCGTTGAAACTGTTTTTCTTGAGTGAAGTAGAGGCAGGCGGAATTCCGAGTGTAGCGGTGAAATGCGTAGATATTCGGAGGAACACCAGTGGCGAAGGCGGCCTGCTGGGCTTTTACTGACGCTGAGGCTCGAAAGCGTGGGGAGCAA	6.51973	-2.90367	1.00382	-2.89261	0.00382052	0.00935862	Bacteria	Bacillota	Clostridia	Clostridiales	Ruminococcaceae	NA	NA	TRUE	Eubacterium
ASV_499	GAGCGTTGTCCGGAATTATTGGGCGTAAAGAGCATGTAGGCGGTCGTTTAAGTCTGGAGTGAAAATGCGGGGCTCAACCCCGTATGGCTCTGGATACTGGAGGACTTGAGTGCAGGAGAGGAAAGGGGAATTCCCAGTGTAGCGGTGAAATGCGTAGATATTGGGAGGAACACCAGTGGCGAAGGCGCCTTTCTGGACTGTGTCTGACGCTGAGATGCGAAAGCCAGGGTAGCGAA	6.80109	-6.12323	2.07901	-2.94526	0.00322686	0.00811488	Bacteria	Bacillota	Negativicutes	Selenomonadales	Acidaminococcaceae	Phascolarctobacterium	NA	TRUE	Phascolarctobacterium
ASV_5	AAGCGTTAATCGGAATAACTGGGCGTAAAGGGCATGCAGGCGGTTCATCAAGTAGGATGTGAAATCCCCGGGCTCAACCTGGGAACAGCATACTAAACTGGTGGACTAGAGTATTGCAGGGGGAGACGGAATTCCAGGTGTAGCGGTGGAATGCGTAGATATCTGGAAGAACACCAAAGGCGAAGGCAGTCTCCTGGGCAAATACTGACGCTCATATGCGAAAGCGTGGGTAGCAA	1272.79	-4.55544	0.813534	-5.59957	2.14889516284967e-8	1.1003378845917e-7	Bacteria	Pseudomonadota	Gammaproteobacteria	Aeromonadales	Succinivibrionaceae	Succinivibrio	NA	TRUE	Succinivibrio
ASV_50	AAGCGTTATCCGGATTTACTGGGTGTAAAGGGAGCGCAGACGGCACTGCAAGTCTGAAGTGAAAGCCCGGGGCTCAACCCCGGGACTGCTTTGGAAACTGTAGAGCTAGAGTGCTGGAGAGGCAAGCGGAATTCCTAGTGTAGCGGTGAAATGCGTAGATATTAGGAAGAACACCAGTGGCGAAGGCGGCTTGCTGGACAGTAACTGACGTTCAGGCTCGAAAGCGTGGGGAGCAA	92.847	2.05868	0.471807	4.36339	1.28063511963819e-5	4.99330207198378e-5	Bacteria	Bacillota	Clostridia	Clostridiales	Lachnospiraceae	NA	NA	TRUE	Faecalimonas
ASV_501	AAGCGTTATCCGGATTTACTGGGTGTAAAGGGTGCGTAGGTGGTCTGGCAAGTCAGAAGTGAAAACGCAGGGCTTAACCCTGCGACTGCTTTTGAAACTGTCAGACTGGAGTGCAGGAGAGGCAAGCGGAATTCCTAGTGTAGCGGTGAAATGCGTAGATATTAGGAGGAACACCAGTGGCGAAGGCGGCTTGCTGGACTGTTACTGACACTGAGGCACGAAAGCGTGGGGAGCAA	4.72649	-5.59715	1.89036	-2.9609	0.00306742	0.00782976	Bacteria	Bacillota	Clostridia	Clostridiales	Lachnospiraceae	Anaerostipes	NA	TRUE	Anaerostipes
ASV_502	AAGCGTTAATCGGAATTACTGGGCGTAAAGCGTGCGCAGGCGGTTTTGTAAGACAGAGGTGAAATCCCCGGGCTCAACCTGGGAACTGCCTTTGTGACTGCAAGGCTAGAGTACGGCAGAGGGGGATGGAATTCCGCGTGTAGCAGTGAAATGCGTAGATATGCGGAGGAACACCGATGGCGAAGGCAATCCCCTGGGCCTGTACTGACGCTCATGCACGAAAGCGTGGGGAGCAA	9.68586	-6.38753	1.39492	-4.57914	4.66894181316773e-6	1.89400989786914e-5	Bacteria	Pseudomonadota	Betaproteobacteria	Burkholderiales	Comamonadaceae	Comamonas	NA	TRUE	Comamonas
ASV_503	AAGCGTTATCCGGATTTACTGGGTGTAAAGGGTGCGTAGGTGGTCTGGCAAGTCAGAAGTGAAAACGCAGGGCTTAACCCTGCGACTGCTTTTGAAACTGTCAGACTAGAGTGCAGGAGAGGCAAGCGGAATTCCTAGTGTAGCGGTGAAATGCGTAGATATTAGGAGGAACACCAGTGGCGAAGGCGGCTTGCTGGACTGTTACTGACACTGAGGCACGAAAGCGTGGGGAGCAA	9.20061	-6.55839	1.48966	-4.40261	1.06954689480854e-5	4.20886509531138e-5	Bacteria	Bacillota	Clostridia	Clostridiales	Lachnospiraceae	Anaerostipes	NA	TRUE	Anaerostipes
ASV_508	AAGCGTTGTCCGGAATTACTGGGTGTAAAGGGAGTGTAGGCGGGATTGCAAGTCAGGTGTGAAAATTATGGGCTCAACCCATAAACTGCACTTGAAACTGTAGTTCTTGAGTGAAGTAGAGGCAAACGGAATTCCTAGTGTAGCGGTGAAATGCGTAGATATTAGGAGGAACATCAGTGGCGAAGGCGGTTTGCTGGGCTTTTACTGACGCTGAGGCTCGAAAGCGTGGGGAGCAA	2.04828	-4.39545	1.92618	-2.28195	0.0224922	0.0451972	Bacteria	Bacillota	Clostridia	Clostridiales	Ruminococcaceae	Ruminococcus	NA	TRUE	Ruminococcus
ASV_51	AAGCGTTATCCGGATTTACTGGGTGTAAAGGGTGCGTAGGTGGCAAGGCAAGTCTGAAGTGAAAATCCGGGGCTCAACCCCGGAACTGCTTTGGAAACTGTTTAGCTAGAGTACAGGAGAGGTAAGTGGAATTCCTAGTGTAGCGGTGAAATGCGTAGATATTAGGAGGAACACCAGTGGCGAAGGCGACTTACTGGACTGCTACTGACACTGAGGCACGAAAGCGTGGGGAGCAA	114.385	-2.03914	0.798024	-2.55524	0.0106115	0.0235503	Bacteria	Bacillota	Clostridia	Clostridiales	Lachnospiraceae	Coprococcus	eutactus	TRUE	Coprococcus
ASV_514	AAGCGTTATCCGGAATTACTGGGTGTAAAGGGAGCGTAGGCGGCATGGTAAGCCAGATGTGAAAGCCTTGGGCTTAACCCGAGGATTGCATTTGGAACTATCAAGCTAGAGTACAGGAGAGGAAAGCGGAATTCCTAGTGTAGCGGTGAAATGCGTAGATATTAGGAAGAACACCAGTGGCGAAGGCGGCTTTCTGGACTGAAACTGACGCTGAGGCTCGAAAGCGTGGGGAGCAA	5.1727	5.99562	2.05925	2.91156	0.00359628	0.00891206	Bacteria	Bacillota	Clostridia	Clostridiales	Lachnospiraceae	Clostridium_XlVb	lactatifermentans	TRUE	Anaerotignum
ASV_515	AAGCGTTATCCGGATTTACTGGGTGTAAAGGGAGCGCAGGCGGGAGGCTAAGTCTGATGTGAAAGCCCGGGGCTCAACCCCGGTACTGCATTGGAAACTGGCCACCTAGAGTGTCGGAGGGGTAAGTGGAATTCCTAGTGTAGCGGTGAAATGCGTAGATATTAGGAGGAACACCAGTGGCGAAGGCGGCTTACTGGACGATTACTGACGCTGAGGCTCGAAAGCGTGGGGAGCAA	10.6822	-5.84568	0.812485	-7.19481	6.254700569396739e-13	4.35778318359609e-12	Bacteria	Bacillota	Clostridia	Clostridiales	Lachnospiraceae	Roseburia	NA	TRUE	Roseburia
ASV_517	GAGCGTTGTCCGGAATTATTGGGCGTAAAGGGAGCGCAGGCGGGATATCAAGTCTTTCTTAAAAGTGCGGGGCTCAACCCCGTGATGGGAAGGAAACTGGTATTCTTGAGTGCAGGAGAGGAAAGCGGAATTCCTAGTGTAGCGGTGAAATGCGTAGATATTAGGAGGAACACCAGTGGCGAAGGCGGCTTTCTGGACTGTAACTGACGCTGAGGCTCGAAAGCCAGGGGAGCGAA	15.1046	-24.8433	2.346	-10.5897	3.32812029135798e-26	4.42015976195981e-25	Bacteria	Bacillota	Negativicutes	Selenomonadales	Veillonellaceae	Selenomonas	NA	TRUE	Mitsuokella
ASV_519	AAGCGTTATCCGGATTTACTGGGTGTAAAGGGAGCGTAGACGGTTTAGCAAGTCTGAAGTGAAAGCCCGGGGCTCAACCCCGGTACTGCTTTGGAAACTGTTAGACTTGAGTGCAGGAGAGGTAAGTGGAATTCCTAGTGTAGCGGTGAAATGCGTAGATATTAGGAGGAACACCAGTGGCGAAGGCGGCTTACTGGACTGTAACTGACGTTGAGGCTCGAAAGCGTGGGGAGCAA	1.87988	4.53711	1.80072	2.51961	0.0117484	0.0259381	Bacteria	Bacillota	Clostridia	Clostridiales	Lachnospiraceae	Clostridium_XlVa	NA	TRUE	Hungatella
ASV_52	GAGCGTTATCCGGATTTATTGGGTTTAAAGGGAGCGTAGGCGGATTGTTAAGTCAGTTGTGAAAGTTTGCGGCTCAACCGTAAAATTGCAGTTGATACTGGCAGTCTTGAGTGCAGTAGAGGTGGGCGGAATTCGTGGTGTAGCGGTGAAATGCTTAGATATCACGAAGAACTCCGATTGCGAAGGCAGCTCACTGGAGTGTAACTGACGCTGATGCTCGAAAGTGTGGGTATCAA	68.1865	2.78996	1.07221	2.60206	0.00926662	0.0208376	Bacteria	Bacteroidota	Bacteroidia	Bacteroidales	Bacteroidaceae	Bacteroides	caccae	TRUE	Bacteroides
ASV_522	GAGCGTTATCCGGATTTACTGGGTGTAAAGGGAGCGCAGACGGAAGAGCAAGTCTGATGTGAAAACCCGGGGCTCAACCCCGGGCCTGCATTGGAAACTGTTTTTCTGGAGTACTGGAAGGGCAGGCGGAATTCCTGGTGTAGCGGTGAAATGCTTAGATATCAGGAGGAACACCGGTGGCGAAGGCGGCCTGCTGGACAGTAACTGACGTTGAGGCTCGAAAGCGTGGGGAGCAA	8.45451	-6.43683	1.34744	-4.7771	1.77842887472336e-6	7.48348783918245e-6	Bacteria	Bacillota	Clostridia	Clostridiales	Lachnospiraceae	NA	NA	TRUE	Acetatifactor/ Mediterraneibacter
ASV_524	AAGCGTTATCCGGATTTACTGGGTGTAAAGGGTGCGTAGGTGGCAAGGCAAGTCAGATGTGAAAGCCCGGGGCTCAACCCCGGTACTGCATTTGAAACTGTCTGGCTAGAGTGCAGGAGAGGTAAGCGGAATTCCTAGTGTAGCGGTGAAATGCGTAGATATTAGGAGGAACACCAGTGGCGAAGGCGGCTTACTGGACTGTAACTGACACTGAGGCACGAAAGCGTGGGGAGCAA	2.8868	-3.39783	1.43048	-2.3753	0.0175346	0.0362637	Bacteria	Bacillota	Clostridia	Clostridiales	Lachnospiraceae	NA	NA	TRUE	NA
ASV_529	GAGCGTTATCCGGATTTACTGGGTGTAAAGGGTGTGTAGGCGGGATTGCAAGTCAGATGTGAAAACTGTGGGCTCAACCCACAGCCTGCATTTGAAACTGTGATTCTTGAGTGTGGGAGAGGTAAGCGGAATTCCCGGTGTAGCGGTGAAATGCGTAGATATCGGGAGGAACACCAGTGGCGAAGGCGGCTTACTGGACCACAACTGACGCTGAGACACGAAAGTGTGGGGAGCAA	3.37876	-5.1257	0.748357	-6.84926	7.42321579790892e-12	4.74416047234781e-11	Bacteria	Bacillota	Clostridia	Clostridiales	Ruminococcaceae	NA	NA	TRUE	Intestinimonas
ASV_53	AGGCGTTATCCGGATTTATTGGGTTTAAAGGGAGCGCAGGCGGACCTTTAAGTCAGCTGTGAAATACGGCGGCTCAACCGTCGAACTGCAGTTGATACTGGAGGTCTTGAGTGCACACAGGGATACTGGAATTCATGGTGTAGCGGTGAAATGCTCAGATATCATGAAGAACTCCGATCGCGAAGGCAGGTATCCGGGGTGCAACTGACGCTGAGGCTCGAAAGTGCGGGTATCAA	87.7575	-27.248	2.56476	-10.624	2.30436273394971e-26	3.1090608315194496e-25	Bacteria	Bacteroidota	Bacteroidia	Bacteroidales	Prevotellaceae	Alloprevotella	NA	TRUE	Prevotellamassilia
ASV_54	AAGCGTTGTCCGGAATTACTGGGTGTAAAGGGAGCGCAGGCGGGCAGACAAGTTGGAAGTGAAATCCATGGGCTCAACCCATGAACTGCTTTCAAAACTGTATGTCTTGAGTAGTGCAGAGGTAGGCGGAATTCCCGGTGTAGCGGTGGAATGCGTAGATATCGGGAGGAACACCAGTGGCGAAGGCGGCCTACTGGGCACCAACTGACGCTGAGGCTCGAAAGTGTGGGTAGCAA	151.072	-5.8	0.959555	-6.04447	1.4990127285642102e-9	8.220392382448911e-9	Bacteria	Bacillota	Clostridia	Clostridiales	Ruminococcaceae	Faecalibacterium	NA	TRUE	Faecalibacterium
ASV_540	AAGCGTTATCCGGATTTACTGGGTGTAAAGGGTGAGTAGGCGGGGAAGCAAGTCAGATGTGAAATACAAAGGCTTAACCTTTGAACTGCATTTGAAACTGTTTTTCTTGAGAGTCGGAGAGGTAATCGGAATTCCCAGTGTAGCGGTGAAATGCGTAGAGATTGGGAGGAACACCAGTGGCGAAGGCGGATTACTGGACGACAACTGACGCTGATACACGAAAGCGTGGGGAGCAA	6.46462	-6.05257	1.30672	-4.63187	3.62371220996392e-6	1.49522105750938e-5	Bacteria	Bacillota	Clostridia	Clostridiales	Ruminococcaceae	NA	NA	TRUE	Oscillibacter
ASV_543	AGGCGTTATCCGGATTTATTGGGTTTAAAGGGAGCGTAGGCCGTTTGGTAAGCGTGTTGTGAAATGTCGGGGCTCAACCTGGGCATTGCAGCGCGAACTGTCAGACTTGAGTGCGCAGGAAGTAGGCGGAATTCGTCGTGTAGCGGTGAAATGCTTAGATATGACGAAGAACTCCGATTGCGAAGGCAGCCTGCTGTAGCGCAACTGACGCTGAAGCTCGAAAGCGTGGGTATCGA	7.47516	-6.25813	2.26298	-2.76544	0.00568467	0.013348	Bacteria	Bacteroidota	Bacteroidia	Bacteroidales	Prevotellaceae	Prevotella	NA	TRUE	Prevotella
ASV_546	GAGCGTTATCCGGATTTATTGGGTTTAAAGGGTGCGTAGGCTGTTTTTTAAGTTAGAGGTGAAAGCTCGACGCTCAACGTCGAAATTGCCTCTGATACTGAGAGACTAGAGTGTAGTTGCGGAAGGCGGAATGTGTGGTGTAGCGGTGAAATGCTTAGATATCACACAGAACACCGATTGCGAAGGCAGCTTTCCAAGCTATTACTGACGCTGAGGCACGAAAGCGTGGGGAGCGA	5.62626	6.11749	1.65204	3.70299	2.1306984831967e-4	6.9657450412202e-4	Bacteria	Bacteroidota	Bacteroidia	Bacteroidales	Rikenellaceae	Alistipes	marseilloanorexicus	TRUE	Alistipes
ASV_548	AAGCGTTGTCCGGATTTACTGGGTGTAAAGGGCGAGTAGGCGGGATATCAAGTCAGGTGTGAAATCCATGGGCTCAACCCATGAACTGCACTTGAAACTGATATTCTTGAGTGATGGAGAGGCAGGCGGAATTCCCGGTGTAGCGGTGGAATGCGTAGATATCGGGAGGAACACCAGTGGCGAAGGCGGCCTGCTGGACATTAACTGACGCTGAGGAGCGAAAGCGTGGGGAGCAA	6.31802	-4.02762	0.710966	-5.66499	1.47034221977385e-8	7.62067613907178e-8	Bacteria	Bacillota	Clostridia	Clostridiales	Ruminococcaceae	NA	NA	TRUE	Intestinimonas
ASV_55	GAGCGTTGTTCGGAATTATTGGGCGTAAAGGGCATGTAGGCGGAAATGCAAGCCTGGCGTGAAATCCCGGGGCTTAACTCCGGGACTGCGCTGGGAACTGCATAACTAGAGTAACTGAGGGGCGGCCGGAATTCCAGGTGTAGGGGTGAAATCTGTAGATATCTGGAAGAACACCAATGGCGAAGGCAGGCCGCCAGCAGATTACTGACGCTGAGGTGCGAAGGTGCGGGGAGCAA	248.122	-28.6456	1.71484	-16.7046	1.21384583128727e-62	5.7320497588565305e-61	Bacteria	Spirochaetota	Spirochaetia	Spirochaetales	Spirochaetaceae	Treponema	NA	TRUE	Treponema
ASV_552	AAGCGTTGTCCGGATTTACTGGGTGTAAAGGGTGCGTAGGCGGCTAGGCAAGTCAGACGTGAAAACCATGGGCTCAACCTGTGGACTGCGTTTGAAACTGTTTAGCTTGAGTGAAGTAGAGGTAGGCGGAATTCCCGGTGTAGCGGTGAAATGCGTAGAGATCGGGAGGAACACCAGTGGCGAAGGCGGCCTACTGGGCTTTAACTGACGCTGAGGCACGAAAGCATGGGTAGCAA	4.82315	5.89564	0.69287	8.50902	1.75416062187571e-17	1.56951213536248e-16	Bacteria	Bacillota	Clostridia	Clostridiales	Ruminococcaceae	Clostridium_IV	NA	TRUE	Caproiciproducens
ASV_553	GAGCGTTATCCGGATTCATTGGGCGTAAAGCGCGCGTAGGCGGAGCGCTAAGCGGGACCTCTAACCCGAGGGCTCAACCCCCGGCCGGGTCCCGAACTGGCGCTCTCGAGTGCGGTAGGGGAGAGCGGAATTCCCGGTGTAGCGGTGGAATGCGCAGATATCGGGAAGAACACCGACGGCGAAGGCAGCTCTCTGGGCCGAAACTGACGCTGAGGCGCGAAAGCTGGGGGAGCGAA	2.79323	-2.68281	0.851798	-3.14959	0.001635	0.00446865	Bacteria	Actinomycetota	Actinobacteria	Coriobacteriales	Coriobacteriaceae	Senegalimassilia	anaerobia	TRUE	Senegalimassilia
ASV_557	AAGCGTTATCCGGATTTACTGGGTGTAAAGGGCGTGTAGGCGGGACTGCAAGTCAGATGTGAAAACTATGGGCTTAACCCATAGCCTGCATTTGAAACTGTAGTTCTTGAGTGGTGGAGAGGCAAATGGAATTCCTAGTGTAGCGGTGAAATGCGTAGATATTAGGAAGAACACCAGTGGCGAAGGCGATTTGCTGGACACTAACTGACGCTGAGGCGCGAAAGCGTGGGGAGCAA	6.79931	-2.43247	0.733218	-3.31752	9.081885245087e-4	0.00259919	Bacteria	Bacillota	Clostridia	Clostridiales	Ruminococcaceae	NA	NA	TRUE	Colidextribacter
ASV_560	AAGCGTTATCCGGAATTATTGGGCGTAAAGAGTGCGTAGGTGGTTACCTAAGCAGGGGGTGAAAGGCTATGGCTTAACCATAGTTAGCCCCCTGAACTGGGCTACTTGAGTGCAGGAGAGGAAAGCGGAATTCCTAGTGTAGCGGTGAAATGCGTAGATATTAGGAGGAACACCAGTGGCGAAGGCGGCTTTCTGGACTGTTACTGACACTGAGGCACGAAAGTGTGGGGAGCAAA	3.70512	-5.24988	1.73374	-3.02807	0.00246121	0.00645687	Bacteria	Bacillota	Clostridia	Clostridiales	Clostridiales_Incertae_Sedis_XIII	Mogibacterium	NA	TRUE	Emergencia
ASV_563	AAGCGTTGTCCGGATTTACTGGGTGTAAAGGGCGTGTAGGCGGGCATGCAAGTTGGATGTGAAATGTCACGGCTTAACCGTGGAGCTGCATCCAAAACTGCAAGTCTTGAGTGCCGGAGAGGAAAGCGGAATTCCTAGTGTAGCGGTGAAATGCGTAGATATTAGGAGGAACACCGGTGGCGAAGGCGGCTTTCTGGACGGTAACTGACGCTGAGGCGCGAAAGCGTGGGGAGCAA	3.03179	-4.95978	1.07471	-4.61499	3.93104852395701e-6	1.61419866925771e-5	Bacteria	Bacillota	Clostridia	Clostridiales	Ruminococcaceae	NA	NA	TRUE	Ruminiclostridium
ASV_565	GAGCGTTGTCCGGATTTACTGGGTGTAAAGGGTGCGTAGGCGGATCTGCAAGTCAGTAGTGAAATCCCAGGGCTTAACCCTGGAACTGCTATTGAAACTGTGGGTCTTGAGTGAGGTAGAGGCAGGCGGAATTCCCGGTGTAGCGGTGAAATGCGTAGAGATCGGGAGGAACACCAGTGGCGAAGGCGGCCTGCTGGGCCTTAACTGACGCTGAGGCACGAAAGCATGGGTAGCAA	4.11446	5.66577	0.904553	6.26362	3.76148624888183e-10	2.16031304834429e-9	Bacteria	Bacillota	Clostridia	Clostridiales	Ruminococcaceae	Clostridium_IV	NA	TRUE	Anaeromassilibacillus
ASV_566	AAGCGTTATCCGGATTTACTGGGTGTAAAGGGAGCGTAGGCGGTTTTATAAGTCTGATGTGAAAGCCCGGGGCTCAACCCCGGGACTGCATTGGAAACTGTAGAACTAGAGTGTCGGAGGGGTAAGTGGAATTCCTAGTGTAGCGGTGAAATGCGTAGATATTAGGAGGAACACCAGTGGCGAAGGCGGCTTACTGGACGATTACTGACGCTGAGGCTCGAAAGCGTGGGGAGCAA	6.11541	-4.51074	1.3419	-3.36146	7.7530931047934e-4	0.00226465	Bacteria	Bacillota	Clostridia	Clostridiales	Lachnospiraceae	Pseudobutyrivibrio	NA	TRUE	Pseudobutyrivibrio
ASV_567	AAGCGTTATCCGGATTTACTGGGTGTAAAGGGCGTGTAGGCGGGAGTGCAAGTCAGATGTGAAAACTATGGGCTCAACCCATAGCCTGCATTTGAAACTGTACTTCTTGAGTACTGGAGAGGCAGGCGGAATTCCGTGTGTAGCGGTGAAATGCGTAGATATACGGAGGAACACCAGTGGCGAAGGCGGCCTGCTGGACAGCAACTGACGCTGAGGCGCGAAAGCGTGGGGAGCAA	2.85087	5.13571	2.00276	2.56432	0.0103378	0.0230633	Bacteria	Bacillota	Clostridia	Clostridiales	Ruminococcaceae	Intestinimonas	NA	TRUE	Intestinimonas
ASV_568	AAGCGTTATCCGGAATTACTGGGTGTAAAGGGAGCGTAGGCGGCATGGTAAGTAAGATGTGAAAGCCCGAGGCTTAACCTCGAGGATTGCATTTTAAACTATCAAGCTAGAGTACAGGAGAGGAAAGCGGAATTCCTAGTGTAGCGGTGAAATGCGTAGATATTAGGAAGAACACCAGTGGCGAAGGCGGCTTTCTGGACTGAAACTGACGCTGAGGCTCGAAAGCGTGGGGAGCG	5.96145	-4.15246	0.59944	-6.92723	4.2915401815205495e-12	2.8060070417634398e-11	Bacteria	Bacillota	Clostridia	Clostridiales	Lachnospiraceae	Clostridium_XlVb	NA	TRUE	Anaerotignum
ASV_57	AAGCGTTATCCGGATTTACTGGGTGTAAAGGGAGCGTAGACGGCAAGGCAAGTCTGATGTGAAAACCCAGGGCTTAACCCTGGGACTGCATTGGAAACTGTCTGGCTCGAGTGCCGGAGAGGTAAGCGGAATTCCTAGTGTAGCGGTGAAATGCGTAGATATTAGGAAGAACACCAGTGGCGAAGGCGGCTTACTGGACGGTAACTGACGTTGAGGCTCGAAAGCGTGGGGAGCAA	115.479	1.12816	0.339232	3.32563	8.8220143584635e-4	0.00254194	Bacteria	Bacillota	Clostridia	Clostridiales	Lachnospiraceae	Fusicatenibacter	saccharivorans	TRUE	Fusicatenibacter
ASV_576	AAGCGTTATCCGGATTTACTGGGTGTAAAGGGAGCGTAGACGGCTGTGTAAGTCTGAAGTGAAAGCCCGGGGCTCAACCCCGGGACTGCTTTGGAAACTATGCAGCTAGAGTGTCGGAGAGGCAAGTGGAATTCCCAGTGTAGCGGTGAAATGCGTAGATATTGGGAGGAACACCAGTGGCGAAGGCGGCTTGCTGGACGATGACTGACGTTGAGGCTCGAAAGCGTGGGGAGCAA	5.41482	-5.79634	1.67069	-3.46942	5.215748011707e-4	0.00157212	Bacteria	Bacillota	Clostridia	Clostridiales	Lachnospiraceae	Coprococcus	NA	TRUE	Coprococcus
ASV_577	GAGCGTTGTCCGGAATTACTGGGTGTAAAGGGAGCGTAGGCGGGAAAGCAAGTTGGAAGTGAAATGCATGGGCTTAACCCATGAGCTGCTTTCAAAACTGTTTTTCTTGAGTGAAGTAGAGGCAGGCGGAATTCCTAGTGTAGCGGTGAAATGCGTAGATATTAGGAGGAACACCAGTGGCGAAGGCGGCCTGCTGGGCTTTAACTGACGCTGAGGCTCGAAAGCGTGGGTAGCAA	5.91761	6.18909	1.02037	6.06554	1.3150862179980302e-9	7.25859276167742e-9	Bacteria	Bacillota	Clostridia	Clostridiales	Ruminococcaceae	NA	NA	TRUE	Clostridium
ASV_578	AAGCGTTATCCGGATTTACTGGGTGTAAAGGGTGTGTAGGCGGGATTGCAAGTCAGATGTGAAAACTGTGGGCTCAACTCACAGCCTGCGTCTGAAACTGTAGTTCTTGAGGGTCGGAGAGGTAACTGGAATTCCCGGTGTAGCGGTGAAATGCGTAGATATCGGGAGGAACACCGGTGGCGAAGGCGGGTTACTGGACGATTACTGACGCTGAGACACGAAAGTGTGGGGAGCAA	1.41531	-3.86254	1.24601	-3.09993	0.00193569	0.00519034	Bacteria	Bacillota	Clostridia	Clostridiales	Ruminococcaceae	Flavonifractor	NA	TRUE	Flavonifractor
ASV_579	AAGCGTTGTCCGGATTTACTGGGTGTAAAGGGCGTGTAGGCGGGGCTGCAAGTCAGAAGTGAAATCCATGGGCTTAACCCATGAACTGCTTTTGAAACTGTGGCTCTTGAGTATCGGAGAGGCAGGCGGAATTCCTAGTGTAGCGGTGAAATGCGTAGATATTAGGAGGAACACCAGTGGCGAAGGCGGCCTGCTGGACGACAACTGACGCTGAGGCGCGAAAGCGTGGGGAGCAA	5.43039	-5.8029	1.14805	-5.05455	4.3140341078373e-7	1.89016958333077e-6	Bacteria	Bacillota	Clostridia	Clostridiales	Ruminococcaceae	Sporobacter	NA	TRUE	Sporobacter
ASV_58	AGGCGTTATCCGGATTTATTGGGTTTAAAGGGAGCGCAGGCGGCGGCGTAAGTCAGTTGTGAAATCGTGCGGCTTAACCGTGCAATTGCAGTTGATACTGCGTCGCTTGAGTGCACACAGGGATGTTGGAATTCATGGTGTAGCGGTGAAATGCTTAGATATCATGAAGAACTCCGATCGCGAAGGCATATGTCCGGAGTGCAACTGACGCTGAGGCTCGAAAGTGTGGGTATCAA	115.293	-5.8876	0.922962	-6.37903	1.78216607767011e-10	1.06678955353492e-9	Bacteria	Bacteroidota	Bacteroidia	Bacteroidales	Prevotellaceae	Alloprevotella	NA	TRUE	Alloprevotella
ASV_581	AAGCGTTGTCCGGAATTACTGGGTGTAAAGGGAGTGTAGGCGGGACTGCAAGTCAGATGTGAAATTTAGGGGCTCAACCCCTGAACTGCATTTGAAACTGTGGTTCTTGAGTGAAGTAGAGGTAAACGGAATTCCTAGTGTAGCGGTGAAATGCGTAGATATTAGGAGGAACATCAGTGGCGAAGGCGGTTTACTGGGCTTTTACTGACGCTGAGGCTCGAAAGCGTGGGGAGCAA	2.41483	-4.63213	1.57456	-2.94186	0.00326242	0.00818011	Bacteria	Bacillota	Clostridia	Clostridiales	Ruminococcaceae	Ruminococcus	NA	TRUE	Ruminococcus
ASV_583	GAGCGTTGTCCGGATTTACTGGGTGTAAAGGGCGTGTAGGCGGGATTACAAGTCAGATGTGAAATACCGGGGCTTAACTCCGGGGCTGCATTTGAAACTGTAGTTCTTGAGTGCCGGAGAGGAAAGCGGAATTCCTAGTGTAGCGGTGAAATGCGTAGATATTAGGAGGAACACCAGTGGCGAAGGCGGCTTTCTGGACGGTAACTGACGCTGAGGCGCGAAAGCGTGGGGAGCAA	4.84792	-3.13795	1.2969	-2.41957	0.0155387	0.0329373	Bacteria	Bacillota	Clostridia	Clostridiales	Ruminococcaceae	Clostridium_III	NA	TRUE	Clostridium_III
ASV_585	AAGCGTTGTCCGGATTTACTGGGTGTAAAGGGCGTGTAGGCGGGTAGACAAGTCAGATGTGAAATACCGGGGCTCAACTCCGGGGCTGCATTTGAAACTGTATATCTTGAGTGTCGGAGAGGAAAGCGGAATTCCTAGTGTAGCGGTGAAATGCGTAGATATTAGGAGGAACACCAGTGGCGAAGGCGGCTTTCTGGACGATAACTGACGCTGAGGCGCGAAAGCGTGGGGAGCAA	2.0741	4.67848	1.97285	2.37143	0.0177195	0.0365572	Bacteria	Bacillota	Clostridia	Clostridiales	Ruminococcaceae	NA	NA	TRUE	NA
ASV_589	AAGCGTTGTCCGGAATTACTGGGTGTAAAGGGAGCGTAGGCGGGAAGGCAAGTTGATTGTCTAAACTATCGGCTCAACCGATAGTCGCGATCAAAACTACTTTTCTTGAGTGAAGTAGAGGTAAGCGGAATTCCTAGTGTAGCGGTGAAATGCGTAAATATTAGGAGGAACACCAGTGGCGAAGGCGGCTTACTGGGCTTTAACTGACGCTGAGGCTCGAAAGCGTGGGTAGCAAA	4.80756	-4.40673	0.729891	-6.03751	1.5651194830039101e-9	8.52789461893155e-9	Bacteria	Bacillota	Clostridia	Clostridiales	Ruminococcaceae	NA	NA	TRUE	Negativibacillus/ Harryflintia
ASV_59	AAGCGTTGTCCGGATTTACTGGGTGTAAAGGGCGTGTAGGCGGAGATGCAAGTTGGGAGTGAAATCCATGGGCTCAACCCATGAACTGCTCTCAAAACTGTATCCCTTGAGTATCGGAGAGGCAAGCGGAATTCCTAGTGTAGCGGTGAAATGCGTAGATATTAGGAGGAACACCAGTGGCGAAGGCGGCTTGCTGGACGACAACTGACGCTGAGGCGCGAAAGCGTGGGGAGCAA	146.118	-2.16012	0.694519	-3.11024	0.00186935	0.00502831	Bacteria	Bacillota	Clostridia	Clostridiales	Ruminococcaceae	NA	NA	TRUE	Ruminiclostridium
ASV_591	AAGCGTTGTCCGGAATTATTGGGCGTAAAGCGCGCGCAGGCGGCCGTGCAAGTCCATCTTAAAAGCGTGGGGCTTAACCCCATGAGGGGATGGAAACTGCAGGGCTGGAGTGTCGGAGGGGAAAGTGGAATTCCTAGTGTAGCGGTGAAATGCGTAGAGATTAGGAAGAACACCGGTGGCGAAGGCGACTTTCTAGACGACAACTGACGCTGAGGCGCGAAAGCGTGGGGAGCAAA	5.95873	6.19969	2.48893	2.49091	0.0127416	0.0276522	Bacteria	Bacillota	Negativicutes	Selenomonadales	Veillonellaceae	Allisonella	histaminiformans	TRUE	Allisonella
ASV_596	AAGCGTTGTCCGGATTTACTGGGTGTAAAGGGCGTGCAGCCGGGAAGGCAAGTCAGATGTGAAATCCGTGGGCTTAACCCACGAACTGCATTTGAAACTGCTTTTCTTGAGTATCGGAGAGGTAATCGGAATTCCTTGTGTAGCGGTGAAATGCGTAGATATAAGGAAGAACACCAGTGGCGAAGGCGGATTACTGGACGACAACTGACGGTGAGGCGCGAAAGCGTGGGGAGCAA	5.31934	-5.77643	0.720865	-8.01319	1.1177175718896701e-15	8.7968512602428e-15	Bacteria	Bacillota	Clostridia	Clostridiales	Ruminococcaceae	Oscillibacter	NA	TRUE	Oscillibacter
ASV_598	AAGCGTTATCCGGATTTACTGGGTGTAAAGGGCGTGTAGGCGGGACTGCAAGTCAGGCGTGAAAACCAGAGGCTCAACCTCTGGCCTGCGTTTGAAACTGTAGTTCTTGAGTGCTGGAGAGGCAATCGGAATTCCGTGTGTAGCGGTGAAATGCGTAGATATACGGAGGAACACCAGTGGCGAAGGCGGATTGCTGGACAGTAACTGACGCTGAGGCGCGAAAGCGTGGGGAGCAA	4.86592	-4.52688	0.720358	-6.28421	3.2953329251852004e-10	1.90546461660368e-9	Bacteria	Bacillota	Clostridia	Clostridiales	Ruminococcaceae	Pseudoflavonifractor	NA	TRUE	Pseudoflavonifractor
ASV_6	GAGCGTTATCCGGATTTATTGGGTTTAAAGGGAGCGTAGATGGATGTTTAAGTCAGTTGTGAAAGTTTGCGGCTCAACCGTAAAATTGCAGTTGATACTGGATATCTTGAGTGCAGTTGAGGCAGGCGGAATTCGTGGTGTAGCGGTGAAATGCTTAGATATCACGAAGAACTCCGATTGCGAAGGCAGCCTGCTAAGCTGCAACTGACATTGAGGCTCGAAAGTGTGGGTATCAA	842.938	4.22745	0.575015	7.3519	1.95411321411103e-13	1.37272415867304e-12	Bacteria	Bacteroidota	Bacteroidia	Bacteroidales	Bacteroidaceae	Bacteroides	NA	TRUE	Phocaeicola
ASV_606	AAGCGTTATCCGGATTTACTGGGTGTAAAGGGAGCGTAGACGGTAATGCAAGTCTGAAGTGAAATGCGGGGGCTCAACCCCTGAACTGCTTTGGAAACTGTAGAACTAGAGTGCAGGAGAGGTAAGTGGAATTCCTAGTGTAGCGGTGAAATGCGTAGATATTAGGAGGAACACCAGTGGCGAAGGCGGCTTACTGGACTGTAACTGACGTTGAGGCTCGAAAGCGTGGGGAGCAA	4.38381	-5.48922	2.18002	-2.51796	0.0118035	0.0259922	Bacteria	Bacillota	Clostridia	Clostridiales	Lachnospiraceae	Clostridium_XlVa	NA	TRUE	Hungatella
ASV_608	AAGCGTTGTCCGGATTTACTGGGTGTAAAGGGCGTGCAGCCGGGCTGGCAAGTCAGGCGTGAAATCCCAGGGCTCAACCCTGGAACTGCGTTTGAAACTGCTGGTCTTGAGTACCGGAGAGGTCATCGGAATTCCTTGTGTAGCGGTGAAATGCGTAGATATAAGGAAGAACACCAGTGGCGAAGGCGGATGACTGGACGGCAACTGACGGTGAGGCGCGAAAGCGTGGGGAGCAA	3.74766	5.53198	0.88701	6.23666	4.47003494596834e-10	2.5500199356195203e-9	Bacteria	Bacillota	Clostridia	Clostridiales	Ruminococcaceae	Oscillibacter	NA	TRUE	Oscillibacter
ASV_61	GAGCGTTATCCGGATTTATTGGGTTTAAAGGGAGCGTAGGTGGACAGTTAAGTCAGTTGTGAAAGTTTGCGGCTCAACCGTAAAATTGCAGTTGATACTGGCTGTCTTGAGTACAGTAGAGGTGGGCGGAATTCGTGGTGTAGCGGTGAAATGCTTAGATATCACGAAGAACTCCGATTGCGAAGGCAGCTCACTGGACTGCAACTGACACTGATGCTCGAAAGTGTGGGTATCAA	56.6557	2.84009	0.786999	3.60875	3.0767025552146e-4	9.5445152260308e-4	Bacteria	Bacteroidota	Bacteroidia	Bacteroidales	Bacteroidaceae	Bacteroides	NA	TRUE	Bacteroides
ASV_610	AAGCGTTGTCCGGATTTACTGGGTGTAAAGGGCGTGTAGGCGGAGATGCAAGTTGGGAGTGAAATCCCGGGGCTCAACCCCGGAACTGCTCTCAAAACTGTATCCCTTGAGTATCGGAGAGGCAAGCGGAATTCCTAGTGTAGCGGTGAAATGCGTAGATATTAGGAGGAACACCAGTGGCGAAGGCGGCTTGCTGGACGACAACTGACGCTGAGGCGCGAAAGCGTGGGGAGCAA	5.91924	-5.9248	1.506	-3.93413	8.35003077976116e-5	2.873492373602e-4	Bacteria	Bacillota	Clostridia	Clostridiales	Ruminococcaceae	NA	NA	TRUE	Monoglobus/ Acetivibrio
ASV_611	AAGCGTTATCCGGATTTACTGGGTGTAAAGGGAGCGTAGACGGAATGGCAAGTCTGATGTGAAAGGCCGGGGCTCAACCCCGGGACTGCATTGGAAACTGCCAATCTAGAGTACCGGAGGGGTAAGTGGAATTCCTAGTGTAGCGGTGAAATGCGTAGATATTAGGAGGAACACCAGTGGCGAAGGCGGCTTACTGGACGGTAACTGACGTTGAGGCTCGAAAGCGTGGGGAGCAA	3.80903	-3.80388	1.56396	-2.43221	0.0150071	0.0322122	Bacteria	Bacillota	Clostridia	Clostridiales	Lachnospiraceae	Ruminococcus2	NA	TRUE	Ruminococcus
ASV_615	GAGCGTTGTCCGGAATTACTGGGTGTAAAGGGAGCGTAGGCGGGATGGTAAGTCAGATGTGAAAACTATGGGCTCAACCCATAGACTGCATTTGAAACTGCTGTTCTTGAGTGAAGTAGAGGTAAGCGGAATTCCTAGTGTAGCGGTGAAATGCGTAGATATTAGGAGGAACATCGGTGGCGAAGGCGGCTTACTGGGCTTTTACTGACGCTGAGGCTCGAAAGCGTGGGGAGCAA	1.85003	-4.24462	1.76733	-2.40171	0.0163187	0.0342491	Bacteria	Bacillota	Clostridia	Clostridiales	Ruminococcaceae	Ruminococcus	NA	TRUE	Ruminococcus
ASV_625	AAGCGTTATCCGGATTTACTGGGTGTAAAGGGCGCGTAGGCGGGGATGCAAGTCAGATGTGAAATCTATGGGCTTAACCCATAAACTGCATTTGAAACTGTGTCTCTTGAGTGCTGGAGAGGTAGATGGAATTCCTTGTGTAGCGGTGAAATGCGTAGATATAAGGAAGAACACCAGTGGCGAAGGCGATCTACTGGACAGTAACTGACGCTGAGGCGCGAAAGCGTGGGGAGCAA	7.84407	-6.32844	1.72531	-3.66801	2.4444757606546e-4	7.8112947238963e-4	Bacteria	Bacillota	Clostridia	Clostridiales	Ruminococcaceae	NA	NA	TRUE	Colidextribacter
ASV_632	AAGCGTTGTCCGGATTTACTGGGTGTAAAGGGAGCGCAGGCGGGACAGCAAGTTGGATGTGAAATACCGGAGCTTAACTCCGGAGCTGCATCCAAAACTGTTGTTCTTGAGTGAAGTAGAGGTTGGCGGAATTCCGAGTGTAGCGGTGAAATGCGTAGATATTCGGAGGAACACCAGTGGCGAAGGCGGCCAACTGGGCTTTAACTGACGCTGAGGCTCGAAAGCATGGGGAGCAA	4.28887	-5.45738	1.48629	-3.67181	2.4083556791051e-4	7.7249144424127e-4	Bacteria	Bacillota	Clostridia	Clostridiales	Ruminococcaceae	NA	NA	TRUE	Anaerotruncus
ASV_635	GAGCGTTGTCCGGATTTACTGGGTGTAAAGGGTGCGTAGGCGGGTCGGCAAGTCAGGCGTGAAATCCCGCGGCTTAACTGCGGGGCTGCGCTTGAAACTGTCGATCTTGAGTGAAGTAGAGGCAAGCGGAATTCCTAGTGTAGCGGTGAAATGCGTAGATATTAGGAGGAACACCAGTGGCGAAGGCGGCTTGCTGGGCTTTAACTGACGCTGAGGCACGAAAGCATGGGGAGCAA	4.65272	-5.58043	1.11186	-5.01901	5.19383156985633e-7	2.25242695631525e-6	Bacteria	Bacillota	Clostridia	Clostridiales	Ruminococcaceae	Clostridium_IV	NA	TRUE	Ruminococcus
ASV_637	AAGCGTTGTCCGGAATCATTGGGCGTAAAGCGTTCGTAGGCGGCAATTCAAGTCTGATGTCAAATCCCGGGGCTCAACTCCGGTCAGGCATTGGATACTGGATAGCTAGAATGTGGTAGAGGTAAAGGGAATTCCTGGTGTAGCGGTGAAATGCGCAGATATCAGGAGGAACACCGGTGGCGTAAGCGCTTTACTGGGCCATAATTGACGCTGAGGAACGAAAGCCGGGGTAGCAA	1.75087	-4.16959	1.54536	-2.69813	0.00697307	0.0161063	Bacteria	Pseudomonadota	Deltaproteobacteria	Bdellovibrionales	Bdellovibrionaceae	Vampirovibrio	NA	TRUE	Vampirovibrio
ASV_64	GGGCGTTATCCGGATTTATTGGGTTTAAAGGGAGCGTAGGCCGGAGATTAAGCGTGTTGTGAAATGTAGATGCTCAACATCTGAACTGCAGCGCGAACTGGTTTCCTTGAGTACGCATAAAGTGGGCGGAATTCGTGGTGTAGCGGTGAAATGCTTAGATATCACGAAGAACTCCGATTGCGAAGGCAGCTCACTGGGGCGCAACTGACGCTGAAGCTCGAAAGCGCGGGTATCGA	290.323	-28.8506	0.92127999466450206	-31.3158	2.8476011299007894e-215	2.4204609604156694e-212	Bacteria	Bacteroidota	Bacteroidia	Bacteroidales	Prevotellaceae	Prevotella	NA	TRUE	Prevotella
ASV_641	GAGCGTTGTCCGGAATTACTGGGTGTAAAGGGAGCGCAGGCGGGTCAGCAAGTCAGATGTGAAAATTTTGAGCTTAACTCAAAAATTGCATTTGAAACTGTTGATCTTGAGTGAAGTAGAGGTAAGCGGAATTCCTGGTGTAGCGGTGAAATGCGTAGAGATCAGGAGGAACATCGGTGGCGAAGGCGGCTTACTGGGCTTTAACTGACGCTGAGGCTCGAAAGCGTGGGGAGCAA	5.35674	-5.77852	1.04877	-5.50981	3.59213057766714e-8	1.78556198305092e-7	Bacteria	Bacillota	Clostridia	Clostridiales	Ruminococcaceae	Ruminococcus	NA	TRUE	Ruminococcus
ASV_645	AAGCGTTATCCGGATTTACTGGGTGTAAAGGGAGCGCAGGCGGTTCTGCAAGTCTGGTGTGAAAGCCCGGGGCTCAACCCCGGGACTGCATTGGAAACTGTGGGACTTGAGTGTCGGAGGGGCAAGTGGAATTCCTAGTGTAGCGGTGAAATGCGTAGATATTAGGAGGAACACCAGTGGCGAAGGCGGCTTGCTGGACGACAACTGACGCTGAGGCTCGAAAGCGTGGGGAGCAA	6.81936	-6.12792	1.25394	-4.88691	1.02429312395927e-6	4.35324577682691e-6	Bacteria	Bacillota	Clostridia	Clostridiales	Lachnospiraceae	NA	NA	TRUE	Roseburia
ASV_649	AAGCGTTATCCGGAATTACTGGGTGTAAAGGGTGTGTAGGCGGGACTGCAAGTCAGATGTGAAAATCATGGGCTCAACCCATGACCTGCGTCTGAAACTGTGGTTCTTGAGAGTGGGAGAGGTAGATGGAATTCCCGGTGTAGCGGTGAAATGCGTAGATATCGGGAGGAACACCAGTGGCGAAGGCGATCTACTGGACCACAACTGACGCTGAGACACGAAAGCGTGGGGAGCAA	2.36907	-4.61344	1.24008	-3.72027	1.9900950707851e-4	6.5312000392562e-4	Bacteria	Bacillota	Clostridia	Clostridiales	Ruminococcaceae	NA	NA	TRUE	Colidextribacter
ASV_656	AAGCGTTATCCGGAATTACTGGGTGTAAAGGGTGCGTAGGCGGTATGGCAAGTTTGATGTGAAACCCACAGGCTTAACCTGTGGCTTGCATCGAAAACTACTGAACTAGAGTGCAGGAGAGGAAAGCGGAATTCCTAGTGTAGCGGTGAAATGCGTAGATATTAGGAAGAACACCAGTGGCGAAGGCGGCTTTCTGGACTGCAACTGACGCTGAGGCACGAAAGCGTGGGGAGCAA	2.35782	-4.35761	0.854021	-5.10246	3.35267472770593e-7	1.4765665899223e-6	Bacteria	Bacillota	Clostridia	Clostridiales	Defluviitaleaceae	Defluviitalea	NA	TRUE	Anaerotignum
ASV_658	AAGCGTTATCCGGATTTACTGGGTGTAAAGGGAGCGTAGACGGCACAGCAAGTCTGAAGTGAAATCCCCGGGCTCAACCCGGGAACTGCTTTGGAAACTGTTGGGCTAGAGTGCTGGAGAGGCAAGCGGAATTCCTAGTGTAGCGGTGAAATGCGTAGATATTAGGAGGAACACCAGTGGCGAAGGCGGCTTGCTGGACAGTAACTGACGTTGAGGCTCGAAAGCGTGGGGAGCAA	3.21154	5.30833	2.20317	2.4094	0.0159788	0.0337021	Bacteria	Bacillota	Clostridia	Clostridiales	Lachnospiraceae	NA	NA	TRUE	Merdimonas
ASV_660	GAGCGTTATCCGGATTTACTGGGTGTAAAGGGTGTGTAGGCGGAGGAGCAAGTCAGGCGTGGAAATTACGGGCTCAACCCGTAACTTGCGCTTGAAACTGTTCCCCTTGAGTGTCGGAGAGGTAAATGGAATTCCCAGTGTAGCGGTGAAATGCGTAGATATTGGGAGGAACACCGGTGGCGAAGGCGGTTTACTGGACGACAACTGACGCTGAGACACGAAAGTGTGGGGAGCAA	3.48616	-5.16196	1.1868	-4.34948	1.3646014826565e-5	5.29639844866677e-5	Bacteria	Bacillota	Clostridia	Clostridiales	Lachnospiraceae	NA	NA	TRUE	Eubacterium
ASV_662	AAGCGTTGTCCGGATTTACTGGGTGTAAAGGGCGTGTAGCCGGGGAGACAAGTCAGATGTGAAATCTGGAGGCTCAACCTCCAAACTGCATTTGAAACTGTTTCTCTTGAGTATCGGAGAGGTAATCGGAATTCCTAGTGTAGCGGTGAAATGCGTAGATATTAGGAAGAACACCAGTGGCGAAGGCGGATTACTGGACGACAACTGACGGTGAGGCGCGAAAGCGTGGGGAGCAA	3.45781	5.41402	1.09387	4.94943	7.44308869705739e-7	3.17920873994913e-6	Bacteria	Bacillota	Clostridia	Clostridiales	Ruminococcaceae	Oscillibacter	NA	TRUE	Oscillibacter
ASV_667	GGGCGTTATCCGGATTTATTGGGTTTAAAGGGAGCGCAGGCCGTAGGCTAAGCGTGCCGTGAAATACCGTCGCTCAACGGCGGCCGTGCGGCGCGAACTGGTCTACTTGAGTACGCGGGACGTTGGCGGAATTCGTGGTGTAGCGGTGAAATGCTTAGATATCACGAAGAACTCCGATTGCGAAGGCAGCTGACGGTAGCGCAACTGACGCTGAGGCTCGAAAGCGCGGGTATCGA	6.31522	-6.01672	1.4457	-4.1618	3.15744967047651e-5	1.1568242327176e-4	Bacteria	Bacteroidota	Bacteroidia	Bacteroidales	Prevotellaceae	Prevotella	NA	TRUE	Prevotella
ASV_668	AAGCGTTATCCGGATTTACTGGGTGTAAAGGGAGCGTAGACGGTAAAGCAAGTCTGAAGTGAAAGCCCGCGGCTCAACTGCGGGACTGCTTTGGAAACTGTTTAACTGGAGTGTCGGAGAGGTAAGTGGAATTCCTAGTGTAGCGGTGAAATGCGTAGATATTAGGAGGAACACCAGTGGCGAAGGCGACTTACTGGACGATAACTGACGTTGAGGCTCGAAAGCGTGGGGAGCAA	3.10205	5.25931	1.39883	3.7598	1.7005248573009e-4	5.6712196224327e-4	Bacteria	Bacillota	Clostridia	Clostridiales	Lachnospiraceae	Clostridium_XlVa	symbiosum	TRUE	Lachnoclostridium
ASV_67	GAGCGTTGTCCGGAATTACTGGGTGTAAAGGGAGCGTAGGCGGGATCGCAAGTCAGATGTGAAAACTATGGGCTTAACCCATAAACTGCATTTGAAACTGTGGTTCTTGAGTGAAGTAGAGGTAAGCGGAATTCCTAGTGTAGCGGTGAAATGCGTAGATATTAGGAGGAACATCAGTGGCGAAGGCGGCTTACTGGGCTTTAACTGACGCTGAGGCTCGAAAGCGTGGGGAGCAA	74.1343	3.62925	0.698102	5.19874	2.0064582571608e-7	9.0717527584398e-7	Bacteria	Bacillota	Clostridia	Clostridiales	Ruminococcaceae	Ruminococcus	bicirculans	TRUE	Ruminococcus
ASV_670	GAGCGTTATCCGGATTTACTGGGTGTAAAGGGCGAGTAGGCGGGATTGCAAGTCAGATGTGAAAACTATGGGCTCAACCCATAGACTGCATTTGAAACTGTAGTTCTTGAGTGATGGAGAGGCAGGCGGAATTCCCGGTGTAGCGGTGGAATGCGTAGATATCGGGAGGAACACCAGTGGCGAAGGCGGCCTGCTGGACATTAACTGACGCTGAGGCGCGAAAGCGTGGGGAGCAA	3.10747	5.26072	1.84279	2.85476	0.004307	0.010371	Bacteria	Bacillota	Clostridia	Clostridiales	Ruminococcaceae	Intestinimonas	NA	TRUE	Intestinimonas
ASV_671	AAGCGTTATCCGGATTTACTGGGTGTAAAGGGAGCGTAGGCGGTTTGGCAAGTCAGAAGTGAAAGCCCAAGGCTTAACCATGGGACTGCTTTTGAAACTGTCAGACTAGATTGCAGGAGAGGTAAGTGGAATTCCTGGTGTAGCGGTGAAATGCGTAGATATCAGGAGGAACACCGGTGGCGAAGGCGGCTTACTGGACTGTAAATGACGCTGAGGCTCGAAAGCGTGGGGAGCAA	5.03856	-3.61366	0.632125	-5.71669	1.08618056062429e-8	5.73449364304748e-8	Bacteria	Bacillota	Clostridia	Clostridiales	Lachnospiraceae	Anaerosporobacter	NA	TRUE	Anaerosporobacter
ASV_68	GAGCGTTATCCGGATTTATTGGGTTTAAAGGGTGCGCAGGCGGCGCGCCAAGTCAGCGGTCAAAGTTCCGGGCTCAACCCGGTGTCGCCGTTGAAACTGGCGTGCTCGAGTGCGTGCGAGGAAGGCGGAATGCGTTGTGTAGCGGTGAAATGCATAGATATGACGCAGAACTCCGATTGCGAAGGCAGCTTTCCAGCGCGCTACTGACGCTGAGGCACGAAAGCGTGGGGATCGAA	159.915	-12.343	1.02942	-11.9902	3.9983315729460496e-33	6.41241856038518e-32	Bacteria	Bacteroidota	Bacteroidia	Bacteroidales	Porphyromonadaceae	NA	NA	TRUE	Barnesiella
ASV_681	AAGCGTTGTCCGGAATTACTGGGTGTAAAGGGAGCGCAGGCGGACCGGCAAGTTGGAAGTGAAAACCATGGGCTCAACCCATGGATTGCTTTCAAAACTGCTGGCCTTGAGTAGTGCAGAGGTAGGTGGAATTCCCGGTGTAGCGGTGGAATGCGTAGATATCGGGAGGAACACCAGTGGCGAAGGCGACCTACTGGGCACCAACTGACGCTGAGGCTCGAAAGCATGGGTAGCAA	6.0611	-5.95729	1.79033	-3.32748	8.7635764896685e-4	0.00253369	Bacteria	Bacillota	Clostridia	Clostridiales	Ruminococcaceae	Gemmiger	NA	TRUE	Gemmiger
ASV_684	AAGCGTTGTCCGGAATTACTGGGTGTAAAGGGAGCGCAGGCGGACCGGCAAGTTGGAAGTGAAATCCATGGGCTTAACCCGTGAATTGCTTTCAAAACTGCTGGCCTTGAGTAGTGCAGAGGTAGGTGGAATTCCCGGTGTAGCGGTGGAATGCGTAGATATCGGGAGGAACACCAGTGGCGAAGGCGACCTACTGGGCACCAACTGACGCTGAGGCTCGAAAGCATGGGTAGCAA	4.09158	-5.39172	1.86534	-2.89048	0.00384652	0.00939524	Bacteria	Bacillota	Clostridia	Clostridiales	Ruminococcaceae	NA	NA	TRUE	Subdoligranulum
ASV_686	GAGCGTTATCCGGAATTACTGGGTGTAAAGGGTGTGTAGGCGGGAGAGCAAGTCAGATGTGAAACTCATGGGCTTAACCCATGACCTGCATTTGAAACTGTTCTTCTTGAGAGTCGGAGAGGTAAACGGAATTCCCGGTGTAGCGGTGAAATGCGTAGATATCGGGAGGAACACCAGTGGCGAAGGCGGTTTACTGGACGACAACTGACGCTGAGACACGAAAGTGTGGGGAGCAA	3.24243	-5.06386	0.856185	-5.91444	3.33004480086457e-9	1.80289049728336e-8	Bacteria	Bacillota	Clostridia	Clostridiales	Ruminococcaceae	NA	NA	TRUE	Acetivibrio/ Faecalibacterium
ASV_687	AAGCGTTATCCGGATTTACTGGGTGTAAAGGGAGCGTAGACGGTGATGTAAGTCTGAAGTGAAAGCCCGGGGCTCAACCCCGGGACTGCTTTGGAAACTATGTGACTAGAGTGTCGGAGAGGCAAGTGGAATTCCCAGTGTAGCGGTGAAATGCGTAGATATTGGGAGGAACACCAGTGGCGAAGGCGGCTTGCTGGACGATAACTGACGTTGAGGCTCGAAAGCGTGGGGAGCAA	2.60645	-4.74111	1.95309	-2.42749	0.0152039	0.0324707	Bacteria	Bacillota	Clostridia	Clostridiales	Lachnospiraceae	Clostridium_XlVa	NA	TRUE	Coprococcus
ASV_689	AAGCGTTGTCCGGATTTACTGGGTGTAAAGGGCGTGTAGGCGGGTAGGTAAGTCAGATGTGAAATACCGGGGCTCAACCCCGGAGCTGCATTTGAAACTGCTTATCTTGAGTATCGGAGAGGAAAGCGGAATTCCCAGTGTAGCGGTGAAATGCGTAGATATTGGGAGGAACACCAGTGGCGAAGGCGGCTTTCTGGACGACAACTGACGCTGAGGCGCGAAAGCGTGGGTAGCAA	3.2963	-4.12029	1.49942	-2.74793	0.00599733	0.0139664	Bacteria	Bacillota	Clostridia	Clostridiales	Ruminococcaceae	NA	NA	TRUE	Monoglobus
ASV_69	AAGCGTTATCCGGATTTACTGGGTGTAAAGGGAGCGTAGACGGATGGACAAGTCTGATGTGAAAGGCTGGGGCTCAACCCCGGGACTGCATTGGAAACTGCCCGTCTTGAGTGCCGGAGAGGTAAGCGGAATTCCTAGTGTAGCGGTGAAATGCGTAGATATTAGGAGGAACACCAGTGGCGAAGGCGGCTTACTGGACGGTAACTGACGTTGAGGCTCGAAAGCGTGGGGAGCAA	111.67	1.92678	0.357836	5.38453	7.26359867830135e-8	3.46857240255963e-7	Bacteria	Bacillota	Clostridia	Clostridiales	Lachnospiraceae	Blautia	NA	TRUE	Blautia
ASV_691	GAGCGTTGTCCGGAATGACTGGGCGTAAAGGGTGTGTAGGCGGTTTGTTAAGTTAGAAGTGTAATACCCAGAGCTTAACTCGGGTGCTGCTTCTAATACTGATGAACTTGAGTGTAGGAGAGGATGATGGAATTCCCAGTGTAGCGGTGGAATGCATAGATATTGGGAGGAACACCAGAGGCGAAAGCGATCATCTGGACTACAACTGACGCTGAGGCACGAAAGCGTGGGGAGCA	2.02735	-4.38107	1.93593	-2.26303	0.0236339	0.0471568	Bacteria	Bacillota	Clostridia	Clostridiales	Peptostreptococcaceae	Acetoanaerobium	NA	TRUE	Acetoanaerobium
ASV_692	AAGCGTTATCCGGATTTACTGGGTGTAAAGGGAGTGTAGGTGGCATCGCAAGTCAGAAGTGAAAGCCCGGGGCTCAACCCCGGGACTGCTTTTGAAACTGCGGAGCTAGAGTGCAGGAGGGGCAAGTGGAATTCCTAGTGTAGCGGTGAAATGCGTAGATATTAGGAGGAACACCAGTGGCGAAGGCGGCTTGCTGGACTGTAACTGACACTGAGGCTCGAAAGCGTGGGGAGCAA	6.5713	-6.07235	1.81996	-3.33652	8.4833447451683e-4	0.00246104	Bacteria	Bacillota	Clostridia	Clostridiales	Lachnospiraceae	Clostridium_XlVa	NA	TRUE	Lactobacillus
ASV_694	AAGCGTTATCCGGATTTACTGGGTGTAAAGGGAGCGTAGACGGCATGGCAAGTCTGAAGTGAAATGCCAGGGCTTAACCCTGGAACTGCTTTGGAAACTGTCTAGCTAGAGTGCAGGAGAGGTAAGTGGAATTCCTAGTGTAGCGGTGAAATGCGTAGATATTAGGAGGAACACCAGTGGCGAAGGCGGCTTACTGGACTGTAACTGACGTTGAGGCTCGAAGGCGTGGGGAGCAA	4.48856	-5.52647	1.21467	-4.54978	5.37025094109625e-6	2.16337123219517e-5	Bacteria	Bacillota	Clostridia	Clostridiales	Lachnospiraceae	NA	NA	TRUE	Enterocloster
ASV_697	AAGCGTTATCCGGATTTACTGGGTGTAAAGGGCGTGTAGGCGGGACTACAAGTCAGATGTGAAAACCAGAGGCTCAACCTCTGGCCTGCATTTGAAACTGCAGTTCTTGAGTGCTGGAGAGGCAATCGGAATTCCGTGTGTAGCGGTGAAATGCGTAGATATACGGAGGAACACCAGTGGCGAAGGCGGATTGCTGGACAGTAACTGACGCTGAGGCGCGAAAGCGTGGGGAGCAA	3.05333	-4.97658	0.990885	-5.02236	5.10400496121823e-7	2.22482267540282e-6	Bacteria	Bacillota	Clostridia	Clostridiales	Ruminococcaceae	Pseudoflavonifractor	NA	TRUE	Pseudoflavonifractor
ASV_70	TAGCGTTATCCGGAATTACTGGGCGTAAAGGGTGCGTAGGTGGTTTCTTAAGTCAGAGGTGAAAGGCTACGGCTCAACCGTAGTAAGCCTTTGAAACTGGGAAACTTGAGTGCAGGAGAGGAGAGTGGAATTCCTAGTGTAGCGGTGAAATGCGTAGATATTAGGAGGAACACCAGTTGCGAAGGCGGCTCTCTGGACTGTAACTGACACTGAGGCACGAAAGCGTGGGGAGCAAA	96.4088	-1.17343	0.449739	-2.60913	0.00907726	0.020466	Bacteria	Bacillota	Clostridia	Clostridiales	Peptostreptococcaceae	Romboutsia	NA	TRUE	Romboutsia
ASV_703	AAGCGTTATCCGGATTTACTGGGTGTAAAGGGAGCGTAGACGGCATGGCAAGTCTGAAGTGAAAACCCAGGGCTCAACCCTGGGACTGCTTTGGAAACTGTCAAGCTAGAGTGCAGGAGAGGTAAGTGGAATTCCTAGTGTAGCGGTGAAATGCGTAGATATTAGGAGGAACACCAGTGGCGAAGGCGGCTTACTGGACTGTAACTGACGTTGAGGCTCGAAAGCGTGGGGAGCAA	2.51709	4.95966	1.11864	4.43366	9.2648351962713e-6	3.66284182178168e-5	Bacteria	Bacillota	Clostridia	Clostridiales	Lachnospiraceae	Clostridium_XlVa	NA	TRUE	Enterocloster
ASV_705	AAGCGTTATCCGGATTTACTGGGTGTAAAGGGAGCGTAGACGGCGGCGCAAGTCTGAAGTGAAATACCCGGGCTCAACCTGGGAACTGCTTTGGAAACTGTGCTGCTAGAGTGCTGGAGAGGTAAGCGGAATTCCTAGTGTAGCGGTGAAATGCGTAGATATTAGGAAGAACACCAGTGGCGAAGGCGGCTTACTGGACAGTAACTGACGTTGAGGCTCGAAAGCGTGGGGAGCAA	3.92753	-5.3288	1.54176	-3.4563	5.4764522922532e-4	0.00164487	Bacteria	Bacillota	Clostridia	Clostridiales	Lachnospiraceae	NA	NA	TRUE	Ambiguous
ASV_71	GGGCGTTATCCGGATTTATTGGGTTTAAAGGGAGCGTAGGCCGGAGATTAAGCGTGTTGTGAAATGTAGTTGCTCAACATCTGCACTGCAGCGCGAACTGGTTTCCTTGAGTACGCACAAAGTGGGCGGAATTCGTGGTGTAGCGGTGAAATGCTTAGATATCACGAAGAACTCCGATTGCGAAGGCAGCTCACTGGAGCGCAACTGACGCTGAAGCTCGAAAGTGCGGGTATCGA	61.9795	-26.5341	1.75845	-15.0894	1.9006363920203e-51	5.21142236521695e-50	Bacteria	Bacteroidota	Bacteroidia	Bacteroidales	Prevotellaceae	Prevotella	NA	TRUE	Prevotella
ASV_711	AAGCGTTATCCGGATTTATTGGGTGTAAAGGGCGTGTAGGCGGGATTGCAAGTCAGATGTGAAAACTGGGGGCTCAACCTCCAGCCTGCATTTGAAACTGTAGTTCTTGAGTGTCGGAGAGGCAATCGGAATTCCGTGTGTAGCGGTGAAATGCGTAGATATACGGAGGAACACCAGTGGCGAAGGCGGATTGCTGGACGATAACTGACGCTGAGGCGCGAAAGCGTGGGGAGCAA	3.58457	5.46709	1.48271	3.68723	2.2670713769156e-4	7.3550025586957e-4	Bacteria	Bacillota	Clostridia	Clostridiales	Ruminococcaceae	Flavonifractor	NA	TRUE	Flavonifractor
ASV_713	AAGCGTTATCCGGATTTACTGGGTGTAAAGGGAGCGTAGACGGCAGGGCAAGTCTGATGTGAAAACCCGGGGCTCAACCCCGGGACTGCATTGGAAACTGTCCGGCTGGAGTGCAGGAGAGGTAAGTGGAATTCCTAGTGTAGCGGTGAAATGCGTAGATATTAGGAGGAACACCAGTGGCGAAGGCGGCTTACTGGACTGTAACTGACGTTGAGGCTCGAAAGCGTGGGGAGCAA	6.18929	-5.98437	1.2033	-4.97332	6.58155391781319e-7	2.82541456067738e-6	Bacteria	Bacillota	Clostridia	Clostridiales	Lachnospiraceae	Clostridium_XlVa	NA	TRUE	Kineothrix
ASV_717	AAGCGTTATCCGGAATCATTGGGCGTAAAGGGTGCGTAGGTGGCGTACTAAGTCTGTAGTAAAAGGCAATGGCTCAACCATTGTAAGCTATGGAAACTGGTATGCTGGAGTGCAGAAGAGGGCGATGGAATTCCATGTGTAGCGGTAAAATGCGTAGATATATGGAGGAACACCAGTGGCGAAGGCGGTCGCCTGGTCTGTAACTGACACTGAGGCACGAAAGCGTGGGGAGCAAA	2.18913	4.75874	1.06839	4.45414	8.4229015521534e-6	3.34554500903289e-5	Bacteria	Bacillota	Erysipelotrichia	Erysipelotrichales	Erysipelotrichaceae	NA	NA	TRUE	Erysipelatoclostridium
ASV_718	AAGCGTTATCCGGATTTACTGGGTGTAAAGGGAGCGCAGGCGGTCTTGCAAGTCTGATGTGAAAGCCCGGGGCTCAACCCCGGGACTGCATTGGAAACTGTGAGACTTGAGTGTCGGAGGGGCAAGTGGAATTCCTAGTGTAGCGGTGAAATGCGTAGATATTAGGAGGAACACCAGTGGCGAAGGCGGCTTGCTGGACGACAACTGACGCTGAGGCTCGAAAGCGTGGGGAGCAA	6.29864	-6.01151	1.52688	-3.93712	8.24638054929808e-5	2.8493591328875e-4	Bacteria	Bacillota	Clostridia	Clostridiales	Lachnospiraceae	NA	NA	TRUE	Roseburia
ASV_719	GAGCGTTATCCGGATTTATTGGGTTTAAAGGGTGCGTAGGCGGAAGAATAAGTCAGCGGTGAAATGCTTCAGCTCAACTGGAGAATTGCCGATGAAACTGTTTTTCTAGAGTATAAAAGAGGTATGCGGAATGCGTGGTGTAGCGGTGAAATGCATAGATATCACGCAGAACCCCGATTGCGAAGGCAGCATACTGGGCTATAACTGACGCTGAAGCACGAAAGCGTGGGTATCGA	4.3104	5.73257	1.74109	3.29253	9.929204730628e-4	0.00279464	Bacteria	Bacteroidota	Bacteroidia	Bacteroidales	Porphyromonadaceae	Coprobacter	fastidiosus	TRUE	Coprobacter
ASV_72	GAGCGTTGTCCGGAATTATTGGGCGTAAAGAGCATGTAGGCGGTTTTTTAAGTCTGGAGTGAAAATGCGGGGCTCAACCCCGTATGGCTCTGGATACTGGAAGACTTGAGTGCAGGAGAGGAAAGGGGAATTCCCAGTGTAGCGGTGAAATGCGTAGATATTGGGAGGAACACCAGTGGCGAAGGCGCCTTTCTGGACTGTGTCTGACGCTGAGATGCGAAAGCCAGGGTAGCGAA	150.91531824773801	-3.14161	0.864865	-3.63249	2.8069879348884e-4	8.7397060243778e-4	Bacteria	Bacillota	Negativicutes	Selenomonadales	Acidaminococcaceae	Phascolarctobacterium	succinatutens	TRUE	Phascolarctobacterium
ASV_722	GAGCGTTATCCGGAATTATTGGGCGTAAAGGGTGCGTAGGCGGCATGATAAGTTCGTGGTTAAAGCGTGGGGCTCAACCCCATAAAGCCACGGATACTGTCAAGCTAGAGTACTGGAGAGGGTAGTGGAATTCCATGTGTAGCGGTAAAATGCGTAGATATATGGAGGAACACCGGTGGCGAAGGCGGCTACCTAGACAGAGACTGACGCTGAGGCACGAAAGCGTGGGGAGCAAA	5.23154	-5.74957	0.771119	-7.45615	8.90898090246457e-14	6.36355778747469e-13	Bacteria	Bacillota	Erysipelotrichia	Erysipelotrichales	Erysipelotrichaceae	Bulleidia	NA	TRUE	Bulleidia
ASV_73	GGGCGTTATCCGGATTTATTGGGTTTAAAGGGAGCGTAGGCCGTCTGTTAAGCGTGTTGTGAAATGTCGGGGCTCAACCTGGGCATTGCAGCGCGAACTGGCAGACTTGAGTGCGCAGGAAGTAGGCGGAATTCGTCGTGTAGCGGTGAAATGCTTAGATATGACGAAGAACTCCGATTGCGAAGGCAGCCTGCTGTAGCGTAACTGACGCTGAAGCTCGAAAGCGTGGGTATCGA	149.696	-10.9971	1.11516	-9.86141	6.118107867247269e-23	7.123824228986539e-22	Bacteria	Bacteroidota	Bacteroidia	Bacteroidales	Prevotellaceae	Prevotella	NA	TRUE	Prevotella
ASV_734	AAGCGTTGTCCGGATTTACTGGGTGTAAAGGGCGTGTAGGCGGGTTAGTAAGTCAGATGTGAAATACCGGGGCTCAACTCCGGGGCTGCATTTGAAACTGCAAATCTTGAGTGCTGGAGAGGAAAGCGGAATTCCTAGTGTAGCGGTGAAATGCGTAGATATTAGGAGGAACACCGGTGGCGAAGGCGGCTTTCTGGACAGTAACTGACGCTGAGGCGCGAAAGCGTGGGGAGCAA	4.33942	-5.47607	1.47066	-3.72356	1.9643476684615e-4	6.4716880550089e-4	Bacteria	Bacillota	Clostridia	Clostridiales	Ruminococcaceae	NA	NA	TRUE	Monoglobus
ASV_736	AAGCGTTGTCCGGATTTACTGGGTGTAAAGGGTGCGTAGGCGGAACTGCAAGTCAGTGGTGAAATCTGAGGGCTCAACCCTCAAACTGCCATTGAAACTGTGGTTCTTGAGTGAAGTAGAGGTAGGCGGAATTCCCGGTGTAGCGGTGGAATGCGTAGAGATCGGGAGGAACACCAGTGGCGAAGGCGGCCTACTGGGCTTTAACTGACGCTGAGGCACGAAAGCATGGGTAGCAA	1.12358	3.79509	1.62577	2.33434	0.0195781	0.0399074	Bacteria	Bacillota	Clostridia	Clostridiales	Ruminococcaceae	Clostridium_IV	NA	TRUE	Clostridium_IV
ASV_740	GAGCGTTGTCCGGAATTACTGGGTGTAAAGGGAGCGTAGGCGGGATTGCAAGTCAGATGTGAAAGGCGGAGGCTTAACCTCCGAGCTGCATTTGAAACTGTAGTTCTTGAGTGAAGTAGAGGCAAGCGGAATTCCTGGTGTAGCGGTGAAATGCGTAGATATCAGGAGGAACACCGGTGGCGAAGGCGGCTTGCTGGGCTTTTACTGACGCTGAGGCTCGAAAGCGTGGGGAGCAA	4.20414	-5.43297	1.33396	-4.07282	4.64482501551015e-5	1.6450421929931e-4	Bacteria	Bacillota	Clostridia	Clostridiales	Ruminococcaceae	Ruminococcus	NA	TRUE	Ruminococcus
ASV_745	AAGCGTTGTCCGGATTTACTGGGTGTAAAGGGCGTGTAGGCGGGATTGCAAGTCAGGCGTGAAAACCAGGGGCTCAACCTCTGGCCTGCGTTTGAAACTGTAGTTCTTGAGTACTGGAGAGGTTGACGGAATTCCTAGTGTAGCGGTGAAATGCGTAGATATTAGGAGGAACACCAGTGGCGAAGGCGGTCAACTGGACAGCAACTGACGCTGAGGCGCGAAAGCGTGGGGAGCAA	2.22234	4.78189	0.689614	6.93415	4.08674643660844e-12	2.6928174194706797e-11	Bacteria	Bacillota	Clostridia	Clostridiales	Ruminococcaceae	NA	NA	TRUE	Flintibacter
ASV_75	GAGCGTTATCCGGATTTATTGGGTTTAAAGGGAGCGTAGATGGGTTGTTAAGTCAGTTGTGAAAGTTTGCGGCTCAACCGTAAAATTGCAATTGATACTGGCAGTCTTGAGTACAGTTGAGGTAGGCGGAATTCGTGGTGTAGCGGTGAAATGCTTAGATATCACGAAGAACTCCGATTGCGAAGGCAGCTTACTAACCTGTAACTGACATTGATGCTCGAAAGTGTGGGTATCAA	88.1857	11.1651	1.49941	7.44634	9.59675713532205e-14	6.79770297085312e-13	Bacteria	Bacteroidota	Bacteroidia	Bacteroidales	Bacteroidaceae	Bacteroides	massiliensis	TRUE	Phocaeicola
ASV_760	AAGCGTTGTCCGGAATTACTGGGTGTAAAGGGTGCGTAGGCGGGACTGCAAGTCAGGTGTGAAAACGGTCGGCTCAACCGATCGCCTGCACTTGAAACTGTGGTTCTTGAGTGAAGTAGAGGTAGGCGGAATTCCCGGTGTAGCGGTGAAATGCGTAGAGATCGGGAGGAACACCAGTGGCGAAGGCGGCCTACTGGGCTTTAACTGACGCTGAGGCACGAAAGCATGGGTAGCAA	2.47146	-4.28969	1.17988	-3.63569	2.7723756312357e-4	8.6636738476115e-4	Bacteria	Bacillota	Clostridia	Clostridiales	Ruminococcaceae	Clostridium_IV	NA	TRUE	Caproiciproducens
ASV_763	AAGCGTTGTCCGGATTTACTGGGTGTAAAGGGCGTGCAGCCGGGCTGACAAGTCAGATGTGAAATCCCGAGGCTTAACCTCGGAACTGCATTTGAAACTGTTGGTCTTGAGTATCGGAGAGGTCATCGGAATTCCTTGTGTAGCGGTGAAATGCGTAGATATAAGGAAGAACACCAGTGGCGAAGGCGGATGACTGGACGACAACTGACGGTGAGGCGCGAAAGCGTGGGGAGCGA	2.87278	-4.88148	1.70392	-2.86485	0.00417206	0.0101033	Bacteria	Bacillota	Clostridia	Clostridiales	Ruminococcaceae	Oscillibacter	NA	TRUE	Oscillibacter
ASV_765	AAGCGTTATCCGGATTTACTGGGTGTAAAGGGTGCGTAGGCGGTATGGCAAGTCAGAAGTGAAAACGCAGGGCTTAACCCTGCGACTGCTTTTGAAACTGTCAGACTAGAGTACAGGAGAGGCAAGCGGAATTCCTAGTGTAGCGGTGAAATGCGTAGATATTAGGAGGAACACCAGTGGCGAAGGCGGCTTGCTGGACTGTTACTGACGCTGAGGCACGAAAGCGTGGGGAGCAA	4.76143	-5.60884	1.40163	-4.00166	6.28983214842158e-5	2.2092385645282e-4	Bacteria	Bacillota	Clostridia	Clostridiales	Lachnospiraceae	NA	NA	TRUE	Anaerostipes
ASV_770	AAGCGTTATCCGGATTTACTGGGTGTAAAGGGAGCGTAGATGGCATGGCAAGTCTGAAGTGAAAGCCCGGGGCTTAACCCCGGGACTGCTTTGGAAACTGTTAAGCTCGAGTGCAGGAGGGGTAAGCGGAATTCCTAGTGTAGCGGTGAAATGCGTAGATATTAGGAGGAACACCGGTGGCGAAGGCGGCTTACTGGACTGTAACTGACATTGAGGCTCGAAAGCGTGGGGAGCAA	3.00004	-4.94353	1.96769	-2.51235	0.0119929	0.0262056	Bacteria	Bacillota	Clostridia	Clostridiales	Lachnospiraceae	NA	NA	TRUE	Kineothrix
ASV_772	AAGCGTTATCCGGAATTATTGGGCGTAAAGAGTGCGTAGGTGGTTACCTAAGCAGGGGGTGAAAGGCTATGGCTTAACCATAGTTAGCCCCCTGAACTGGGCTACTTGAGTGCAGGAGAGGAAAGCGGAATTCCTAGTGTAGCGGTGAAATGCGTAGATATTAGGAGGAACACCAGTGGCGAAGGCGGCTTTCTGGACTGTAACTGACACTGAGGCACGAAAGTGTGGGGAGCAAA	1.91533	-4.3041	1.4409	-2.98709	0.00281644	0.0072987	Bacteria	Bacillota	Clostridia	Clostridiales	Clostridiales_Incertae_Sedis_XIII	Mogibacterium	NA	TRUE	Ihubacter
[truncated: 491 more rows]

## Sheet: USUG_V9_DESeq
OTU_ID	ASV	baseMean	log2FoldChange	lfcSE	stat	pvalue	padj	Kingdom	Phylum	Class	Order	Family	Genus	Species	significant	BLAST_Genus
[truncated: 459 more rows]
