# Supplementary material for: Associations between the microbiome and immune responses to an adenovirus-based HIV-1 candidate vaccine are distinct between African and US cohorts
Source: mSystems. 2026 Jan 15;11(2):e01435-25. doi: 10.1128/msystems.01435-25 (PMC12911364; doi:10.1128/msystems.01435-25)
Supplement: Table S5 — Microbiome comparison analysis between different geography regions. [file msystems.01435-25-s0007.xlsx]

## Sheet: legend
Supplemental Table 5: Microbiome Comparison Analysis between different geography regions.
This Excel spreadsheet contains pairwise comparisons of microbial communities between three regions: Rwanda, Uganda, and the United States. The data is organized into three tabs, each representing a different regional comparison: RWUG: Rwanda vs Uganda comparison; RWUS: Rwanda vs US comparison and USUG: US vs Uganda comparison. Each tab presents bacterial taxa that were identified as differential…

## Sheet: RWUG
DeSeq2_only	LEfSe_only	Both
ASV_180;Bacteria;Bacteroidota;Bacteroidia;Bacteroidales;Prevotellaceae;Alloprevotella;NA	ASV_2;Bacteria;Bacteroidota;Bacteroidia;Bacteroidales;Prevotellaceae;Prevotella;NA	ASV_106;Bacteria;Bacteroidota;Bacteroidia;Bacteroidales;Prevotellaceae;Prevotella;NA
ASV_34;Bacteria;Verrucomicrobiota;Verrucomicrobiae;Verrucomicrobiales;Verrucomicrobiaceae;Akkermansia;muciniphila	ASV_1;Bacteria;Bacteroidota;Bacteroidia;Bacteroidales;Prevotellaceae;Prevotella;copri	ASV_110;Bacteria;Bacteroidota;Bacteroidia;Bacteroidales;Prevotellaceae;Paraprevotella;NA
ASV_430;Bacteria;Bacteroidota;Bacteroidia;Bacteroidales;Porphyromonadaceae;Barnesiella;NA	ASV_4;Bacteria;Bacillota;Clostridia;Clostridiales;Ruminococcaceae;Faecalibacterium;prausnitzii	ASV_116;Bacteria;Bacteroidota;Bacteroidia;Bacteroidales;Prevotellaceae;Prevotella;NA
ASV_533;Bacteria;Bacteroidota;Bacteroidia;Bacteroidales;Porphyromonadaceae;Barnesiella;NA	ASV_5;Bacteria;Pseudomonadota;Gammaproteobacteria;Aeromonadales;Succinivibrionaceae;Succinivibrio;NA	ASV_119;Bacteria;Bacillota;Clostridia;Clostridiales;Ruminococcaceae;Faecalibacterium;prausnitzii
	ASV_10;Bacteria;Bacteroidota;Bacteroidia;Bacteroidales;Prevotellaceae;Prevotella;NA	ASV_132;Bacteria;Bacteroidota;Bacteroidia;Bacteroidales;Prevotellaceae;Prevotella;NA
	ASV_20;Bacteria;Bacillota;Clostridia;Clostridiales;Lachnospiraceae;Blautia;NA	ASV_14;Bacteria;Bacteroidota;Bacteroidia;Bacteroidales;Prevotellaceae;Prevotella;NA
	ASV_21;Bacteria;Pseudomonadota;Gammaproteobacteria;Aeromonadales;Succinivibrionaceae;Ruminobacter;NA	ASV_150;Bacteria;Bacillota;Clostridia;Clostridiales;Lachnospiraceae;NA;NA
	ASV_7;Bacteria;Bacillota;Clostridia;Clostridiales;Lachnospiraceae;Roseburia;NA	ASV_159;Bacteria;Bacteroidota;Bacteroidia;Bacteroidales;Marinilabiliaceae;NA;NA
	ASV_35;Bacteria;Bacteroidota;Bacteroidia;Bacteroidales;Bacteroidaceae;Bacteroides;uniformis	ASV_164;Bacteria;Bacteroidota;Bacteroidia;Bacteroidales;Prevotellaceae;Prevotella;NA
	ASV_11;Bacteria;Bacillota;Negativicutes;Selenomonadales;Veillonellaceae;Dialister;NA	ASV_165;Bacteria;Bacillota;Negativicutes;Selenomonadales;Veillonellaceae;Propionispira;NA
	ASV_15;Bacteria;Bacillota;Clostridia;Clostridiales;Ruminococcaceae;Gemmiger;formicilis	ASV_18;Bacteria;Spirochaetota;Spirochaetia;Spirochaetales;Spirochaetaceae;Treponema;succinifaciens
	ASV_40;Bacteria;Bacteroidota;Bacteroidia;Bacteroidales;Bacteroidaceae;Bacteroides;uniformis	ASV_202;Bacteria;Bacteroidota;Bacteroidia;Bacteroidales;Prevotellaceae;Prevotella;NA
	ASV_23;Bacteria;Bacteroidota;Bacteroidia;Bacteroidales;Bacteroidaceae;Bacteroides;dorei	ASV_205;Bacteria;Bacteroidota;Bacteroidia;Bacteroidales;Prevotellaceae;Prevotella;NA
	ASV_45;Bacteria;Bacillota;Negativicutes;Selenomonadales;Veillonellaceae;Dialister;invisus	ASV_22;Bacteria;Bacteroidota;Bacteroidia;Bacteroidales;Prevotellaceae;Alloprevotella;NA
	ASV_12;Bacteria;Bacillota;Clostridia;Clostridiales;Ruminococcaceae;Faecalibacterium;prausnitzii	ASV_224;Bacteria;Bacillota;Clostridia;Clostridiales;Ruminococcaceae;Ruminococcus;NA
	ASV_27;Bacteria;Bacteroidota;Bacteroidia;Bacteroidales;Prevotellaceae;Prevotella;NA	ASV_226;Bacteria;Bacteroidota;Bacteroidia;Bacteroidales;Prevotellaceae;Alloprevotella;NA
	ASV_49;Bacteria;Bacteroidota;Bacteroidia;Bacteroidales;Rikenellaceae;Alistipes;putredinis	ASV_24;Bacteria;Bacteroidota;Bacteroidia;Bacteroidales;Bacteroidaceae;Bacteroides;NA
	ASV_43;Bacteria;Bacteroidota;Bacteroidia;Bacteroidales;Porphyromonadaceae;Parabacteroides;merdae	ASV_245;Bacteria;Bacillota;Clostridia;Clostridiales;Eubacteriaceae;Eubacterium;coprostanoligenes
	ASV_69;Bacteria;Bacillota;Clostridia;Clostridiales;Lachnospiraceae;Blautia;NA	ASV_252;Bacteria;Bacillota;Clostridia;Clostridiales;Ruminococcaceae;NA;NA
	ASV_76;Bacteria;Bacteroidota;Bacteroidia;Bacteroidales;Bacteroidaceae;Bacteroides;NA	ASV_300;Bacteria;Bacteroidota;Bacteroidia;Bacteroidales;Marinilabiliaceae;NA;NA
	ASV_75;Bacteria;Bacteroidota;Bacteroidia;Bacteroidales;Bacteroidaceae;Bacteroides;massiliensis	ASV_306;Bacteria;Bacillota;Clostridia;Clostridiales;Lachnospiraceae;NA;NA
	ASV_46;Bacteria;Bacteroidota;Bacteroidia;Bacteroidales;Bacteroidaceae;Bacteroides;ovatus	ASV_307;Bacteria;Bacillota;Clostridia;Clostridiales;Ruminococcaceae;Intestinimonas;NA
	ASV_64;Bacteria;Bacteroidota;Bacteroidia;Bacteroidales;Prevotellaceae;Prevotella;NA	ASV_320;Bacteria;Bacillota;Negativicutes;Selenomonadales;Acidaminococcaceae;Phascolarctobacterium;NA
	ASV_19;Bacteria;Bacillota;Clostridia;Clostridiales;Ruminococcaceae;Oscillibacter;NA	ASV_327;Bacteria;Bacteroidota;Bacteroidia;Bacteroidales;Prevotellaceae;Prevotella;NA
	ASV_37;Bacteria;Bacteroidota;Bacteroidia;Bacteroidales;Prevotellaceae;Alloprevotella;NA	ASV_331;Bacteria;Bacillota;Clostridia;Clostridiales;Lachnospiraceae;Roseburia;NA
	ASV_57;Bacteria;Bacillota;Clostridia;Clostridiales;Lachnospiraceae;Fusicatenibacter;saccharivorans	ASV_338;Bacteria;Bacillota;Negativicutes;Selenomonadales;Veillonellaceae;Megasphaera;NA
	ASV_295;Bacteria;Verrucomicrobiota;Verrucomicrobiae;Verrucomicrobiales;Verrucomicrobiaceae;Akkermansia;NA	ASV_381;Bacteria;Bacillota;Clostridia;Clostridiales;Ruminococcaceae;Ruminococcus;NA
	ASV_28;Bacteria;Pseudomonadota;Gammaproteobacteria;Enterobacteriales;Enterobacteriaceae;Escherichia/Shigella;NA	ASV_386;Bacteria;Pseudomonadota;Deltaproteobacteria;Bdellovibrionales;Bdellovibrionaceae;Vampirovibrio;NA
	ASV_48;Bacteria;Bacteroidota;Bacteroidia;Bacteroidales;Prevotellaceae;Prevotella;NA	ASV_402;Bacteria;Bacteroidota;Bacteroidia;Bacteroidales;Marinilabiliaceae;Anaerophaga;NA
	ASV_68;Bacteria;Bacteroidota;Bacteroidia;Bacteroidales;Porphyromonadaceae;NA;NA	ASV_403;Bacteria;Bacillota;Clostridia;Clostridiales;Ruminococcaceae;Anaerotruncus;NA
	ASV_90;Bacteria;Spirochaetota;Spirochaetia;Spirochaetales;Spirochaetaceae;Treponema;NA	ASV_427;Bacteria;Bacillota;Erysipelotrichia;Erysipelotrichales;Erysipelotrichaceae;Holdemanella;NA
	ASV_93;Bacteria;Bacillota;Clostridia;Clostridiales;Ruminococcaceae;NA;NA	ASV_428;Bacteria;Bacillota;Clostridia;Clostridiales;Lachnospiraceae;Anaerosporobacter;NA
	ASV_52;Bacteria;Bacteroidota;Bacteroidia;Bacteroidales;Bacteroidaceae;Bacteroides;caccae	ASV_433;Bacteria;Bacillota;Clostridia;Clostridiales;Lachnospiraceae;NA;NA
	ASV_39;Bacteria;Bacillota;Clostridia;Clostridiales;Lachnospiraceae;Butyrivibrio;crossotus	ASV_435;Bacteria;Bacillota;Erysipelotrichia;Erysipelotrichales;Erysipelotrichaceae;Holdemania;NA
	ASV_111;Bacteria;Bacillota;Negativicutes;Selenomonadales;Acidaminococcaceae;Phascolarctobacterium;faecium	ASV_439;Bacteria;Bacillota;Clostridia;Clostridiales;Lachnospiraceae;Roseburia;NA
	ASV_105;Bacteria;Bacteroidota;Bacteroidia;Bacteroidales;Bacteroidaceae;Bacteroides;ovatus	ASV_449;Bacteria;Bacillota;Clostridia;Clostridiales;Ruminococcaceae;NA;NA
	ASV_58;Bacteria;Bacteroidota;Bacteroidia;Bacteroidales;Prevotellaceae;Alloprevotella;NA	ASV_459;Bacteria;Bacillota;Clostridia;Clostridiales;Lachnospiraceae;Clostridium_XlVa;NA
	ASV_26;Bacteria;Bacillota;Clostridia;Clostridiales;Lachnospiraceae;Clostridium_XlVa;NA	ASV_473;Bacteria;Bacillota;Clostridia;Clostridiales;Ruminococcaceae;Ruminococcus;NA
	ASV_33;Bacteria;Bacillota;Clostridia;Clostridiales;Ruminococcaceae;Ruminococcus;NA	ASV_476;Bacteria;Bacillota;Clostridia;Clostridiales;Lachnospiraceae;Hespellia;NA
	ASV_73;Bacteria;Bacteroidota;Bacteroidia;Bacteroidales;Prevotellaceae;Prevotella;NA	ASV_493;Bacteria;Bacillota;Clostridia;Clostridiales;Ruminococcaceae;Butyricicoccus;NA
	ASV_124;Bacteria;Bacillota;Clostridia;Clostridiales;Lachnospiraceae;NA;NA	ASV_496;Bacteria;Bacillota;Clostridia;Clostridiales;Lachnospiraceae;Anaerostipes;NA
	ASV_63;Bacteria;Bacillota;Erysipelotrichia;Erysipelotrichales;Erysipelotrichaceae;Clostridium_XVIII;NA	ASV_50;Bacteria;Bacillota;Clostridia;Clostridiales;Lachnospiraceae;NA;NA
	ASV_78;Bacteria;Bacillota;Clostridia;Clostridiales;Lachnospiraceae;Clostridium_XlVa;NA	ASV_517;Bacteria;Bacillota;Negativicutes;Selenomonadales;Veillonellaceae;Selenomonas;NA
	ASV_197;Bacteria;Bacteroidota;Bacteroidia;Bacteroidales;Porphyromonadaceae;Parabacteroides;distasonis	ASV_55;Bacteria;Spirochaetota;Spirochaetia;Spirochaetales;Spirochaetaceae;Treponema;NA
	ASV_142;Bacteria;Pseudomonadota;Betaproteobacteria;Burkholderiales;Sutterellaceae;Parasutterella;excrementihominis	ASV_6;Bacteria;Bacteroidota;Bacteroidia;Bacteroidales;Bacteroidaceae;Bacteroides;NA
	ASV_96;Bacteria;Bacteroidota;Bacteroidia;Bacteroidales;Prevotellaceae;Prevotella;NA	ASV_61;Bacteria;Bacteroidota;Bacteroidia;Bacteroidales;Bacteroidaceae;Bacteroides;NA
	ASV_87;Bacteria;Bacillota;Clostridia;Clostridiales;Lachnospiraceae;Clostridium_XlVa;NA	ASV_610;Bacteria;Bacillota;Clostridia;Clostridiales;Ruminococcaceae;NA;NA
	ASV_81;Bacteria;Bacillota;Clostridia;Clostridiales;Lachnospiraceae;Anaerostipes;hadrus	ASV_625;Bacteria;Bacillota;Clostridia;Clostridiales;Ruminococcaceae;NA;NA
	ASV_72;Bacteria;Bacillota;Negativicutes;Selenomonadales;Acidaminococcaceae;Phascolarctobacterium;succinatutens	ASV_641;Bacteria;Bacillota;Clostridia;Clostridiales;Ruminococcaceae;Ruminococcus;NA
	ASV_114;Bacteria;Bacteroidota;Bacteroidia;Bacteroidales;Rikenellaceae;Alistipes;NA	ASV_645;Bacteria;Bacillota;Clostridia;Clostridiales;Lachnospiraceae;NA;NA
	ASV_59;Bacteria;Bacillota;Clostridia;Clostridiales;Ruminococcaceae;NA;NA	ASV_667;Bacteria;Bacteroidota;Bacteroidia;Bacteroidales;Prevotellaceae;Prevotella;NA
	ASV_54;Bacteria;Bacillota;Clostridia;Clostridiales;Ruminococcaceae;Faecalibacterium;NA	ASV_67;Bacteria;Bacillota;Clostridia;Clostridiales;Ruminococcaceae;Ruminococcus;bicirculans
	ASV_53;Bacteria;Bacteroidota;Bacteroidia;Bacteroidales;Prevotellaceae;Alloprevotella;NA	ASV_681;Bacteria;Bacillota;Clostridia;Clostridiales;Ruminococcaceae;Gemmiger;NA
	ASV_29;Bacteria;Bacillota;Clostridia;Clostridiales;Ruminococcaceae;Faecalibacterium;prausnitzii	ASV_689;Bacteria;Bacillota;Clostridia;Clostridiales;Ruminococcaceae;NA;NA
	ASV_38;Bacteria;Bacillota;Clostridia;Clostridiales;Ruminococcaceae;NA;NA	ASV_713;Bacteria;Bacillota;Clostridia;Clostridiales;Lachnospiraceae;Clostridium_XlVa;NA
	ASV_135;Bacteria;Bacteroidota;Bacteroidia;Bacteroidales;Prevotellaceae;Prevotella;NA	ASV_718;Bacteria;Bacillota;Clostridia;Clostridiales;Lachnospiraceae;NA;NA
	ASV_98;Bacteria;Bacteroidota;Bacteroidia;Bacteroidales;Prevotellaceae;Prevotella;NA	ASV_722;Bacteria;Bacillota;Erysipelotrichia;Erysipelotrichales;Erysipelotrichaceae;Bulleidia;NA
	ASV_109;Bacteria;Bacillota;Clostridia;Clostridiales;Ruminococcaceae;Ruminococcus;champanellensis	ASV_765;Bacteria;Bacillota;Clostridia;Clostridiales;Lachnospiraceae;NA;NA
	ASV_157;Bacteria;Verrucomicrobiota;Verrucomicrobiae;Verrucomicrobiales;Verrucomicrobiaceae;Akkermansia;NA	ASV_8;Bacteria;Bacteroidota;Bacteroidia;Bacteroidales;Prevotellaceae;Prevotella;NA
	ASV_97;Bacteria;Bacteroidota;Bacteroidia;Bacteroidales;Prevotellaceae;Prevotella;NA	ASV_80;Bacteria;Bacillota;Clostridia;Clostridiales;Ruminococcaceae;NA;NA
	ASV_250;Bacteria;Bacillota;Clostridia;Clostridiales;Ruminococcaceae;Subdoligranulum;NA	ASV_82;Bacteria;Bacillota;Clostridia;Clostridiales;Ruminococcaceae;Oscillibacter;NA
	ASV_31;Bacteria;Bacteroidota;Bacteroidia;Bacteroidales;Prevotellaceae;Prevotella;NA	ASV_9;Bacteria;Bacillota;Clostridia;Clostridiales;Ruminococcaceae;Faecalibacterium;NA
	ASV_129;Bacteria;Bacillota;Clostridia;Clostridiales;Ruminococcaceae;NA;NA
	ASV_167;Bacteria;Bacillota;Negativicutes;Selenomonadales;Veillonellaceae;Dialister;NA
	ASV_79;Bacteria;Actinomycetota;Actinobacteria;Bifidobacteriales;Bifidobacteriaceae;Bifidobacterium;NA
	ASV_85;Bacteria;Bacillota;Clostridia;Clostridiales;Ruminococcaceae;NA;NA
	ASV_99;Bacteria;Bacteroidota;Bacteroidia;Bacteroidales;Prevotellaceae;Prevotella;NA
	ASV_163;Bacteria;Bacillota;Clostridia;Clostridiales;Ruminococcaceae;Butyricicoccus;NA
	ASV_203;Bacteria;Bacteroidota;Bacteroidia;Bacteroidales;Bacteroidaceae;Bacteroides;vulgatus
	ASV_136;Bacteria;Bacteroidota;Bacteroidia;Bacteroidales;Rikenellaceae;Alistipes;shahii
	ASV_92;Bacteria;Bacteroidota;Bacteroidia;Bacteroidales;Prevotellaceae;Prevotella;NA
	ASV_268;Bacteria;Bacillota;Negativicutes;Selenomonadales;Veillonellaceae;Megasphaera;massiliensis
	ASV_143;Bacteria;Bacillota;Clostridia;Clostridiales;Ruminococcaceae;Oscillibacter;NA
	ASV_44;Bacteria;Bacillota;Clostridia;Clostridiales;Lachnospiraceae;NA;NA
	ASV_264;Bacteria;Bacillota;Negativicutes;Selenomonadales;Acidaminococcaceae;Acidaminococcus;NA
	ASV_51;Bacteria;Bacillota;Clostridia;Clostridiales;Lachnospiraceae;Coprococcus;eutactus
	ASV_118;Bacteria;Actinomycetota;Actinobacteria;Bifidobacteriales;Bifidobacteriaceae;Bifidobacterium;NA
	ASV_153;Bacteria;Bacillota;Clostridia;Clostridiales;Lachnospiraceae;NA;NA
	ASV_302;Bacteria;Bacillota;Clostridia;Clostridiales;Lachnospiraceae;NA;NA
	ASV_101;Bacteria;Bacillota;Clostridia;Clostridiales;Ruminococcaceae;NA;NA
	ASV_88;Bacteria;Bacillota;Erysipelotrichia;Erysipelotrichales;Erysipelotrichaceae;Catenibacterium;mitsuokai
	ASV_123;Bacteria;Bacteroidota;Bacteroidia;Bacteroidales;Prevotellaceae;Prevotella;NA
	ASV_134;Bacteria;Bacteroidota;Bacteroidia;Bacteroidales;Bacteroidaceae;Bacteroides;NA
	ASV_201;Bacteria;Bacillota;Clostridia;Clostridiales;Lachnospiraceae;NA;NA
	ASV_71;Bacteria;Bacteroidota;Bacteroidia;Bacteroidales;Prevotellaceae;Prevotella;NA
	ASV_131;Bacteria;Bacillota;Clostridia;Clostridiales;Lachnospiraceae;Roseburia;hominis
	ASV_195;Bacteria;Bacillota;Clostridia;Clostridiales;Lachnospiraceae;NA;NA
	ASV_104;Bacteria;Bacillota;Clostridia;Clostridiales;Ruminococcaceae;NA;NA
	ASV_352;Bacteria;Bacillota;Clostridia;Clostridiales;Ruminococcaceae;Clostridium_IV;leptum
	ASV_108;Bacteria;Bacillota;Clostridia;Clostridiales;Clostridiaceae_1;Clostridium_sensu_stricto;NA
	ASV_284;Bacteria;Bacillota;Clostridia;Clostridiales;Ruminococcaceae;Flavonifractor;plautii
	ASV_148;Bacteria;Bacillota;Clostridia;Clostridiales;Lachnospiraceae;NA;NA
	ASV_235;Bacteria;Bacillota;Clostridia;Clostridiales;Ruminococcaceae;Clostridium_IV;NA
	ASV_158;Bacteria;Bacteroidota;Bacteroidia;Bacteroidales;Prevotellaceae;Prevotella;NA
	ASV_213;Bacteria;Bacteroidota;Bacteroidia;Bacteroidales;Porphyromonadaceae;Parabacteroides;distasonis
	ASV_166;Bacteria;Pseudomonadota;Deltaproteobacteria;Bdellovibrionales;Bdellovibrionaceae;Vampirovibrio;NA
	ASV_128;Bacteria;Bacillota;Clostridia;Clostridiales;Lachnospiraceae;Dorea;formicigenerans
	ASV_156;Bacteria;Bacillota;Clostridia;Clostridiales;Ruminococcaceae;NA;NA
	ASV_218;Bacteria;Bacillota;Erysipelotrichia;Erysipelotrichales;Erysipelotrichaceae;Holdemanella;NA
	ASV_126;Bacteria;Bacteroidota;Bacteroidia;Bacteroidales;Prevotellaceae;Prevotella;NA
	ASV_273;Bacteria;Bacillota;Clostridia;Clostridiales;Ruminococcaceae;Oscillibacter;NA
	ASV_374;Bacteria;Bacillota;Clostridia;Clostridiales;Lachnospiraceae;Clostridium_XlVa;NA
	ASV_95;Bacteria;Pseudomonadota;Gammaproteobacteria;Aeromonadales;Succinivibrionaceae;Succinivibrio;NA
	ASV_177;Bacteria;Bacillota;Clostridia;Clostridiales;Ruminococcaceae;Faecalibacterium;NA
	ASV_65;Bacteria;Bacillota;Clostridia;Clostridiales;Lachnospiraceae;Dorea;longicatena
	ASV_278;Bacteria;Bacillota;Clostridia;Clostridiales;Lachnospiraceae;Ruminococcus2;NA
	ASV_246;Bacteria;Pseudomonadota;Deltaproteobacteria;Desulfovibrionales;Desulfovibrionaceae;Bilophila;wadsworthia
	ASV_139;Bacteria;Bacillota;Clostridia;Clostridiales;Lachnospiraceae;Blautia;faecis
	ASV_200;Bacteria;Bacteroidota;Bacteroidia;Bacteroidales;Prevotellaceae;Prevotella;NA
	ASV_310;Bacteria;Bacillota;Clostridia;Clostridiales;Lachnospiraceae;NA;NA
	ASV_146;Bacteria;Bacillota;Clostridia;Clostridiales;Lachnospiraceae;Coprococcus;comes
	ASV_122;Bacteria;Bacteroidota;Bacteroidia;Bacteroidales;Prevotellaceae;Prevotella;NA
	ASV_100;Bacteria;Bacteroidota;Bacteroidia;Bacteroidales;Prevotellaceae;Prevotella;stercorea
	ASV_149;Bacteria;Bacillota;Clostridia;Clostridiales;Lachnospiraceae;NA;NA
	ASV_362;Bacteria;Bacillota;Clostridia;Clostridiales;Ruminococcaceae;Flavonifractor;NA
	ASV_160;Bacteria;Bacteroidota;Bacteroidia;Bacteroidales;Bacteroidaceae;Bacteroides;NA
	ASV_291;Bacteria;Bacillota;Clostridia;Clostridiales;Ruminococcaceae;Flavonifractor;NA
	ASV_94;Bacteria;Bacillota;Clostridia;Clostridiales;Ruminococcaceae;NA;NA
	ASV_243;Bacteria;Bacteroidota;Bacteroidia;Bacteroidales;Prevotellaceae;Prevotella;NA
	ASV_285;Bacteria;Bacillota;Clostridia;Clostridiales;Ruminococcaceae;NA;NA
	ASV_410;Bacteria;Bacillota;Clostridia;Clostridiales;Ruminococcaceae;Faecalibacterium;NA
	ASV_171;Bacteria;Bacillota;Clostridia;Clostridiales;Ruminococcaceae;Oscillibacter;NA
	ASV_42;Bacteria;Bacillota;Clostridia;Clostridiales;Ruminococcaceae;Sporobacter;NA
	ASV_117;Bacteria;Bacillota;Clostridia;Clostridiales;Ruminococcaceae;NA;NA
	ASV_223;Bacteria;Bacillota;Clostridia;Clostridiales;Lachnospiraceae;Clostridium_XlVa;NA
	ASV_359;Bacteria;Bacillota;Clostridia;Clostridiales;Lachnospiraceae;NA;NA
	ASV_198;Bacteria;Bacteroidota;Bacteroidia;Bacteroidales;Rikenellaceae;Alistipes;obesi
	ASV_86;Bacteria;Bacillota;Clostridia;Clostridiales;Lachnospiraceae;NA;NA
	ASV_230;Bacteria;Bacillota;Bacilli;Lactobacillales;Lactobacillaceae;Lactobacillus;ruminis
	ASV_308;Bacteria;Bacteroidota;Bacteroidia;Bacteroidales;Bacteroidaceae;Bacteroides;finegoldii
	ASV_60;Bacteria;Bacillota;Clostridia;Clostridiales;Ruminococcaceae;Faecalibacterium;prausnitzii
	ASV_222;Bacteria;Bacteroidota;Bacteroidia;Bacteroidales;Rikenellaceae;Alistipes;finegoldii
	ASV_138;Bacteria;Pseudomonadota;Gammaproteobacteria;Enterobacteriales;Enterobacteriaceae;Enterobacter;NA
	ASV_115;Bacteria;Bacillota;Clostridia;Clostridiales;Ruminococcaceae;NA;NA
	ASV_169;Bacteria;Pseudomonadota;Alphaproteobacteria;Rhodospirillales;Rhodospirillaceae;Aestuariispira;NA
	ASV_237;Bacteria;Bacillota;Clostridia;Clostridiales;Lachnospiraceae;Ruminococcus2;NA
	ASV_133;Bacteria;Bacillota;Clostridia;Clostridiales;Clostridiaceae_1;Clostridium_sensu_stricto;NA
	ASV_102;Bacteria;Bacillota;Clostridia;Clostridiales;Lachnospiraceae;NA;NA
	ASV_189;Bacteria;Bacillota;Clostridia;Clostridiales;Ruminococcaceae;NA;NA
	ASV_395;Bacteria;Bacillota;Clostridia;Clostridiales;Lachnospiraceae;NA;NA
	ASV_215;Bacteria;Bacillota;Clostridia;Clostridiales;Clostridiaceae_1;Clostridium_sensu_stricto;NA
	ASV_544;Bacteria;Bacteroidota;Bacteroidia;Bacteroidales;Rikenellaceae;Alistipes;NA
	ASV_317;Bacteria;Bacillota;Clostridia;Clostridiales;Ruminococcaceae;NA;NA
	ASV_272;Bacteria;Bacillota;Clostridia;Clostridiales;Ruminococcaceae;Faecalibacterium;NA
	ASV_293;Bacteria;Bacillota;Clostridia;Clostridiales;Lachnospiraceae;NA;NA
	ASV_280;Bacteria;Bacillota;Erysipelotrichia;Erysipelotrichales;Erysipelotrichaceae;NA;NA
	ASV_262;Bacteria;Bacteroidota;Bacteroidia;Bacteroidales;Bacteroidaceae;Bacteroides;eggerthii
	ASV_170;Bacteria;Bacteroidota;Bacteroidia;Bacteroidales;Porphyromonadaceae;NA;NA
	ASV_401;Bacteria;Bacillota;Clostridia;Clostridiales;Ruminococcaceae;NA;NA
	ASV_240;Bacteria;Actinomycetota;Actinobacteria;Bifidobacteriales;Bifidobacteriaceae;Bifidobacterium;NA
	ASV_233;Bacteria;Bacteroidota;Bacteroidia;Bacteroidales;Prevotellaceae;Prevotella;NA
	ASV_509;Bacteria;Bacillota;Clostridia;Clostridiales;Ruminococcaceae;Sporobacter;NA
	ASV_154;Bacteria;Bacillota;Clostridia;Clostridiales;Ruminococcaceae;Ruminococcus;NA
	ASV_206;Bacteria;Pseudomonadota;Epsilonproteobacteria;Campylobacterales;Campylobacteraceae;Campylobacter;NA
	ASV_315;Bacteria;Bacteroidota;Bacteroidia;Bacteroidales;Prevotellaceae;Prevotella;NA
	ASV_303;Bacteria;Bacteroidota;Bacteroidia;Bacteroidales;Prevotellaceae;Prevotella;NA
	ASV_289;Bacteria;Bacillota;Clostridia;Clostridiales;Ruminococcaceae;NA;NA
	ASV_137;Bacteria;Bacillota;Clostridia;Clostridiales;Ruminococcaceae;Oscillibacter;NA
	ASV_209;Bacteria;Bacillota;Clostridia;Clostridiales;Lachnospiraceae;NA;NA
	ASV_447;Bacteria;Bacteroidota;Bacteroidia;Bacteroidales;Bacteroidaceae;Bacteroides;uniformis
	ASV_364;Bacteria;Bacteroidota;Bacteroidia;Bacteroidales;Bacteroidaceae;Bacteroides;clarus
	ASV_107;Bacteria;Pseudomonadota;Gammaproteobacteria;Pasteurellales;Pasteurellaceae;Haemophilus;parainfluenzae
	ASV_173;Bacteria;Bacillota;Clostridia;Clostridiales;Ruminococcaceae;NA;NA
	ASV_251;Bacteria;Bacillota;Clostridia;Clostridiales;Ruminococcaceae;NA;NA
	ASV_231;Bacteria;Bacillota;Negativicutes;Selenomonadales;Veillonellaceae;Mitsuokella;NA
	ASV_550;Bacteria;Bacillota;Clostridia;Clostridiales;Lachnospiraceae;Blautia;NA
	ASV_219;Bacteria;Bacillota;Clostridia;Clostridiales;Ruminococcaceae;NA;NA
	ASV_392;Bacteria;Bacillota;Clostridia;Clostridiales;Ruminococcaceae;NA;NA
	ASV_438;Bacteria;Bacillota;Clostridia;Clostridiales;Ruminococcaceae;NA;NA
	ASV_270;Bacteria;Bacteroidota;Bacteroidia;Bacteroidales;Prevotellaceae;Prevotella;NA
	ASV_265;Bacteria;Bacillota;Clostridia;Clostridiales;Ruminococcaceae;NA;NA
	ASV_478;Bacteria;Pseudomonadota;Betaproteobacteria;Burkholderiales;Sutterellaceae;Sutterella;NA
	ASV_340;Bacteria;Bacillota;Clostridia;Clostridiales;Lachnospiraceae;Clostridium_XlVa;NA
	ASV_152;Bacteria;Bacteroidota;Bacteroidia;Bacteroidales;Porphyromonadaceae;Parabacteroides;NA
	ASV_369;Bacteria;Bacillota;Clostridia;Clostridiales;Ruminococcaceae;NA;NA
	ASV_279;Bacteria;Bacillota;Negativicutes;Selenomonadales;Veillonellaceae;Mitsuokella;multacida
	ASV_502;Bacteria;Pseudomonadota;Betaproteobacteria;Burkholderiales;Comamonadaceae;Comamonas;NA
	ASV_314;Bacteria;Bacillota;Clostridia;Clostridiales;Lachnospiraceae;NA;NA
	ASV_286;Bacteria;Bacteroidota;Bacteroidia;Bacteroidales;Prevotellaceae;Prevotella;NA
	ASV_353;Bacteria;Bacillota;Clostridia;Clostridiales;Lachnospiraceae;NA;NA
	ASV_229;Bacteria;Pseudomonadota;Deltaproteobacteria;Bdellovibrionales;Bdellovibrionaceae;Vampirovibrio;NA
	ASV_319;Bacteria;Bacillota;Clostridia;Clostridiales;Ruminococcaceae;Faecalibacterium;NA
	ASV_113;Bacteria;Bacillota;Clostridia;Clostridiales;Ruminococcaceae;Butyricicoccus;NA
	ASV_309;Bacteria;Bacillota;Clostridia;Clostridiales;Ruminococcaceae;Gemmiger;NA
	ASV_225;Bacteria;Bacillota;Clostridia;Clostridiales;Lachnospiraceae;NA;NA
	ASV_83;Bacteria;Bacillota;Clostridia;Clostridiales;Lachnospiraceae;NA;NA
	ASV_283;Bacteria;Bacillota;Clostridia;Clostridiales;Ruminococcaceae;Sporobacter;NA
	ASV_287;Bacteria;Bacillota;Clostridia;Clostridiales;Lachnospiraceae;Clostridium_XlVa;NA
	ASV_176;Bacteria;Bacteroidota;Bacteroidia;Bacteroidales;Porphyromonadaceae;NA;NA
	ASV_601;Bacteria;Bacillota;Clostridia;Clostridiales;Lachnospiraceae;Clostridium_XlVa;NA
	ASV_475;Bacteria;Bacillota;Clostridia;Clostridiales;Ruminococcaceae;Intestinimonas;NA
	ASV_367;Bacteria;Bacillota;Clostridia;Clostridiales;Ruminococcaceae;NA;NA
	ASV_266;Bacteria;Bacteroidota;Bacteroidia;Bacteroidales;Porphyromonadaceae;Odoribacter;splanchnicus
	ASV_514;Bacteria;Bacillota;Clostridia;Clostridiales;Lachnospiraceae;Clostridium_XlVb;lactatifermentans
	ASV_507;Bacteria;Bacillota;Clostridia;Clostridiales;Ruminococcaceae;Gemmiger;NA
	ASV_162;Bacteria;Bacillota;Clostridia;Clostridiales;Lachnospiraceae;Coprococcus;NA
	ASV_244;Bacteria;Bacillota;Clostridia;Clostridiales;Ruminococcaceae;NA;NA
	ASV_817;Bacteria;Bacillota;Clostridia;Clostridiales;Lachnospiraceae;Clostridium_XlVa;NA
	ASV_882;Bacteria;Bacillota;Clostridia;Clostridiales;Lachnospiraceae;Blautia;NA
	ASV_232;Bacteria;Bacillota;Clostridia;Clostridiales;Ruminococcaceae;NA;NA
	ASV_181;Bacteria;Pseudomonadota;Alphaproteobacteria;Rhodospirillales;Rhodospirillaceae;NA;NA
	ASV_355;Bacteria;Bacillota;Clostridia;Clostridiales;Lachnospiraceae;Clostridium_XlVb;NA
	ASV_277;Bacteria;Bacillota;Clostridia;Clostridiales;Ruminococcaceae;NA;NA
	ASV_348;Bacteria;Bacillota;Clostridia;Clostridiales;Ruminococcaceae;NA;NA
	ASV_373;Bacteria;Bacteroidota;Bacteroidia;Bacteroidales;Prevotellaceae;Prevotella;NA
	ASV_249;Bacteria;Bacteroidota;Bacteroidia;Bacteroidales;Porphyromonadaceae;NA;NA
	ASV_434;Bacteria;Bacillota;Clostridia;Clostridiales;Lachnospiraceae;Hungatella;NA
	ASV_275;Bacteria;Bacillota;Clostridia;Clostridiales;Lachnospiraceae;Coprococcus;NA
	ASV_368;Bacteria;Bacillota;Clostridia;Clostridiales;Ruminococcaceae;Ruminococcus;NA
	ASV_339;Bacteria;Bacteroidota;Bacteroidia;Bacteroidales;Porphyromonadaceae;NA;NA
	ASV_499;Bacteria;Bacillota;Negativicutes;Selenomonadales;Acidaminococcaceae;Phascolarctobacterium;NA
	ASV_380;Bacteria;Bacillota;Clostridia;Clostridiales;Lachnospiraceae;Oribacterium;NA
	ASV_452;Bacteria;Bacteroidota;Bacteroidia;Bacteroidales;Porphyromonadaceae;Barnesiella;NA
	ASV_318;Bacteria;Bacillota;Clostridia;Clostridiales;Lachnospiraceae;NA;NA
	ASV_255;Bacteria;Bacillota;Clostridia;Clostridiales;Peptostreptococcaceae;Terrisporobacter;NA
	ASV_668;Bacteria;Bacillota;Clostridia;Clostridiales;Lachnospiraceae;Clostridium_XlVa;symbiosum
	ASV_179;Bacteria;Bacillota;Clostridia;Clostridiales;Ruminococcaceae;Clostridium_IV;NA
	ASV_238;Bacteria;Bacillota;Clostridia;Clostridiales;Ruminococcaceae;Ruminococcus;NA
	ASV_552;Bacteria;Bacillota;Clostridia;Clostridiales;Ruminococcaceae;Clostridium_IV;NA
	ASV_357;Bacteria;Bacillota;Clostridia;Clostridiales;Ruminococcaceae;Gemmiger;NA
	ASV_370;Bacteria;Spirochaetota;Spirochaetia;Spirochaetales;Spirochaetaceae;Treponema;berlinense
	ASV_254;Bacteria;Bacillota;Clostridia;Clostridiales;Ruminococcaceae;Faecalibacterium;NA
	ASV_577;Bacteria;Bacillota;Clostridia;Clostridiales;Ruminococcaceae;NA;NA
	ASV_388;Bacteria;Bacillota;Clostridia;Clostridiales;Lachnospiraceae;NA;NA
	ASV_130;Bacteria;Bacteroidota;Bacteroidia;Bacteroidales;Porphyromonadaceae;Barnesiella;NA
	ASV_354;Bacteria;Bacillota;Clostridia;Clostridiales;Lachnospiraceae;Clostridium_XlVa;NA
	ASV_220;Bacteria;Bacillota;Clostridia;Clostridiales;Lachnospiraceae;NA;NA
	ASV_155;Bacteria;Bacteroidota;Bacteroidia;Bacteroidales;Porphyromonadaceae;Falsiporphyromonas;NA
	ASV_326;Bacteria;Bacillota;Clostridia;Clostridiales;Lachnospiraceae;Eisenbergiella;NA
	ASV_216;Bacteria;Bacillota;Clostridia;Clostridiales;Ruminococcaceae;NA;NA
	ASV_779;Bacteria;Bacillota;Erysipelotrichia;Erysipelotrichales;Erysipelotrichaceae;Clostridium_XVIII;spiroforme
	ASV_288;Bacteria;Bacillota;Clostridia;Clostridiales;Ruminococcaceae;Intestinimonas;NA
	ASV_304;Bacteria;Bacillota;Clostridia;Clostridiales;Ruminococcaceae;NA;NA
	ASV_328;Bacteria;Bacillota;Erysipelotrichia;Erysipelotrichales;Erysipelotrichaceae;Bulleidia;NA
	ASV_294;Bacteria;Bacillota;Clostridia;Clostridiales;Lachnospiraceae;NA;NA
	ASV_965;Bacteria;Bacillota;Clostridia;Clostridiales;Lachnospiraceae;NA;NA
	ASV_175;Bacteria;Bacillota;Clostridia;Clostridiales;Ruminococcaceae;NA;NA
	ASV_491;Bacteria;Bacteroidota;Bacteroidia;Bacteroidales;Bacteroidaceae;Bacteroides;NA
	ASV_739;Bacteria;Bacillota;Clostridia;Clostridiales;Lachnospiraceae;Blautia;NA
	ASV_260;Bacteria;Actinomycetota;Actinobacteria;Coriobacteriales;Coriobacteriaceae;Collinsella;aerofaciens
	ASV_267;Bacteria;Elusimicrobiota;Elusimicrobia;Elusimicrobiales;Elusimicrobiaceae;Elusimicrobium;NA
	ASV_457;Bacteria;Bacillota;Clostridia;Clostridiales;Ruminococcaceae;NA;NA
	ASV_349;Bacteria;Bacillota;Clostridia;Clostridiales;Eubacteriaceae;Eubacterium;NA
	ASV_546;Bacteria;Bacteroidota;Bacteroidia;Bacteroidales;Rikenellaceae;Alistipes;marseilloanorexicus
	ASV_442;Bacteria;Bacillota;Clostridia;Clostridiales;Ruminococcaceae;NA;NA
	ASV_389;Bacteria;Bacillota;Clostridia;Clostridiales;Lachnospiraceae;Anaerostipes;NA
	ASV_185;Bacteria;Bacillota;Clostridia;Clostridiales;Peptostreptococcaceae;Intestinibacter;bartlettii
	ASV_358;Bacteria;Pseudomonadota;Epsilonproteobacteria;Campylobacterales;Campylobacteraceae;Campylobacter;NA
	ASV_397;Bacteria;Bacteroidota;Bacteroidia;Bacteroidales;Porphyromonadaceae;Parabacteroides;NA
	ASV_717;Bacteria;Bacillota;Erysipelotrichia;Erysipelotrichales;Erysipelotrichaceae;NA;NA
	ASV_385;Bacteria;Bacillota;Clostridia;Clostridiales;Ruminococcaceae;Gemmiger;NA
	ASV_172;Bacteria;Pseudomonadota;Deltaproteobacteria;Desulfovibrionales;Desulfovibrionaceae;Desulfovibrio;NA
	ASV_378;Bacteria;Bacteroidota;Bacteroidia;Bacteroidales;Prevotellaceae;Prevotella;NA
	ASV_184;Bacteria;Bacillota;Clostridia;Clostridiales;Ruminococcaceae;Ruminococcus;NA
	ASV_1056;Bacteria;Bacillota;Erysipelotrichia;Erysipelotrichales;Erysipelotrichaceae;Coprobacillus;NA
	ASV_214;Bacteria;Elusimicrobiota;Elusimicrobia;Elusimicrobiales;Elusimicrobiaceae;Elusimicrobium;NA
	ASV_429;Bacteria;Pseudomonadota;Deltaproteobacteria;Bdellovibrionales;Bdellovibrionaceae;Vampirovibrio;NA
	ASV_486;Bacteria;Bacillota;Clostridia;Clostridiales;Lachnospiraceae;NA;NA
	ASV_519;Bacteria;Bacillota;Clostridia;Clostridiales;Lachnospiraceae;Clostridium_XlVa;NA
	ASV_483;Bacteria;Bacillota;Bacilli;Lactobacillales;Leuconostocaceae;Weissella;NA
	ASV_322;Bacteria;Bacillota;Clostridia;Clostridiales;Lachnospiraceae;Ruminococcus2;NA
	ASV_248;Bacteria;Bacillota;Clostridia;Clostridiales;Ruminococcaceae;NA;NA
	ASV_467;Bacteria;Bacillota;Clostridia;Clostridiales;Lachnospiraceae;NA;NA
	ASV_929;Bacteria;Bacillota;Clostridia;Clostridiales;Ruminococcaceae;NA;NA
	ASV_460;Bacteria;Bacillota;Clostridia;Clostridiales;Ruminococcaceae;NA;NA
	ASV_84;Bacteria;Bacteroidota;Bacteroidia;Bacteroidales;Prevotellaceae;Prevotella;NA
	ASV_506;Bacteria;Pseudomonadota;Alphaproteobacteria;Rhodospirillales;Rhodospirillaceae;NA;NA
	ASV_426;Bacteria;Pseudomonadota;Alphaproteobacteria;Rhodospirillales;Rhodospirillaceae;NA;NA
	ASV_446;Bacteria;Bacillota;Clostridia;Clostridiales;Ruminococcaceae;Faecalibacterium;NA
	ASV_296;Bacteria;Bacteroidota;Bacteroidia;Bacteroidales;Porphyromonadaceae;NA;NA
	ASV_565;Bacteria;Bacillota;Clostridia;Clostridiales;Ruminococcaceae;Clostridium_IV;NA
	ASV_182;Bacteria;Bacillota;Clostridia;Clostridiales;Lachnospiraceae;NA;NA
	ASV_299;Bacteria;Bacillota;Clostridia;Clostridiales;Lachnospiraceae;NA;NA
	ASV_379;Bacteria;Bacillota;Clostridia;Clostridiales;Ruminococcaceae;Ruminococcus;NA
	ASV_228;Bacteria;Bacillota;Clostridia;Clostridiales;Ruminococcaceae;NA;NA
	ASV_857;Bacteria;Bacillota;Erysipelotrichia;Erysipelotrichales;Erysipelotrichaceae;Holdemanella;NA
	ASV_711;Bacteria;Bacillota;Clostridia;Clostridiales;Ruminococcaceae;Flavonifractor;NA
	ASV_490;Bacteria;Bacillota;Clostridia;Clostridiales;Ruminococcaceae;NA;NA
	ASV_704;Bacteria;Bacillota;Clostridia;Clostridiales;Lachnospiraceae;Blautia;NA
	ASV_638;Bacteria;Bacillota;Clostridia;Clostridiales;Lachnospiraceae;Roseburia;NA
	ASV_591;Bacteria;Bacillota;Negativicutes;Selenomonadales;Veillonellaceae;Allisonella;histaminiformans
	ASV_692;Bacteria;Bacillota;Clostridia;Clostridiales;Lachnospiraceae;Clostridium_XlVa;NA
	ASV_313;Bacteria;Bacillota;Clostridia;Clostridiales;Lachnospiraceae;NA;NA
	ASV_703;Bacteria;Bacillota;Clostridia;Clostridiales;Lachnospiraceae;Clostridium_XlVa;NA
	ASV_662;Bacteria;Bacillota;Clostridia;Clostridiales;Ruminococcaceae;Oscillibacter;NA
	ASV_608;Bacteria;Bacillota;Clostridia;Clostridiales;Ruminococcaceae;Oscillibacter;NA
	ASV_503;Bacteria;Bacillota;Clostridia;Clostridiales;Lachnospiraceae;Anaerostipes;NA
	ASV_414;Bacteria;Bacillota;Clostridia;Clostridiales;Lachnospiraceae;NA;NA
	ASV_419;Bacteria;Bacillota;Clostridia;Clostridiales;Ruminococcaceae;Anaerotruncus;NA
	ASV_207;Bacteria;Bacillota;Clostridia;Clostridiales;Ruminococcaceae;Sporobacter;NA
	ASV_886;Bacteria;Bacillota;Clostridia;Clostridiales;Lachnospiraceae;Clostridium_XlVa;NA
	ASV_371;Bacteria;Pseudomonadota;Deltaproteobacteria;Bdellovibrionales;Bdellovibrionaceae;Vampirovibrio;NA
	ASV_282;Bacteria;Bacillota;Clostridia;Clostridiales;Ruminococcaceae;Ruminococcus;callidus
	ASV_523;Bacteria;Bacillota;Clostridia;Clostridiales;Clostridiaceae_1;Clostridium_sensu_stricto;NA
	ASV_463;Bacteria;Pseudomonadota;Alphaproteobacteria;Rhodospirillales;Rhodospirillaceae;NA;NA
	ASV_437;Bacteria;Bacillota;Clostridia;Clostridiales;Ruminococcaceae;Clostridium_IV;NA
	ASV_838;Bacteria;Bacillota;Clostridia;Clostridiales;Ruminococcaceae;Pseudoflavonifractor;NA
	ASV_360;Bacteria;Bacillota;Clostridia;Clostridiales;Ruminococcaceae;NA;NA
	ASV_785;Bacteria;Actinomycetota;Actinobacteria;Coriobacteriales;Coriobacteriaceae;Adlercreutzia;NA
	ASV_515;Bacteria;Bacillota;Clostridia;Clostridiales;Lachnospiraceae;Roseburia;NA
	ASV_305;Bacteria;Bacillota;Negativicutes;Selenomonadales;Veillonellaceae;Veillonella;NA
	ASV_411;Bacteria;Bacillota;Clostridia;Clostridiales;Ruminococcaceae;NA;NA
	ASV_567;Bacteria;Bacillota;Clostridia;Clostridiales;Ruminococcaceae;Intestinimonas;NA
	ASV_316;Bacteria;Bacillota;Clostridia;Clostridiales;Lachnospiraceae;Blautia;stercoris
	ASV_658;Bacteria;Bacillota;Clostridia;Clostridiales;Lachnospiraceae;NA;NA
	ASV_448;Bacteria;Bacteroidota;Bacteroidia;Bacteroidales;Bacteroidaceae;Bacteroides;salyersiae
	ASV_347;Bacteria;Bacillota;Clostridia;Clostridiales;Ruminococcaceae;NA;NA
	ASV_409;Bacteria;Bacillota;Clostridia;Clostridiales;Ruminococcaceae;NA;NA
	ASV_508;Bacteria;Bacillota;Clostridia;Clostridiales;Ruminococcaceae;Ruminococcus;NA
	ASV_196;Bacteria;Bacteroidota;Bacteroidia;Bacteroidales;Porphyromonadaceae;NA;NA
	ASV_877;Bacteria;Bacillota;Clostridia;Clostridiales;Lachnospiraceae;Clostridium_XlVa;NA
	ASV_492;Bacteria;Bacillota;Clostridia;Clostridiales;Lachnospiraceae;NA;NA
	ASV_501;Bacteria;Bacillota;Clostridia;Clostridiales;Lachnospiraceae;Anaerostipes;NA
	ASV_174;Bacteria;Bacillota;Clostridia;Clostridiales;Lachnospiraceae;NA;NA
	ASV_664;Bacteria;Bacillota;Clostridia;Clostridiales;Lachnospiraceae;NA;NA
	ASV_570;Bacteria;Bacteroidota;Bacteroidia;Bacteroidales;Bacteroidaceae;Bacteroides;NA
	ASV_707;Bacteria;Pseudomonadota;Alphaproteobacteria;Rhodospirillales;Rhodospirillaceae;Aestuariispira;NA
	ASV_719;Bacteria;Bacteroidota;Bacteroidia;Bacteroidales;Porphyromonadaceae;Coprobacter;fastidiosus
	ASV_1123;Bacteria;Bacillota;Clostridia;Clostridiales;Ruminococcaceae;Sporobacter;NA
	ASV_952;Bacteria;Bacillota;Clostridia;Clostridiales;Lachnospiraceae;Eisenbergiella;tayi
	ASV_702;Bacteria;Mycoplasmatota;Mollicutes;Anaeroplasmatales;Anaeroplasmataceae;Anaeroplasma;NA
	ASV_558;Bacteria;Bacillota;Clostridia;Clostridiales;Lachnospiraceae;Roseburia;NA
	ASV_431;Bacteria;Bacillota;Clostridia;Clostridiales;Clostridiaceae_1;Clostridium_sensu_stricto;tertium
	ASV_484;Bacteria;Bacillota;Clostridia;Clostridiales;Ruminococcaceae;NA;NA
	ASV_724;Bacteria;Bacillota;Clostridia;Clostridiales;Lachnospiraceae;Clostridium_XlVa;NA
	ASV_777;Bacteria;Bacillota;Clostridia;Clostridiales;Ruminococcaceae;Pseudoflavonifractor;NA
	ASV_365;Bacteria;Bacillota;Clostridia;Clostridiales;Lachnospiraceae;NA;NA
	ASV_627;Bacteria;Bacillota;Erysipelotrichia;Erysipelotrichales;Erysipelotrichaceae;Clostridium_XVIII;ramosum
	ASV_472;Bacteria;Bacillota;Clostridia;Clostridiales;Lachnospiraceae;NA;NA
	ASV_540;Bacteria;Bacillota;Clostridia;Clostridiales;Ruminococcaceae;NA;NA
	ASV_858;Bacteria;Bacillota;Clostridia;Clostridiales;Ruminococcaceae;NA;NA
	ASV_482;Bacteria;Bacillota;Clostridia;Clostridiales;Lachnospiraceae;Blautia;NA
	ASV_487;Bacteria;Bacillota;Clostridia;Clostridiales;Lachnospiraceae;Clostridium_XlVa;NA
	ASV_790;Bacteria;Bacillota;Clostridia;Clostridiales;Clostridiales_Incertae_Sedis_XIII;NA;NA
	ASV_465;Bacteria;Bacillota;Clostridia;Clostridiales;Ruminococcaceae;NA;NA
	ASV_606;Bacteria;Bacillota;Clostridia;Clostridiales;Lachnospiraceae;Clostridium_XlVa;NA
	ASV_621;Bacteria;Bacillota;Clostridia;Clostridiales;Lachnospiraceae;Roseburia;NA
	ASV_445;Bacteria;Bacteroidota;Bacteroidia;Bacteroidales;Rikenellaceae;Alistipes;NA
	ASV_670;Bacteria;Bacillota;Clostridia;Clostridiales;Ruminococcaceae;Intestinimonas;NA
	ASV_494;Bacteria;Bacillota;Clostridia;Clostridiales;Lachnospiraceae;Clostridium_XlVa;NA
	ASV_583;Bacteria;Bacillota;Clostridia;Clostridiales;Ruminococcaceae;Clostridium_III;NA
	ASV_789;Bacteria;Lentisphaerota;Oligosphaeria;Oligosphaerales;Oligosphaeraceae;Oligosphaera;NA
	ASV_522;Bacteria;Bacillota;Clostridia;Clostridiales;Lachnospiraceae;NA;NA
	ASV_579;Bacteria;Bacillota;Clostridia;Clostridiales;Ruminococcaceae;Sporobacter;NA
	ASV_253;Bacteria;Bacillota;Clostridia;Clostridiales;Ruminococcaceae;NA;NA
	ASV_786;Bacteria;Bacteroidota;Bacteroidia;Bacteroidales;Porphyromonadaceae;Barnesiella;intestinihominis
	ASV_896;Bacteria;Bacillota;Clostridia;Clostridiales;Lachnospiraceae;Clostridium_XlVb;NA
	ASV_274;Bacteria;Bacillota;Clostridia;Clostridiales;Lachnospiraceae;NA;NA
	ASV_543;Bacteria;Bacteroidota;Bacteroidia;Bacteroidales;Prevotellaceae;Prevotella;NA
	ASV_1029;Bacteria;Bacillota;Erysipelotrichia;Erysipelotrichales;Erysipelotrichaceae;NA;NA
	ASV_745;Bacteria;Bacillota;Clostridia;Clostridiales;Ruminococcaceae;NA;NA
	ASV_633;Bacteria;Bacillota;Clostridia;Clostridiales;Lachnospiraceae;NA;NA
	ASV_585;Bacteria;Bacillota;Clostridia;Clostridiales;Ruminococcaceae;NA;NA
	ASV_481;Bacteria;Bacillota;Clostridia;Clostridiales;Ruminococcaceae;NA;NA
	ASV_573;Bacteria;Pseudomonadota;Deltaproteobacteria;Bdellovibrionales;Bdellovibrionaceae;Vampirovibrio;NA
	ASV_950;Bacteria;Actinomycetota;Actinobacteria;Coriobacteriales;Coriobacteriaceae;Eggerthella;lenta
	ASV_780;Bacteria;Bacillota;Clostridia;Clostridiales;Lachnospiraceae;Clostridium_XlVa;NA
	ASV_853;Bacteria;Bacillota;Clostridia;Clostridiales;Lachnospiraceae;Clostridium_XlVa;NA
	ASV_1054;Bacteria;Bacillota;Clostridia;Clostridiales;Lachnospiraceae;Clostridium_XlVa;aldenense
	ASV_396;Bacteria;Bacillota;Clostridia;Clostridiales;Lachnospiraceae;NA;NA
	ASV_363;Bacteria;Bacillota;Clostridia;Clostridiales;Lachnospiraceae;Blautia;NA
	ASV_911;Bacteria;Bacillota;Clostridia;Clostridiales;Lachnospiraceae;Clostridium_XlVa;citroniae
	ASV_1120;Bacteria;Bacillota;Clostridia;Clostridiales;Ruminococcaceae;Oscillibacter;NA
	ASV_918;Bacteria;Actinomycetota;Actinobacteria;Coriobacteriales;Coriobacteriaceae;NA;NA
	ASV_602;Bacteria;Bacteroidota;Bacteroidia;Bacteroidales;Porphyromonadaceae;NA;NA
	ASV_263;Bacteria;Bacillota;Clostridia;Clostridiales;Ruminococcaceae;Clostridium_IV;NA
	ASV_480;Bacteria;Bacillota;Clostridia;Clostridiales;Lachnospiraceae;NA;NA
	ASV_866;Bacteria;Bacillota;Clostridia;Clostridiales;Ruminococcaceae;Butyricicoccus;NA
	ASV_663;Bacteria;Bacillota;Clostridia;Clostridiales;Ruminococcaceae;Ruminococcus;NA
	ASV_1107;Bacteria;Bacillota;Clostridia;Clostridiales;Lachnospiraceae;NA;NA
	ASV_598;Bacteria;Bacillota;Clostridia;Clostridiales;Ruminococcaceae;Pseudoflavonifractor;NA
	ASV_497;Bacteria;Bacillota;Clostridia;Clostridiales;Ruminococcaceae;NA;NA
	ASV_596;Bacteria;Bacillota;Clostridia;Clostridiales;Ruminococcaceae;Oscillibacter;NA
	ASV_343;Bacteria;Bacillota;Clostridia;Clostridiales;Lachnospiraceae;NA;NA
	ASV_833;Bacteria;Bacillota;Clostridia;Clostridiales;Lachnospiraceae;NA;NA
	ASV_624;Bacteria;Bacillota;Clostridia;Clostridiales;Ruminococcaceae;Faecalibacterium;NA
	ASV_615;Bacteria;Bacillota;Clostridia;Clostridiales;Ruminococcaceae;Ruminococcus;NA
	ASV_856;Bacteria;Bacillota;Clostridia;Clostridiales;Ruminococcaceae;NA;NA
	ASV_635;Bacteria;Bacillota;Clostridia;Clostridiales;Ruminococcaceae;Clostridium_IV;NA
	ASV_809;Bacteria;Bacillota;Erysipelotrichia;Erysipelotrichales;Erysipelotrichaceae;Holdemania;filiformis
	ASV_652;Bacteria;Bacillota;Clostridia;Clostridiales;Lachnospiraceae;NA;NA
	ASV_684;Bacteria;Bacillota;Clostridia;Clostridiales;Ruminococcaceae;NA;NA
	ASV_636;Bacteria;Bacillota;Clostridia;Clostridiales;Lachnospiraceae;Hungatella;NA
	ASV_576;Bacteria;Bacillota;Clostridia;Clostridiales;Lachnospiraceae;Coprococcus;NA
	ASV_691;Bacteria;Bacillota;Clostridia;Clostridiales;Peptostreptococcaceae;Acetoanaerobium;NA
	ASV_337;Bacteria;Methanobacteriota;Methanobacteria;Methanobacteriales;Methanobacteriaceae;Methanobrevibacter;NA
	ASV_589;Bacteria;Bacillota;Clostridia;Clostridiales;Ruminococcaceae;NA;NA
	ASV_796;Bacteria;Bacillota;Clostridia;Clostridiales;Ruminococcaceae;NA;NA
	ASV_1059;Bacteria;Bacteroidota;Bacteroidia;Bacteroidales;Porphyromonadaceae;Coprobacter;NA
	ASV_761;Bacteria;Bacillota;Clostridia;Clostridiales;Ruminococcaceae;Clostridium_III;NA
	ASV_382;Bacteria;Pseudomonadota;Betaproteobacteria;Burkholderiales;Oxalobacteraceae;NA;NA
	ASV_854;Bacteria;Bacillota;Clostridia;Clostridiales;Ruminococcaceae;NA;NA
	ASV_959;Bacteria;Bacillota;Clostridia;Clostridiales;Lachnospiraceae;Clostridium_XlVa;glycyrrhizinilyticum
	ASV_383;Bacteria;Bacillota;Clostridia;Clostridiales;Ruminococcaceae;Sporobacter;NA
	ASV_914;Bacteria;Bacillota;Clostridia;Clostridiales;Ruminococcaceae;NA;NA
	ASV_740;Bacteria;Bacillota;Clostridia;Clostridiales;Ruminococcaceae;Ruminococcus;NA
	ASV_734;Bacteria;Bacillota;Clostridia;Clostridiales;Ruminococcaceae;NA;NA
	ASV_931;Bacteria;Bacteroidota;Bacteroidia;Bacteroidales;Rikenellaceae;Alistipes;massiliensis
	ASV_548;Bacteria;Bacillota;Clostridia;Clostridiales;Ruminococcaceae;NA;NA
	ASV_640;Bacteria;Bacillota;Clostridia;Clostridiales;Lachnospiraceae;Clostridium_XlVa;NA
	ASV_1158;Bacteria;Bacteroidota;Bacteroidia;Bacteroidales;Bacteroidaceae;Anaerorhabdus;NA
	ASV_375;Bacteria;Bacillota;Clostridia;Clostridiales;Lachnospiraceae;NA;NA
	ASV_1138;Bacteria;Bacillota;Erysipelotrichia;Erysipelotrichales;Erysipelotrichaceae;Faecalicoccus;NA
	ASV_600;Bacteria;Bacillota;Clostridia;Clostridiales;Lachnospiraceae;Anaerostipes;NA
	ASV_864;Bacteria;Bacillota;Clostridia;Clostridiales;Ruminococcaceae;NA;NA
	ASV_416;Bacteria;Bacillota;Clostridia;Clostridiales;Ruminococcaceae;Clostridium_IV;NA
	ASV_842;Bacteria;Bacillota;Clostridia;Clostridiales;Lachnospiraceae;Acetitomaculum;NA
	ASV_1034;Bacteria;Bacillota;Clostridia;Clostridiales;Ruminococcaceae;Hydrogenoanaerobacterium;NA
	ASV_736;Bacteria;Bacillota;Clostridia;Clostridiales;Ruminococcaceae;Clostridium_IV;NA
	ASV_1263;Bacteria;Bacillota;Erysipelotrichia;Erysipelotrichales;Erysipelotrichaceae;Faecalicoccus;NA
	ASV_560;Bacteria;Bacillota;Clostridia;Clostridiales;Clostridiales_Incertae_Sedis_XIII;Mogibacterium;NA
	ASV_660;Bacteria;Bacillota;Clostridia;Clostridiales;Lachnospiraceae;NA;NA
	ASV_607;Bacteria;Bacillota;Clostridia;Clostridiales;Ruminococcaceae;Ruminococcus;NA
	ASV_462;Bacteria;Bacillota;Clostridia;Clostridiales;Ruminococcaceae;Faecalibacterium;NA
	ASV_566;Bacteria;Bacillota;Clostridia;Clostridiales;Lachnospiraceae;Pseudobutyrivibrio;NA
	ASV_812;Bacteria;Actinomycetota;Actinobacteria;Bifidobacteriales;Bifidobacteriaceae;Bifidobacterium;bifidum
	ASV_821;Bacteria;Bacillota;Clostridia;Clostridiales;Lachnospiraceae;Clostridium_XlVa;NA
	ASV_413;Bacteria;Bacillota;Clostridia;Clostridiales;Lachnospiraceae;Clostridium_XlVb;NA
	ASV_671;Bacteria;Bacillota;Clostridia;Clostridiales;Lachnospiraceae;Anaerosporobacter;NA
	ASV_813;Bacteria;Bacteroidota;Bacteroidia;Bacteroidales;Rikenellaceae;Alistipes;NA
	ASV_571;Bacteria;Bacillota;Clostridia;Clostridiales;Ruminococcaceae;Sporobacter;NA
	ASV_974;Bacteria;Bacteroidota;Bacteroidia;Bacteroidales;Porphyromonadaceae;Butyricimonas;paravirosa
	ASV_568;Bacteria;Bacillota;Clostridia;Clostridiales;Lachnospiraceae;Clostridium_XlVb;NA
	ASV_822;Bacteria;Bacillota;Erysipelotrichia;Erysipelotrichales;Erysipelotrichaceae;NA;NA
	ASV_776;Bacteria;Bacillota;Clostridia;Clostridiales;Ruminococcaceae;NA;NA
	ASV_581;Bacteria;Bacillota;Clostridia;Clostridiales;Ruminococcaceae;Ruminococcus;NA
	ASV_453;Bacteria;Bacillota;Clostridia;Clostridiales;Ruminococcaceae;Oscillibacter;NA
	ASV_705;Bacteria;Bacillota;Clostridia;Clostridiales;Lachnospiraceae;NA;NA
	ASV_639;Bacteria;Bacillota;Clostridia;Clostridiales;Lachnospiraceae;NA;NA
	ASV_986;Bacteria;Bacillota;Clostridia;Clostridiales;Ruminococcaceae;Sporobacter;NA
	ASV_557;Bacteria;Bacillota;Clostridia;Clostridiales;Ruminococcaceae;NA;NA
	ASV_686;Bacteria;Bacillota;Clostridia;Clostridiales;Ruminococcaceae;NA;NA
	ASV_851;Bacteria;Bacillota;Clostridia;Clostridiales;Lachnospiraceae;NA;NA
	ASV_964;Bacteria;Lentisphaerota;Lentisphaeria;Victivallales;Victivallaceae;Victivallis;NA
	ASV_1156;Bacteria;Bacillota;Clostridia;Clostridiales;Lachnospiraceae;Clostridium_XlVa;scindens
	ASV_1045;Bacteria;Bacillota;Clostridia;Clostridiales;Ruminococcaceae;Sporobacter;NA
	ASV_455;Bacteria;Actinomycetota;Actinobacteria;Coriobacteriales;Coriobacteriaceae;Enterorhabdus;NA
	ASV_743;Bacteria;Pseudomonadota;Deltaproteobacteria;Bdellovibrionales;Bdellovibrionaceae;Vampirovibrio;NA
	ASV_529;Bacteria;Bacillota;Clostridia;Clostridiales;Ruminococcaceae;NA;NA
	ASV_694;Bacteria;Bacillota;Clostridia;Clostridiales;Lachnospiraceae;NA;NA
	ASV_815;Bacteria;Bacillota;Clostridia;Clostridiales;Ruminococcaceae;NA;NA
	ASV_693;Bacteria;Bacillota;Negativicutes;Selenomonadales;Veillonellaceae;Mitsuokella;NA
	ASV_926;Bacteria;Bacillota;Clostridia;Clostridiales;Ruminococcaceae;NA;NA
	ASV_1235;Bacteria;Bacillota;Clostridia;Clostridiales;Ruminococcaceae;NA;NA
	ASV_737;Bacteria;Bacillota;Clostridia;Clostridiales;Ruminococcaceae;Anaerotruncus;NA
	ASV_816;Bacteria;Bacillota;Clostridia;Clostridiales;Lachnospiraceae;NA;NA
	ASV_802;Bacteria;Lentisphaerota;Lentisphaeria;Victivallales;Victivallaceae;Victivallis;vadensis

## Sheet: RWUS
DeSeq2_only	LEfSe_only	Both
ASV_1025;Bacteria;Bacillota;Clostridia;Clostridiales;Clostridiales_Incertae_Sedis_XIII;Mogibacterium;NA	ASV_7;Bacteria;Bacillota;Clostridia;Clostridiales;Lachnospiraceae;Roseburia;NA	ASV_1;Bacteria;Bacteroidota;Bacteroidia;Bacteroidales;Prevotellaceae;Prevotella;copri
ASV_103;Bacteria;Bacillota;Clostridia;Clostridiales;Lachnospiraceae;Ruminococcus2;NA	ASV_23;Bacteria;Bacteroidota;Bacteroidia;Bacteroidales;Bacteroidaceae;Bacteroides;dorei	ASV_10;Bacteria;Bacteroidota;Bacteroidia;Bacteroidales;Prevotellaceae;Prevotella;NA
ASV_1032;Bacteria;Bacillota;Clostridia;Clostridiales;Ruminococcaceae;Clostridium_III;NA	ASV_12;Bacteria;Bacillota;Clostridia;Clostridiales;Ruminococcaceae;Faecalibacterium;prausnitzii	ASV_100;Bacteria;Bacteroidota;Bacteroidia;Bacteroidales;Prevotellaceae;Prevotella;stercorea
ASV_1052;Bacteria;Bacillota;Clostridia;Clostridiales;Lachnospiraceae;Clostridium_XlVb;NA	ASV_76;Bacteria;Bacteroidota;Bacteroidia;Bacteroidales;Bacteroidaceae;Bacteroides;NA	ASV_101;Bacteria;Bacillota;Clostridia;Clostridiales;Ruminococcaceae;NA;NA
ASV_1073;Bacteria;Bacillota;Clostridia;Clostridiales;Ruminococcaceae;Sporobacter;NA	ASV_295;Bacteria;Verrucomicrobiota;Verrucomicrobiae;Verrucomicrobiales;Verrucomicrobiaceae;Akkermansia;NA	ASV_104;Bacteria;Bacillota;Clostridia;Clostridiales;Ruminococcaceae;NA;NA
ASV_1116;Bacteria;Bacillota;Clostridia;Clostridiales;Ruminococcaceae;Intestinimonas;NA	ASV_63;Bacteria;Bacillota;Erysipelotrichia;Erysipelotrichales;Erysipelotrichaceae;Clostridium_XVIII;NA	ASV_1045;Bacteria;Bacillota;Clostridia;Clostridiales;Ruminococcaceae;Sporobacter;NA
ASV_1119;Bacteria;Bacillota;Clostridia;Clostridiales;Ruminococcaceae;Oscillibacter;NA	ASV_31;Bacteria;Bacteroidota;Bacteroidia;Bacteroidales;Prevotellaceae;Prevotella;NA	ASV_105;Bacteria;Bacteroidota;Bacteroidia;Bacteroidales;Bacteroidaceae;Bacteroides;ovatus
ASV_1133;Bacteria;Bacillota;Clostridia;Clostridiales;Ruminococcaceae;Oscillibacter;NA	ASV_79;Bacteria;Actinomycetota;Actinobacteria;Bifidobacteriales;Bifidobacteriaceae;Bifidobacterium;NA	ASV_106;Bacteria;Bacteroidota;Bacteroidia;Bacteroidales;Prevotellaceae;Prevotella;NA
ASV_1173;Bacteria;Bacillota;Clostridia;Clostridiales;Gracilibacteraceae;Gracilibacter;NA	ASV_136;Bacteria;Bacteroidota;Bacteroidia;Bacteroidales;Rikenellaceae;Alistipes;shahii	ASV_107;Bacteria;Pseudomonadota;Gammaproteobacteria;Pasteurellales;Pasteurellaceae;Haemophilus;parainfluenzae
ASV_1194;Bacteria;Bacillota;Clostridia;Clostridiales;Lachnospiraceae;NA;NA	ASV_92;Bacteria;Bacteroidota;Bacteroidia;Bacteroidales;Prevotellaceae;Prevotella;NA	ASV_108;Bacteria;Bacillota;Clostridia;Clostridiales;Clostridiaceae_1;Clostridium_sensu_stricto;NA
ASV_1264;Bacteria;Bacillota;Clostridia;Clostridiales;Ruminococcaceae;NA;NA	ASV_268;Bacteria;Bacillota;Negativicutes;Selenomonadales;Veillonellaceae;Megasphaera;massiliensis	ASV_109;Bacteria;Bacillota;Clostridia;Clostridiales;Ruminococcaceae;Ruminococcus;champanellensis
ASV_1339;Bacteria;Bacillota;Clostridia;Clostridiales;Ruminococcaceae;NA;NA	ASV_118;Bacteria;Actinomycetota;Actinobacteria;Bifidobacteriales;Bifidobacteriaceae;Bifidobacterium;NA	ASV_11;Bacteria;Bacillota;Negativicutes;Selenomonadales;Veillonellaceae;Dialister;NA
ASV_1395;Bacteria;Bacillota;Clostridia;Clostridiales;Ruminococcaceae;NA;NA	ASV_153;Bacteria;Bacillota;Clostridia;Clostridiales;Lachnospiraceae;NA;NA	ASV_110;Bacteria;Bacteroidota;Bacteroidia;Bacteroidales;Prevotellaceae;Paraprevotella;NA
ASV_180;Bacteria;Bacteroidota;Bacteroidia;Bacteroidales;Prevotellaceae;Alloprevotella;NA	ASV_134;Bacteria;Bacteroidota;Bacteroidia;Bacteroidales;Bacteroidaceae;Bacteroides;NA	ASV_111;Bacteria;Bacillota;Negativicutes;Selenomonadales;Acidaminococcaceae;Phascolarctobacterium;faecium
ASV_186;Bacteria;Bacillota;Clostridia;Clostridiales;Ruminococcaceae;Intestinimonas;NA	ASV_131;Bacteria;Bacillota;Clostridia;Clostridiales;Lachnospiraceae;Roseburia;hominis	ASV_113;Bacteria;Bacillota;Clostridia;Clostridiales;Ruminococcaceae;Butyricicoccus;NA
ASV_276;Bacteria;Bacillota;Clostridia;Clostridiales;Lachnospiraceae;Coprococcus;catus	ASV_128;Bacteria;Bacillota;Clostridia;Clostridiales;Lachnospiraceae;Dorea;formicigenerans	ASV_114;Bacteria;Bacteroidota;Bacteroidia;Bacteroidales;Rikenellaceae;Alistipes;NA
ASV_301;Bacteria;Bacillota;Erysipelotrichia;Erysipelotrichales;Erysipelotrichaceae;Turicibacter;NA	ASV_126;Bacteria;Bacteroidota;Bacteroidia;Bacteroidales;Prevotellaceae;Prevotella;NA	ASV_115;Bacteria;Bacillota;Clostridia;Clostridiales;Ruminococcaceae;NA;NA
ASV_34;Bacteria;Verrucomicrobiota;Verrucomicrobiae;Verrucomicrobiales;Verrucomicrobiaceae;Akkermansia;muciniphila	ASV_65;Bacteria;Bacillota;Clostridia;Clostridiales;Lachnospiraceae;Dorea;longicatena	ASV_116;Bacteria;Bacteroidota;Bacteroidia;Bacteroidales;Prevotellaceae;Prevotella;NA
ASV_417;Bacteria;Bacillota;Clostridia;Clostridiales;Ruminococcaceae;Ruminococcus;NA	ASV_139;Bacteria;Bacillota;Clostridia;Clostridiales;Lachnospiraceae;Blautia;faecis	ASV_117;Bacteria;Bacillota;Clostridia;Clostridiales;Ruminococcaceae;NA;NA
ASV_432;Bacteria;Bacillota;Clostridia;Clostridiales;Lachnospiraceae;Clostridium_XlVa;NA	ASV_285;Bacteria;Bacillota;Clostridia;Clostridiales;Ruminococcaceae;NA;NA	ASV_119;Bacteria;Bacillota;Clostridia;Clostridiales;Ruminococcaceae;Faecalibacterium;prausnitzii
ASV_524;Bacteria;Bacillota;Clostridia;Clostridiales;Lachnospiraceae;NA;NA	ASV_42;Bacteria;Bacillota;Clostridia;Clostridiales;Ruminococcaceae;Sporobacter;NA	ASV_122;Bacteria;Bacteroidota;Bacteroidia;Bacteroidales;Prevotellaceae;Prevotella;NA
ASV_553;Bacteria;Actinomycetota;Actinobacteria;Coriobacteriales;Coriobacteriaceae;Senegalimassilia;anaerobia	ASV_359;Bacteria;Bacillota;Clostridia;Clostridiales;Lachnospiraceae;NA;NA	ASV_123;Bacteria;Bacteroidota;Bacteroidia;Bacteroidales;Prevotellaceae;Prevotella;NA
ASV_563;Bacteria;Bacillota;Clostridia;Clostridiales;Ruminococcaceae;NA;NA	ASV_198;Bacteria;Bacteroidota;Bacteroidia;Bacteroidales;Rikenellaceae;Alistipes;obesi	ASV_124;Bacteria;Bacillota;Clostridia;Clostridiales;Lachnospiraceae;NA;NA
ASV_578;Bacteria;Bacillota;Clostridia;Clostridiales;Ruminococcaceae;Flavonifractor;NA	ASV_60;Bacteria;Bacillota;Clostridia;Clostridiales;Ruminococcaceae;Faecalibacterium;prausnitzii	ASV_129;Bacteria;Bacillota;Clostridia;Clostridiales;Ruminococcaceae;NA;NA
ASV_611;Bacteria;Bacillota;Clostridia;Clostridiales;Lachnospiraceae;Ruminococcus2;NA	ASV_102;Bacteria;Bacillota;Clostridia;Clostridiales;Lachnospiraceae;NA;NA	ASV_132;Bacteria;Bacteroidota;Bacteroidia;Bacteroidales;Prevotellaceae;Prevotella;NA
ASV_632;Bacteria;Bacillota;Clostridia;Clostridiales;Ruminococcaceae;NA;NA	ASV_544;Bacteria;Bacteroidota;Bacteroidia;Bacteroidales;Rikenellaceae;Alistipes;NA	ASV_133;Bacteria;Bacillota;Clostridia;Clostridiales;Clostridiaceae_1;Clostridium_sensu_stricto;NA
ASV_637;Bacteria;Pseudomonadota;Deltaproteobacteria;Bdellovibrionales;Bdellovibrionaceae;Vampirovibrio;NA	ASV_272;Bacteria;Bacillota;Clostridia;Clostridiales;Ruminococcaceae;Faecalibacterium;NA	ASV_135;Bacteria;Bacteroidota;Bacteroidia;Bacteroidales;Prevotellaceae;Prevotella;NA
ASV_649;Bacteria;Bacillota;Clostridia;Clostridiales;Ruminococcaceae;NA;NA	ASV_262;Bacteria;Bacteroidota;Bacteroidia;Bacteroidales;Bacteroidaceae;Bacteroides;eggerthii	ASV_138;Bacteria;Pseudomonadota;Gammaproteobacteria;Enterobacteriales;Enterobacteriaceae;Enterobacter;NA
ASV_656;Bacteria;Bacillota;Clostridia;Clostridiales;Defluviitaleaceae;Defluviitalea;NA	ASV_240;Bacteria;Actinomycetota;Actinobacteria;Bifidobacteriales;Bifidobacteriaceae;Bifidobacterium;NA	ASV_14;Bacteria;Bacteroidota;Bacteroidia;Bacteroidales;Prevotellaceae;Prevotella;NA
ASV_687;Bacteria;Bacillota;Clostridia;Clostridiales;Lachnospiraceae;Clostridium_XlVa;NA	ASV_509;Bacteria;Bacillota;Clostridia;Clostridiales;Ruminococcaceae;Sporobacter;NA	ASV_142;Bacteria;Pseudomonadota;Betaproteobacteria;Burkholderiales;Sutterellaceae;Parasutterella;excrementihominis
ASV_697;Bacteria;Bacillota;Clostridia;Clostridiales;Ruminococcaceae;Pseudoflavonifractor;NA	ASV_206;Bacteria;Pseudomonadota;Epsilonproteobacteria;Campylobacterales;Campylobacteraceae;Campylobacter;NA	ASV_143;Bacteria;Bacillota;Clostridia;Clostridiales;Ruminococcaceae;Oscillibacter;NA
ASV_70;Bacteria;Bacillota;Clostridia;Clostridiales;Peptostreptococcaceae;Romboutsia;NA	ASV_303;Bacteria;Bacteroidota;Bacteroidia;Bacteroidales;Prevotellaceae;Prevotella;NA	ASV_146;Bacteria;Bacillota;Clostridia;Clostridiales;Lachnospiraceae;Coprococcus;comes
ASV_760;Bacteria;Bacillota;Clostridia;Clostridiales;Ruminococcaceae;Clostridium_IV;NA	ASV_137;Bacteria;Bacillota;Clostridia;Clostridiales;Ruminococcaceae;Oscillibacter;NA	ASV_148;Bacteria;Bacillota;Clostridia;Clostridiales;Lachnospiraceae;NA;NA
ASV_763;Bacteria;Bacillota;Clostridia;Clostridiales;Ruminococcaceae;Oscillibacter;NA	ASV_447;Bacteria;Bacteroidota;Bacteroidia;Bacteroidales;Bacteroidaceae;Bacteroides;uniformis	ASV_149;Bacteria;Bacillota;Clostridia;Clostridiales;Lachnospiraceae;NA;NA
ASV_770;Bacteria;Bacillota;Clostridia;Clostridiales;Lachnospiraceae;NA;NA	ASV_364;Bacteria;Bacteroidota;Bacteroidia;Bacteroidales;Bacteroidaceae;Bacteroides;clarus	ASV_15;Bacteria;Bacillota;Clostridia;Clostridiales;Ruminococcaceae;Gemmiger;formicilis
ASV_772;Bacteria;Bacillota;Clostridia;Clostridiales;Clostridiales_Incertae_Sedis_XIII;Mogibacterium;NA	ASV_251;Bacteria;Bacillota;Clostridia;Clostridiales;Ruminococcaceae;NA;NA	ASV_150;Bacteria;Bacillota;Clostridia;Clostridiales;Lachnospiraceae;NA;NA
ASV_773;Bacteria;Bacillota;Clostridia;Clostridiales;Ruminococcaceae;Faecalibacterium;NA	ASV_550;Bacteria;Bacillota;Clostridia;Clostridiales;Lachnospiraceae;Blautia;NA	ASV_152;Bacteria;Bacteroidota;Bacteroidia;Bacteroidales;Porphyromonadaceae;Parabacteroides;NA
ASV_823;Bacteria;Bacillota;Clostridia;Clostridiales;Ruminococcaceae;Sporobacter;NA	ASV_438;Bacteria;Bacillota;Clostridia;Clostridiales;Ruminococcaceae;NA;NA	ASV_154;Bacteria;Bacillota;Clostridia;Clostridiales;Ruminococcaceae;Ruminococcus;NA
ASV_828;Bacteria;Bacillota;Clostridia;Clostridiales;Ruminococcaceae;Clostridium_IV;NA	ASV_83;Bacteria;Bacillota;Clostridia;Clostridiales;Lachnospiraceae;NA;NA	ASV_155;Bacteria;Bacteroidota;Bacteroidia;Bacteroidales;Porphyromonadaceae;Falsiporphyromonas;NA
ASV_849;Bacteria;Bacillota;Clostridia;Clostridiales;Lachnospiraceae;Hungatella;NA	ASV_601;Bacteria;Bacillota;Clostridia;Clostridiales;Lachnospiraceae;Clostridium_XlVa;NA	ASV_156;Bacteria;Bacillota;Clostridia;Clostridiales;Ruminococcaceae;NA;NA
ASV_868;Bacteria;Bacillota;Clostridia;Clostridiales;Lachnospiraceae;Blautia;NA	ASV_367;Bacteria;Bacillota;Clostridia;Clostridiales;Ruminococcaceae;NA;NA	ASV_157;Bacteria;Verrucomicrobiota;Verrucomicrobiae;Verrucomicrobiales;Verrucomicrobiaceae;Akkermansia;NA
ASV_871;Bacteria;Bacillota;Clostridia;Clostridiales;Ruminococcaceae;NA;NA	ASV_507;Bacteria;Bacillota;Clostridia;Clostridiales;Ruminococcaceae;Gemmiger;NA	ASV_158;Bacteria;Bacteroidota;Bacteroidia;Bacteroidales;Prevotellaceae;Prevotella;NA
ASV_876;Bacteria;Bacillota;Clostridia;Clostridiales;Ruminococcaceae;Clostridium_III;NA	ASV_162;Bacteria;Bacillota;Clostridia;Clostridiales;Lachnospiraceae;Coprococcus;NA	ASV_159;Bacteria;Bacteroidota;Bacteroidia;Bacteroidales;Marinilabiliaceae;NA;NA
ASV_885;Bacteria;Bacillota;Clostridia;Clostridiales;Ruminococcaceae;NA;NA	ASV_817;Bacteria;Bacillota;Clostridia;Clostridiales;Lachnospiraceae;Clostridium_XlVa;NA	ASV_160;Bacteria;Bacteroidota;Bacteroidia;Bacteroidales;Bacteroidaceae;Bacteroides;NA
ASV_89;Bacteria;Bacillota;Clostridia;Clostridiales;Lachnospiraceae;Clostridium_XlVa;NA	ASV_882;Bacteria;Bacillota;Clostridia;Clostridiales;Lachnospiraceae;Blautia;NA	ASV_163;Bacteria;Bacillota;Clostridia;Clostridiales;Ruminococcaceae;Butyricicoccus;NA
ASV_901;Bacteria;Bacillota;Clostridia;Clostridiales;Ruminococcaceae;NA;NA	ASV_181;Bacteria;Pseudomonadota;Alphaproteobacteria;Rhodospirillales;Rhodospirillaceae;NA;NA	ASV_164;Bacteria;Bacteroidota;Bacteroidia;Bacteroidales;Prevotellaceae;Prevotella;NA
ASV_903;Bacteria;Bacillota;Clostridia;Clostridiales;Lachnospiraceae;NA;NA	ASV_373;Bacteria;Bacteroidota;Bacteroidia;Bacteroidales;Prevotellaceae;Prevotella;NA	ASV_165;Bacteria;Bacillota;Negativicutes;Selenomonadales;Veillonellaceae;Propionispira;NA
ASV_905;Bacteria;Bacillota;Clostridia;Clostridiales;Lachnospiraceae;NA;NA	ASV_452;Bacteria;Bacteroidota;Bacteroidia;Bacteroidales;Porphyromonadaceae;Barnesiella;NA	ASV_166;Bacteria;Pseudomonadota;Deltaproteobacteria;Bdellovibrionales;Bdellovibrionaceae;Vampirovibrio;NA
ASV_906;Bacteria;Bacillota;Clostridia;Clostridiales;Ruminococcaceae;NA;NA	ASV_179;Bacteria;Bacillota;Clostridia;Clostridiales;Ruminococcaceae;Clostridium_IV;NA	ASV_167;Bacteria;Bacillota;Negativicutes;Selenomonadales;Veillonellaceae;Dialister;NA
ASV_909;Bacteria;Bacillota;Clostridia;Clostridiales;Lachnospiraceae;NA;NA	ASV_370;Bacteria;Spirochaetota;Spirochaetia;Spirochaetales;Spirochaetaceae;Treponema;berlinense	ASV_169;Bacteria;Pseudomonadota;Alphaproteobacteria;Rhodospirillales;Rhodospirillaceae;Aestuariispira;NA
ASV_915;Bacteria;Mycoplasmatota;Mollicutes;Anaeroplasmatales;Anaeroplasmataceae;Anaeroplasma;NA	ASV_130;Bacteria;Bacteroidota;Bacteroidia;Bacteroidales;Porphyromonadaceae;Barnesiella;NA	ASV_170;Bacteria;Bacteroidota;Bacteroidia;Bacteroidales;Porphyromonadaceae;NA;NA
ASV_933;Bacteria;Bacillota;Clostridia;Clostridiales;Ruminococcaceae;Sporobacter;NA	ASV_354;Bacteria;Bacillota;Clostridia;Clostridiales;Lachnospiraceae;Clostridium_XlVa;NA	ASV_171;Bacteria;Bacillota;Clostridia;Clostridiales;Ruminococcaceae;Oscillibacter;NA
ASV_934;Bacteria;Bacillota;Clostridia;Clostridiales;Ruminococcaceae;NA;NA	ASV_216;Bacteria;Bacillota;Clostridia;Clostridiales;Ruminococcaceae;NA;NA	ASV_173;Bacteria;Bacillota;Clostridia;Clostridiales;Ruminococcaceae;NA;NA
ASV_940;Bacteria;Bacillota;Clostridia;Clostridiales;Ruminococcaceae;NA;NA	ASV_965;Bacteria;Bacillota;Clostridia;Clostridiales;Lachnospiraceae;NA;NA	ASV_174;Bacteria;Bacillota;Clostridia;Clostridiales;Lachnospiraceae;NA;NA
ASV_946;Bacteria;Bacillota;Clostridia;Clostridiales;Lachnospiraceae;Anaerostipes;NA	ASV_491;Bacteria;Bacteroidota;Bacteroidia;Bacteroidales;Bacteroidaceae;Bacteroides;NA	ASV_175;Bacteria;Bacillota;Clostridia;Clostridiales;Ruminococcaceae;NA;NA
ASV_956;Bacteria;Bacillota;Clostridia;Clostridiales;Ruminococcaceae;NA;NA	ASV_739;Bacteria;Bacillota;Clostridia;Clostridiales;Lachnospiraceae;Blautia;NA	ASV_176;Bacteria;Bacteroidota;Bacteroidia;Bacteroidales;Porphyromonadaceae;NA;NA
ASV_960;Bacteria;Actinomycetota;Actinobacteria;Coriobacteriales;Coriobacteriaceae;Olsenella;NA	ASV_260;Bacteria;Actinomycetota;Actinobacteria;Coriobacteriales;Coriobacteriaceae;Collinsella;aerofaciens	ASV_177;Bacteria;Bacillota;Clostridia;Clostridiales;Ruminococcaceae;Faecalibacterium;NA
ASV_963;Archaea;Methanobacteriota;Methanobacteria;Methanobacteriales;Methanobacteriaceae;Methanosphaera;NA	ASV_267;Bacteria;Elusimicrobiota;Elusimicrobia;Elusimicrobiales;Elusimicrobiaceae;Elusimicrobium;NA	ASV_18;Bacteria;Spirochaetota;Spirochaetia;Spirochaetales;Spirochaetaceae;Treponema;succinifaciens
ASV_973;Bacteria;Bacillota;Clostridia;Clostridiales;Ruminococcaceae;Pseudoflavonifractor;NA	ASV_442;Bacteria;Bacillota;Clostridia;Clostridiales;Ruminococcaceae;NA;NA	ASV_182;Bacteria;Bacillota;Clostridia;Clostridiales;Lachnospiraceae;NA;NA
ASV_977;Bacteria;Bacillota;Clostridia;Clostridiales;Ruminococcaceae;Pseudoflavonifractor;NA	ASV_389;Bacteria;Bacillota;Clostridia;Clostridiales;Lachnospiraceae;Anaerostipes;NA	ASV_185;Bacteria;Bacillota;Clostridia;Clostridiales;Peptostreptococcaceae;Intestinibacter;bartlettii
ASV_980;Bacteria;Bacillota;Clostridia;Clostridiales;Lachnospiraceae;NA;NA	ASV_397;Bacteria;Bacteroidota;Bacteroidia;Bacteroidales;Porphyromonadaceae;Parabacteroides;NA	ASV_189;Bacteria;Bacillota;Clostridia;Clostridiales;Ruminococcaceae;NA;NA
ASV_983;Bacteria;Bacillota;Clostridia;Clostridiales;Ruminococcaceae;NA;NA	ASV_172;Bacteria;Pseudomonadota;Deltaproteobacteria;Desulfovibrionales;Desulfovibrionaceae;Desulfovibrio;NA	ASV_19;Bacteria;Bacillota;Clostridia;Clostridiales;Ruminococcaceae;Oscillibacter;NA
ASV_995;Bacteria;Bacillota;Clostridia;Clostridiales;Ruminococcaceae;NA;NA	ASV_184;Bacteria;Bacillota;Clostridia;Clostridiales;Ruminococcaceae;Ruminococcus;NA	ASV_195;Bacteria;Bacillota;Clostridia;Clostridiales;Lachnospiraceae;NA;NA
	ASV_1056;Bacteria;Bacillota;Erysipelotrichia;Erysipelotrichales;Erysipelotrichaceae;Coprobacillus;NA	ASV_197;Bacteria;Bacteroidota;Bacteroidia;Bacteroidales;Porphyromonadaceae;Parabacteroides;distasonis
	ASV_214;Bacteria;Elusimicrobiota;Elusimicrobia;Elusimicrobiales;Elusimicrobiaceae;Elusimicrobium;NA	ASV_2;Bacteria;Bacteroidota;Bacteroidia;Bacteroidales;Prevotellaceae;Prevotella;NA
	ASV_322;Bacteria;Bacillota;Clostridia;Clostridiales;Lachnospiraceae;Ruminococcus2;NA	ASV_20;Bacteria;Bacillota;Clostridia;Clostridiales;Lachnospiraceae;Blautia;NA
	ASV_929;Bacteria;Bacillota;Clostridia;Clostridiales;Ruminococcaceae;NA;NA	ASV_200;Bacteria;Bacteroidota;Bacteroidia;Bacteroidales;Prevotellaceae;Prevotella;NA
	ASV_506;Bacteria;Pseudomonadota;Alphaproteobacteria;Rhodospirillales;Rhodospirillaceae;NA;NA	ASV_201;Bacteria;Bacillota;Clostridia;Clostridiales;Lachnospiraceae;NA;NA
	ASV_296;Bacteria;Bacteroidota;Bacteroidia;Bacteroidales;Porphyromonadaceae;NA;NA	ASV_202;Bacteria;Bacteroidota;Bacteroidia;Bacteroidales;Prevotellaceae;Prevotella;NA
	ASV_299;Bacteria;Bacillota;Clostridia;Clostridiales;Lachnospiraceae;NA;NA	ASV_203;Bacteria;Bacteroidota;Bacteroidia;Bacteroidales;Bacteroidaceae;Bacteroides;vulgatus
	ASV_857;Bacteria;Bacillota;Erysipelotrichia;Erysipelotrichales;Erysipelotrichaceae;Holdemanella;NA	ASV_205;Bacteria;Bacteroidota;Bacteroidia;Bacteroidales;Prevotellaceae;Prevotella;NA
	ASV_704;Bacteria;Bacillota;Clostridia;Clostridiales;Lachnospiraceae;Blautia;NA	ASV_207;Bacteria;Bacillota;Clostridia;Clostridiales;Ruminococcaceae;Sporobacter;NA
	ASV_638;Bacteria;Bacillota;Clostridia;Clostridiales;Lachnospiraceae;Roseburia;NA	ASV_209;Bacteria;Bacillota;Clostridia;Clostridiales;Lachnospiraceae;NA;NA
	ASV_282;Bacteria;Bacillota;Clostridia;Clostridiales;Ruminococcaceae;Ruminococcus;callidus	ASV_21;Bacteria;Pseudomonadota;Gammaproteobacteria;Aeromonadales;Succinivibrionaceae;Ruminobacter;NA
	ASV_523;Bacteria;Bacillota;Clostridia;Clostridiales;Clostridiaceae_1;Clostridium_sensu_stricto;NA	ASV_213;Bacteria;Bacteroidota;Bacteroidia;Bacteroidales;Porphyromonadaceae;Parabacteroides;distasonis
	ASV_463;Bacteria;Pseudomonadota;Alphaproteobacteria;Rhodospirillales;Rhodospirillaceae;NA;NA	ASV_215;Bacteria;Bacillota;Clostridia;Clostridiales;Clostridiaceae_1;Clostridium_sensu_stricto;NA
	ASV_305;Bacteria;Bacillota;Negativicutes;Selenomonadales;Veillonellaceae;Veillonella;NA	ASV_218;Bacteria;Bacillota;Erysipelotrichia;Erysipelotrichales;Erysipelotrichaceae;Holdemanella;NA
	ASV_448;Bacteria;Bacteroidota;Bacteroidia;Bacteroidales;Bacteroidaceae;Bacteroides;salyersiae	ASV_219;Bacteria;Bacillota;Clostridia;Clostridiales;Ruminococcaceae;NA;NA
	ASV_196;Bacteria;Bacteroidota;Bacteroidia;Bacteroidales;Porphyromonadaceae;NA;NA	ASV_22;Bacteria;Bacteroidota;Bacteroidia;Bacteroidales;Prevotellaceae;Alloprevotella;NA
	ASV_877;Bacteria;Bacillota;Clostridia;Clostridiales;Lachnospiraceae;Clostridium_XlVa;NA	ASV_220;Bacteria;Bacillota;Clostridia;Clostridiales;Lachnospiraceae;NA;NA
	ASV_664;Bacteria;Bacillota;Clostridia;Clostridiales;Lachnospiraceae;NA;NA	ASV_222;Bacteria;Bacteroidota;Bacteroidia;Bacteroidales;Rikenellaceae;Alistipes;finegoldii
	ASV_570;Bacteria;Bacteroidota;Bacteroidia;Bacteroidales;Bacteroidaceae;Bacteroides;NA	ASV_223;Bacteria;Bacillota;Clostridia;Clostridiales;Lachnospiraceae;Clostridium_XlVa;NA
	ASV_707;Bacteria;Pseudomonadota;Alphaproteobacteria;Rhodospirillales;Rhodospirillaceae;Aestuariispira;NA	ASV_224;Bacteria;Bacillota;Clostridia;Clostridiales;Ruminococcaceae;Ruminococcus;NA
	ASV_1123;Bacteria;Bacillota;Clostridia;Clostridiales;Ruminococcaceae;Sporobacter;NA	ASV_225;Bacteria;Bacillota;Clostridia;Clostridiales;Lachnospiraceae;NA;NA
	ASV_952;Bacteria;Bacillota;Clostridia;Clostridiales;Lachnospiraceae;Eisenbergiella;tayi	ASV_226;Bacteria;Bacteroidota;Bacteroidia;Bacteroidales;Prevotellaceae;Alloprevotella;NA
	ASV_702;Bacteria;Mycoplasmatota;Mollicutes;Anaeroplasmatales;Anaeroplasmataceae;Anaeroplasma;NA	ASV_228;Bacteria;Bacillota;Clostridia;Clostridiales;Ruminococcaceae;NA;NA
	ASV_558;Bacteria;Bacillota;Clostridia;Clostridiales;Lachnospiraceae;Roseburia;NA	ASV_229;Bacteria;Pseudomonadota;Deltaproteobacteria;Bdellovibrionales;Bdellovibrionaceae;Vampirovibrio;NA
	ASV_431;Bacteria;Bacillota;Clostridia;Clostridiales;Clostridiaceae_1;Clostridium_sensu_stricto;tertium	ASV_230;Bacteria;Bacillota;Bacilli;Lactobacillales;Lactobacillaceae;Lactobacillus;ruminis
	ASV_724;Bacteria;Bacillota;Clostridia;Clostridiales;Lachnospiraceae;Clostridium_XlVa;NA	ASV_231;Bacteria;Bacillota;Negativicutes;Selenomonadales;Veillonellaceae;Mitsuokella;NA
	ASV_365;Bacteria;Bacillota;Clostridia;Clostridiales;Lachnospiraceae;NA;NA	ASV_232;Bacteria;Bacillota;Clostridia;Clostridiales;Ruminococcaceae;NA;NA
	ASV_627;Bacteria;Bacillota;Erysipelotrichia;Erysipelotrichales;Erysipelotrichaceae;Clostridium_XVIII;ramosum	ASV_233;Bacteria;Bacteroidota;Bacteroidia;Bacteroidales;Prevotellaceae;Prevotella;NA
	ASV_472;Bacteria;Bacillota;Clostridia;Clostridiales;Lachnospiraceae;NA;NA	ASV_235;Bacteria;Bacillota;Clostridia;Clostridiales;Ruminococcaceae;Clostridium_IV;NA
	ASV_621;Bacteria;Bacillota;Clostridia;Clostridiales;Lachnospiraceae;Roseburia;NA	ASV_237;Bacteria;Bacillota;Clostridia;Clostridiales;Lachnospiraceae;Ruminococcus2;NA
	ASV_253;Bacteria;Bacillota;Clostridia;Clostridiales;Ruminococcaceae;NA;NA	ASV_238;Bacteria;Bacillota;Clostridia;Clostridiales;Ruminococcaceae;Ruminococcus;NA
	ASV_786;Bacteria;Bacteroidota;Bacteroidia;Bacteroidales;Porphyromonadaceae;Barnesiella;intestinihominis	ASV_24;Bacteria;Bacteroidota;Bacteroidia;Bacteroidales;Bacteroidaceae;Bacteroides;NA
	ASV_896;Bacteria;Bacillota;Clostridia;Clostridiales;Lachnospiraceae;Clostridium_XlVb;NA	ASV_243;Bacteria;Bacteroidota;Bacteroidia;Bacteroidales;Prevotellaceae;Prevotella;NA
	ASV_274;Bacteria;Bacillota;Clostridia;Clostridiales;Lachnospiraceae;NA;NA	ASV_244;Bacteria;Bacillota;Clostridia;Clostridiales;Ruminococcaceae;NA;NA
	ASV_1029;Bacteria;Bacillota;Erysipelotrichia;Erysipelotrichales;Erysipelotrichaceae;NA;NA	ASV_245;Bacteria;Bacillota;Clostridia;Clostridiales;Eubacteriaceae;Eubacterium;coprostanoligenes
	ASV_633;Bacteria;Bacillota;Clostridia;Clostridiales;Lachnospiraceae;NA;NA	ASV_246;Bacteria;Pseudomonadota;Deltaproteobacteria;Desulfovibrionales;Desulfovibrionaceae;Bilophila;wadsworthia
	ASV_573;Bacteria;Pseudomonadota;Deltaproteobacteria;Bdellovibrionales;Bdellovibrionaceae;Vampirovibrio;NA	ASV_248;Bacteria;Bacillota;Clostridia;Clostridiales;Ruminococcaceae;NA;NA
	ASV_853;Bacteria;Bacillota;Clostridia;Clostridiales;Lachnospiraceae;Clostridium_XlVa;NA	ASV_249;Bacteria;Bacteroidota;Bacteroidia;Bacteroidales;Porphyromonadaceae;NA;NA
	ASV_1054;Bacteria;Bacillota;Clostridia;Clostridiales;Lachnospiraceae;Clostridium_XlVa;aldenense	ASV_250;Bacteria;Bacillota;Clostridia;Clostridiales;Ruminococcaceae;Subdoligranulum;NA
	ASV_911;Bacteria;Bacillota;Clostridia;Clostridiales;Lachnospiraceae;Clostridium_XlVa;citroniae	ASV_254;Bacteria;Bacillota;Clostridia;Clostridiales;Ruminococcaceae;Faecalibacterium;NA
	ASV_1120;Bacteria;Bacillota;Clostridia;Clostridiales;Ruminococcaceae;Oscillibacter;NA	ASV_255;Bacteria;Bacillota;Clostridia;Clostridiales;Peptostreptococcaceae;Terrisporobacter;NA
	ASV_602;Bacteria;Bacteroidota;Bacteroidia;Bacteroidales;Porphyromonadaceae;NA;NA	ASV_26;Bacteria;Bacillota;Clostridia;Clostridiales;Lachnospiraceae;Clostridium_XlVa;NA
	ASV_663;Bacteria;Bacillota;Clostridia;Clostridiales;Ruminococcaceae;Ruminococcus;NA	ASV_263;Bacteria;Bacillota;Clostridia;Clostridiales;Ruminococcaceae;Clostridium_IV;NA
	ASV_1107;Bacteria;Bacillota;Clostridia;Clostridiales;Lachnospiraceae;NA;NA	ASV_264;Bacteria;Bacillota;Negativicutes;Selenomonadales;Acidaminococcaceae;Acidaminococcus;NA
	ASV_343;Bacteria;Bacillota;Clostridia;Clostridiales;Lachnospiraceae;NA;NA	ASV_265;Bacteria;Bacillota;Clostridia;Clostridiales;Ruminococcaceae;NA;NA
	ASV_833;Bacteria;Bacillota;Clostridia;Clostridiales;Lachnospiraceae;NA;NA	ASV_266;Bacteria;Bacteroidota;Bacteroidia;Bacteroidales;Porphyromonadaceae;Odoribacter;splanchnicus
	ASV_624;Bacteria;Bacillota;Clostridia;Clostridiales;Ruminococcaceae;Faecalibacterium;NA	ASV_27;Bacteria;Bacteroidota;Bacteroidia;Bacteroidales;Prevotellaceae;Prevotella;NA
	ASV_652;Bacteria;Bacillota;Clostridia;Clostridiales;Lachnospiraceae;NA;NA	ASV_270;Bacteria;Bacteroidota;Bacteroidia;Bacteroidales;Prevotellaceae;Prevotella;NA
	ASV_636;Bacteria;Bacillota;Clostridia;Clostridiales;Lachnospiraceae;Hungatella;NA	ASV_273;Bacteria;Bacillota;Clostridia;Clostridiales;Ruminococcaceae;Oscillibacter;NA
	ASV_337;Bacteria;Methanobacteriota;Methanobacteria;Methanobacteriales;Methanobacteriaceae;Methanobrevibacter;NA	ASV_275;Bacteria;Bacillota;Clostridia;Clostridiales;Lachnospiraceae;Coprococcus;NA
	ASV_796;Bacteria;Bacillota;Clostridia;Clostridiales;Ruminococcaceae;NA;NA	ASV_277;Bacteria;Bacillota;Clostridia;Clostridiales;Ruminococcaceae;NA;NA
	ASV_1059;Bacteria;Bacteroidota;Bacteroidia;Bacteroidales;Porphyromonadaceae;Coprobacter;NA	ASV_278;Bacteria;Bacillota;Clostridia;Clostridiales;Lachnospiraceae;Ruminococcus2;NA
	ASV_761;Bacteria;Bacillota;Clostridia;Clostridiales;Ruminococcaceae;Clostridium_III;NA	ASV_279;Bacteria;Bacillota;Negativicutes;Selenomonadales;Veillonellaceae;Mitsuokella;multacida
	ASV_854;Bacteria;Bacillota;Clostridia;Clostridiales;Ruminococcaceae;NA;NA	ASV_28;Bacteria;Pseudomonadota;Gammaproteobacteria;Enterobacteriales;Enterobacteriaceae;Escherichia/Shigella;NA
	ASV_252;Bacteria;Bacillota;Clostridia;Clostridiales;Ruminococcaceae;NA;NA	ASV_280;Bacteria;Bacillota;Erysipelotrichia;Erysipelotrichales;Erysipelotrichaceae;NA;NA
	ASV_931;Bacteria;Bacteroidota;Bacteroidia;Bacteroidales;Rikenellaceae;Alistipes;massiliensis	ASV_283;Bacteria;Bacillota;Clostridia;Clostridiales;Ruminococcaceae;Sporobacter;NA
	ASV_640;Bacteria;Bacillota;Clostridia;Clostridiales;Lachnospiraceae;Clostridium_XlVa;NA	ASV_284;Bacteria;Bacillota;Clostridia;Clostridiales;Ruminococcaceae;Flavonifractor;plautii
	ASV_1158;Bacteria;Bacteroidota;Bacteroidia;Bacteroidales;Bacteroidaceae;Anaerorhabdus;NA	ASV_286;Bacteria;Bacteroidota;Bacteroidia;Bacteroidales;Prevotellaceae;Prevotella;NA
	ASV_375;Bacteria;Bacillota;Clostridia;Clostridiales;Lachnospiraceae;NA;NA	ASV_287;Bacteria;Bacillota;Clostridia;Clostridiales;Lachnospiraceae;Clostridium_XlVa;NA
	ASV_1138;Bacteria;Bacillota;Erysipelotrichia;Erysipelotrichales;Erysipelotrichaceae;Faecalicoccus;NA	ASV_288;Bacteria;Bacillota;Clostridia;Clostridiales;Ruminococcaceae;Intestinimonas;NA
	ASV_600;Bacteria;Bacillota;Clostridia;Clostridiales;Lachnospiraceae;Anaerostipes;NA	ASV_289;Bacteria;Bacillota;Clostridia;Clostridiales;Ruminococcaceae;NA;NA
	ASV_1034;Bacteria;Bacillota;Clostridia;Clostridiales;Ruminococcaceae;Hydrogenoanaerobacterium;NA	ASV_29;Bacteria;Bacillota;Clostridia;Clostridiales;Ruminococcaceae;Faecalibacterium;prausnitzii
	ASV_1263;Bacteria;Bacillota;Erysipelotrichia;Erysipelotrichales;Erysipelotrichaceae;Faecalicoccus;NA	ASV_291;Bacteria;Bacillota;Clostridia;Clostridiales;Ruminococcaceae;Flavonifractor;NA
	ASV_607;Bacteria;Bacillota;Clostridia;Clostridiales;Ruminococcaceae;Ruminococcus;NA	ASV_293;Bacteria;Bacillota;Clostridia;Clostridiales;Lachnospiraceae;NA;NA
	ASV_812;Bacteria;Actinomycetota;Actinobacteria;Bifidobacteriales;Bifidobacteriaceae;Bifidobacterium;bifidum	ASV_294;Bacteria;Bacillota;Clostridia;Clostridiales;Lachnospiraceae;NA;NA
	ASV_821;Bacteria;Bacillota;Clostridia;Clostridiales;Lachnospiraceae;Clostridium_XlVa;NA	ASV_300;Bacteria;Bacteroidota;Bacteroidia;Bacteroidales;Marinilabiliaceae;NA;NA
	ASV_813;Bacteria;Bacteroidota;Bacteroidia;Bacteroidales;Rikenellaceae;Alistipes;NA	ASV_302;Bacteria;Bacillota;Clostridia;Clostridiales;Lachnospiraceae;NA;NA
	ASV_571;Bacteria;Bacillota;Clostridia;Clostridiales;Ruminococcaceae;Sporobacter;NA	ASV_304;Bacteria;Bacillota;Clostridia;Clostridiales;Ruminococcaceae;NA;NA
	ASV_453;Bacteria;Bacillota;Clostridia;Clostridiales;Ruminococcaceae;Oscillibacter;NA	ASV_306;Bacteria;Bacillota;Clostridia;Clostridiales;Lachnospiraceae;NA;NA
	ASV_639;Bacteria;Bacillota;Clostridia;Clostridiales;Lachnospiraceae;NA;NA	ASV_307;Bacteria;Bacillota;Clostridia;Clostridiales;Ruminococcaceae;Intestinimonas;NA
	ASV_986;Bacteria;Bacillota;Clostridia;Clostridiales;Ruminococcaceae;Sporobacter;NA	ASV_308;Bacteria;Bacteroidota;Bacteroidia;Bacteroidales;Bacteroidaceae;Bacteroides;finegoldii
	ASV_851;Bacteria;Bacillota;Clostridia;Clostridiales;Lachnospiraceae;NA;NA	ASV_309;Bacteria;Bacillota;Clostridia;Clostridiales;Ruminococcaceae;Gemmiger;NA
	ASV_1156;Bacteria;Bacillota;Clostridia;Clostridiales;Lachnospiraceae;Clostridium_XlVa;scindens	ASV_310;Bacteria;Bacillota;Clostridia;Clostridiales;Lachnospiraceae;NA;NA
	ASV_455;Bacteria;Actinomycetota;Actinobacteria;Coriobacteriales;Coriobacteriaceae;Enterorhabdus;NA	ASV_313;Bacteria;Bacillota;Clostridia;Clostridiales;Lachnospiraceae;NA;NA
	ASV_743;Bacteria;Pseudomonadota;Deltaproteobacteria;Bdellovibrionales;Bdellovibrionaceae;Vampirovibrio;NA	ASV_314;Bacteria;Bacillota;Clostridia;Clostridiales;Lachnospiraceae;NA;NA
	ASV_815;Bacteria;Bacillota;Clostridia;Clostridiales;Ruminococcaceae;NA;NA	ASV_315;Bacteria;Bacteroidota;Bacteroidia;Bacteroidales;Prevotellaceae;Prevotella;NA
	ASV_693;Bacteria;Bacillota;Negativicutes;Selenomonadales;Veillonellaceae;Mitsuokella;NA	ASV_316;Bacteria;Bacillota;Clostridia;Clostridiales;Lachnospiraceae;Blautia;stercoris
	ASV_926;Bacteria;Bacillota;Clostridia;Clostridiales;Ruminococcaceae;NA;NA	ASV_317;Bacteria;Bacillota;Clostridia;Clostridiales;Ruminococcaceae;NA;NA
	ASV_1235;Bacteria;Bacillota;Clostridia;Clostridiales;Ruminococcaceae;NA;NA	ASV_318;Bacteria;Bacillota;Clostridia;Clostridiales;Lachnospiraceae;NA;NA
	ASV_737;Bacteria;Bacillota;Clostridia;Clostridiales;Ruminococcaceae;Anaerotruncus;NA	ASV_319;Bacteria;Bacillota;Clostridia;Clostridiales;Ruminococcaceae;Faecalibacterium;NA
		ASV_320;Bacteria;Bacillota;Negativicutes;Selenomonadales;Acidaminococcaceae;Phascolarctobacterium;NA
		ASV_326;Bacteria;Bacillota;Clostridia;Clostridiales;Lachnospiraceae;Eisenbergiella;NA
		ASV_327;Bacteria;Bacteroidota;Bacteroidia;Bacteroidales;Prevotellaceae;Prevotella;NA
		ASV_328;Bacteria;Bacillota;Erysipelotrichia;Erysipelotrichales;Erysipelotrichaceae;Bulleidia;NA
		ASV_33;Bacteria;Bacillota;Clostridia;Clostridiales;Ruminococcaceae;Ruminococcus;NA
		ASV_331;Bacteria;Bacillota;Clostridia;Clostridiales;Lachnospiraceae;Roseburia;NA
		ASV_338;Bacteria;Bacillota;Negativicutes;Selenomonadales;Veillonellaceae;Megasphaera;NA
		ASV_339;Bacteria;Bacteroidota;Bacteroidia;Bacteroidales;Porphyromonadaceae;NA;NA
		ASV_340;Bacteria;Bacillota;Clostridia;Clostridiales;Lachnospiraceae;Clostridium_XlVa;NA
		ASV_347;Bacteria;Bacillota;Clostridia;Clostridiales;Ruminococcaceae;NA;NA
		ASV_348;Bacteria;Bacillota;Clostridia;Clostridiales;Ruminococcaceae;NA;NA
		ASV_349;Bacteria;Bacillota;Clostridia;Clostridiales;Eubacteriaceae;Eubacterium;NA
		ASV_35;Bacteria;Bacteroidota;Bacteroidia;Bacteroidales;Bacteroidaceae;Bacteroides;uniformis
		ASV_352;Bacteria;Bacillota;Clostridia;Clostridiales;Ruminococcaceae;Clostridium_IV;leptum
		ASV_353;Bacteria;Bacillota;Clostridia;Clostridiales;Lachnospiraceae;NA;NA
		ASV_355;Bacteria;Bacillota;Clostridia;Clostridiales;Lachnospiraceae;Clostridium_XlVb;NA
		ASV_357;Bacteria;Bacillota;Clostridia;Clostridiales;Ruminococcaceae;Gemmiger;NA
		ASV_358;Bacteria;Pseudomonadota;Epsilonproteobacteria;Campylobacterales;Campylobacteraceae;Campylobacter;NA
		ASV_360;Bacteria;Bacillota;Clostridia;Clostridiales;Ruminococcaceae;NA;NA
		ASV_362;Bacteria;Bacillota;Clostridia;Clostridiales;Ruminococcaceae;Flavonifractor;NA
		ASV_363;Bacteria;Bacillota;Clostridia;Clostridiales;Lachnospiraceae;Blautia;NA
		ASV_368;Bacteria;Bacillota;Clostridia;Clostridiales;Ruminococcaceae;Ruminococcus;NA
		ASV_369;Bacteria;Bacillota;Clostridia;Clostridiales;Ruminococcaceae;NA;NA
		ASV_37;Bacteria;Bacteroidota;Bacteroidia;Bacteroidales;Prevotellaceae;Alloprevotella;NA
		ASV_371;Bacteria;Pseudomonadota;Deltaproteobacteria;Bdellovibrionales;Bdellovibrionaceae;Vampirovibrio;NA
		ASV_374;Bacteria;Bacillota;Clostridia;Clostridiales;Lachnospiraceae;Clostridium_XlVa;NA
		ASV_378;Bacteria;Bacteroidota;Bacteroidia;Bacteroidales;Prevotellaceae;Prevotella;NA
		ASV_379;Bacteria;Bacillota;Clostridia;Clostridiales;Ruminococcaceae;Ruminococcus;NA
		ASV_38;Bacteria;Bacillota;Clostridia;Clostridiales;Ruminococcaceae;NA;NA
		ASV_380;Bacteria;Bacillota;Clostridia;Clostridiales;Lachnospiraceae;Oribacterium;NA
		ASV_381;Bacteria;Bacillota;Clostridia;Clostridiales;Ruminococcaceae;Ruminococcus;NA
		ASV_382;Bacteria;Pseudomonadota;Betaproteobacteria;Burkholderiales;Oxalobacteraceae;NA;NA
		ASV_383;Bacteria;Bacillota;Clostridia;Clostridiales;Ruminococcaceae;Sporobacter;NA
		ASV_385;Bacteria;Bacillota;Clostridia;Clostridiales;Ruminococcaceae;Gemmiger;NA
		ASV_386;Bacteria;Pseudomonadota;Deltaproteobacteria;Bdellovibrionales;Bdellovibrionaceae;Vampirovibrio;NA
		ASV_388;Bacteria;Bacillota;Clostridia;Clostridiales;Lachnospiraceae;NA;NA
		ASV_39;Bacteria;Bacillota;Clostridia;Clostridiales;Lachnospiraceae;Butyrivibrio;crossotus
		ASV_392;Bacteria;Bacillota;Clostridia;Clostridiales;Ruminococcaceae;NA;NA
		ASV_395;Bacteria;Bacillota;Clostridia;Clostridiales;Lachnospiraceae;NA;NA
		ASV_396;Bacteria;Bacillota;Clostridia;Clostridiales;Lachnospiraceae;NA;NA
		ASV_4;Bacteria;Bacillota;Clostridia;Clostridiales;Ruminococcaceae;Faecalibacterium;prausnitzii
		ASV_40;Bacteria;Bacteroidota;Bacteroidia;Bacteroidales;Bacteroidaceae;Bacteroides;uniformis
		ASV_401;Bacteria;Bacillota;Clostridia;Clostridiales;Ruminococcaceae;NA;NA
		ASV_402;Bacteria;Bacteroidota;Bacteroidia;Bacteroidales;Marinilabiliaceae;Anaerophaga;NA
		ASV_403;Bacteria;Bacillota;Clostridia;Clostridiales;Ruminococcaceae;Anaerotruncus;NA
		ASV_409;Bacteria;Bacillota;Clostridia;Clostridiales;Ruminococcaceae;NA;NA
		ASV_410;Bacteria;Bacillota;Clostridia;Clostridiales;Ruminococcaceae;Faecalibacterium;NA
		ASV_411;Bacteria;Bacillota;Clostridia;Clostridiales;Ruminococcaceae;NA;NA
		ASV_413;Bacteria;Bacillota;Clostridia;Clostridiales;Lachnospiraceae;Clostridium_XlVb;NA
		ASV_414;Bacteria;Bacillota;Clostridia;Clostridiales;Lachnospiraceae;NA;NA
		ASV_416;Bacteria;Bacillota;Clostridia;Clostridiales;Ruminococcaceae;Clostridium_IV;NA
		ASV_419;Bacteria;Bacillota;Clostridia;Clostridiales;Ruminococcaceae;Anaerotruncus;NA
		ASV_426;Bacteria;Pseudomonadota;Alphaproteobacteria;Rhodospirillales;Rhodospirillaceae;NA;NA
		ASV_427;Bacteria;Bacillota;Erysipelotrichia;Erysipelotrichales;Erysipelotrichaceae;Holdemanella;NA
		ASV_428;Bacteria;Bacillota;Clostridia;Clostridiales;Lachnospiraceae;Anaerosporobacter;NA
		ASV_429;Bacteria;Pseudomonadota;Deltaproteobacteria;Bdellovibrionales;Bdellovibrionaceae;Vampirovibrio;NA
		ASV_43;Bacteria;Bacteroidota;Bacteroidia;Bacteroidales;Porphyromonadaceae;Parabacteroides;merdae
		ASV_433;Bacteria;Bacillota;Clostridia;Clostridiales;Lachnospiraceae;NA;NA
		ASV_434;Bacteria;Bacillota;Clostridia;Clostridiales;Lachnospiraceae;Hungatella;NA
		ASV_435;Bacteria;Bacillota;Erysipelotrichia;Erysipelotrichales;Erysipelotrichaceae;Holdemania;NA
		ASV_437;Bacteria;Bacillota;Clostridia;Clostridiales;Ruminococcaceae;Clostridium_IV;NA
		ASV_439;Bacteria;Bacillota;Clostridia;Clostridiales;Lachnospiraceae;Roseburia;NA
		ASV_44;Bacteria;Bacillota;Clostridia;Clostridiales;Lachnospiraceae;NA;NA
		ASV_445;Bacteria;Bacteroidota;Bacteroidia;Bacteroidales;Rikenellaceae;Alistipes;NA
		ASV_446;Bacteria;Bacillota;Clostridia;Clostridiales;Ruminococcaceae;Faecalibacterium;NA
		ASV_449;Bacteria;Bacillota;Clostridia;Clostridiales;Ruminococcaceae;NA;NA
		ASV_45;Bacteria;Bacillota;Negativicutes;Selenomonadales;Veillonellaceae;Dialister;invisus
		ASV_457;Bacteria;Bacillota;Clostridia;Clostridiales;Ruminococcaceae;NA;NA
		ASV_459;Bacteria;Bacillota;Clostridia;Clostridiales;Lachnospiraceae;Clostridium_XlVa;NA
		ASV_46;Bacteria;Bacteroidota;Bacteroidia;Bacteroidales;Bacteroidaceae;Bacteroides;ovatus
		ASV_460;Bacteria;Bacillota;Clostridia;Clostridiales;Ruminococcaceae;NA;NA
		ASV_462;Bacteria;Bacillota;Clostridia;Clostridiales;Ruminococcaceae;Faecalibacterium;NA
		ASV_465;Bacteria;Bacillota;Clostridia;Clostridiales;Ruminococcaceae;NA;NA
		ASV_467;Bacteria;Bacillota;Clostridia;Clostridiales;Lachnospiraceae;NA;NA
		ASV_473;Bacteria;Bacillota;Clostridia;Clostridiales;Ruminococcaceae;Ruminococcus;NA
		ASV_475;Bacteria;Bacillota;Clostridia;Clostridiales;Ruminococcaceae;Intestinimonas;NA
		ASV_476;Bacteria;Bacillota;Clostridia;Clostridiales;Lachnospiraceae;Hespellia;NA
		ASV_478;Bacteria;Pseudomonadota;Betaproteobacteria;Burkholderiales;Sutterellaceae;Sutterella;NA
		ASV_48;Bacteria;Bacteroidota;Bacteroidia;Bacteroidales;Prevotellaceae;Prevotella;NA
		ASV_480;Bacteria;Bacillota;Clostridia;Clostridiales;Lachnospiraceae;NA;NA
		ASV_481;Bacteria;Bacillota;Clostridia;Clostridiales;Ruminococcaceae;NA;NA
		ASV_482;Bacteria;Bacillota;Clostridia;Clostridiales;Lachnospiraceae;Blautia;NA
		ASV_483;Bacteria;Bacillota;Bacilli;Lactobacillales;Leuconostocaceae;Weissella;NA
		ASV_484;Bacteria;Bacillota;Clostridia;Clostridiales;Ruminococcaceae;NA;NA
		ASV_486;Bacteria;Bacillota;Clostridia;Clostridiales;Lachnospiraceae;NA;NA
		ASV_487;Bacteria;Bacillota;Clostridia;Clostridiales;Lachnospiraceae;Clostridium_XlVa;NA
		ASV_49;Bacteria;Bacteroidota;Bacteroidia;Bacteroidales;Rikenellaceae;Alistipes;putredinis
		ASV_490;Bacteria;Bacillota;Clostridia;Clostridiales;Ruminococcaceae;NA;NA
		ASV_492;Bacteria;Bacillota;Clostridia;Clostridiales;Lachnospiraceae;NA;NA
		ASV_493;Bacteria;Bacillota;Clostridia;Clostridiales;Ruminococcaceae;Butyricicoccus;NA
		ASV_494;Bacteria;Bacillota;Clostridia;Clostridiales;Lachnospiraceae;Clostridium_XlVa;NA
		ASV_496;Bacteria;Bacillota;Clostridia;Clostridiales;Lachnospiraceae;Anaerostipes;NA
		ASV_497;Bacteria;Bacillota;Clostridia;Clostridiales;Ruminococcaceae;NA;NA
		ASV_499;Bacteria;Bacillota;Negativicutes;Selenomonadales;Acidaminococcaceae;Phascolarctobacterium;NA
		ASV_5;Bacteria;Pseudomonadota;Gammaproteobacteria;Aeromonadales;Succinivibrionaceae;Succinivibrio;NA
		ASV_50;Bacteria;Bacillota;Clostridia;Clostridiales;Lachnospiraceae;NA;NA
		ASV_501;Bacteria;Bacillota;Clostridia;Clostridiales;Lachnospiraceae;Anaerostipes;NA
		ASV_502;Bacteria;Pseudomonadota;Betaproteobacteria;Burkholderiales;Comamonadaceae;Comamonas;NA
		ASV_503;Bacteria;Bacillota;Clostridia;Clostridiales;Lachnospiraceae;Anaerostipes;NA
		ASV_508;Bacteria;Bacillota;Clostridia;Clostridiales;Ruminococcaceae;Ruminococcus;NA
		ASV_51;Bacteria;Bacillota;Clostridia;Clostridiales;Lachnospiraceae;Coprococcus;eutactus
		ASV_514;Bacteria;Bacillota;Clostridia;Clostridiales;Lachnospiraceae;Clostridium_XlVb;lactatifermentans
		ASV_515;Bacteria;Bacillota;Clostridia;Clostridiales;Lachnospiraceae;Roseburia;NA
		ASV_517;Bacteria;Bacillota;Negativicutes;Selenomonadales;Veillonellaceae;Selenomonas;NA
		ASV_519;Bacteria;Bacillota;Clostridia;Clostridiales;Lachnospiraceae;Clostridium_XlVa;NA
		ASV_52;Bacteria;Bacteroidota;Bacteroidia;Bacteroidales;Bacteroidaceae;Bacteroides;caccae
		ASV_522;Bacteria;Bacillota;Clostridia;Clostridiales;Lachnospiraceae;NA;NA
		ASV_529;Bacteria;Bacillota;Clostridia;Clostridiales;Ruminococcaceae;NA;NA
		ASV_53;Bacteria;Bacteroidota;Bacteroidia;Bacteroidales;Prevotellaceae;Alloprevotella;NA
		ASV_54;Bacteria;Bacillota;Clostridia;Clostridiales;Ruminococcaceae;Faecalibacterium;NA
		ASV_540;Bacteria;Bacillota;Clostridia;Clostridiales;Ruminococcaceae;NA;NA
		ASV_543;Bacteria;Bacteroidota;Bacteroidia;Bacteroidales;Prevotellaceae;Prevotella;NA
		ASV_546;Bacteria;Bacteroidota;Bacteroidia;Bacteroidales;Rikenellaceae;Alistipes;marseilloanorexicus
		ASV_548;Bacteria;Bacillota;Clostridia;Clostridiales;Ruminococcaceae;NA;NA
		ASV_55;Bacteria;Spirochaetota;Spirochaetia;Spirochaetales;Spirochaetaceae;Treponema;NA
		ASV_552;Bacteria;Bacillota;Clostridia;Clostridiales;Ruminococcaceae;Clostridium_IV;NA
		ASV_557;Bacteria;Bacillota;Clostridia;Clostridiales;Ruminococcaceae;NA;NA
		ASV_560;Bacteria;Bacillota;Clostridia;Clostridiales;Clostridiales_Incertae_Sedis_XIII;Mogibacterium;NA
		ASV_565;Bacteria;Bacillota;Clostridia;Clostridiales;Ruminococcaceae;Clostridium_IV;NA
		ASV_566;Bacteria;Bacillota;Clostridia;Clostridiales;Lachnospiraceae;Pseudobutyrivibrio;NA
		ASV_567;Bacteria;Bacillota;Clostridia;Clostridiales;Ruminococcaceae;Intestinimonas;NA
		ASV_568;Bacteria;Bacillota;Clostridia;Clostridiales;Lachnospiraceae;Clostridium_XlVb;NA
		ASV_57;Bacteria;Bacillota;Clostridia;Clostridiales;Lachnospiraceae;Fusicatenibacter;saccharivorans
		ASV_576;Bacteria;Bacillota;Clostridia;Clostridiales;Lachnospiraceae;Coprococcus;NA
		ASV_577;Bacteria;Bacillota;Clostridia;Clostridiales;Ruminococcaceae;NA;NA
		ASV_579;Bacteria;Bacillota;Clostridia;Clostridiales;Ruminococcaceae;Sporobacter;NA
		ASV_58;Bacteria;Bacteroidota;Bacteroidia;Bacteroidales;Prevotellaceae;Alloprevotella;NA
		ASV_581;Bacteria;Bacillota;Clostridia;Clostridiales;Ruminococcaceae;Ruminococcus;NA
		ASV_583;Bacteria;Bacillota;Clostridia;Clostridiales;Ruminococcaceae;Clostridium_III;NA
		ASV_585;Bacteria;Bacillota;Clostridia;Clostridiales;Ruminococcaceae;NA;NA
		ASV_589;Bacteria;Bacillota;Clostridia;Clostridiales;Ruminococcaceae;NA;NA
		ASV_59;Bacteria;Bacillota;Clostridia;Clostridiales;Ruminococcaceae;NA;NA
		ASV_591;Bacteria;Bacillota;Negativicutes;Selenomonadales;Veillonellaceae;Allisonella;histaminiformans
		ASV_596;Bacteria;Bacillota;Clostridia;Clostridiales;Ruminococcaceae;Oscillibacter;NA
		ASV_598;Bacteria;Bacillota;Clostridia;Clostridiales;Ruminococcaceae;Pseudoflavonifractor;NA
		ASV_6;Bacteria;Bacteroidota;Bacteroidia;Bacteroidales;Bacteroidaceae;Bacteroides;NA
		ASV_606;Bacteria;Bacillota;Clostridia;Clostridiales;Lachnospiraceae;Clostridium_XlVa;NA
		ASV_608;Bacteria;Bacillota;Clostridia;Clostridiales;Ruminococcaceae;Oscillibacter;NA
		ASV_61;Bacteria;Bacteroidota;Bacteroidia;Bacteroidales;Bacteroidaceae;Bacteroides;NA
		ASV_610;Bacteria;Bacillota;Clostridia;Clostridiales;Ruminococcaceae;NA;NA
		ASV_615;Bacteria;Bacillota;Clostridia;Clostridiales;Ruminococcaceae;Ruminococcus;NA
		ASV_625;Bacteria;Bacillota;Clostridia;Clostridiales;Ruminococcaceae;NA;NA
		ASV_635;Bacteria;Bacillota;Clostridia;Clostridiales;Ruminococcaceae;Clostridium_IV;NA
		ASV_64;Bacteria;Bacteroidota;Bacteroidia;Bacteroidales;Prevotellaceae;Prevotella;NA
		ASV_641;Bacteria;Bacillota;Clostridia;Clostridiales;Ruminococcaceae;Ruminococcus;NA
		ASV_645;Bacteria;Bacillota;Clostridia;Clostridiales;Lachnospiraceae;NA;NA
		ASV_658;Bacteria;Bacillota;Clostridia;Clostridiales;Lachnospiraceae;NA;NA
		ASV_660;Bacteria;Bacillota;Clostridia;Clostridiales;Lachnospiraceae;NA;NA
		ASV_662;Bacteria;Bacillota;Clostridia;Clostridiales;Ruminococcaceae;Oscillibacter;NA
		ASV_667;Bacteria;Bacteroidota;Bacteroidia;Bacteroidales;Prevotellaceae;Prevotella;NA
		ASV_668;Bacteria;Bacillota;Clostridia;Clostridiales;Lachnospiraceae;Clostridium_XlVa;symbiosum
		ASV_67;Bacteria;Bacillota;Clostridia;Clostridiales;Ruminococcaceae;Ruminococcus;bicirculans
		ASV_670;Bacteria;Bacillota;Clostridia;Clostridiales;Ruminococcaceae;Intestinimonas;NA
		ASV_671;Bacteria;Bacillota;Clostridia;Clostridiales;Lachnospiraceae;Anaerosporobacter;NA
		ASV_68;Bacteria;Bacteroidota;Bacteroidia;Bacteroidales;Porphyromonadaceae;NA;NA
		ASV_681;Bacteria;Bacillota;Clostridia;Clostridiales;Ruminococcaceae;Gemmiger;NA
		ASV_684;Bacteria;Bacillota;Clostridia;Clostridiales;Ruminococcaceae;NA;NA
		ASV_686;Bacteria;Bacillota;Clostridia;Clostridiales;Ruminococcaceae;NA;NA
		ASV_689;Bacteria;Bacillota;Clostridia;Clostridiales;Ruminococcaceae;NA;NA
		ASV_69;Bacteria;Bacillota;Clostridia;Clostridiales;Lachnospiraceae;Blautia;NA
		ASV_691;Bacteria;Bacillota;Clostridia;Clostridiales;Peptostreptococcaceae;Acetoanaerobium;NA
		ASV_692;Bacteria;Bacillota;Clostridia;Clostridiales;Lachnospiraceae;Clostridium_XlVa;NA
		ASV_694;Bacteria;Bacillota;Clostridia;Clostridiales;Lachnospiraceae;NA;NA
		ASV_703;Bacteria;Bacillota;Clostridia;Clostridiales;Lachnospiraceae;Clostridium_XlVa;NA
		ASV_705;Bacteria;Bacillota;Clostridia;Clostridiales;Lachnospiraceae;NA;NA
		ASV_71;Bacteria;Bacteroidota;Bacteroidia;Bacteroidales;Prevotellaceae;Prevotella;NA
		ASV_711;Bacteria;Bacillota;Clostridia;Clostridiales;Ruminococcaceae;Flavonifractor;NA
		ASV_713;Bacteria;Bacillota;Clostridia;Clostridiales;Lachnospiraceae;Clostridium_XlVa;NA
		ASV_717;Bacteria;Bacillota;Erysipelotrichia;Erysipelotrichales;Erysipelotrichaceae;NA;NA
		ASV_718;Bacteria;Bacillota;Clostridia;Clostridiales;Lachnospiraceae;NA;NA
		ASV_719;Bacteria;Bacteroidota;Bacteroidia;Bacteroidales;Porphyromonadaceae;Coprobacter;fastidiosus
		ASV_72;Bacteria;Bacillota;Negativicutes;Selenomonadales;Acidaminococcaceae;Phascolarctobacterium;succinatutens
		ASV_722;Bacteria;Bacillota;Erysipelotrichia;Erysipelotrichales;Erysipelotrichaceae;Bulleidia;NA
		ASV_73;Bacteria;Bacteroidota;Bacteroidia;Bacteroidales;Prevotellaceae;Prevotella;NA
		ASV_734;Bacteria;Bacillota;Clostridia;Clostridiales;Ruminococcaceae;NA;NA
		ASV_736;Bacteria;Bacillota;Clostridia;Clostridiales;Ruminococcaceae;Clostridium_IV;NA
		ASV_740;Bacteria;Bacillota;Clostridia;Clostridiales;Ruminococcaceae;Ruminococcus;NA
		ASV_745;Bacteria;Bacillota;Clostridia;Clostridiales;Ruminococcaceae;NA;NA
		ASV_75;Bacteria;Bacteroidota;Bacteroidia;Bacteroidales;Bacteroidaceae;Bacteroides;massiliensis
		ASV_765;Bacteria;Bacillota;Clostridia;Clostridiales;Lachnospiraceae;NA;NA
		ASV_776;Bacteria;Bacillota;Clostridia;Clostridiales;Ruminococcaceae;NA;NA
		ASV_777;Bacteria;Bacillota;Clostridia;Clostridiales;Ruminococcaceae;Pseudoflavonifractor;NA
		ASV_779;Bacteria;Bacillota;Erysipelotrichia;Erysipelotrichales;Erysipelotrichaceae;Clostridium_XVIII;spiroforme
		ASV_78;Bacteria;Bacillota;Clostridia;Clostridiales;Lachnospiraceae;Clostridium_XlVa;NA
		ASV_780;Bacteria;Bacillota;Clostridia;Clostridiales;Lachnospiraceae;Clostridium_XlVa;NA
		ASV_785;Bacteria;Actinomycetota;Actinobacteria;Coriobacteriales;Coriobacteriaceae;Adlercreutzia;NA
		ASV_789;Bacteria;Lentisphaerota;Oligosphaeria;Oligosphaerales;Oligosphaeraceae;Oligosphaera;NA
		ASV_790;Bacteria;Bacillota;Clostridia;Clostridiales;Clostridiales_Incertae_Sedis_XIII;NA;NA
		ASV_8;Bacteria;Bacteroidota;Bacteroidia;Bacteroidales;Prevotellaceae;Prevotella;NA
		ASV_80;Bacteria;Bacillota;Clostridia;Clostridiales;Ruminococcaceae;NA;NA
		ASV_802;Bacteria;Lentisphaerota;Lentisphaeria;Victivallales;Victivallaceae;Victivallis;vadensis
		ASV_809;Bacteria;Bacillota;Erysipelotrichia;Erysipelotrichales;Erysipelotrichaceae;Holdemania;filiformis
		ASV_81;Bacteria;Bacillota;Clostridia;Clostridiales;Lachnospiraceae;Anaerostipes;hadrus
		ASV_816;Bacteria;Bacillota;Clostridia;Clostridiales;Lachnospiraceae;NA;NA
		ASV_82;Bacteria;Bacillota;Clostridia;Clostridiales;Ruminococcaceae;Oscillibacter;NA
		ASV_822;Bacteria;Bacillota;Erysipelotrichia;Erysipelotrichales;Erysipelotrichaceae;NA;NA
		ASV_838;Bacteria;Bacillota;Clostridia;Clostridiales;Ruminococcaceae;Pseudoflavonifractor;NA
		ASV_84;Bacteria;Bacteroidota;Bacteroidia;Bacteroidales;Prevotellaceae;Prevotella;NA
		ASV_842;Bacteria;Bacillota;Clostridia;Clostridiales;Lachnospiraceae;Acetitomaculum;NA
		ASV_85;Bacteria;Bacillota;Clostridia;Clostridiales;Ruminococcaceae;NA;NA
		ASV_856;Bacteria;Bacillota;Clostridia;Clostridiales;Ruminococcaceae;NA;NA
		ASV_858;Bacteria;Bacillota;Clostridia;Clostridiales;Ruminococcaceae;NA;NA
		ASV_86;Bacteria;Bacillota;Clostridia;Clostridiales;Lachnospiraceae;NA;NA
		ASV_864;Bacteria;Bacillota;Clostridia;Clostridiales;Ruminococcaceae;NA;NA
		ASV_866;Bacteria;Bacillota;Clostridia;Clostridiales;Ruminococcaceae;Butyricicoccus;NA
		ASV_87;Bacteria;Bacillota;Clostridia;Clostridiales;Lachnospiraceae;Clostridium_XlVa;NA
		ASV_88;Bacteria;Bacillota;Erysipelotrichia;Erysipelotrichales;Erysipelotrichaceae;Catenibacterium;mitsuokai
		ASV_886;Bacteria;Bacillota;Clostridia;Clostridiales;Lachnospiraceae;Clostridium_XlVa;NA
		ASV_9;Bacteria;Bacillota;Clostridia;Clostridiales;Ruminococcaceae;Faecalibacterium;NA
		ASV_90;Bacteria;Spirochaetota;Spirochaetia;Spirochaetales;Spirochaetaceae;Treponema;NA
		ASV_914;Bacteria;Bacillota;Clostridia;Clostridiales;Ruminococcaceae;NA;NA
		ASV_918;Bacteria;Actinomycetota;Actinobacteria;Coriobacteriales;Coriobacteriaceae;NA;NA
		ASV_93;Bacteria;Bacillota;Clostridia;Clostridiales;Ruminococcaceae;NA;NA
		ASV_94;Bacteria;Bacillota;Clostridia;Clostridiales;Ruminococcaceae;NA;NA
		ASV_95;Bacteria;Pseudomonadota;Gammaproteobacteria;Aeromonadales;Succinivibrionaceae;Succinivibrio;NA
		ASV_950;Bacteria;Actinomycetota;Actinobacteria;Coriobacteriales;Coriobacteriaceae;Eggerthella;lenta
		ASV_959;Bacteria;Bacillota;Clostridia;Clostridiales;Lachnospiraceae;Clostridium_XlVa;glycyrrhizinilyticum
		ASV_96;Bacteria;Bacteroidota;Bacteroidia;Bacteroidales;Prevotellaceae;Prevotella;NA
		ASV_964;Bacteria;Lentisphaerota;Lentisphaeria;Victivallales;Victivallaceae;Victivallis;NA
		ASV_97;Bacteria;Bacteroidota;Bacteroidia;Bacteroidales;Prevotellaceae;Prevotella;NA
		ASV_974;Bacteria;Bacteroidota;Bacteroidia;Bacteroidales;Porphyromonadaceae;Butyricimonas;paravirosa
		ASV_98;Bacteria;Bacteroidota;Bacteroidia;Bacteroidales;Prevotellaceae;Prevotella;NA
		ASV_99;Bacteria;Bacteroidota;Bacteroidia;Bacteroidales;Prevotellaceae;Prevotella;NA

## Sheet: USUG
DeSeq2_only	LEfSe_only	Both
ASV_1045;Bacteria;Bacillota;Clostridia;Clostridiales;Ruminococcaceae;Sporobacter;NA	ASV_4;Bacteria;Bacillota;Clostridia;Clostridiales;Ruminococcaceae;Faecalibacterium;prausnitzii	ASV_1;Bacteria;Bacteroidota;Bacteroidia;Bacteroidales;Prevotellaceae;Prevotella;copri
ASV_1339;Bacteria;Bacillota;Clostridia;Clostridiales;Ruminococcaceae;NA;NA	ASV_20;Bacteria;Bacillota;Clostridia;Clostridiales;Lachnospiraceae;Blautia;NA	ASV_121;Bacteria;Bacteroidota;Bacteroidia;Bacteroidales;Prevotellaceae;Prevotella;NA
ASV_167;Bacteria;Bacillota;Negativicutes;Selenomonadales;Veillonellaceae;Dialister;NA	ASV_11;Bacteria;Bacillota;Negativicutes;Selenomonadales;Veillonellaceae;Dialister;NA	ASV_122;Bacteria;Bacteroidota;Bacteroidia;Bacteroidales;Prevotellaceae;Prevotella;NA
ASV_203;Bacteria;Bacteroidota;Bacteroidia;Bacteroidales;Bacteroidaceae;Bacteroides;vulgatus	ASV_35;Bacteria;Bacteroidota;Bacteroidia;Bacteroidales;Bacteroidaceae;Bacteroides;uniformis	ASV_123;Bacteria;Bacteroidota;Bacteroidia;Bacteroidales;Prevotellaceae;Prevotella;NA
ASV_264;Bacteria;Bacillota;Negativicutes;Selenomonadales;Acidaminococcaceae;Acidaminococcus;NA	ASV_15;Bacteria;Bacillota;Clostridia;Clostridiales;Ruminococcaceae;Gemmiger;formicilis	ASV_124;Bacteria;Bacillota;Clostridia;Clostridiales;Lachnospiraceae;NA;NA
ASV_272;Bacteria;Bacillota;Clostridia;Clostridiales;Ruminococcaceae;Faecalibacterium;NA	ASV_29;Bacteria;Bacillota;Clostridia;Clostridiales;Ruminococcaceae;Faecalibacterium;prausnitzii	ASV_130;Bacteria;Bacteroidota;Bacteroidia;Bacteroidales;Porphyromonadaceae;Barnesiella;NA
ASV_308;Bacteria;Bacteroidota;Bacteroidia;Bacteroidales;Bacteroidaceae;Bacteroides;finegoldii	ASV_16;Bacteria;Bacillota;Clostridia;Clostridiales;Ruminococcaceae;Ruminococcus;bromii	ASV_133;Bacteria;Bacillota;Clostridia;Clostridiales;Clostridiaceae_1;Clostridium_sensu_stricto;NA
ASV_425;Bacteria;Bacteroidota;Bacteroidia;Bacteroidales;Bacteroidaceae;Bacteroides;salyersiae	ASV_45;Bacteria;Bacillota;Negativicutes;Selenomonadales;Veillonellaceae;Dialister;invisus	ASV_134;Bacteria;Bacteroidota;Bacteroidia;Bacteroidales;Bacteroidaceae;Bacteroides;NA
ASV_48;Bacteria;Bacteroidota;Bacteroidia;Bacteroidales;Prevotellaceae;Prevotella;NA	ASV_43;Bacteria;Bacteroidota;Bacteroidia;Bacteroidales;Porphyromonadaceae;Parabacteroides;merdae	ASV_135;Bacteria;Bacteroidota;Bacteroidia;Bacteroidales;Prevotellaceae;Prevotella;NA
	ASV_26;Bacteria;Bacillota;Clostridia;Clostridiales;Lachnospiraceae;Clostridium_XlVa;NA	ASV_138;Bacteria;Pseudomonadota;Gammaproteobacteria;Enterobacteriales;Enterobacteriaceae;Enterobacter;NA
	ASV_57;Bacteria;Bacillota;Clostridia;Clostridiales;Lachnospiraceae;Fusicatenibacter;saccharivorans	ASV_148;Bacteria;Bacillota;Clostridia;Clostridiales;Lachnospiraceae;NA;NA
	ASV_71;Bacteria;Bacteroidota;Bacteroidia;Bacteroidales;Prevotellaceae;Prevotella;NA	ASV_152;Bacteria;Bacteroidota;Bacteroidia;Bacteroidales;Porphyromonadaceae;Parabacteroides;NA
	ASV_33;Bacteria;Bacillota;Clostridia;Clostridiales;Ruminococcaceae;Ruminococcus;NA	ASV_154;Bacteria;Bacillota;Clostridia;Clostridiales;Ruminococcaceae;Ruminococcus;NA
	ASV_19;Bacteria;Bacillota;Clostridia;Clostridiales;Ruminococcaceae;Oscillibacter;NA	ASV_160;Bacteria;Bacteroidota;Bacteroidia;Bacteroidales;Bacteroidaceae;Bacteroides;NA
	ASV_38;Bacteria;Bacillota;Clostridia;Clostridiales;Ruminococcaceae;NA;NA	ASV_170;Bacteria;Bacteroidota;Bacteroidia;Bacteroidales;Porphyromonadaceae;NA;NA
	ASV_37;Bacteria;Bacteroidota;Bacteroidia;Bacteroidales;Prevotellaceae;Alloprevotella;NA	ASV_176;Bacteria;Bacteroidota;Bacteroidia;Bacteroidales;Porphyromonadaceae;NA;NA
	ASV_86;Bacteria;Bacillota;Clostridia;Clostridiales;Lachnospiraceae;NA;NA	ASV_177;Bacteria;Bacillota;Clostridia;Clostridiales;Ruminococcaceae;Faecalibacterium;NA
	ASV_28;Bacteria;Pseudomonadota;Gammaproteobacteria;Enterobacteriales;Enterobacteriaceae;Escherichia/Shigella;NA	ASV_181;Bacteria;Pseudomonadota;Alphaproteobacteria;Rhodospirillales;Rhodospirillaceae;NA;NA
	ASV_10;Bacteria;Bacteroidota;Bacteroidia;Bacteroidales;Prevotellaceae;Prevotella;NA	ASV_182;Bacteria;Bacillota;Clostridia;Clostridiales;Lachnospiraceae;NA;NA
	ASV_105;Bacteria;Bacteroidota;Bacteroidia;Bacteroidales;Bacteroidaceae;Bacteroides;ovatus	ASV_195;Bacteria;Bacillota;Clostridia;Clostridiales;Lachnospiraceae;NA;NA
	ASV_108;Bacteria;Bacillota;Clostridia;Clostridiales;Clostridiaceae_1;Clostridium_sensu_stricto;NA	ASV_196;Bacteria;Bacteroidota;Bacteroidia;Bacteroidales;Porphyromonadaceae;NA;NA
	ASV_101;Bacteria;Bacillota;Clostridia;Clostridiales;Ruminococcaceae;NA;NA	ASV_2;Bacteria;Bacteroidota;Bacteroidia;Bacteroidales;Prevotellaceae;Prevotella;NA
	ASV_78;Bacteria;Bacillota;Clostridia;Clostridiales;Lachnospiraceae;Clostridium_XlVa;NA	ASV_223;Bacteria;Bacillota;Clostridia;Clostridiales;Lachnospiraceae;Clostridium_XlVa;NA
	ASV_114;Bacteria;Bacteroidota;Bacteroidia;Bacteroidales;Rikenellaceae;Alistipes;NA	ASV_225;Bacteria;Bacillota;Clostridia;Clostridiales;Lachnospiraceae;NA;NA
	ASV_18;Bacteria;Spirochaetota;Spirochaetia;Spirochaetales;Spirochaetaceae;Treponema;succinifaciens	ASV_227;Bacteria;Bacteroidota;Bacteroidia;Bacteroidales;Porphyromonadaceae;NA;NA
	ASV_47;Bacteria;Bacillota;Clostridia;Clostridiales;Ruminococcaceae;NA;NA	ASV_235;Bacteria;Bacillota;Clostridia;Clostridiales;Ruminococcaceae;Clostridium_IV;NA
	ASV_115;Bacteria;Bacillota;Clostridia;Clostridiales;Ruminococcaceae;NA;NA	ASV_244;Bacteria;Bacillota;Clostridia;Clostridiales;Ruminococcaceae;NA;NA
	ASV_51;Bacteria;Bacillota;Clostridia;Clostridiales;Lachnospiraceae;Coprococcus;eutactus	ASV_247;Bacteria;Bacillota;Bacilli;Lactobacillales;Streptococcaceae;Streptococcus;NA
	ASV_42;Bacteria;Bacillota;Clostridia;Clostridiales;Ruminococcaceae;Sporobacter;NA	ASV_248;Bacteria;Bacillota;Clostridia;Clostridiales;Ruminococcaceae;NA;NA
	ASV_83;Bacteria;Bacillota;Clostridia;Clostridiales;Lachnospiraceae;NA;NA	ASV_250;Bacteria;Bacillota;Clostridia;Clostridiales;Ruminococcaceae;Subdoligranulum;NA
	ASV_88;Bacteria;Bacillota;Erysipelotrichia;Erysipelotrichales;Erysipelotrichaceae;Catenibacterium;mitsuokai	ASV_251;Bacteria;Bacillota;Clostridia;Clostridiales;Ruminococcaceae;NA;NA
	ASV_73;Bacteria;Bacteroidota;Bacteroidia;Bacteroidales;Prevotellaceae;Prevotella;NA	ASV_257;Bacteria;Bacteroidota;Bacteroidia;Bacteroidales;Prevotellaceae;Paraprevotella;NA
	ASV_230;Bacteria;Bacillota;Bacilli;Lactobacillales;Lactobacillaceae;Lactobacillus;ruminis	ASV_265;Bacteria;Bacillota;Clostridia;Clostridiales;Ruminococcaceae;NA;NA
	ASV_129;Bacteria;Bacillota;Clostridia;Clostridiales;Ruminococcaceae;NA;NA	ASV_267;Bacteria;Elusimicrobiota;Elusimicrobia;Elusimicrobiales;Elusimicrobiaceae;Elusimicrobium;NA
	ASV_94;Bacteria;Bacillota;Clostridia;Clostridiales;Ruminococcaceae;NA;NA	ASV_273;Bacteria;Bacillota;Clostridia;Clostridiales;Ruminococcaceae;Oscillibacter;NA
	ASV_163;Bacteria;Bacillota;Clostridia;Clostridiales;Ruminococcaceae;Butyricicoccus;NA	ASV_275;Bacteria;Bacillota;Clostridia;Clostridiales;Lachnospiraceae;Coprococcus;NA
	ASV_107;Bacteria;Pseudomonadota;Gammaproteobacteria;Pasteurellales;Pasteurellaceae;Haemophilus;parainfluenzae	ASV_284;Bacteria;Bacillota;Clostridia;Clostridiales;Ruminococcaceae;Flavonifractor;plautii
	ASV_27;Bacteria;Bacteroidota;Bacteroidia;Bacteroidales;Prevotellaceae;Prevotella;NA	ASV_289;Bacteria;Bacillota;Clostridia;Clostridiales;Ruminococcaceae;NA;NA
	ASV_302;Bacteria;Bacillota;Clostridia;Clostridiales;Lachnospiraceae;NA;NA	ASV_291;Bacteria;Bacillota;Clostridia;Clostridiales;Ruminococcaceae;Flavonifractor;NA
	ASV_59;Bacteria;Bacillota;Clostridia;Clostridiales;Ruminococcaceae;NA;NA	ASV_293;Bacteria;Bacillota;Clostridia;Clostridiales;Lachnospiraceae;NA;NA
	ASV_209;Bacteria;Bacillota;Clostridia;Clostridiales;Lachnospiraceae;NA;NA	ASV_294;Bacteria;Bacillota;Clostridia;Clostridiales;Lachnospiraceae;NA;NA
	ASV_376;Bacteria;Bacillota;Bacilli;Lactobacillales;Lactobacillaceae;Lactobacillus;ruminis	ASV_304;Bacteria;Bacillota;Clostridia;Clostridiales;Ruminococcaceae;NA;NA
	ASV_109;Bacteria;Bacillota;Clostridia;Clostridiales;Ruminococcaceae;Ruminococcus;champanellensis	ASV_309;Bacteria;Bacillota;Clostridia;Clostridiales;Ruminococcaceae;Gemmiger;NA
	ASV_417;Bacteria;Bacillota;Clostridia;Clostridiales;Ruminococcaceae;Ruminococcus;NA	ASV_317;Bacteria;Bacillota;Clostridia;Clostridiales;Ruminococcaceae;NA;NA
	ASV_98;Bacteria;Bacteroidota;Bacteroidia;Bacteroidales;Prevotellaceae;Prevotella;NA	ASV_318;Bacteria;Bacillota;Clostridia;Clostridiales;Lachnospiraceae;NA;NA
	ASV_252;Bacteria;Bacillota;Clostridia;Clostridiales;Ruminococcaceae;NA;NA	ASV_321;Bacteria;Bacteroidota;Bacteroidia;Bacteroidales;Porphyromonadaceae;Barnesiella;NA
	ASV_278;Bacteria;Bacillota;Clostridia;Clostridiales;Lachnospiraceae;Ruminococcus2;NA	ASV_348;Bacteria;Bacillota;Clostridia;Clostridiales;Ruminococcaceae;NA;NA
	ASV_145;Bacteria;Bacteroidota;Bacteroidia;Bacteroidales;Prevotellaceae;NA;NA	ASV_352;Bacteria;Bacillota;Clostridia;Clostridiales;Ruminococcaceae;Clostridium_IV;leptum
	ASV_60;Bacteria;Bacillota;Clostridia;Clostridiales;Ruminococcaceae;Faecalibacterium;prausnitzii	ASV_362;Bacteria;Bacillota;Clostridia;Clostridiales;Ruminococcaceae;Flavonifractor;NA
	ASV_136;Bacteria;Bacteroidota;Bacteroidia;Bacteroidales;Rikenellaceae;Alistipes;shahii	ASV_368;Bacteria;Bacillota;Clostridia;Clostridiales;Ruminococcaceae;Ruminococcus;NA
	ASV_112;Bacteria;Bacillota;Clostridia;Clostridiales;Lachnospiraceae;Blautia;obeum	ASV_389;Bacteria;Bacillota;Clostridia;Clostridiales;Lachnospiraceae;Anaerostipes;NA
	ASV_128;Bacteria;Bacillota;Clostridia;Clostridiales;Lachnospiraceae;Dorea;formicigenerans	ASV_39;Bacteria;Bacillota;Clostridia;Clostridiales;Lachnospiraceae;Butyrivibrio;crossotus
	ASV_255;Bacteria;Bacillota;Clostridia;Clostridiales;Peptostreptococcaceae;Terrisporobacter;NA	ASV_392;Bacteria;Bacillota;Clostridia;Clostridiales;Ruminococcaceae;NA;NA
	ASV_113;Bacteria;Bacillota;Clostridia;Clostridiales;Ruminococcaceae;Butyricicoccus;NA	ASV_395;Bacteria;Bacillota;Clostridia;Clostridiales;Lachnospiraceae;NA;NA
	ASV_383;Bacteria;Bacillota;Clostridia;Clostridiales;Ruminococcaceae;Sporobacter;NA	ASV_401;Bacteria;Bacillota;Clostridia;Clostridiales;Ruminococcaceae;NA;NA
	ASV_374;Bacteria;Bacillota;Clostridia;Clostridiales;Lachnospiraceae;Clostridium_XlVa;NA	ASV_410;Bacteria;Bacillota;Clostridia;Clostridiales;Ruminococcaceae;Faecalibacterium;NA
	ASV_158;Bacteria;Bacteroidota;Bacteroidia;Bacteroidales;Prevotellaceae;Prevotella;NA	ASV_414;Bacteria;Bacillota;Clostridia;Clostridiales;Lachnospiraceae;NA;NA
	ASV_137;Bacteria;Bacillota;Clostridia;Clostridiales;Ruminococcaceae;Oscillibacter;NA	ASV_418;Bacteria;Bacillota;Clostridia;Clostridiales;Ruminococcaceae;Clostridium_IV;NA
	ASV_139;Bacteria;Bacillota;Clostridia;Clostridiales;Lachnospiraceae;Blautia;faecis	ASV_430;Bacteria;Bacteroidota;Bacteroidia;Bacteroidales;Porphyromonadaceae;Barnesiella;NA
	ASV_263;Bacteria;Bacillota;Clostridia;Clostridiales;Ruminococcaceae;Clostridium_IV;NA	ASV_432;Bacteria;Bacillota;Clostridia;Clostridiales;Lachnospiraceae;Clostridium_XlVa;NA
	ASV_173;Bacteria;Bacillota;Clostridia;Clostridiales;Ruminococcaceae;NA;NA	ASV_445;Bacteria;Bacteroidota;Bacteroidia;Bacteroidales;Rikenellaceae;Alistipes;NA
	ASV_155;Bacteria;Bacteroidota;Bacteroidia;Bacteroidales;Porphyromonadaceae;Falsiporphyromonas;NA	ASV_475;Bacteria;Bacillota;Clostridia;Clostridiales;Ruminococcaceae;Intestinimonas;NA
	ASV_149;Bacteria;Bacillota;Clostridia;Clostridiales;Lachnospiraceae;NA;NA	ASV_480;Bacteria;Bacillota;Clostridia;Clostridiales;Lachnospiraceae;NA;NA
	ASV_326;Bacteria;Bacillota;Clostridia;Clostridiales;Lachnospiraceae;Eisenbergiella;NA	ASV_5;Bacteria;Pseudomonadota;Gammaproteobacteria;Aeromonadales;Succinivibrionaceae;Succinivibrio;NA
	ASV_171;Bacteria;Bacillota;Clostridia;Clostridiales;Ruminococcaceae;Oscillibacter;NA	ASV_514;Bacteria;Bacillota;Clostridia;Clostridiales;Lachnospiraceae;Clostridium_XlVb;lactatifermentans
	ASV_179;Bacteria;Bacillota;Clostridia;Clostridiales;Ruminococcaceae;Clostridium_IV;NA	ASV_53;Bacteria;Bacteroidota;Bacteroidia;Bacteroidales;Prevotellaceae;Alloprevotella;NA
	ASV_166;Bacteria;Pseudomonadota;Deltaproteobacteria;Bdellovibrionales;Bdellovibrionaceae;Vampirovibrio;NA	ASV_535;Bacteria;Bacillota;Clostridia;Clostridiales;Clostridiaceae_1;Clostridium_sensu_stricto;NA
	ASV_178;Bacteria;Bacillota;Clostridia;Clostridiales;Lachnospiraceae;NA;NA	ASV_546;Bacteria;Bacteroidota;Bacteroidia;Bacteroidales;Rikenellaceae;Alistipes;marseilloanorexicus
	ASV_246;Bacteria;Pseudomonadota;Deltaproteobacteria;Desulfovibrionales;Desulfovibrionaceae;Bilophila;wadsworthia	ASV_552;Bacteria;Bacillota;Clostridia;Clostridiales;Ruminococcaceae;Clostridium_IV;NA
	ASV_54;Bacteria;Bacillota;Clostridia;Clostridiales;Ruminococcaceae;Faecalibacterium;NA	ASV_553;Bacteria;Actinomycetota;Actinobacteria;Coriobacteriales;Coriobacteriaceae;Senegalimassilia;anaerobia
	ASV_285;Bacteria;Bacillota;Clostridia;Clostridiales;Ruminococcaceae;NA;NA	ASV_565;Bacteria;Bacillota;Clostridia;Clostridiales;Ruminococcaceae;Clostridium_IV;NA
	ASV_89;Bacteria;Bacillota;Clostridia;Clostridiales;Lachnospiraceae;Clostridium_XlVa;NA	ASV_568;Bacteria;Bacillota;Clostridia;Clostridiales;Lachnospiraceae;Clostridium_XlVb;NA
	ASV_345;Bacteria;Bacillota;Clostridia;Clostridiales;Lachnospiraceae;NA;NA	ASV_58;Bacteria;Bacteroidota;Bacteroidia;Bacteroidales;Prevotellaceae;Alloprevotella;NA
	ASV_214;Bacteria;Elusimicrobiota;Elusimicrobia;Elusimicrobiales;Elusimicrobiaceae;Elusimicrobium;NA	ASV_590;Bacteria;Bacteroidota;Bacteroidia;Bacteroidales;Prevotellaceae;Paraprevotella;NA
	ASV_253;Bacteria;Bacillota;Clostridia;Clostridiales;Ruminococcaceae;NA;NA	ASV_6;Bacteria;Bacteroidota;Bacteroidia;Bacteroidales;Bacteroidaceae;Bacteroides;NA
	ASV_184;Bacteria;Bacillota;Clostridia;Clostridiales;Ruminococcaceae;Ruminococcus;NA	ASV_608;Bacteria;Bacillota;Clostridia;Clostridiales;Ruminococcaceae;Oscillibacter;NA
	ASV_117;Bacteria;Bacillota;Clostridia;Clostridiales;Ruminococcaceae;NA;NA	ASV_64;Bacteria;Bacteroidota;Bacteroidia;Bacteroidales;Prevotellaceae;Prevotella;NA
	ASV_232;Bacteria;Bacillota;Clostridia;Clostridiales;Ruminococcaceae;NA;NA	ASV_656;Bacteria;Bacillota;Clostridia;Clostridiales;Defluviitaleaceae;Defluviitalea;NA
	ASV_120;Bacteria;Bacillota;Clostridia;Clostridiales;Ruminococcaceae;NA;NA	ASV_68;Bacteria;Bacteroidota;Bacteroidia;Bacteroidales;Porphyromonadaceae;NA;NA
	ASV_104;Bacteria;Bacillota;Clostridia;Clostridiales;Ruminococcaceae;NA;NA	ASV_69;Bacteria;Bacillota;Clostridia;Clostridiales;Lachnospiraceae;Blautia;NA
	ASV_241;Bacteria;Bacillota;Clostridia;Clostridiales;Lachnospiraceae;Ruminococcus2;NA	ASV_703;Bacteria;Bacillota;Clostridia;Clostridiales;Lachnospiraceae;Clostridium_XlVa;NA
	ASV_219;Bacteria;Bacillota;Clostridia;Clostridiales;Ruminococcaceae;NA;NA	ASV_711;Bacteria;Bacillota;Clostridia;Clostridiales;Ruminococcaceae;Flavonifractor;NA
	ASV_82;Bacteria;Bacillota;Clostridia;Clostridiales;Ruminococcaceae;Oscillibacter;NA	ASV_719;Bacteria;Bacteroidota;Bacteroidia;Bacteroidales;Porphyromonadaceae;Coprobacter;fastidiosus
	ASV_162;Bacteria;Bacillota;Clostridia;Clostridiales;Lachnospiraceae;Coprococcus;NA	ASV_745;Bacteria;Bacillota;Clostridia;Clostridiales;Ruminococcaceae;NA;NA
	ASV_421;Bacteria;Bacteroidota;Bacteroidia;Bacteroidales;Prevotellaceae;Prevotella;NA	ASV_75;Bacteria;Bacteroidota;Bacteroidia;Bacteroidales;Bacteroidaceae;Bacteroides;massiliensis
	ASV_189;Bacteria;Bacillota;Clostridia;Clostridiales;Ruminococcaceae;NA;NA	ASV_777;Bacteria;Bacillota;Clostridia;Clostridiales;Ruminococcaceae;Pseudoflavonifractor;NA
	ASV_200;Bacteria;Bacteroidota;Bacteroidia;Bacteroidales;Prevotellaceae;Prevotella;NA	ASV_779;Bacteria;Bacillota;Erysipelotrichia;Erysipelotrichales;Erysipelotrichaceae;Clostridium_XVIII;spiroforme
	ASV_80;Bacteria;Bacillota;Clostridia;Clostridiales;Ruminococcaceae;NA;NA	ASV_785;Bacteria;Actinomycetota;Actinobacteria;Coriobacteriales;Coriobacteriaceae;Adlercreutzia;NA
	ASV_161;Bacteria;Bacillota;Erysipelotrichia;Erysipelotrichales;Erysipelotrichaceae;Holdemanella;NA	ASV_790;Bacteria;Bacillota;Clostridia;Clostridiales;Clostridiales_Incertae_Sedis_XIII;NA;NA
	ASV_353;Bacteria;Bacillota;Clostridia;Clostridiales;Lachnospiraceae;NA;NA	ASV_8;Bacteria;Bacteroidota;Bacteroidia;Bacteroidales;Prevotellaceae;Prevotella;NA
	ASV_175;Bacteria;Bacillota;Clostridia;Clostridiales;Ruminococcaceae;NA;NA	ASV_81;Bacteria;Bacillota;Clostridia;Clostridiales;Lachnospiraceae;Anaerostipes;hadrus
	ASV_97;Bacteria;Bacteroidota;Bacteroidia;Bacteroidales;Prevotellaceae;Prevotella;NA	ASV_85;Bacteria;Bacillota;Clostridia;Clostridiales;Ruminococcaceae;NA;NA
	ASV_313;Bacteria;Bacillota;Clostridia;Clostridiales;Lachnospiraceae;NA;NA	ASV_856;Bacteria;Bacillota;Clostridia;Clostridiales;Ruminococcaceae;NA;NA
	ASV_233;Bacteria;Bacteroidota;Bacteroidia;Bacteroidales;Prevotellaceae;Prevotella;NA	ASV_866;Bacteria;Bacillota;Clostridia;Clostridiales;Ruminococcaceae;Butyricicoccus;NA
	ASV_249;Bacteria;Bacteroidota;Bacteroidia;Bacteroidales;Porphyromonadaceae;NA;NA	ASV_87;Bacteria;Bacillota;Clostridia;Clostridiales;Lachnospiraceae;Clostridium_XlVa;NA
	ASV_494;Bacteria;Bacillota;Clostridia;Clostridiales;Lachnospiraceae;Clostridium_XlVa;NA	ASV_93;Bacteria;Bacillota;Clostridia;Clostridiales;Ruminococcaceae;NA;NA
	ASV_360;Bacteria;Bacillota;Clostridia;Clostridiales;Ruminococcaceae;NA;NA	ASV_95;Bacteria;Pseudomonadota;Gammaproteobacteria;Aeromonadales;Succinivibrionaceae;Succinivibrio;NA
	ASV_259;Bacteria;Bacillota;Clostridia;Clostridiales;Lachnospiraceae;NA;NA	ASV_950;Bacteria;Actinomycetota;Actinobacteria;Coriobacteriales;Coriobacteriaceae;Eggerthella;lenta
	ASV_363;Bacteria;Bacillota;Clostridia;Clostridiales;Lachnospiraceae;Blautia;NA	ASV_959;Bacteria;Bacillota;Clostridia;Clostridiales;Lachnospiraceae;Clostridium_XlVa;glycyrrhizinilyticum
	ASV_354;Bacteria;Bacillota;Clostridia;Clostridiales;Lachnospiraceae;Clostridium_XlVa;NA
	ASV_256;Bacteria;Bacillota;Erysipelotrichia;Erysipelotrichales;Erysipelotrichaceae;Holdemanella;biformis
	ASV_96;Bacteria;Bacteroidota;Bacteroidia;Bacteroidales;Prevotellaceae;Prevotella;NA
	ASV_290;Bacteria;Bacillota;Clostridia;Clostridiales;Lachnospiraceae;Clostridium_XlVb;NA
	ASV_340;Bacteria;Bacillota;Clostridia;Clostridiales;Lachnospiraceae;Clostridium_XlVa;NA
	ASV_277;Bacteria;Bacillota;Clostridia;Clostridiales;Ruminococcaceae;NA;NA
	ASV_288;Bacteria;Bacillota;Clostridia;Clostridiales;Ruminococcaceae;Intestinimonas;NA
	ASV_498;Bacteria;Bacillota;Clostridia;Clostridiales;Lachnospiraceae;Clostridium_XlVa;NA
	ASV_577;Bacteria;Bacillota;Clostridia;Clostridiales;Ruminococcaceae;NA;NA
	ASV_207;Bacteria;Bacillota;Clostridia;Clostridiales;Ruminococcaceae;Sporobacter;NA
	ASV_283;Bacteria;Bacillota;Clostridia;Clostridiales;Ruminococcaceae;Sporobacter;NA
	ASV_371;Bacteria;Pseudomonadota;Deltaproteobacteria;Bdellovibrionales;Bdellovibrionaceae;Vampirovibrio;NA
	ASV_347;Bacteria;Bacillota;Clostridia;Clostridiales;Ruminococcaceae;NA;NA
	ASV_328;Bacteria;Bacillota;Erysipelotrichia;Erysipelotrichales;Erysipelotrichaceae;Bulleidia;NA
	ASV_612;Bacteria;Pseudomonadota;Deltaproteobacteria;Bdellovibrionales;Bdellovibrionaceae;Vampirovibrio;NA
	ASV_637;Bacteria;Pseudomonadota;Deltaproteobacteria;Bdellovibrionales;Bdellovibrionaceae;Vampirovibrio;NA
	ASV_316;Bacteria;Bacillota;Clostridia;Clostridiales;Lachnospiraceae;Blautia;stercoris
	ASV_305;Bacteria;Bacillota;Negativicutes;Selenomonadales;Veillonellaceae;Veillonella;NA
	ASV_717;Bacteria;Bacillota;Erysipelotrichia;Erysipelotrichales;Erysipelotrichaceae;NA;NA
	ASV_220;Bacteria;Bacillota;Clostridia;Clostridiales;Lachnospiraceae;NA;NA
	ASV_216;Bacteria;Bacillota;Clostridia;Clostridiales;Ruminococcaceae;NA;NA
	ASV_416;Bacteria;Bacillota;Clostridia;Clostridiales;Ruminococcaceae;Clostridium_IV;NA
	ASV_390;Bacteria;Bacteroidota;Bacteroidia;Bacteroidales;Prevotellaceae;Prevotella;NA
	ASV_530;Bacteria;Pseudomonadota;Betaproteobacteria;Burkholderiales;Sutterellaceae;Sutterella;NA
	ASV_228;Bacteria;Bacillota;Clostridia;Clostridiales;Ruminococcaceae;NA;NA
	ASV_394;Bacteria;Bacillota;Clostridia;Clostridiales;Ruminococcaceae;NA;NA
	ASV_431;Bacteria;Bacillota;Clostridia;Clostridiales;Clostridiaceae_1;Clostridium_sensu_stricto;tertium
	ASV_356;Bacteria;Bacillota;Clostridia;Clostridiales;Ruminococcaceae;Sporobacter;NA
	ASV_286;Bacteria;Bacteroidota;Bacteroidia;Bacteroidales;Prevotellaceae;Prevotella;NA
	ASV_683;Bacteria;Bacillota;Clostridia;Clostridiales;Lachnospiraceae;NA;NA
	ASV_174;Bacteria;Bacillota;Clostridia;Clostridiales;Lachnospiraceae;NA;NA
	ASV_287;Bacteria;Bacillota;Clostridia;Clostridiales;Lachnospiraceae;Clostridium_XlVa;NA
	ASV_215;Bacteria;Bacillota;Clostridia;Clostridiales;Clostridiaceae_1;Clostridium_sensu_stricto;NA
	ASV_428;Bacteria;Bacillota;Clostridia;Clostridiales;Lachnospiraceae;Anaerosporobacter;NA
	ASV_571;Bacteria;Bacillota;Clostridia;Clostridiales;Ruminococcaceae;Sporobacter;NA
	ASV_231;Bacteria;Bacillota;Negativicutes;Selenomonadales;Veillonellaceae;Mitsuokella;NA
	ASV_367;Bacteria;Bacillota;Clostridia;Clostridiales;Ruminococcaceae;NA;NA
	ASV_884;Bacteria;Bacillota;Clostridia;Clostridiales;Ruminococcaceae;Faecalibacterium;NA
	ASV_343;Bacteria;Bacillota;Clostridia;Clostridiales;Lachnospiraceae;NA;NA
	ASV_413;Bacteria;Bacillota;Clostridia;Clostridiales;Lachnospiraceae;Clostridium_XlVb;NA
	ASV_533;Bacteria;Bacteroidota;Bacteroidia;Bacteroidales;Porphyromonadaceae;Barnesiella;NA
	ASV_578;Bacteria;Bacillota;Clostridia;Clostridiales;Ruminococcaceae;Flavonifractor;NA
	ASV_243;Bacteria;Bacteroidota;Bacteroidia;Bacteroidales;Prevotellaceae;Prevotella;NA
	ASV_660;Bacteria;Bacillota;Clostridia;Clostridiales;Lachnospiraceae;NA;NA
	ASV_662;Bacteria;Bacillota;Clostridia;Clostridiales;Ruminococcaceae;Oscillibacter;NA
	ASV_409;Bacteria;Bacillota;Clostridia;Clostridiales;Ruminococcaceae;NA;NA
	ASV_529;Bacteria;Bacillota;Clostridia;Clostridiales;Ruminococcaceae;NA;NA
	ASV_572;Bacteria;Bacillota;Clostridia;Clostridiales;Ruminococcaceae;NA;NA
	ASV_457;Bacteria;Bacillota;Clostridia;Clostridiales;Ruminococcaceae;NA;NA
	ASV_319;Bacteria;Bacillota;Clostridia;Clostridiales;Ruminococcaceae;Faecalibacterium;NA
	ASV_411;Bacteria;Bacillota;Clostridia;Clostridiales;Ruminococcaceae;NA;NA
	ASV_396;Bacteria;Bacillota;Clostridia;Clostridiales;Lachnospiraceae;NA;NA
	ASV_877;Bacteria;Bacillota;Clostridia;Clostridiales;Lachnospiraceae;Clostridium_XlVa;NA
	ASV_397;Bacteria;Bacteroidota;Bacteroidia;Bacteroidales;Porphyromonadaceae;Parabacteroides;NA
	ASV_379;Bacteria;Bacillota;Clostridia;Clostridiales;Ruminococcaceae;Ruminococcus;NA
	ASV_1029;Bacteria;Bacillota;Erysipelotrichia;Erysipelotrichales;Erysipelotrichaceae;NA;NA
	ASV_467;Bacteria;Bacillota;Clostridia;Clostridiales;Lachnospiraceae;NA;NA
	ASV_434;Bacteria;Bacillota;Clostridia;Clostridiales;Lachnospiraceae;Hungatella;NA
	ASV_484;Bacteria;Bacillota;Clostridia;Clostridiales;Ruminococcaceae;NA;NA
	ASV_382;Bacteria;Pseudomonadota;Betaproteobacteria;Burkholderiales;Oxalobacteraceae;NA;NA
	ASV_357;Bacteria;Bacillota;Clostridia;Clostridiales;Ruminococcaceae;Gemmiger;NA
	ASV_465;Bacteria;Bacillota;Clostridia;Clostridiales;Ruminococcaceae;NA;NA
	ASV_315;Bacteria;Bacteroidota;Bacteroidia;Bacteroidales;Prevotellaceae;Prevotella;NA
	ASV_218;Bacteria;Bacillota;Erysipelotrichia;Erysipelotrichales;Erysipelotrichaceae;Holdemanella;NA
	ASV_749;Bacteria;Bacteroidota;Bacteroidia;Bacteroidales;Bacteroidaceae;Bacteroides;NA
	ASV_487;Bacteria;Bacillota;Clostridia;Clostridiales;Lachnospiraceae;Clostridium_XlVa;NA
	ASV_569;Bacteria;Bacillota;Clostridia;Clostridiales;Ruminococcaceae;NA;NA
	ASV_490;Bacteria;Bacillota;Clostridia;Clostridiales;Ruminococcaceae;NA;NA
	ASV_896;Bacteria;Bacillota;Clostridia;Clostridiales;Lachnospiraceae;Clostridium_XlVb;NA
	ASV_585;Bacteria;Bacillota;Clostridia;Clostridiales;Ruminococcaceae;NA;NA
	ASV_545;Bacteria;Bacteroidota;Bacteroidia;Bacteroidales;Prevotellaceae;Prevotella;NA
	ASV_611;Bacteria;Bacillota;Clostridia;Clostridiales;Lachnospiraceae;Ruminococcus2;NA
	ASV_714;Bacteria;Bacteroidota;Bacteroidia;Bacteroidales;Bacteroidaceae;Bacteroides;NA
	ASV_280;Bacteria;Bacillota;Erysipelotrichia;Erysipelotrichales;Erysipelotrichaceae;NA;NA
	ASV_441;Bacteria;Bacillota;Clostridia;Clostridiales;Ruminococcaceae;Oscillibacter;NA
	ASV_503;Bacteria;Bacillota;Clostridia;Clostridiales;Lachnospiraceae;Anaerostipes;NA
	ASV_463;Bacteria;Pseudomonadota;Alphaproteobacteria;Rhodospirillales;Rhodospirillaceae;NA;NA
	ASV_462;Bacteria;Bacillota;Clostridia;Clostridiales;Ruminococcaceae;Faecalibacterium;NA
	ASV_380;Bacteria;Bacillota;Clostridia;Clostridiales;Lachnospiraceae;Oribacterium;NA
	ASV_274;Bacteria;Bacillota;Clostridia;Clostridiales;Lachnospiraceae;NA;NA
	ASV_581;Bacteria;Bacillota;Clostridia;Clostridiales;Ruminococcaceae;Ruminococcus;NA
	ASV_543;Bacteria;Bacteroidota;Bacteroidia;Bacteroidales;Prevotellaceae;Prevotella;NA
	ASV_482;Bacteria;Bacillota;Clostridia;Clostridiales;Lachnospiraceae;Blautia;NA
	ASV_835;Bacteria;Bacillota;Clostridia;Clostridiales;Lachnospiraceae;Anaerosporobacter;NA
	ASV_481;Bacteria;Bacillota;Clostridia;Clostridiales;Ruminococcaceae;NA;NA
	ASV_442;Bacteria;Bacillota;Clostridia;Clostridiales;Ruminococcaceae;NA;NA
	ASV_502;Bacteria;Pseudomonadota;Betaproteobacteria;Burkholderiales;Comamonadaceae;Comamonas;NA
	ASV_1057;Bacteria;Bacillota;Bacilli;Lactobacillales;Enterococcaceae;Enterococcus;NA
	ASV_238;Bacteria;Bacillota;Clostridia;Clostridiales;Ruminococcaceae;Ruminococcus;NA
	ASV_540;Bacteria;Bacillota;Clostridia;Clostridiales;Ruminococcaceae;NA;NA
	ASV_282;Bacteria;Bacillota;Clostridia;Clostridiales;Ruminococcaceae;Ruminococcus;callidus
	ASV_375;Bacteria;Bacillota;Clostridia;Clostridiales;Lachnospiraceae;NA;NA
	ASV_1040;Bacteria;Bacteroidota;Bacteroidia;Bacteroidales;Porphyromonadaceae;Butyricimonas;NA
	ASV_589;Bacteria;Bacillota;Clostridia;Clostridiales;Ruminococcaceae;NA;NA
	ASV_548;Bacteria;Bacillota;Clostridia;Clostridiales;Ruminococcaceae;NA;NA
	ASV_497;Bacteria;Bacillota;Clostridia;Clostridiales;Ruminococcaceae;NA;NA
	ASV_809;Bacteria;Bacillota;Erysipelotrichia;Erysipelotrichales;Erysipelotrichaceae;Holdemania;filiformis
	ASV_378;Bacteria;Bacteroidota;Bacteroidia;Bacteroidales;Prevotellaceae;Prevotella;NA
	ASV_1158;Bacteria;Bacteroidota;Bacteroidia;Bacteroidales;Bacteroidaceae;Anaerorhabdus;NA
	ASV_606;Bacteria;Bacillota;Clostridia;Clostridiales;Lachnospiraceae;Clostridium_XlVa;NA
	ASV_415;Bacteria;Bacillota;Clostridia;Clostridiales;Lachnospiraceae;NA;NA
	ASV_1038;Bacteria;Bacillota;Clostridia;Clostridiales;Ruminococcaceae;NA;NA
	ASV_649;Bacteria;Bacillota;Clostridia;Clostridiales;Ruminococcaceae;NA;NA
	ASV_1084;Bacteria;Bacillota;Clostridia;Clostridiales;Lachnospiraceae;NA;NA
	ASV_615;Bacteria;Bacillota;Clostridia;Clostridiales;Ruminococcaceae;Ruminococcus;NA
	ASV_687;Bacteria;Bacillota;Clostridia;Clostridiales;Lachnospiraceae;Clostridium_XlVa;NA
	ASV_775;Bacteria;Bacillota;Clostridia;Clostridiales;Ruminococcaceae;NA;NA
	ASV_641;Bacteria;Bacillota;Clostridia;Clostridiales;Ruminococcaceae;Ruminococcus;NA
	ASV_388;Bacteria;Bacillota;Clostridia;Clostridiales;Lachnospiraceae;NA;NA
	ASV_686;Bacteria;Bacillota;Clostridia;Clostridiales;Ruminococcaceae;NA;NA
	ASV_455;Bacteria;Actinomycetota;Actinobacteria;Coriobacteriales;Coriobacteriaceae;Enterorhabdus;NA
	ASV_974;Bacteria;Bacteroidota;Bacteroidia;Bacteroidales;Porphyromonadaceae;Butyricimonas;paravirosa
	ASV_426;Bacteria;Pseudomonadota;Alphaproteobacteria;Rhodospirillales;Rhodospirillaceae;NA;NA
	ASV_815;Bacteria;Bacillota;Clostridia;Clostridiales;Ruminococcaceae;NA;NA
	ASV_446;Bacteria;Bacillota;Clostridia;Clostridiales;Ruminococcaceae;Faecalibacterium;NA
	ASV_598;Bacteria;Bacillota;Clostridia;Clostridiales;Ruminococcaceae;Pseudoflavonifractor;NA
	ASV_639;Bacteria;Bacillota;Clostridia;Clostridiales;Lachnospiraceae;NA;NA
	ASV_992;Bacteria;Bacteroidota;Bacteroidia;Bacteroidales;Porphyromonadaceae;Butyricimonas;NA
	ASV_579;Bacteria;Bacillota;Clostridia;Clostridiales;Ruminococcaceae;Sporobacter;NA
	ASV_801;Bacteria;Bacillota;Clostridia;Clostridiales;Ruminococcaceae;NA;NA
