# Supplementary material for: Associations between the microbiome and immune responses to an adenovirus-based HIV-1 candidate vaccine are distinct between African and US cohorts
Source: mSystems. 2026 Jan 15;11(2):e01435-25. doi: 10.1128/msystems.01435-25 (PMC12911364; doi:10.1128/msystems.01435-25)
Supplement: Table S6 — Summary of bacterial ASVs associated with HIV clade and antigen specific immune response within Rwanda and U.S. region. [file msystems.01435-25-s0008.xlsx]

## Sheet: legend
Supplemental Table 6: Summary of bacterial ASVs associated with HIV clade and antigen specific immune response within Rwanda and US region.
Differential abundance testing was used to identify ASVs associated with AD26-based HIV-1 clade and peptide pool specific immune responses using ADCP and ELISpot assays at the late post-vaccination timepoint (week 26) samples from Rwanda (RW) and the United States (US). ASVs and their taxonomic assignments associated with (A) clade specific antigens (ADCP) and (B) peptide-pool (ELISpot) specific …

## Sheet: table
	OTU_ID	Kingdom	Phylum	Class	Order	Family	Genus	Species	Blast Genus	Blast Species	Blast Species UniqueID	Sub_region	Presence	RelativeAbundenceMean	stdev	FIT	Assay	Response	E value
1	ASV_1	Bacteria	Bacteroidota	Bacteroidia	Bacteroidales	Prevotellaceae	Prevotella	copri	Prevotella	Prevotella copri	Prevotella copri-0001	RW	Presence	0.113	0.078	ADCP_MOS1	ADCP_CLA	na	NA
2	ASV_1	Bacteria	Bacteroidota	Bacteroidia	Bacteroidales	Prevotellaceae	Prevotella	copri	Prevotella	Prevotella copri	Prevotella copri-0001	RW	Presence	0.113	0.078	ADCP_MOS1	ADCP_CLB	na	NA
3	ASV_1	Bacteria	Bacteroidota	Bacteroidia	Bacteroidales	Prevotellaceae	Prevotella	copri	Prevotella	Prevotella copri	Prevotella copri-0001	RW	Presence	0.113	0.078	ADCP_MOS1	ADCP_CLC	na	NA
4	ASV_1	Bacteria	Bacteroidota	Bacteroidia	Bacteroidales	Prevotellaceae	Prevotella	copri	Prevotella	Prevotella copri	Prevotella copri-0001	RW	Presence	0.113	0.078	ADCP_MOS1	ADCP_COC	na	NA
5	ASV_1	Bacteria	Bacteroidota	Bacteroidia	Bacteroidales	Prevotellaceae	Prevotella	copri	Prevotella	Prevotella copri	Prevotella copri-0001	RW	Presence	0.113	0.078	ADCP_MOS1	ADCP_MOS1	na	NA
6	ASV_1	Bacteria	Bacteroidota	Bacteroidia	Bacteroidales	Prevotellaceae	Prevotella	copri	Prevotella	Prevotella copri	Prevotella copri-0001	US	Presence	0.0273	0.0734	ADCP_MOS1	ADCP_CLA	na	NA
7	ASV_1	Bacteria	Bacteroidota	Bacteroidia	Bacteroidales	Prevotellaceae	Prevotella	copri	Prevotella	Prevotella copri	Prevotella copri-0001	US	Presence	0.0273	0.0734	ADCP_MOS1	ADCP_CLB	na	NA
8	ASV_1	Bacteria	Bacteroidota	Bacteroidia	Bacteroidales	Prevotellaceae	Prevotella	copri	Prevotella	Prevotella copri	Prevotella copri-0001	US	Presence	0.0273	0.0734	ADCP_MOS1	ADCP_CLC	0	NA
9	ASV_1	Bacteria	Bacteroidota	Bacteroidia	Bacteroidales	Prevotellaceae	Prevotella	copri	Prevotella	Prevotella copri	Prevotella copri-0001	US	Presence	0.0273	0.0734	ADCP_MOS1	ADCP_COC	na	NA
10	ASV_1	Bacteria	Bacteroidota	Bacteroidia	Bacteroidales	Prevotellaceae	Prevotella	copri	Prevotella	Prevotella copri	Prevotella copri-0001	US	Presence	0.0273	0.0734	ADCP_MOS1	ADCP_MOS1	na	NA
11	ASV_16	Bacteria	Bacillota	Clostridia	Clostridiales	Ruminococcaceae	Ruminococcus	bromii	Ruminococcus	Ruminococcus bromii	Ruminococcus bromii-0016	RW	Presence	0.00475	0.0172	ADCP_MOS1	ADCP_CLA	na	NA
12	ASV_16	Bacteria	Bacillota	Clostridia	Clostridiales	Ruminococcaceae	Ruminococcus	bromii	Ruminococcus	Ruminococcus bromii	Ruminococcus bromii-0016	RW	Presence	0.00475	0.0172	ADCP_MOS1	ADCP_CLB	na	NA
13	ASV_16	Bacteria	Bacillota	Clostridia	Clostridiales	Ruminococcaceae	Ruminococcus	bromii	Ruminococcus	Ruminococcus bromii	Ruminococcus bromii-0016	RW	Presence	0.00475	0.0172	ADCP_MOS1	ADCP_CLC	na	NA
14	ASV_16	Bacteria	Bacillota	Clostridia	Clostridiales	Ruminococcaceae	Ruminococcus	bromii	Ruminococcus	Ruminococcus bromii	Ruminococcus bromii-0016	RW	Presence	0.00475	0.0172	ADCP_MOS1	ADCP_COC	na	NA
15	ASV_16	Bacteria	Bacillota	Clostridia	Clostridiales	Ruminococcaceae	Ruminococcus	bromii	Ruminococcus	Ruminococcus bromii	Ruminococcus bromii-0016	RW	Presence	0.00475	0.0172	ADCP_MOS1	ADCP_MOS1	na	NA
16	ASV_16	Bacteria	Bacillota	Clostridia	Clostridiales	Ruminococcaceae	Ruminococcus	bromii	Ruminococcus	Ruminococcus bromii	Ruminococcus bromii-0016	US	Presence	0.00809	0.0144	ADCP_MOS1	ADCP_CLA	na	NA
17	ASV_16	Bacteria	Bacillota	Clostridia	Clostridiales	Ruminococcaceae	Ruminococcus	bromii	Ruminococcus	Ruminococcus bromii	Ruminococcus bromii-0016	US	Presence	0.00809	0.0144	ADCP_MOS1	ADCP_CLB	na	NA
18	ASV_16	Bacteria	Bacillota	Clostridia	Clostridiales	Ruminococcaceae	Ruminococcus	bromii	Ruminococcus	Ruminococcus bromii	Ruminococcus bromii-0016	US	Presence	0.00809	0.0144	ADCP_MOS1	ADCP_CLC	na	NA
19	ASV_16	Bacteria	Bacillota	Clostridia	Clostridiales	Ruminococcaceae	Ruminococcus	bromii	Ruminococcus	Ruminococcus bromii	Ruminococcus bromii-0016	US	Presence	0.00809	0.0144	ADCP_MOS1	ADCP_COC	na	NA
20	ASV_16	Bacteria	Bacillota	Clostridia	Clostridiales	Ruminococcaceae	Ruminococcus	bromii	Ruminococcus	Ruminococcus bromii	Ruminococcus bromii-0016	US	Presence	0.00809	0.0144	ADCP_MOS1	ADCP_MOS1	1	NA
21	ASV_18	Bacteria	Spirochaetota	Spirochaetia	Spirochaetales	Spirochaetaceae	Treponema	succinifaciens	Treponema	Treponema succinifaciens	Treponema succinifaciens-0018	RW	Presence	0.0158	0.0315	ADCP_MOS1	ADCP_CLA	0	NA
22	ASV_18	Bacteria	Spirochaetota	Spirochaetia	Spirochaetales	Spirochaetaceae	Treponema	succinifaciens	Treponema	Treponema succinifaciens	Treponema succinifaciens-0018	RW	Presence	0.0158	0.0315	ADCP_MOS1	ADCP_CLB	na	NA
23	ASV_18	Bacteria	Spirochaetota	Spirochaetia	Spirochaetales	Spirochaetaceae	Treponema	succinifaciens	Treponema	Treponema succinifaciens	Treponema succinifaciens-0018	RW	Presence	0.0158	0.0315	ADCP_MOS1	ADCP_CLC	na	NA
24	ASV_18	Bacteria	Spirochaetota	Spirochaetia	Spirochaetales	Spirochaetaceae	Treponema	succinifaciens	Treponema	Treponema succinifaciens	Treponema succinifaciens-0018	RW	Presence	0.0158	0.0315	ADCP_MOS1	ADCP_COC	na	NA
25	ASV_18	Bacteria	Spirochaetota	Spirochaetia	Spirochaetales	Spirochaetaceae	Treponema	succinifaciens	Treponema	Treponema succinifaciens	Treponema succinifaciens-0018	RW	Presence	0.0158	0.0315	ADCP_MOS1	ADCP_MOS1	na	NA
26	ASV_18	Bacteria	Spirochaetota	Spirochaetia	Spirochaetales	Spirochaetaceae	Treponema	succinifaciens	Treponema	Treponema succinifaciens	Treponema succinifaciens-0018	US	Presence	5.4e-06	1.71e-05	ADCP_MOS1	ADCP_CLA	na	NA
27	ASV_18	Bacteria	Spirochaetota	Spirochaetia	Spirochaetales	Spirochaetaceae	Treponema	succinifaciens	Treponema	Treponema succinifaciens	Treponema succinifaciens-0018	US	Presence	5.4e-06	1.71e-05	ADCP_MOS1	ADCP_CLB	na	NA
28	ASV_18	Bacteria	Spirochaetota	Spirochaetia	Spirochaetales	Spirochaetaceae	Treponema	succinifaciens	Treponema	Treponema succinifaciens	Treponema succinifaciens-0018	US	Presence	5.4e-06	1.71e-05	ADCP_MOS1	ADCP_CLC	na	NA
29	ASV_18	Bacteria	Spirochaetota	Spirochaetia	Spirochaetales	Spirochaetaceae	Treponema	succinifaciens	Treponema	Treponema succinifaciens	Treponema succinifaciens-0018	US	Presence	5.4e-06	1.71e-05	ADCP_MOS1	ADCP_COC	na	NA
30	ASV_18	Bacteria	Spirochaetota	Spirochaetia	Spirochaetales	Spirochaetaceae	Treponema	succinifaciens	Treponema	Treponema succinifaciens	Treponema succinifaciens-0018	US	Presence	5.4e-06	1.71e-05	ADCP_MOS1	ADCP_MOS1	na	NA
31	ASV_19	Bacteria	Bacillota	Clostridia	Clostridiales	Ruminococcaceae	Oscillibacter	NA	Oscillibacter	Oscillibacter valericigenes	Oscillibacter valericigenes-0019	RW	Presence	0.00865	0.013	ADCP_MOS1	ADCP_CLA	na	NA
32	ASV_19	Bacteria	Bacillota	Clostridia	Clostridiales	Ruminococcaceae	Oscillibacter	NA	Oscillibacter	Oscillibacter valericigenes	Oscillibacter valericigenes-0019	RW	Presence	0.00865	0.013	ADCP_MOS1	ADCP_CLB	na	NA
33	ASV_19	Bacteria	Bacillota	Clostridia	Clostridiales	Ruminococcaceae	Oscillibacter	NA	Oscillibacter	Oscillibacter valericigenes	Oscillibacter valericigenes-0019	RW	Presence	0.00865	0.013	ADCP_MOS1	ADCP_CLC	na	NA
34	ASV_19	Bacteria	Bacillota	Clostridia	Clostridiales	Ruminococcaceae	Oscillibacter	NA	Oscillibacter	Oscillibacter valericigenes	Oscillibacter valericigenes-0019	RW	Presence	0.00865	0.013	ADCP_MOS1	ADCP_COC	na	NA
35	ASV_19	Bacteria	Bacillota	Clostridia	Clostridiales	Ruminococcaceae	Oscillibacter	NA	Oscillibacter	Oscillibacter valericigenes	Oscillibacter valericigenes-0019	RW	Presence	0.00865	0.013	ADCP_MOS1	ADCP_MOS1	na	NA
36	ASV_19	Bacteria	Bacillota	Clostridia	Clostridiales	Ruminococcaceae	Oscillibacter	NA	Oscillibacter	Oscillibacter valericigenes	Oscillibacter valericigenes-0019	US	Presence	0.00408	0.00839	ADCP_MOS1	ADCP_CLA	na	NA
37	ASV_19	Bacteria	Bacillota	Clostridia	Clostridiales	Ruminococcaceae	Oscillibacter	NA	Oscillibacter	Oscillibacter valericigenes	Oscillibacter valericigenes-0019	US	Presence	0.00408	0.00839	ADCP_MOS1	ADCP_CLB	na	NA
38	ASV_19	Bacteria	Bacillota	Clostridia	Clostridiales	Ruminococcaceae	Oscillibacter	NA	Oscillibacter	Oscillibacter valericigenes	Oscillibacter valericigenes-0019	US	Presence	0.00408	0.00839	ADCP_MOS1	ADCP_CLC	na	NA
39	ASV_19	Bacteria	Bacillota	Clostridia	Clostridiales	Ruminococcaceae	Oscillibacter	NA	Oscillibacter	Oscillibacter valericigenes	Oscillibacter valericigenes-0019	US	Presence	0.00408	0.00839	ADCP_MOS1	ADCP_COC	na	NA
40	ASV_19	Bacteria	Bacillota	Clostridia	Clostridiales	Ruminococcaceae	Oscillibacter	NA	Oscillibacter	Oscillibacter valericigenes	Oscillibacter valericigenes-0019	US	Presence	0.00408	0.00839	ADCP_MOS1	ADCP_MOS1	1	NA
41	ASV_22	Bacteria	Bacteroidota	Bacteroidia	Bacteroidales	Prevotellaceae	Alloprevotella	NA	Prevotellamassilia	Prevotellamassilia timonensis	Prevotellamassilia timonensis-0022	RW	Presence	0.0134	0.023	ADCP_MOS1	ADCP_CLA	0	NA
42	ASV_22	Bacteria	Bacteroidota	Bacteroidia	Bacteroidales	Prevotellaceae	Alloprevotella	NA	Prevotellamassilia	Prevotellamassilia timonensis	Prevotellamassilia timonensis-0022	RW	Presence	0.0134	0.023	ADCP_MOS1	ADCP_CLB	na	NA
43	ASV_22	Bacteria	Bacteroidota	Bacteroidia	Bacteroidales	Prevotellaceae	Alloprevotella	NA	Prevotellamassilia	Prevotellamassilia timonensis	Prevotellamassilia timonensis-0022	RW	Presence	0.0134	0.023	ADCP_MOS1	ADCP_CLC	na	NA
44	ASV_22	Bacteria	Bacteroidota	Bacteroidia	Bacteroidales	Prevotellaceae	Alloprevotella	NA	Prevotellamassilia	Prevotellamassilia timonensis	Prevotellamassilia timonensis-0022	RW	Presence	0.0134	0.023	ADCP_MOS1	ADCP_COC	na	NA
45	ASV_22	Bacteria	Bacteroidota	Bacteroidia	Bacteroidales	Prevotellaceae	Alloprevotella	NA	Prevotellamassilia	Prevotellamassilia timonensis	Prevotellamassilia timonensis-0022	RW	Presence	0.0134	0.023	ADCP_MOS1	ADCP_MOS1	na	NA
46	ASV_22	Bacteria	Bacteroidota	Bacteroidia	Bacteroidales	Prevotellaceae	Alloprevotella	NA	Prevotellamassilia	Prevotellamassilia timonensis	Prevotellamassilia timonensis-0022	US	Presence	1.58e-05	5.08e-05	ADCP_MOS1	ADCP_CLA	na	NA
47	ASV_22	Bacteria	Bacteroidota	Bacteroidia	Bacteroidales	Prevotellaceae	Alloprevotella	NA	Prevotellamassilia	Prevotellamassilia timonensis	Prevotellamassilia timonensis-0022	US	Presence	1.58e-05	5.08e-05	ADCP_MOS1	ADCP_CLB	na	NA
48	ASV_22	Bacteria	Bacteroidota	Bacteroidia	Bacteroidales	Prevotellaceae	Alloprevotella	NA	Prevotellamassilia	Prevotellamassilia timonensis	Prevotellamassilia timonensis-0022	US	Presence	1.58e-05	5.08e-05	ADCP_MOS1	ADCP_CLC	na	NA
49	ASV_22	Bacteria	Bacteroidota	Bacteroidia	Bacteroidales	Prevotellaceae	Alloprevotella	NA	Prevotellamassilia	Prevotellamassilia timonensis	Prevotellamassilia timonensis-0022	US	Presence	1.58e-05	5.08e-05	ADCP_MOS1	ADCP_COC	na	NA
50	ASV_22	Bacteria	Bacteroidota	Bacteroidia	Bacteroidales	Prevotellaceae	Alloprevotella	NA	Prevotellamassilia	Prevotellamassilia timonensis	Prevotellamassilia timonensis-0022	US	Presence	1.58e-05	5.08e-05	ADCP_MOS1	ADCP_MOS1	na	NA
51	ASV_23	Bacteria	Bacteroidota	Bacteroidia	Bacteroidales	Bacteroidaceae	Bacteroides	dorei	Phocaeicola	Phocaeicola dorei	Phocaeicola dorei-0023	RW	Presence	0.00187	0.00786	ADCP_MOS1	ADCP_CLA	0	NA
52	ASV_23	Bacteria	Bacteroidota	Bacteroidia	Bacteroidales	Bacteroidaceae	Bacteroides	dorei	Phocaeicola	Phocaeicola dorei	Phocaeicola dorei-0023	RW	Presence	0.00187	0.00786	ADCP_MOS1	ADCP_CLB	na	NA
53	ASV_23	Bacteria	Bacteroidota	Bacteroidia	Bacteroidales	Bacteroidaceae	Bacteroides	dorei	Phocaeicola	Phocaeicola dorei	Phocaeicola dorei-0023	RW	Presence	0.00187	0.00786	ADCP_MOS1	ADCP_CLC	na	NA
54	ASV_23	Bacteria	Bacteroidota	Bacteroidia	Bacteroidales	Bacteroidaceae	Bacteroides	dorei	Phocaeicola	Phocaeicola dorei	Phocaeicola dorei-0023	RW	Presence	0.00187	0.00786	ADCP_MOS1	ADCP_COC	na	NA
55	ASV_23	Bacteria	Bacteroidota	Bacteroidia	Bacteroidales	Bacteroidaceae	Bacteroides	dorei	Phocaeicola	Phocaeicola dorei	Phocaeicola dorei-0023	RW	Presence	0.00187	0.00786	ADCP_MOS1	ADCP_MOS1	na	NA
56	ASV_23	Bacteria	Bacteroidota	Bacteroidia	Bacteroidales	Bacteroidaceae	Bacteroides	dorei	Phocaeicola	Phocaeicola dorei	Phocaeicola dorei-0023	US	Presence	0.0117	0.03	ADCP_MOS1	ADCP_CLA	na	NA
57	ASV_23	Bacteria	Bacteroidota	Bacteroidia	Bacteroidales	Bacteroidaceae	Bacteroides	dorei	Phocaeicola	Phocaeicola dorei	Phocaeicola dorei-0023	US	Presence	0.0117	0.03	ADCP_MOS1	ADCP_CLB	na	NA
58	ASV_23	Bacteria	Bacteroidota	Bacteroidia	Bacteroidales	Bacteroidaceae	Bacteroides	dorei	Phocaeicola	Phocaeicola dorei	Phocaeicola dorei-0023	US	Presence	0.0117	0.03	ADCP_MOS1	ADCP_CLC	na	NA
59	ASV_23	Bacteria	Bacteroidota	Bacteroidia	Bacteroidales	Bacteroidaceae	Bacteroides	dorei	Phocaeicola	Phocaeicola dorei	Phocaeicola dorei-0023	US	Presence	0.0117	0.03	ADCP_MOS1	ADCP_COC	na	NA
60	ASV_23	Bacteria	Bacteroidota	Bacteroidia	Bacteroidales	Bacteroidaceae	Bacteroides	dorei	Phocaeicola	Phocaeicola dorei	Phocaeicola dorei-0023	US	Presence	0.0117	0.03	ADCP_MOS1	ADCP_MOS1	1	NA
61	ASV_24	Bacteria	Bacteroidota	Bacteroidia	Bacteroidales	Bacteroidaceae	Bacteroides	NA	Bacteroides	Bacteroides stercoris	Bacteroides stercoris-0024	RW	Presence	8.99e-05	0.00041	ADCP_MOS1	ADCP_CLA	na	NA
62	ASV_24	Bacteria	Bacteroidota	Bacteroidia	Bacteroidales	Bacteroidaceae	Bacteroides	NA	Bacteroides	Bacteroides stercoris	Bacteroides stercoris-0024	RW	Presence	8.99e-05	0.00041	ADCP_MOS1	ADCP_CLB	na	NA
63	ASV_24	Bacteria	Bacteroidota	Bacteroidia	Bacteroidales	Bacteroidaceae	Bacteroides	NA	Bacteroides	Bacteroides stercoris	Bacteroides stercoris-0024	RW	Presence	8.99e-05	0.00041	ADCP_MOS1	ADCP_CLC	na	NA
64	ASV_24	Bacteria	Bacteroidota	Bacteroidia	Bacteroidales	Bacteroidaceae	Bacteroides	NA	Bacteroides	Bacteroides stercoris	Bacteroides stercoris-0024	RW	Presence	8.99e-05	0.00041	ADCP_MOS1	ADCP_COC	na	NA
65	ASV_24	Bacteria	Bacteroidota	Bacteroidia	Bacteroidales	Bacteroidaceae	Bacteroides	NA	Bacteroides	Bacteroides stercoris	Bacteroides stercoris-0024	RW	Presence	8.99e-05	0.00041	ADCP_MOS1	ADCP_MOS1	na	NA
66	ASV_24	Bacteria	Bacteroidota	Bacteroidia	Bacteroidales	Bacteroidaceae	Bacteroides	NA	Bacteroides	Bacteroides stercoris	Bacteroides stercoris-0024	US	Presence	0.0198	0.0448	ADCP_MOS1	ADCP_CLA	na	NA
67	ASV_24	Bacteria	Bacteroidota	Bacteroidia	Bacteroidales	Bacteroidaceae	Bacteroides	NA	Bacteroides	Bacteroides stercoris	Bacteroides stercoris-0024	US	Presence	0.0198	0.0448	ADCP_MOS1	ADCP_CLB	na	NA
68	ASV_24	Bacteria	Bacteroidota	Bacteroidia	Bacteroidales	Bacteroidaceae	Bacteroides	NA	Bacteroides	Bacteroides stercoris	Bacteroides stercoris-0024	US	Presence	0.0198	0.0448	ADCP_MOS1	ADCP_CLC	na	NA
69	ASV_24	Bacteria	Bacteroidota	Bacteroidia	Bacteroidales	Bacteroidaceae	Bacteroides	NA	Bacteroides	Bacteroides stercoris	Bacteroides stercoris-0024	US	Presence	0.0198	0.0448	ADCP_MOS1	ADCP_COC	na	NA
70	ASV_24	Bacteria	Bacteroidota	Bacteroidia	Bacteroidales	Bacteroidaceae	Bacteroides	NA	Bacteroides	Bacteroides stercoris	Bacteroides stercoris-0024	US	Presence	0.0198	0.0448	ADCP_MOS1	ADCP_MOS1	1	NA
71	ASV_26	Bacteria	Bacillota	Clostridia	Clostridiales	Lachnospiraceae	Clostridium_XlVa	NA	Hungatella	Hungatella xylanolytica	Hungatella xylanolytica-0026	US	Presence	0.00155	0.00313	ADCP_MOS1	ADCP_CLA	na	NA
72	ASV_26	Bacteria	Bacillota	Clostridia	Clostridiales	Lachnospiraceae	Clostridium_XlVa	NA	Hungatella	Hungatella xylanolytica	Hungatella xylanolytica-0026	US	Presence	0.00155	0.00313	ADCP_MOS1	ADCP_CLB	na	NA
73	ASV_26	Bacteria	Bacillota	Clostridia	Clostridiales	Lachnospiraceae	Clostridium_XlVa	NA	Hungatella	Hungatella xylanolytica	Hungatella xylanolytica-0026	US	Presence	0.00155	0.00313	ADCP_MOS1	ADCP_CLC	na	NA
74	ASV_26	Bacteria	Bacillota	Clostridia	Clostridiales	Lachnospiraceae	Clostridium_XlVa	NA	Hungatella	Hungatella xylanolytica	Hungatella xylanolytica-0026	US	Presence	0.00155	0.00313	ADCP_MOS1	ADCP_COC	na	NA
75	ASV_26	Bacteria	Bacillota	Clostridia	Clostridiales	Lachnospiraceae	Clostridium_XlVa	NA	Hungatella	Hungatella xylanolytica	Hungatella xylanolytica-0026	US	Presence	0.00155	0.00313	ADCP_MOS1	ADCP_MOS1	1	NA
76	ASV_26	Bacteria	Bacillota	Clostridia	Clostridiales	Lachnospiraceae	Clostridium_XlVa	NA	Hungatella	Hungatella xylanolytica	Hungatella xylanolytica-0026	RW	Presence	0.00527	0.00724	ADCP_MOS1	ADCP_CLA	na	NA
77	ASV_26	Bacteria	Bacillota	Clostridia	Clostridiales	Lachnospiraceae	Clostridium_XlVa	NA	Hungatella	Hungatella xylanolytica	Hungatella xylanolytica-0026	RW	Presence	0.00527	0.00724	ADCP_MOS1	ADCP_CLB	na	NA
78	ASV_26	Bacteria	Bacillota	Clostridia	Clostridiales	Lachnospiraceae	Clostridium_XlVa	NA	Hungatella	Hungatella xylanolytica	Hungatella xylanolytica-0026	RW	Presence	0.00527	0.00724	ADCP_MOS1	ADCP_CLC	na	NA
79	ASV_26	Bacteria	Bacillota	Clostridia	Clostridiales	Lachnospiraceae	Clostridium_XlVa	NA	Hungatella	Hungatella xylanolytica	Hungatella xylanolytica-0026	RW	Presence	0.00527	0.00724	ADCP_MOS1	ADCP_COC	na	NA
80	ASV_26	Bacteria	Bacillota	Clostridia	Clostridiales	Lachnospiraceae	Clostridium_XlVa	NA	Hungatella	Hungatella xylanolytica	Hungatella xylanolytica-0026	RW	Presence	0.00527	0.00724	ADCP_MOS1	ADCP_MOS1	na	NA
81	ASV_31	Bacteria	Bacteroidota	Bacteroidia	Bacteroidales	Prevotellaceae	Prevotella	NA	Prevotella	Prevotella copri	Prevotella copri-0031	RW	Presence	0.00558	0.0123	ADCP_MOS1	ADCP_CLA	na	NA
82	ASV_31	Bacteria	Bacteroidota	Bacteroidia	Bacteroidales	Prevotellaceae	Prevotella	NA	Prevotella	Prevotella copri	Prevotella copri-0031	RW	Presence	0.00558	0.0123	ADCP_MOS1	ADCP_CLB	na	NA
83	ASV_31	Bacteria	Bacteroidota	Bacteroidia	Bacteroidales	Prevotellaceae	Prevotella	NA	Prevotella	Prevotella copri	Prevotella copri-0031	RW	Presence	0.00558	0.0123	ADCP_MOS1	ADCP_CLC	na	NA
84	ASV_31	Bacteria	Bacteroidota	Bacteroidia	Bacteroidales	Prevotellaceae	Prevotella	NA	Prevotella	Prevotella copri	Prevotella copri-0031	RW	Presence	0.00558	0.0123	ADCP_MOS1	ADCP_COC	na	NA
85	ASV_31	Bacteria	Bacteroidota	Bacteroidia	Bacteroidales	Prevotellaceae	Prevotella	NA	Prevotella	Prevotella copri	Prevotella copri-0031	RW	Presence	0.00558	0.0123	ADCP_MOS1	ADCP_MOS1	na	NA
86	ASV_31	Bacteria	Bacteroidota	Bacteroidia	Bacteroidales	Prevotellaceae	Prevotella	NA	Prevotella	Prevotella copri	Prevotella copri-0031	US	Presence	0.00556	0.0148	ADCP_MOS1	ADCP_CLA	0	NA
87	ASV_31	Bacteria	Bacteroidota	Bacteroidia	Bacteroidales	Prevotellaceae	Prevotella	NA	Prevotella	Prevotella copri	Prevotella copri-0031	US	Presence	0.00556	0.0148	ADCP_MOS1	ADCP_CLB	na	NA
88	ASV_31	Bacteria	Bacteroidota	Bacteroidia	Bacteroidales	Prevotellaceae	Prevotella	NA	Prevotella	Prevotella copri	Prevotella copri-0031	US	Presence	0.00556	0.0148	ADCP_MOS1	ADCP_CLC	0	NA
89	ASV_31	Bacteria	Bacteroidota	Bacteroidia	Bacteroidales	Prevotellaceae	Prevotella	NA	Prevotella	Prevotella copri	Prevotella copri-0031	US	Presence	0.00556	0.0148	ADCP_MOS1	ADCP_COC	1	NA
90	ASV_31	Bacteria	Bacteroidota	Bacteroidia	Bacteroidales	Prevotellaceae	Prevotella	NA	Prevotella	Prevotella copri	Prevotella copri-0031	US	Presence	0.00556	0.0148	ADCP_MOS1	ADCP_MOS1	na	NA
91	ASV_34	Bacteria	Verrucomicrobiota	Verrucomicrobiae	Verrucomicrobiales	Verrucomicrobiaceae	Akkermansia	muciniphila	Akkermansia	Akkermansia muciniphila	Akkermansia muciniphila-0034	US	Presence	0.0112	0.0277	ADCP_MOS1	ADCP_CLA	na	NA
92	ASV_34	Bacteria	Verrucomicrobiota	Verrucomicrobiae	Verrucomicrobiales	Verrucomicrobiaceae	Akkermansia	muciniphila	Akkermansia	Akkermansia muciniphila	Akkermansia muciniphila-0034	US	Presence	0.0112	0.0277	ADCP_MOS1	ADCP_CLB	na	NA
93	ASV_34	Bacteria	Verrucomicrobiota	Verrucomicrobiae	Verrucomicrobiales	Verrucomicrobiaceae	Akkermansia	muciniphila	Akkermansia	Akkermansia muciniphila	Akkermansia muciniphila-0034	US	Presence	0.0112	0.0277	ADCP_MOS1	ADCP_CLC	na	NA
94	ASV_34	Bacteria	Verrucomicrobiota	Verrucomicrobiae	Verrucomicrobiales	Verrucomicrobiaceae	Akkermansia	muciniphila	Akkermansia	Akkermansia muciniphila	Akkermansia muciniphila-0034	US	Presence	0.0112	0.0277	ADCP_MOS1	ADCP_COC	na	NA
95	ASV_34	Bacteria	Verrucomicrobiota	Verrucomicrobiae	Verrucomicrobiales	Verrucomicrobiaceae	Akkermansia	muciniphila	Akkermansia	Akkermansia muciniphila	Akkermansia muciniphila-0034	US	Presence	0.0112	0.0277	ADCP_MOS1	ADCP_MOS1	1	NA
96	ASV_34	Bacteria	Verrucomicrobiota	Verrucomicrobiae	Verrucomicrobiales	Verrucomicrobiaceae	Akkermansia	muciniphila	Akkermansia	Akkermansia muciniphila	Akkermansia muciniphila-0034	RW	Presence	0.000193	0.00101	ADCP_MOS1	ADCP_CLA	na	NA
97	ASV_34	Bacteria	Verrucomicrobiota	Verrucomicrobiae	Verrucomicrobiales	Verrucomicrobiaceae	Akkermansia	muciniphila	Akkermansia	Akkermansia muciniphila	Akkermansia muciniphila-0034	RW	Presence	0.000193	0.00101	ADCP_MOS1	ADCP_CLB	na	NA
98	ASV_34	Bacteria	Verrucomicrobiota	Verrucomicrobiae	Verrucomicrobiales	Verrucomicrobiaceae	Akkermansia	muciniphila	Akkermansia	Akkermansia muciniphila	Akkermansia muciniphila-0034	RW	Presence	0.000193	0.00101	ADCP_MOS1	ADCP_CLC	na	NA
99	ASV_34	Bacteria	Verrucomicrobiota	Verrucomicrobiae	Verrucomicrobiales	Verrucomicrobiaceae	Akkermansia	muciniphila	Akkermansia	Akkermansia muciniphila	Akkermansia muciniphila-0034	RW	Presence	0.000193	0.00101	ADCP_MOS1	ADCP_COC	na	NA
100	ASV_34	Bacteria	Verrucomicrobiota	Verrucomicrobiae	Verrucomicrobiales	Verrucomicrobiaceae	Akkermansia	muciniphila	Akkermansia	Akkermansia muciniphila	Akkermansia muciniphila-0034	RW	Presence	0.000193	0.00101	ADCP_MOS1	ADCP_MOS1	na	NA
101	ASV_38	Bacteria	Bacillota	Clostridia	Clostridiales	Ruminococcaceae	NA	NA	Flintibacter	Flintibacter butyricus	Flintibacter butyricus-0038	US	Presence	0.00206	0.00485	ADCP_MOS1	ADCP_CLA	na	NA
102	ASV_38	Bacteria	Bacillota	Clostridia	Clostridiales	Ruminococcaceae	NA	NA	Flintibacter	Flintibacter butyricus	Flintibacter butyricus-0038	US	Presence	0.00206	0.00485	ADCP_MOS1	ADCP_CLB	na	NA
103	ASV_38	Bacteria	Bacillota	Clostridia	Clostridiales	Ruminococcaceae	NA	NA	Flintibacter	Flintibacter butyricus	Flintibacter butyricus-0038	US	Presence	0.00206	0.00485	ADCP_MOS1	ADCP_CLC	na	NA
104	ASV_38	Bacteria	Bacillota	Clostridia	Clostridiales	Ruminococcaceae	NA	NA	Flintibacter	Flintibacter butyricus	Flintibacter butyricus-0038	US	Presence	0.00206	0.00485	ADCP_MOS1	ADCP_COC	1	NA
105	ASV_38	Bacteria	Bacillota	Clostridia	Clostridiales	Ruminococcaceae	NA	NA	Flintibacter	Flintibacter butyricus	Flintibacter butyricus-0038	US	Presence	0.00206	0.00485	ADCP_MOS1	ADCP_MOS1	1	NA
106	ASV_38	Bacteria	Bacillota	Clostridia	Clostridiales	Ruminococcaceae	NA	NA	Flintibacter	Flintibacter butyricus	Flintibacter butyricus-0038	RW	Presence	0.00499	0.006	ADCP_MOS1	ADCP_CLA	na	NA
107	ASV_38	Bacteria	Bacillota	Clostridia	Clostridiales	Ruminococcaceae	NA	NA	Flintibacter	Flintibacter butyricus	Flintibacter butyricus-0038	RW	Presence	0.00499	0.006	ADCP_MOS1	ADCP_CLB	na	NA
108	ASV_38	Bacteria	Bacillota	Clostridia	Clostridiales	Ruminococcaceae	NA	NA	Flintibacter	Flintibacter butyricus	Flintibacter butyricus-0038	RW	Presence	0.00499	0.006	ADCP_MOS1	ADCP_CLC	na	NA
109	ASV_38	Bacteria	Bacillota	Clostridia	Clostridiales	Ruminococcaceae	NA	NA	Flintibacter	Flintibacter butyricus	Flintibacter butyricus-0038	RW	Presence	0.00499	0.006	ADCP_MOS1	ADCP_COC	na	NA
110	ASV_38	Bacteria	Bacillota	Clostridia	Clostridiales	Ruminococcaceae	NA	NA	Flintibacter	Flintibacter butyricus	Flintibacter butyricus-0038	RW	Presence	0.00499	0.006	ADCP_MOS1	ADCP_MOS1	na	NA
111	ASV_40	Bacteria	Bacteroidota	Bacteroidia	Bacteroidales	Bacteroidaceae	Bacteroides	uniformis	Bacteroides	Bacteroides uniformis	Bacteroides uniformis-0040	RW	Presence	0.000364	0.00133	ADCP_MOS1	ADCP_CLA	na	NA
112	ASV_40	Bacteria	Bacteroidota	Bacteroidia	Bacteroidales	Bacteroidaceae	Bacteroides	uniformis	Bacteroides	Bacteroides uniformis	Bacteroides uniformis-0040	RW	Presence	0.000364	0.00133	ADCP_MOS1	ADCP_CLB	na	NA
113	ASV_40	Bacteria	Bacteroidota	Bacteroidia	Bacteroidales	Bacteroidaceae	Bacteroides	uniformis	Bacteroides	Bacteroides uniformis	Bacteroides uniformis-0040	RW	Presence	0.000364	0.00133	ADCP_MOS1	ADCP_CLC	na	NA
114	ASV_40	Bacteria	Bacteroidota	Bacteroidia	Bacteroidales	Bacteroidaceae	Bacteroides	uniformis	Bacteroides	Bacteroides uniformis	Bacteroides uniformis-0040	RW	Presence	0.000364	0.00133	ADCP_MOS1	ADCP_COC	na	NA
115	ASV_40	Bacteria	Bacteroidota	Bacteroidia	Bacteroidales	Bacteroidaceae	Bacteroides	uniformis	Bacteroides	Bacteroides uniformis	Bacteroides uniformis-0040	RW	Presence	0.000364	0.00133	ADCP_MOS1	ADCP_MOS1	na	NA
116	ASV_40	Bacteria	Bacteroidota	Bacteroidia	Bacteroidales	Bacteroidaceae	Bacteroides	uniformis	Bacteroides	Bacteroides uniformis	Bacteroides uniformis-0040	US	Presence	0.0106	0.0175	ADCP_MOS1	ADCP_CLA	na	NA
117	ASV_40	Bacteria	Bacteroidota	Bacteroidia	Bacteroidales	Bacteroidaceae	Bacteroides	uniformis	Bacteroides	Bacteroides uniformis	Bacteroides uniformis-0040	US	Presence	0.0106	0.0175	ADCP_MOS1	ADCP_CLB	na	NA
118	ASV_40	Bacteria	Bacteroidota	Bacteroidia	Bacteroidales	Bacteroidaceae	Bacteroides	uniformis	Bacteroides	Bacteroides uniformis	Bacteroides uniformis-0040	US	Presence	0.0106	0.0175	ADCP_MOS1	ADCP_CLC	na	NA
119	ASV_40	Bacteria	Bacteroidota	Bacteroidia	Bacteroidales	Bacteroidaceae	Bacteroides	uniformis	Bacteroides	Bacteroides uniformis	Bacteroides uniformis-0040	US	Presence	0.0106	0.0175	ADCP_MOS1	ADCP_COC	na	NA
120	ASV_40	Bacteria	Bacteroidota	Bacteroidia	Bacteroidales	Bacteroidaceae	Bacteroides	uniformis	Bacteroides	Bacteroides uniformis	Bacteroides uniformis-0040	US	Presence	0.0106	0.0175	ADCP_MOS1	ADCP_MOS1	1	NA
121	ASV_42	Bacteria	Bacillota	Clostridia	Clostridiales	Ruminococcaceae	Sporobacter	NA	Sporobacter	Sporobacter termitidis	Sporobacter termitidis-0042	RW	Presence	0.00263	0.00269	ADCP_MOS1	ADCP_CLA	na	NA
122	ASV_42	Bacteria	Bacillota	Clostridia	Clostridiales	Ruminococcaceae	Sporobacter	NA	Sporobacter	Sporobacter termitidis	Sporobacter termitidis-0042	RW	Presence	0.00263	0.00269	ADCP_MOS1	ADCP_CLB	na	NA
123	ASV_42	Bacteria	Bacillota	Clostridia	Clostridiales	Ruminococcaceae	Sporobacter	NA	Sporobacter	Sporobacter termitidis	Sporobacter termitidis-0042	RW	Presence	0.00263	0.00269	ADCP_MOS1	ADCP_CLC	na	NA
124	ASV_42	Bacteria	Bacillota	Clostridia	Clostridiales	Ruminococcaceae	Sporobacter	NA	Sporobacter	Sporobacter termitidis	Sporobacter termitidis-0042	RW	Presence	0.00263	0.00269	ADCP_MOS1	ADCP_COC	na	NA
125	ASV_42	Bacteria	Bacillota	Clostridia	Clostridiales	Ruminococcaceae	Sporobacter	NA	Sporobacter	Sporobacter termitidis	Sporobacter termitidis-0042	RW	Presence	0.00263	0.00269	ADCP_MOS1	ADCP_MOS1	na	NA
126	ASV_42	Bacteria	Bacillota	Clostridia	Clostridiales	Ruminococcaceae	Sporobacter	NA	Sporobacter	Sporobacter termitidis	Sporobacter termitidis-0042	US	Presence	0.00362	0.00795	ADCP_MOS1	ADCP_CLA	na	NA
127	ASV_42	Bacteria	Bacillota	Clostridia	Clostridiales	Ruminococcaceae	Sporobacter	NA	Sporobacter	Sporobacter termitidis	Sporobacter termitidis-0042	US	Presence	0.00362	0.00795	ADCP_MOS1	ADCP_CLB	na	NA
128	ASV_42	Bacteria	Bacillota	Clostridia	Clostridiales	Ruminococcaceae	Sporobacter	NA	Sporobacter	Sporobacter termitidis	Sporobacter termitidis-0042	US	Presence	0.00362	0.00795	ADCP_MOS1	ADCP_CLC	na	NA
129	ASV_42	Bacteria	Bacillota	Clostridia	Clostridiales	Ruminococcaceae	Sporobacter	NA	Sporobacter	Sporobacter termitidis	Sporobacter termitidis-0042	US	Presence	0.00362	0.00795	ADCP_MOS1	ADCP_COC	na	NA
130	ASV_42	Bacteria	Bacillota	Clostridia	Clostridiales	Ruminococcaceae	Sporobacter	NA	Sporobacter	Sporobacter termitidis	Sporobacter termitidis-0042	US	Presence	0.00362	0.00795	ADCP_MOS1	ADCP_MOS1	1	NA
131	ASV_43	Bacteria	Bacteroidota	Bacteroidia	Bacteroidales	Porphyromonadaceae	Parabacteroides	merdae	Parabacteroides	Parabacteroides merdae	Parabacteroides merdae-0043	RW	Presence	0.000275	0.00135	ADCP_MOS1	ADCP_CLA	na	NA
132	ASV_43	Bacteria	Bacteroidota	Bacteroidia	Bacteroidales	Porphyromonadaceae	Parabacteroides	merdae	Parabacteroides	Parabacteroides merdae	Parabacteroides merdae-0043	RW	Presence	0.000275	0.00135	ADCP_MOS1	ADCP_CLB	na	NA
133	ASV_43	Bacteria	Bacteroidota	Bacteroidia	Bacteroidales	Porphyromonadaceae	Parabacteroides	merdae	Parabacteroides	Parabacteroides merdae	Parabacteroides merdae-0043	RW	Presence	0.000275	0.00135	ADCP_MOS1	ADCP_CLC	na	NA
134	ASV_43	Bacteria	Bacteroidota	Bacteroidia	Bacteroidales	Porphyromonadaceae	Parabacteroides	merdae	Parabacteroides	Parabacteroides merdae	Parabacteroides merdae-0043	RW	Presence	0.000275	0.00135	ADCP_MOS1	ADCP_COC	na	NA
135	ASV_43	Bacteria	Bacteroidota	Bacteroidia	Bacteroidales	Porphyromonadaceae	Parabacteroides	merdae	Parabacteroides	Parabacteroides merdae	Parabacteroides merdae-0043	RW	Presence	0.000275	0.00135	ADCP_MOS1	ADCP_MOS1	na	NA
136	ASV_43	Bacteria	Bacteroidota	Bacteroidia	Bacteroidales	Porphyromonadaceae	Parabacteroides	merdae	Parabacteroides	Parabacteroides merdae	Parabacteroides merdae-0043	US	Presence	0.00973	0.0102	ADCP_MOS1	ADCP_CLA	na	NA
137	ASV_43	Bacteria	Bacteroidota	Bacteroidia	Bacteroidales	Porphyromonadaceae	Parabacteroides	merdae	Parabacteroides	Parabacteroides merdae	Parabacteroides merdae-0043	US	Presence	0.00973	0.0102	ADCP_MOS1	ADCP_CLB	na	NA
138	ASV_43	Bacteria	Bacteroidota	Bacteroidia	Bacteroidales	Porphyromonadaceae	Parabacteroides	merdae	Parabacteroides	Parabacteroides merdae	Parabacteroides merdae-0043	US	Presence	0.00973	0.0102	ADCP_MOS1	ADCP_CLC	na	NA
139	ASV_43	Bacteria	Bacteroidota	Bacteroidia	Bacteroidales	Porphyromonadaceae	Parabacteroides	merdae	Parabacteroides	Parabacteroides merdae	Parabacteroides merdae-0043	US	Presence	0.00973	0.0102	ADCP_MOS1	ADCP_COC	na	NA
140	ASV_43	Bacteria	Bacteroidota	Bacteroidia	Bacteroidales	Porphyromonadaceae	Parabacteroides	merdae	Parabacteroides	Parabacteroides merdae	Parabacteroides merdae-0043	US	Presence	0.00973	0.0102	ADCP_MOS1	ADCP_MOS1	1	NA
141	ASV_45	Bacteria	Bacillota	Negativicutes	Selenomonadales	Veillonellaceae	Dialister	invisus	Dialister	Dialister invisus	Dialister invisus-0045	US	Presence	0.00871	0.0124	ADCP_MOS1	ADCP_CLA	na	NA
142	ASV_45	Bacteria	Bacillota	Negativicutes	Selenomonadales	Veillonellaceae	Dialister	invisus	Dialister	Dialister invisus	Dialister invisus-0045	US	Presence	0.00871	0.0124	ADCP_MOS1	ADCP_CLB	na	NA
143	ASV_45	Bacteria	Bacillota	Negativicutes	Selenomonadales	Veillonellaceae	Dialister	invisus	Dialister	Dialister invisus	Dialister invisus-0045	US	Presence	0.00871	0.0124	ADCP_MOS1	ADCP_CLC	na	NA
144	ASV_45	Bacteria	Bacillota	Negativicutes	Selenomonadales	Veillonellaceae	Dialister	invisus	Dialister	Dialister invisus	Dialister invisus-0045	US	Presence	0.00871	0.0124	ADCP_MOS1	ADCP_COC	na	NA
145	ASV_45	Bacteria	Bacillota	Negativicutes	Selenomonadales	Veillonellaceae	Dialister	invisus	Dialister	Dialister invisus	Dialister invisus-0045	US	Presence	0.00871	0.0124	ADCP_MOS1	ADCP_MOS1	1	NA
146	ASV_45	Bacteria	Bacillota	Negativicutes	Selenomonadales	Veillonellaceae	Dialister	invisus	Dialister	Dialister invisus	Dialister invisus-0045	RW	Presence	0.000137	0.000921	ADCP_MOS1	ADCP_CLA	na	NA
147	ASV_45	Bacteria	Bacillota	Negativicutes	Selenomonadales	Veillonellaceae	Dialister	invisus	Dialister	Dialister invisus	Dialister invisus-0045	RW	Presence	0.000137	0.000921	ADCP_MOS1	ADCP_CLB	na	NA
148	ASV_45	Bacteria	Bacillota	Negativicutes	Selenomonadales	Veillonellaceae	Dialister	invisus	Dialister	Dialister invisus	Dialister invisus-0045	RW	Presence	0.000137	0.000921	ADCP_MOS1	ADCP_CLC	na	NA
149	ASV_45	Bacteria	Bacillota	Negativicutes	Selenomonadales	Veillonellaceae	Dialister	invisus	Dialister	Dialister invisus	Dialister invisus-0045	RW	Presence	0.000137	0.000921	ADCP_MOS1	ADCP_COC	na	NA
150	ASV_45	Bacteria	Bacillota	Negativicutes	Selenomonadales	Veillonellaceae	Dialister	invisus	Dialister	Dialister invisus	Dialister invisus-0045	RW	Presence	0.000137	0.000921	ADCP_MOS1	ADCP_MOS1	na	NA
151	ASV_47	Bacteria	Bacillota	Clostridia	Clostridiales	Ruminococcaceae	NA	NA	Eubacterium	Eubacterium coprostanoligenes	Eubacterium coprostanoligenes-0047	US	Presence	0.00418	0.00989	ADCP_MOS1	ADCP_CLA	na	NA
152	ASV_47	Bacteria	Bacillota	Clostridia	Clostridiales	Ruminococcaceae	NA	NA	Eubacterium	Eubacterium coprostanoligenes	Eubacterium coprostanoligenes-0047	US	Presence	0.00418	0.00989	ADCP_MOS1	ADCP_CLB	na	NA
153	ASV_47	Bacteria	Bacillota	Clostridia	Clostridiales	Ruminococcaceae	NA	NA	Eubacterium	Eubacterium coprostanoligenes	Eubacterium coprostanoligenes-0047	US	Presence	0.00418	0.00989	ADCP_MOS1	ADCP_CLC	na	NA
154	ASV_47	Bacteria	Bacillota	Clostridia	Clostridiales	Ruminococcaceae	NA	NA	Eubacterium	Eubacterium coprostanoligenes	Eubacterium coprostanoligenes-0047	US	Presence	0.00418	0.00989	ADCP_MOS1	ADCP_COC	na	NA
155	ASV_47	Bacteria	Bacillota	Clostridia	Clostridiales	Ruminococcaceae	NA	NA	Eubacterium	Eubacterium coprostanoligenes	Eubacterium coprostanoligenes-0047	US	Presence	0.00418	0.00989	ADCP_MOS1	ADCP_MOS1	1	NA
156	ASV_47	Bacteria	Bacillota	Clostridia	Clostridiales	Ruminococcaceae	NA	NA	Eubacterium	Eubacterium coprostanoligenes	Eubacterium coprostanoligenes-0047	RW	Presence	0.00269	0.00554	ADCP_MOS1	ADCP_CLA	na	NA
157	ASV_47	Bacteria	Bacillota	Clostridia	Clostridiales	Ruminococcaceae	NA	NA	Eubacterium	Eubacterium coprostanoligenes	Eubacterium coprostanoligenes-0047	RW	Presence	0.00269	0.00554	ADCP_MOS1	ADCP_CLB	na	NA
158	ASV_47	Bacteria	Bacillota	Clostridia	Clostridiales	Ruminococcaceae	NA	NA	Eubacterium	Eubacterium coprostanoligenes	Eubacterium coprostanoligenes-0047	RW	Presence	0.00269	0.00554	ADCP_MOS1	ADCP_CLC	na	NA
159	ASV_47	Bacteria	Bacillota	Clostridia	Clostridiales	Ruminococcaceae	NA	NA	Eubacterium	Eubacterium coprostanoligenes	Eubacterium coprostanoligenes-0047	RW	Presence	0.00269	0.00554	ADCP_MOS1	ADCP_COC	na	NA
160	ASV_47	Bacteria	Bacillota	Clostridia	Clostridiales	Ruminococcaceae	NA	NA	Eubacterium	Eubacterium coprostanoligenes	Eubacterium coprostanoligenes-0047	RW	Presence	0.00269	0.00554	ADCP_MOS1	ADCP_MOS1	na	NA
161	ASV_51	Bacteria	Bacillota	Clostridia	Clostridiales	Lachnospiraceae	Coprococcus	eutactus	Coprococcus	Coprococcus eutactus	Coprococcus eutactus-0051	US	Presence	0.00328	0.012	ADCP_MOS1	ADCP_CLA	0	NA
162	ASV_51	Bacteria	Bacillota	Clostridia	Clostridiales	Lachnospiraceae	Coprococcus	eutactus	Coprococcus	Coprococcus eutactus	Coprococcus eutactus-0051	US	Presence	0.00328	0.012	ADCP_MOS1	ADCP_CLB	1	NA
163	ASV_51	Bacteria	Bacillota	Clostridia	Clostridiales	Lachnospiraceae	Coprococcus	eutactus	Coprococcus	Coprococcus eutactus	Coprococcus eutactus-0051	US	Presence	0.00328	0.012	ADCP_MOS1	ADCP_CLC	1	NA
164	ASV_51	Bacteria	Bacillota	Clostridia	Clostridiales	Lachnospiraceae	Coprococcus	eutactus	Coprococcus	Coprococcus eutactus	Coprococcus eutactus-0051	US	Presence	0.00328	0.012	ADCP_MOS1	ADCP_COC	1	NA
165	ASV_51	Bacteria	Bacillota	Clostridia	Clostridiales	Lachnospiraceae	Coprococcus	eutactus	Coprococcus	Coprococcus eutactus	Coprococcus eutactus-0051	US	Presence	0.00328	0.012	ADCP_MOS1	ADCP_MOS1	na	NA
166	ASV_51	Bacteria	Bacillota	Clostridia	Clostridiales	Lachnospiraceae	Coprococcus	eutactus	Coprococcus	Coprococcus eutactus	Coprococcus eutactus-0051	RW	Presence	0.00243	0.00283	ADCP_MOS1	ADCP_CLA	na	NA
167	ASV_51	Bacteria	Bacillota	Clostridia	Clostridiales	Lachnospiraceae	Coprococcus	eutactus	Coprococcus	Coprococcus eutactus	Coprococcus eutactus-0051	RW	Presence	0.00243	0.00283	ADCP_MOS1	ADCP_CLB	na	NA
168	ASV_51	Bacteria	Bacillota	Clostridia	Clostridiales	Lachnospiraceae	Coprococcus	eutactus	Coprococcus	Coprococcus eutactus	Coprococcus eutactus-0051	RW	Presence	0.00243	0.00283	ADCP_MOS1	ADCP_CLC	na	NA
169	ASV_51	Bacteria	Bacillota	Clostridia	Clostridiales	Lachnospiraceae	Coprococcus	eutactus	Coprococcus	Coprococcus eutactus	Coprococcus eutactus-0051	RW	Presence	0.00243	0.00283	ADCP_MOS1	ADCP_COC	na	NA
170	ASV_51	Bacteria	Bacillota	Clostridia	Clostridiales	Lachnospiraceae	Coprococcus	eutactus	Coprococcus	Coprococcus eutactus	Coprococcus eutactus-0051	RW	Presence	0.00243	0.00283	ADCP_MOS1	ADCP_MOS1	na	NA
171	ASV_52	Bacteria	Bacteroidota	Bacteroidia	Bacteroidales	Bacteroidaceae	Bacteroides	caccae	Bacteroides	Bacteroides caccae	Bacteroides caccae-0052	US	Presence	0.00473	0.00564	ADCP_MOS1	ADCP_CLA	na	NA
172	ASV_52	Bacteria	Bacteroidota	Bacteroidia	Bacteroidales	Bacteroidaceae	Bacteroides	caccae	Bacteroides	Bacteroides caccae	Bacteroides caccae-0052	US	Presence	0.00473	0.00564	ADCP_MOS1	ADCP_CLB	na	NA
173	ASV_52	Bacteria	Bacteroidota	Bacteroidia	Bacteroidales	Bacteroidaceae	Bacteroides	caccae	Bacteroides	Bacteroides caccae	Bacteroides caccae-0052	US	Presence	0.00473	0.00564	ADCP_MOS1	ADCP_CLC	na	NA
174	ASV_52	Bacteria	Bacteroidota	Bacteroidia	Bacteroidales	Bacteroidaceae	Bacteroides	caccae	Bacteroides	Bacteroides caccae	Bacteroides caccae-0052	US	Presence	0.00473	0.00564	ADCP_MOS1	ADCP_COC	na	NA
175	ASV_52	Bacteria	Bacteroidota	Bacteroidia	Bacteroidales	Bacteroidaceae	Bacteroides	caccae	Bacteroides	Bacteroides caccae	Bacteroides caccae-0052	US	Presence	0.00473	0.00564	ADCP_MOS1	ADCP_MOS1	na	NA
176	ASV_52	Bacteria	Bacteroidota	Bacteroidia	Bacteroidales	Bacteroidaceae	Bacteroides	caccae	Bacteroides	Bacteroides caccae	Bacteroides caccae-0052	RW	Presence	0.000394	0.00102	ADCP_MOS1	ADCP_CLA	0	NA
177	ASV_52	Bacteria	Bacteroidota	Bacteroidia	Bacteroidales	Bacteroidaceae	Bacteroides	caccae	Bacteroides	Bacteroides caccae	Bacteroides caccae-0052	RW	Presence	0.000394	0.00102	ADCP_MOS1	ADCP_CLB	na	NA
178	ASV_52	Bacteria	Bacteroidota	Bacteroidia	Bacteroidales	Bacteroidaceae	Bacteroides	caccae	Bacteroides	Bacteroides caccae	Bacteroides caccae-0052	RW	Presence	0.000394	0.00102	ADCP_MOS1	ADCP_CLC	na	NA
179	ASV_52	Bacteria	Bacteroidota	Bacteroidia	Bacteroidales	Bacteroidaceae	Bacteroides	caccae	Bacteroides	Bacteroides caccae	Bacteroides caccae-0052	RW	Presence	0.000394	0.00102	ADCP_MOS1	ADCP_COC	na	NA
180	ASV_52	Bacteria	Bacteroidota	Bacteroidia	Bacteroidales	Bacteroidaceae	Bacteroides	caccae	Bacteroides	Bacteroides caccae	Bacteroides caccae-0052	RW	Presence	0.000394	0.00102	ADCP_MOS1	ADCP_MOS1	na	NA
181	ASV_56	Bacteria	Bacillota	Clostridia	Clostridiales	Lachnospiraceae	Coprococcus	NA	Coprococcus	Coprococcus eutactus	Coprococcus eutactus-0056	US	Presence	0.0101	0.0237	ADCP_MOS1	ADCP_CLA	na	NA
182	ASV_56	Bacteria	Bacillota	Clostridia	Clostridiales	Lachnospiraceae	Coprococcus	NA	Coprococcus	Coprococcus eutactus	Coprococcus eutactus-0056	US	Presence	0.0101	0.0237	ADCP_MOS1	ADCP_CLB	na	NA
183	ASV_56	Bacteria	Bacillota	Clostridia	Clostridiales	Lachnospiraceae	Coprococcus	NA	Coprococcus	Coprococcus eutactus	Coprococcus eutactus-0056	US	Presence	0.0101	0.0237	ADCP_MOS1	ADCP_CLC	na	NA
184	ASV_56	Bacteria	Bacillota	Clostridia	Clostridiales	Lachnospiraceae	Coprococcus	NA	Coprococcus	Coprococcus eutactus	Coprococcus eutactus-0056	US	Presence	0.0101	0.0237	ADCP_MOS1	ADCP_COC	na	NA
185	ASV_56	Bacteria	Bacillota	Clostridia	Clostridiales	Lachnospiraceae	Coprococcus	NA	Coprococcus	Coprococcus eutactus	Coprococcus eutactus-0056	US	Presence	0.0101	0.0237	ADCP_MOS1	ADCP_MOS1	1	NA
186	ASV_56	Bacteria	Bacillota	Clostridia	Clostridiales	Lachnospiraceae	Coprococcus	NA	Coprococcus	Coprococcus eutactus	Coprococcus eutactus-0056	RW	Presence	0.00145	0.00262	ADCP_MOS1	ADCP_CLA	na	NA
187	ASV_56	Bacteria	Bacillota	Clostridia	Clostridiales	Lachnospiraceae	Coprococcus	NA	Coprococcus	Coprococcus eutactus	Coprococcus eutactus-0056	RW	Presence	0.00145	0.00262	ADCP_MOS1	ADCP_CLB	na	NA
188	ASV_56	Bacteria	Bacillota	Clostridia	Clostridiales	Lachnospiraceae	Coprococcus	NA	Coprococcus	Coprococcus eutactus	Coprococcus eutactus-0056	RW	Presence	0.00145	0.00262	ADCP_MOS1	ADCP_CLC	na	NA
189	ASV_56	Bacteria	Bacillota	Clostridia	Clostridiales	Lachnospiraceae	Coprococcus	NA	Coprococcus	Coprococcus eutactus	Coprococcus eutactus-0056	RW	Presence	0.00145	0.00262	ADCP_MOS1	ADCP_COC	na	NA
190	ASV_56	Bacteria	Bacillota	Clostridia	Clostridiales	Lachnospiraceae	Coprococcus	NA	Coprococcus	Coprococcus eutactus	Coprococcus eutactus-0056	RW	Presence	0.00145	0.00262	ADCP_MOS1	ADCP_MOS1	na	NA
191	ASV_60	Bacteria	Bacillota	Clostridia	Clostridiales	Ruminococcaceae	Faecalibacterium	prausnitzii	Faecalibacterium	Faecalibacterium prausnitzii	Faecalibacterium prausnitzii-0060	US	Presence	0.00305	0.00557	ADCP_MOS1	ADCP_CLA	na	NA
192	ASV_60	Bacteria	Bacillota	Clostridia	Clostridiales	Ruminococcaceae	Faecalibacterium	prausnitzii	Faecalibacterium	Faecalibacterium prausnitzii	Faecalibacterium prausnitzii-0060	US	Presence	0.00305	0.00557	ADCP_MOS1	ADCP_CLB	na	NA
193	ASV_60	Bacteria	Bacillota	Clostridia	Clostridiales	Ruminococcaceae	Faecalibacterium	prausnitzii	Faecalibacterium	Faecalibacterium prausnitzii	Faecalibacterium prausnitzii-0060	US	Presence	0.00305	0.00557	ADCP_MOS1	ADCP_CLC	na	NA
194	ASV_60	Bacteria	Bacillota	Clostridia	Clostridiales	Ruminococcaceae	Faecalibacterium	prausnitzii	Faecalibacterium	Faecalibacterium prausnitzii	Faecalibacterium prausnitzii-0060	US	Presence	0.00305	0.00557	ADCP_MOS1	ADCP_COC	na	NA
195	ASV_60	Bacteria	Bacillota	Clostridia	Clostridiales	Ruminococcaceae	Faecalibacterium	prausnitzii	Faecalibacterium	Faecalibacterium prausnitzii	Faecalibacterium prausnitzii-0060	US	Presence	0.00305	0.00557	ADCP_MOS1	ADCP_MOS1	1	NA
196	ASV_60	Bacteria	Bacillota	Clostridia	Clostridiales	Ruminococcaceae	Faecalibacterium	prausnitzii	Faecalibacterium	Faecalibacterium prausnitzii	Faecalibacterium prausnitzii-0060	RW	Presence	0.00336	0.00427	ADCP_MOS1	ADCP_CLA	na	NA
197	ASV_60	Bacteria	Bacillota	Clostridia	Clostridiales	Ruminococcaceae	Faecalibacterium	prausnitzii	Faecalibacterium	Faecalibacterium prausnitzii	Faecalibacterium prausnitzii-0060	RW	Presence	0.00336	0.00427	ADCP_MOS1	ADCP_CLB	na	NA
198	ASV_60	Bacteria	Bacillota	Clostridia	Clostridiales	Ruminococcaceae	Faecalibacterium	prausnitzii	Faecalibacterium	Faecalibacterium prausnitzii	Faecalibacterium prausnitzii-0060	RW	Presence	0.00336	0.00427	ADCP_MOS1	ADCP_CLC	na	NA
199	ASV_60	Bacteria	Bacillota	Clostridia	Clostridiales	Ruminococcaceae	Faecalibacterium	prausnitzii	Faecalibacterium	Faecalibacterium prausnitzii	Faecalibacterium prausnitzii-0060	RW	Presence	0.00336	0.00427	ADCP_MOS1	ADCP_COC	na	NA
200	ASV_60	Bacteria	Bacillota	Clostridia	Clostridiales	Ruminococcaceae	Faecalibacterium	prausnitzii	Faecalibacterium	Faecalibacterium prausnitzii	Faecalibacterium prausnitzii-0060	RW	Presence	0.00336	0.00427	ADCP_MOS1	ADCP_MOS1	na	NA
201	ASV_65	Bacteria	Bacillota	Clostridia	Clostridiales	Lachnospiraceae	Dorea	longicatena	Dorea	Dorea longicatena	Dorea longicatena-0065	US	Presence	0.00342	0.00339	ADCP_MOS1	ADCP_CLA	na	NA
202	ASV_65	Bacteria	Bacillota	Clostridia	Clostridiales	Lachnospiraceae	Dorea	longicatena	Dorea	Dorea longicatena	Dorea longicatena-0065	US	Presence	0.00342	0.00339	ADCP_MOS1	ADCP_CLB	na	NA
203	ASV_65	Bacteria	Bacillota	Clostridia	Clostridiales	Lachnospiraceae	Dorea	longicatena	Dorea	Dorea longicatena	Dorea longicatena-0065	US	Presence	0.00342	0.00339	ADCP_MOS1	ADCP_CLC	na	NA
204	ASV_65	Bacteria	Bacillota	Clostridia	Clostridiales	Lachnospiraceae	Dorea	longicatena	Dorea	Dorea longicatena	Dorea longicatena-0065	US	Presence	0.00342	0.00339	ADCP_MOS1	ADCP_COC	na	NA
205	ASV_65	Bacteria	Bacillota	Clostridia	Clostridiales	Lachnospiraceae	Dorea	longicatena	Dorea	Dorea longicatena	Dorea longicatena-0065	US	Presence	0.00342	0.00339	ADCP_MOS1	ADCP_MOS1	1	NA
206	ASV_65	Bacteria	Bacillota	Clostridia	Clostridiales	Lachnospiraceae	Dorea	longicatena	Dorea	Dorea longicatena	Dorea longicatena-0065	RW	Presence	0.00197	0.00141	ADCP_MOS1	ADCP_CLA	na	NA
207	ASV_65	Bacteria	Bacillota	Clostridia	Clostridiales	Lachnospiraceae	Dorea	longicatena	Dorea	Dorea longicatena	Dorea longicatena-0065	RW	Presence	0.00197	0.00141	ADCP_MOS1	ADCP_CLB	na	NA
208	ASV_65	Bacteria	Bacillota	Clostridia	Clostridiales	Lachnospiraceae	Dorea	longicatena	Dorea	Dorea longicatena	Dorea longicatena-0065	RW	Presence	0.00197	0.00141	ADCP_MOS1	ADCP_CLC	na	NA
209	ASV_65	Bacteria	Bacillota	Clostridia	Clostridiales	Lachnospiraceae	Dorea	longicatena	Dorea	Dorea longicatena	Dorea longicatena-0065	RW	Presence	0.00197	0.00141	ADCP_MOS1	ADCP_COC	na	NA
210	ASV_65	Bacteria	Bacillota	Clostridia	Clostridiales	Lachnospiraceae	Dorea	longicatena	Dorea	Dorea longicatena	Dorea longicatena-0065	RW	Presence	0.00197	0.00141	ADCP_MOS1	ADCP_MOS1	na	NA
211	ASV_66	Bacteria	Bacteroidota	Bacteroidia	Bacteroidales	Bacteroidaceae	Bacteroides	NA	Bacteroides	Bacteroides fragilis	Bacteroides fragilis-0066	US	Presence	0.00339	0.00893	ADCP_MOS1	ADCP_CLA	na	NA
212	ASV_66	Bacteria	Bacteroidota	Bacteroidia	Bacteroidales	Bacteroidaceae	Bacteroides	NA	Bacteroides	Bacteroides fragilis	Bacteroides fragilis-0066	US	Presence	0.00339	0.00893	ADCP_MOS1	ADCP_CLB	na	NA
213	ASV_66	Bacteria	Bacteroidota	Bacteroidia	Bacteroidales	Bacteroidaceae	Bacteroides	NA	Bacteroides	Bacteroides fragilis	Bacteroides fragilis-0066	US	Presence	0.00339	0.00893	ADCP_MOS1	ADCP_CLC	na	NA
214	ASV_66	Bacteria	Bacteroidota	Bacteroidia	Bacteroidales	Bacteroidaceae	Bacteroides	NA	Bacteroides	Bacteroides fragilis	Bacteroides fragilis-0066	US	Presence	0.00339	0.00893	ADCP_MOS1	ADCP_COC	na	NA
215	ASV_66	Bacteria	Bacteroidota	Bacteroidia	Bacteroidales	Bacteroidaceae	Bacteroides	NA	Bacteroides	Bacteroides fragilis	Bacteroides fragilis-0066	US	Presence	0.00339	0.00893	ADCP_MOS1	ADCP_MOS1	na	NA
216	ASV_66	Bacteria	Bacteroidota	Bacteroidia	Bacteroidales	Bacteroidaceae	Bacteroides	NA	Bacteroides	Bacteroides fragilis	Bacteroides fragilis-0066	RW	Presence	0.00118	0.00315	ADCP_MOS1	ADCP_CLA	0	NA
217	ASV_66	Bacteria	Bacteroidota	Bacteroidia	Bacteroidales	Bacteroidaceae	Bacteroides	NA	Bacteroides	Bacteroides fragilis	Bacteroides fragilis-0066	RW	Presence	0.00118	0.00315	ADCP_MOS1	ADCP_CLB	na	NA
218	ASV_66	Bacteria	Bacteroidota	Bacteroidia	Bacteroidales	Bacteroidaceae	Bacteroides	NA	Bacteroides	Bacteroides fragilis	Bacteroides fragilis-0066	RW	Presence	0.00118	0.00315	ADCP_MOS1	ADCP_CLC	na	NA
219	ASV_66	Bacteria	Bacteroidota	Bacteroidia	Bacteroidales	Bacteroidaceae	Bacteroides	NA	Bacteroides	Bacteroides fragilis	Bacteroides fragilis-0066	RW	Presence	0.00118	0.00315	ADCP_MOS1	ADCP_COC	na	NA
220	ASV_66	Bacteria	Bacteroidota	Bacteroidia	Bacteroidales	Bacteroidaceae	Bacteroides	NA	Bacteroides	Bacteroides fragilis	Bacteroides fragilis-0066	RW	Presence	0.00118	0.00315	ADCP_MOS1	ADCP_MOS1	na	NA
221	ASV_68	Bacteria	Bacteroidota	Bacteroidia	Bacteroidales	Porphyromonadaceae	NA	NA	Barnesiella	Barnesiella intestinihominis	Barnesiella intestinihominis-0068	RW	Presence	0.00369	0.00738	ADCP_MOS1	ADCP_CLA	0	NA
222	ASV_68	Bacteria	Bacteroidota	Bacteroidia	Bacteroidales	Porphyromonadaceae	NA	NA	Barnesiella	Barnesiella intestinihominis	Barnesiella intestinihominis-0068	RW	Presence	0.00369	0.00738	ADCP_MOS1	ADCP_CLB	na	NA
223	ASV_68	Bacteria	Bacteroidota	Bacteroidia	Bacteroidales	Porphyromonadaceae	NA	NA	Barnesiella	Barnesiella intestinihominis	Barnesiella intestinihominis-0068	RW	Presence	0.00369	0.00738	ADCP_MOS1	ADCP_CLC	na	NA
224	ASV_68	Bacteria	Bacteroidota	Bacteroidia	Bacteroidales	Porphyromonadaceae	NA	NA	Barnesiella	Barnesiella intestinihominis	Barnesiella intestinihominis-0068	RW	Presence	0.00369	0.00738	ADCP_MOS1	ADCP_COC	na	NA
225	ASV_68	Bacteria	Bacteroidota	Bacteroidia	Bacteroidales	Porphyromonadaceae	NA	NA	Barnesiella	Barnesiella intestinihominis	Barnesiella intestinihominis-0068	RW	Presence	0.00369	0.00738	ADCP_MOS1	ADCP_MOS1	na	NA
226	ASV_68	Bacteria	Bacteroidota	Bacteroidia	Bacteroidales	Porphyromonadaceae	NA	NA	Barnesiella	Barnesiella intestinihominis	Barnesiella intestinihominis-0068	US	Presence	1.84e-06	1.04e-05	ADCP_MOS1	ADCP_CLA	na	NA
227	ASV_68	Bacteria	Bacteroidota	Bacteroidia	Bacteroidales	Porphyromonadaceae	NA	NA	Barnesiella	Barnesiella intestinihominis	Barnesiella intestinihominis-0068	US	Presence	1.84e-06	1.04e-05	ADCP_MOS1	ADCP_CLB	na	NA
228	ASV_68	Bacteria	Bacteroidota	Bacteroidia	Bacteroidales	Porphyromonadaceae	NA	NA	Barnesiella	Barnesiella intestinihominis	Barnesiella intestinihominis-0068	US	Presence	1.84e-06	1.04e-05	ADCP_MOS1	ADCP_CLC	na	NA
229	ASV_68	Bacteria	Bacteroidota	Bacteroidia	Bacteroidales	Porphyromonadaceae	NA	NA	Barnesiella	Barnesiella intestinihominis	Barnesiella intestinihominis-0068	US	Presence	1.84e-06	1.04e-05	ADCP_MOS1	ADCP_COC	na	NA
230	ASV_68	Bacteria	Bacteroidota	Bacteroidia	Bacteroidales	Porphyromonadaceae	NA	NA	Barnesiella	Barnesiella intestinihominis	Barnesiella intestinihominis-0068	US	Presence	1.84e-06	1.04e-05	ADCP_MOS1	ADCP_MOS1	na	NA
231	ASV_71	Bacteria	Bacteroidota	Bacteroidia	Bacteroidales	Prevotellaceae	Prevotella	NA	Prevotella	Prevotella copri	Prevotella copri-0071	RW	Presence	0.00193	0.00435	ADCP_MOS1	ADCP_CLA	0	NA
232	ASV_71	Bacteria	Bacteroidota	Bacteroidia	Bacteroidales	Prevotellaceae	Prevotella	NA	Prevotella	Prevotella copri	Prevotella copri-0071	RW	Presence	0.00193	0.00435	ADCP_MOS1	ADCP_CLB	na	NA
233	ASV_71	Bacteria	Bacteroidota	Bacteroidia	Bacteroidales	Prevotellaceae	Prevotella	NA	Prevotella	Prevotella copri	Prevotella copri-0071	RW	Presence	0.00193	0.00435	ADCP_MOS1	ADCP_CLC	na	NA
234	ASV_71	Bacteria	Bacteroidota	Bacteroidia	Bacteroidales	Prevotellaceae	Prevotella	NA	Prevotella	Prevotella copri	Prevotella copri-0071	RW	Presence	0.00193	0.00435	ADCP_MOS1	ADCP_COC	na	NA
235	ASV_71	Bacteria	Bacteroidota	Bacteroidia	Bacteroidales	Prevotellaceae	Prevotella	NA	Prevotella	Prevotella copri	Prevotella copri-0071	RW	Presence	0.00193	0.00435	ADCP_MOS1	ADCP_MOS1	na	NA
236	ASV_71	Bacteria	Bacteroidota	Bacteroidia	Bacteroidales	Prevotellaceae	Prevotella	NA	Prevotella	Prevotella copri	Prevotella copri-0071	US	Presence	0.000121	0.000684	ADCP_MOS1	ADCP_CLA	na	NA
237	ASV_71	Bacteria	Bacteroidota	Bacteroidia	Bacteroidales	Prevotellaceae	Prevotella	NA	Prevotella	Prevotella copri	Prevotella copri-0071	US	Presence	0.000121	0.000684	ADCP_MOS1	ADCP_CLB	na	NA
238	ASV_71	Bacteria	Bacteroidota	Bacteroidia	Bacteroidales	Prevotellaceae	Prevotella	NA	Prevotella	Prevotella copri	Prevotella copri-0071	US	Presence	0.000121	0.000684	ADCP_MOS1	ADCP_CLC	na	NA
239	ASV_71	Bacteria	Bacteroidota	Bacteroidia	Bacteroidales	Prevotellaceae	Prevotella	NA	Prevotella	Prevotella copri	Prevotella copri-0071	US	Presence	0.000121	0.000684	ADCP_MOS1	ADCP_COC	na	NA
240	ASV_71	Bacteria	Bacteroidota	Bacteroidia	Bacteroidales	Prevotellaceae	Prevotella	NA	Prevotella	Prevotella copri	Prevotella copri-0071	US	Presence	0.000121	0.000684	ADCP_MOS1	ADCP_MOS1	na	NA
241	ASV_74	Bacteria	Bacteroidota	Bacteroidia	Bacteroidales	Bacteroidaceae	Bacteroides	plebeius	Phocaeicola	Phocaeicola plebeius	Phocaeicola plebeius-0074	RW	Presence	0.000105	0.000638	ADCP_MOS1	ADCP_CLA	na	NA
242	ASV_74	Bacteria	Bacteroidota	Bacteroidia	Bacteroidales	Bacteroidaceae	Bacteroides	plebeius	Phocaeicola	Phocaeicola plebeius	Phocaeicola plebeius-0074	RW	Presence	0.000105	0.000638	ADCP_MOS1	ADCP_CLB	na	NA
243	ASV_74	Bacteria	Bacteroidota	Bacteroidia	Bacteroidales	Bacteroidaceae	Bacteroides	plebeius	Phocaeicola	Phocaeicola plebeius	Phocaeicola plebeius-0074	RW	Presence	0.000105	0.000638	ADCP_MOS1	ADCP_CLC	na	NA
244	ASV_74	Bacteria	Bacteroidota	Bacteroidia	Bacteroidales	Bacteroidaceae	Bacteroides	plebeius	Phocaeicola	Phocaeicola plebeius	Phocaeicola plebeius-0074	RW	Presence	0.000105	0.000638	ADCP_MOS1	ADCP_COC	na	NA
245	ASV_74	Bacteria	Bacteroidota	Bacteroidia	Bacteroidales	Bacteroidaceae	Bacteroides	plebeius	Phocaeicola	Phocaeicola plebeius	Phocaeicola plebeius-0074	RW	Presence	0.000105	0.000638	ADCP_MOS1	ADCP_MOS1	na	NA
246	ASV_74	Bacteria	Bacteroidota	Bacteroidia	Bacteroidales	Bacteroidaceae	Bacteroides	plebeius	Phocaeicola	Phocaeicola plebeius	Phocaeicola plebeius-0074	US	Presence	0.00815	0.0369	ADCP_MOS1	ADCP_CLA	0	NA
247	ASV_74	Bacteria	Bacteroidota	Bacteroidia	Bacteroidales	Bacteroidaceae	Bacteroides	plebeius	Phocaeicola	Phocaeicola plebeius	Phocaeicola plebeius-0074	US	Presence	0.00815	0.0369	ADCP_MOS1	ADCP_CLB	na	NA
248	ASV_74	Bacteria	Bacteroidota	Bacteroidia	Bacteroidales	Bacteroidaceae	Bacteroides	plebeius	Phocaeicola	Phocaeicola plebeius	Phocaeicola plebeius-0074	US	Presence	0.00815	0.0369	ADCP_MOS1	ADCP_CLC	1	NA
249	ASV_74	Bacteria	Bacteroidota	Bacteroidia	Bacteroidales	Bacteroidaceae	Bacteroides	plebeius	Phocaeicola	Phocaeicola plebeius	Phocaeicola plebeius-0074	US	Presence	0.00815	0.0369	ADCP_MOS1	ADCP_COC	1	NA
250	ASV_74	Bacteria	Bacteroidota	Bacteroidia	Bacteroidales	Bacteroidaceae	Bacteroides	plebeius	Phocaeicola	Phocaeicola plebeius	Phocaeicola plebeius-0074	US	Presence	0.00815	0.0369	ADCP_MOS1	ADCP_MOS1	na	NA
251	ASV_75	Bacteria	Bacteroidota	Bacteroidia	Bacteroidales	Bacteroidaceae	Bacteroides	massiliensis	Phocaeicola	Phocaeicola massiliensis	Phocaeicola massiliensis-0075	RW	Presence	0.000118	0.000789	ADCP_MOS1	ADCP_CLA	na	NA
252	ASV_75	Bacteria	Bacteroidota	Bacteroidia	Bacteroidales	Bacteroidaceae	Bacteroides	massiliensis	Phocaeicola	Phocaeicola massiliensis	Phocaeicola massiliensis-0075	RW	Presence	0.000118	0.000789	ADCP_MOS1	ADCP_CLB	na	NA
253	ASV_75	Bacteria	Bacteroidota	Bacteroidia	Bacteroidales	Bacteroidaceae	Bacteroides	massiliensis	Phocaeicola	Phocaeicola massiliensis	Phocaeicola massiliensis-0075	RW	Presence	0.000118	0.000789	ADCP_MOS1	ADCP_CLC	na	NA
254	ASV_75	Bacteria	Bacteroidota	Bacteroidia	Bacteroidales	Bacteroidaceae	Bacteroides	massiliensis	Phocaeicola	Phocaeicola massiliensis	Phocaeicola massiliensis-0075	RW	Presence	0.000118	0.000789	ADCP_MOS1	ADCP_COC	na	NA
255	ASV_75	Bacteria	Bacteroidota	Bacteroidia	Bacteroidales	Bacteroidaceae	Bacteroides	massiliensis	Phocaeicola	Phocaeicola massiliensis	Phocaeicola massiliensis-0075	RW	Presence	0.000118	0.000789	ADCP_MOS1	ADCP_MOS1	na	NA
256	ASV_75	Bacteria	Bacteroidota	Bacteroidia	Bacteroidales	Bacteroidaceae	Bacteroides	massiliensis	Phocaeicola	Phocaeicola massiliensis	Phocaeicola massiliensis-0075	US	Presence	0.00711	0.013	ADCP_MOS1	ADCP_CLA	na	NA
257	ASV_75	Bacteria	Bacteroidota	Bacteroidia	Bacteroidales	Bacteroidaceae	Bacteroides	massiliensis	Phocaeicola	Phocaeicola massiliensis	Phocaeicola massiliensis-0075	US	Presence	0.00711	0.013	ADCP_MOS1	ADCP_CLB	na	NA
258	ASV_75	Bacteria	Bacteroidota	Bacteroidia	Bacteroidales	Bacteroidaceae	Bacteroides	massiliensis	Phocaeicola	Phocaeicola massiliensis	Phocaeicola massiliensis-0075	US	Presence	0.00711	0.013	ADCP_MOS1	ADCP_CLC	na	NA
259	ASV_75	Bacteria	Bacteroidota	Bacteroidia	Bacteroidales	Bacteroidaceae	Bacteroides	massiliensis	Phocaeicola	Phocaeicola massiliensis	Phocaeicola massiliensis-0075	US	Presence	0.00711	0.013	ADCP_MOS1	ADCP_COC	na	NA
260	ASV_75	Bacteria	Bacteroidota	Bacteroidia	Bacteroidales	Bacteroidaceae	Bacteroides	massiliensis	Phocaeicola	Phocaeicola massiliensis	Phocaeicola massiliensis-0075	US	Presence	0.00711	0.013	ADCP_MOS1	ADCP_MOS1	1	NA
261	ASV_79	Bacteria	Actinomycetota	Actinobacteria	Bifidobacteriales	Bifidobacteriaceae	Bifidobacterium	NA	Bifidobacterium	Bifidobacterium adolescentis; Bifidobacterium faecale	Bifidobacterium adolescentis; Bifidobacterium faecale-0079	RW	Presence	0.000711	0.00209	ADCP_MOS1	ADCP_CLA	na	NA
262	ASV_79	Bacteria	Actinomycetota	Actinobacteria	Bifidobacteriales	Bifidobacteriaceae	Bifidobacterium	NA	Bifidobacterium	Bifidobacterium adolescentis; Bifidobacterium faecale	Bifidobacterium adolescentis; Bifidobacterium faecale-0079	RW	Presence	0.000711	0.00209	ADCP_MOS1	ADCP_CLB	na	NA
263	ASV_79	Bacteria	Actinomycetota	Actinobacteria	Bifidobacteriales	Bifidobacteriaceae	Bifidobacterium	NA	Bifidobacterium	Bifidobacterium adolescentis; Bifidobacterium faecale	Bifidobacterium adolescentis; Bifidobacterium faecale-0079	RW	Presence	0.000711	0.00209	ADCP_MOS1	ADCP_CLC	na	NA
264	ASV_79	Bacteria	Actinomycetota	Actinobacteria	Bifidobacteriales	Bifidobacteriaceae	Bifidobacterium	NA	Bifidobacterium	Bifidobacterium adolescentis; Bifidobacterium faecale	Bifidobacterium adolescentis; Bifidobacterium faecale-0079	RW	Presence	0.000711	0.00209	ADCP_MOS1	ADCP_COC	na	NA
265	ASV_79	Bacteria	Actinomycetota	Actinobacteria	Bifidobacteriales	Bifidobacteriaceae	Bifidobacterium	NA	Bifidobacterium	Bifidobacterium adolescentis; Bifidobacterium faecale	Bifidobacterium adolescentis; Bifidobacterium faecale-0079	RW	Presence	0.000711	0.00209	ADCP_MOS1	ADCP_MOS1	na	NA
266	ASV_79	Bacteria	Actinomycetota	Actinobacteria	Bifidobacteriales	Bifidobacteriaceae	Bifidobacterium	NA	Bifidobacterium	Bifidobacterium adolescentis; Bifidobacterium faecale	Bifidobacterium adolescentis; Bifidobacterium faecale-0079	US	Presence	0.00343	0.0068	ADCP_MOS1	ADCP_CLA	na	NA
267	ASV_79	Bacteria	Actinomycetota	Actinobacteria	Bifidobacteriales	Bifidobacteriaceae	Bifidobacterium	NA	Bifidobacterium	Bifidobacterium adolescentis; Bifidobacterium faecale	Bifidobacterium adolescentis; Bifidobacterium faecale-0079	US	Presence	0.00343	0.0068	ADCP_MOS1	ADCP_CLB	na	NA
268	ASV_79	Bacteria	Actinomycetota	Actinobacteria	Bifidobacteriales	Bifidobacteriaceae	Bifidobacterium	NA	Bifidobacterium	Bifidobacterium adolescentis; Bifidobacterium faecale	Bifidobacterium adolescentis; Bifidobacterium faecale-0079	US	Presence	0.00343	0.0068	ADCP_MOS1	ADCP_CLC	na	NA
269	ASV_79	Bacteria	Actinomycetota	Actinobacteria	Bifidobacteriales	Bifidobacteriaceae	Bifidobacterium	NA	Bifidobacterium	Bifidobacterium adolescentis; Bifidobacterium faecale	Bifidobacterium adolescentis; Bifidobacterium faecale-0079	US	Presence	0.00343	0.0068	ADCP_MOS1	ADCP_COC	na	NA
270	ASV_79	Bacteria	Actinomycetota	Actinobacteria	Bifidobacteriales	Bifidobacteriaceae	Bifidobacterium	NA	Bifidobacterium	Bifidobacterium adolescentis; Bifidobacterium faecale	Bifidobacterium adolescentis; Bifidobacterium faecale-0079	US	Presence	0.00343	0.0068	ADCP_MOS1	ADCP_MOS1	1	NA
271	ASV_84	Bacteria	Bacteroidota	Bacteroidia	Bacteroidales	Prevotellaceae	Prevotella	NA	Prevotella	Prevotella stercorea	Prevotella stercorea-0084	RW	Presence	0.000324	0.00101	ADCP_MOS1	ADCP_CLA	na	NA
272	ASV_84	Bacteria	Bacteroidota	Bacteroidia	Bacteroidales	Prevotellaceae	Prevotella	NA	Prevotella	Prevotella stercorea	Prevotella stercorea-0084	RW	Presence	0.000324	0.00101	ADCP_MOS1	ADCP_CLB	0	NA
273	ASV_84	Bacteria	Bacteroidota	Bacteroidia	Bacteroidales	Prevotellaceae	Prevotella	NA	Prevotella	Prevotella stercorea	Prevotella stercorea-0084	RW	Presence	0.000324	0.00101	ADCP_MOS1	ADCP_CLC	na	NA
274	ASV_84	Bacteria	Bacteroidota	Bacteroidia	Bacteroidales	Prevotellaceae	Prevotella	NA	Prevotella	Prevotella stercorea	Prevotella stercorea-0084	RW	Presence	0.000324	0.00101	ADCP_MOS1	ADCP_COC	na	NA
275	ASV_84	Bacteria	Bacteroidota	Bacteroidia	Bacteroidales	Prevotellaceae	Prevotella	NA	Prevotella	Prevotella stercorea	Prevotella stercorea-0084	RW	Presence	0.000324	0.00101	ADCP_MOS1	ADCP_MOS1	na	NA
276	ASV_84	Bacteria	Bacteroidota	Bacteroidia	Bacteroidales	Prevotellaceae	Prevotella	NA	Prevotella	Prevotella stercorea	Prevotella stercorea-0084	US	Presence	0.000356	0.00201	ADCP_MOS1	ADCP_CLA	na	NA
277	ASV_84	Bacteria	Bacteroidota	Bacteroidia	Bacteroidales	Prevotellaceae	Prevotella	NA	Prevotella	Prevotella stercorea	Prevotella stercorea-0084	US	Presence	0.000356	0.00201	ADCP_MOS1	ADCP_CLB	na	NA
278	ASV_84	Bacteria	Bacteroidota	Bacteroidia	Bacteroidales	Prevotellaceae	Prevotella	NA	Prevotella	Prevotella stercorea	Prevotella stercorea-0084	US	Presence	0.000356	0.00201	ADCP_MOS1	ADCP_CLC	na	NA
279	ASV_84	Bacteria	Bacteroidota	Bacteroidia	Bacteroidales	Prevotellaceae	Prevotella	NA	Prevotella	Prevotella stercorea	Prevotella stercorea-0084	US	Presence	0.000356	0.00201	ADCP_MOS1	ADCP_COC	na	NA
280	ASV_84	Bacteria	Bacteroidota	Bacteroidia	Bacteroidales	Prevotellaceae	Prevotella	NA	Prevotella	Prevotella stercorea	Prevotella stercorea-0084	US	Presence	0.000356	0.00201	ADCP_MOS1	ADCP_MOS1	na	NA
281	ASV_88	Bacteria	Bacillota	Erysipelotrichia	Erysipelotrichales	Erysipelotrichaceae	Catenibacterium	mitsuokai	Catenibacterium	Catenibacterium mitsuokai	Catenibacterium mitsuokai -0088	US	Presence	0.000594	0.00234	ADCP_MOS1	ADCP_CLA	na	NA
282	ASV_88	Bacteria	Bacillota	Erysipelotrichia	Erysipelotrichales	Erysipelotrichaceae	Catenibacterium	mitsuokai	Catenibacterium	Catenibacterium mitsuokai	Catenibacterium mitsuokai -0088	US	Presence	0.000594	0.00234	ADCP_MOS1	ADCP_CLB	na	NA
283	ASV_88	Bacteria	Bacillota	Erysipelotrichia	Erysipelotrichales	Erysipelotrichaceae	Catenibacterium	mitsuokai	Catenibacterium	Catenibacterium mitsuokai	Catenibacterium mitsuokai -0088	US	Presence	0.000594	0.00234	ADCP_MOS1	ADCP_CLC	0	NA
284	ASV_88	Bacteria	Bacillota	Erysipelotrichia	Erysipelotrichales	Erysipelotrichaceae	Catenibacterium	mitsuokai	Catenibacterium	Catenibacterium mitsuokai	Catenibacterium mitsuokai -0088	US	Presence	0.000594	0.00234	ADCP_MOS1	ADCP_COC	na	NA
285	ASV_88	Bacteria	Bacillota	Erysipelotrichia	Erysipelotrichales	Erysipelotrichaceae	Catenibacterium	mitsuokai	Catenibacterium	Catenibacterium mitsuokai	Catenibacterium mitsuokai -0088	US	Presence	0.000594	0.00234	ADCP_MOS1	ADCP_MOS1	na	NA
286	ASV_88	Bacteria	Bacillota	Erysipelotrichia	Erysipelotrichales	Erysipelotrichaceae	Catenibacterium	mitsuokai	Catenibacterium	Catenibacterium mitsuokai	Catenibacterium mitsuokai -0088	RW	Presence	0.00272	0.00277	ADCP_MOS1	ADCP_CLA	na	NA
287	ASV_88	Bacteria	Bacillota	Erysipelotrichia	Erysipelotrichales	Erysipelotrichaceae	Catenibacterium	mitsuokai	Catenibacterium	Catenibacterium mitsuokai	Catenibacterium mitsuokai -0088	RW	Presence	0.00272	0.00277	ADCP_MOS1	ADCP_CLB	na	NA
288	ASV_88	Bacteria	Bacillota	Erysipelotrichia	Erysipelotrichales	Erysipelotrichaceae	Catenibacterium	mitsuokai	Catenibacterium	Catenibacterium mitsuokai	Catenibacterium mitsuokai -0088	RW	Presence	0.00272	0.00277	ADCP_MOS1	ADCP_CLC	na	NA
289	ASV_88	Bacteria	Bacillota	Erysipelotrichia	Erysipelotrichales	Erysipelotrichaceae	Catenibacterium	mitsuokai	Catenibacterium	Catenibacterium mitsuokai	Catenibacterium mitsuokai -0088	RW	Presence	0.00272	0.00277	ADCP_MOS1	ADCP_COC	na	NA
290	ASV_88	Bacteria	Bacillota	Erysipelotrichia	Erysipelotrichales	Erysipelotrichaceae	Catenibacterium	mitsuokai	Catenibacterium	Catenibacterium mitsuokai	Catenibacterium mitsuokai -0088	RW	Presence	0.00272	0.00277	ADCP_MOS1	ADCP_MOS1	na	NA
291	ASV_90	Bacteria	Spirochaetota	Spirochaetia	Spirochaetales	Spirochaetaceae	Treponema	NA	Treponema	Treponema porcinum	Treponema porcinum-0090	RW	Presence	0.00409	0.00948	ADCP_MOS1	ADCP_CLA	0	NA
292	ASV_90	Bacteria	Spirochaetota	Spirochaetia	Spirochaetales	Spirochaetaceae	Treponema	NA	Treponema	Treponema porcinum	Treponema porcinum-0090	RW	Presence	0.00409	0.00948	ADCP_MOS1	ADCP_CLB	na	NA
293	ASV_90	Bacteria	Spirochaetota	Spirochaetia	Spirochaetales	Spirochaetaceae	Treponema	NA	Treponema	Treponema porcinum	Treponema porcinum-0090	RW	Presence	0.00409	0.00948	ADCP_MOS1	ADCP_CLC	na	NA
294	ASV_90	Bacteria	Spirochaetota	Spirochaetia	Spirochaetales	Spirochaetaceae	Treponema	NA	Treponema	Treponema porcinum	Treponema porcinum-0090	RW	Presence	0.00409	0.00948	ADCP_MOS1	ADCP_COC	na	NA
295	ASV_90	Bacteria	Spirochaetota	Spirochaetia	Spirochaetales	Spirochaetaceae	Treponema	NA	Treponema	Treponema porcinum	Treponema porcinum-0090	RW	Presence	0.00409	0.00948	ADCP_MOS1	ADCP_MOS1	na	NA
296	ASV_90	Bacteria	Spirochaetota	Spirochaetia	Spirochaetales	Spirochaetaceae	Treponema	NA	Treponema	Treponema porcinum	Treponema porcinum-0090	US	Absence	0	0	ADCP_MOS1	ADCP_CLA	na	NA
297	ASV_90	Bacteria	Spirochaetota	Spirochaetia	Spirochaetales	Spirochaetaceae	Treponema	NA	Treponema	Treponema porcinum	Treponema porcinum-0090	US	Absence	0	0	ADCP_MOS1	ADCP_CLB	na	NA
298	ASV_90	Bacteria	Spirochaetota	Spirochaetia	Spirochaetales	Spirochaetaceae	Treponema	NA	Treponema	Treponema porcinum	Treponema porcinum-0090	US	Absence	0	0	ADCP_MOS1	ADCP_CLC	na	NA
299	ASV_90	Bacteria	Spirochaetota	Spirochaetia	Spirochaetales	Spirochaetaceae	Treponema	NA	Treponema	Treponema porcinum	Treponema porcinum-0090	US	Absence	0	0	ADCP_MOS1	ADCP_COC	na	NA
300	ASV_90	Bacteria	Spirochaetota	Spirochaetia	Spirochaetales	Spirochaetaceae	Treponema	NA	Treponema	Treponema porcinum	Treponema porcinum-0090	US	Absence	0	0	ADCP_MOS1	ADCP_MOS1	na	NA
301	ASV_92	Bacteria	Bacteroidota	Bacteroidia	Bacteroidales	Prevotellaceae	Prevotella	NA	Prevotella	Prevotella stercorea	Prevotella stercorea-0092	RW	Presence	0.00137	0.00382	ADCP_MOS1	ADCP_CLA	na	NA
302	ASV_92	Bacteria	Bacteroidota	Bacteroidia	Bacteroidales	Prevotellaceae	Prevotella	NA	Prevotella	Prevotella stercorea	Prevotella stercorea-0092	RW	Presence	0.00137	0.00382	ADCP_MOS1	ADCP_CLB	na	NA
303	ASV_92	Bacteria	Bacteroidota	Bacteroidia	Bacteroidales	Prevotellaceae	Prevotella	NA	Prevotella	Prevotella stercorea	Prevotella stercorea-0092	RW	Presence	0.00137	0.00382	ADCP_MOS1	ADCP_CLC	na	NA
304	ASV_92	Bacteria	Bacteroidota	Bacteroidia	Bacteroidales	Prevotellaceae	Prevotella	NA	Prevotella	Prevotella stercorea	Prevotella stercorea-0092	RW	Presence	0.00137	0.00382	ADCP_MOS1	ADCP_COC	na	NA
305	ASV_92	Bacteria	Bacteroidota	Bacteroidia	Bacteroidales	Prevotellaceae	Prevotella	NA	Prevotella	Prevotella stercorea	Prevotella stercorea-0092	RW	Presence	0.00137	0.00382	ADCP_MOS1	ADCP_MOS1	na	NA
306	ASV_92	Bacteria	Bacteroidota	Bacteroidia	Bacteroidales	Prevotellaceae	Prevotella	NA	Prevotella	Prevotella stercorea	Prevotella stercorea-0092	US	Presence	0.00423	0.0226	ADCP_MOS1	ADCP_CLA	0	NA
307	ASV_92	Bacteria	Bacteroidota	Bacteroidia	Bacteroidales	Prevotellaceae	Prevotella	NA	Prevotella	Prevotella stercorea	Prevotella stercorea-0092	US	Presence	0.00423	0.0226	ADCP_MOS1	ADCP_CLB	na	NA
308	ASV_92	Bacteria	Bacteroidota	Bacteroidia	Bacteroidales	Prevotellaceae	Prevotella	NA	Prevotella	Prevotella stercorea	Prevotella stercorea-0092	US	Presence	0.00423	0.0226	ADCP_MOS1	ADCP_CLC	na	NA
309	ASV_92	Bacteria	Bacteroidota	Bacteroidia	Bacteroidales	Prevotellaceae	Prevotella	NA	Prevotella	Prevotella stercorea	Prevotella stercorea-0092	US	Presence	0.00423	0.0226	ADCP_MOS1	ADCP_COC	na	NA
310	ASV_92	Bacteria	Bacteroidota	Bacteroidia	Bacteroidales	Prevotellaceae	Prevotella	NA	Prevotella	Prevotella stercorea	Prevotella stercorea-0092	US	Presence	0.00423	0.0226	ADCP_MOS1	ADCP_MOS1	na	NA
311	ASV_115	Bacteria	Bacillota	Clostridia	Clostridiales	Ruminococcaceae	NA	NA	Oscillibacter	Oscillibacter ruminantium	Oscillibacter ruminantium-0115	US	Presence	0.000558	0.00248	ADCP_MOS1	ADCP_CLA	na	NA
312	ASV_115	Bacteria	Bacillota	Clostridia	Clostridiales	Ruminococcaceae	NA	NA	Oscillibacter	Oscillibacter ruminantium	Oscillibacter ruminantium-0115	US	Presence	0.000558	0.00248	ADCP_MOS1	ADCP_CLB	na	NA
313	ASV_115	Bacteria	Bacillota	Clostridia	Clostridiales	Ruminococcaceae	NA	NA	Oscillibacter	Oscillibacter ruminantium	Oscillibacter ruminantium-0115	US	Presence	0.000558	0.00248	ADCP_MOS1	ADCP_CLC	0	NA
314	ASV_115	Bacteria	Bacillota	Clostridia	Clostridiales	Ruminococcaceae	NA	NA	Oscillibacter	Oscillibacter ruminantium	Oscillibacter ruminantium-0115	US	Presence	0.000558	0.00248	ADCP_MOS1	ADCP_COC	na	NA
315	ASV_115	Bacteria	Bacillota	Clostridia	Clostridiales	Ruminococcaceae	NA	NA	Oscillibacter	Oscillibacter ruminantium	Oscillibacter ruminantium-0115	US	Presence	0.000558	0.00248	ADCP_MOS1	ADCP_MOS1	na	NA
316	ASV_115	Bacteria	Bacillota	Clostridia	Clostridiales	Ruminococcaceae	NA	NA	Oscillibacter	Oscillibacter ruminantium	Oscillibacter ruminantium-0115	RW	Presence	0.00174	0.00213	ADCP_MOS1	ADCP_CLA	na	NA
317	ASV_115	Bacteria	Bacillota	Clostridia	Clostridiales	Ruminococcaceae	NA	NA	Oscillibacter	Oscillibacter ruminantium	Oscillibacter ruminantium-0115	RW	Presence	0.00174	0.00213	ADCP_MOS1	ADCP_CLB	na	NA
318	ASV_115	Bacteria	Bacillota	Clostridia	Clostridiales	Ruminococcaceae	NA	NA	Oscillibacter	Oscillibacter ruminantium	Oscillibacter ruminantium-0115	RW	Presence	0.00174	0.00213	ADCP_MOS1	ADCP_CLC	na	NA
319	ASV_115	Bacteria	Bacillota	Clostridia	Clostridiales	Ruminococcaceae	NA	NA	Oscillibacter	Oscillibacter ruminantium	Oscillibacter ruminantium-0115	RW	Presence	0.00174	0.00213	ADCP_MOS1	ADCP_COC	na	NA
320	ASV_115	Bacteria	Bacillota	Clostridia	Clostridiales	Ruminococcaceae	NA	NA	Oscillibacter	Oscillibacter ruminantium	Oscillibacter ruminantium-0115	RW	Presence	0.00174	0.00213	ADCP_MOS1	ADCP_MOS1	na	NA
321	ASV_120	Bacteria	Bacillota	Clostridia	Clostridiales	Ruminococcaceae	NA	NA	Subdoligranulum	Subdoligranulum variabile	Subdoligranulum variabile-0120	RW	Presence	0.00061	0.000856	ADCP_MOS1	ADCP_CLA	na	NA
322	ASV_120	Bacteria	Bacillota	Clostridia	Clostridiales	Ruminococcaceae	NA	NA	Subdoligranulum	Subdoligranulum variabile	Subdoligranulum variabile-0120	RW	Presence	0.00061	0.000856	ADCP_MOS1	ADCP_CLB	na	NA
323	ASV_120	Bacteria	Bacillota	Clostridia	Clostridiales	Ruminococcaceae	NA	NA	Subdoligranulum	Subdoligranulum variabile	Subdoligranulum variabile-0120	RW	Presence	0.00061	0.000856	ADCP_MOS1	ADCP_CLC	na	NA
324	ASV_120	Bacteria	Bacillota	Clostridia	Clostridiales	Ruminococcaceae	NA	NA	Subdoligranulum	Subdoligranulum variabile	Subdoligranulum variabile-0120	RW	Presence	0.00061	0.000856	ADCP_MOS1	ADCP_COC	na	NA
325	ASV_120	Bacteria	Bacillota	Clostridia	Clostridiales	Ruminococcaceae	NA	NA	Subdoligranulum	Subdoligranulum variabile	Subdoligranulum variabile-0120	RW	Presence	0.00061	0.000856	ADCP_MOS1	ADCP_MOS1	na	NA
326	ASV_120	Bacteria	Bacillota	Clostridia	Clostridiales	Ruminococcaceae	NA	NA	Subdoligranulum	Subdoligranulum variabile	Subdoligranulum variabile-0120	US	Presence	0.00116	0.00232	ADCP_MOS1	ADCP_CLA	na	NA
327	ASV_120	Bacteria	Bacillota	Clostridia	Clostridiales	Ruminococcaceae	NA	NA	Subdoligranulum	Subdoligranulum variabile	Subdoligranulum variabile-0120	US	Presence	0.00116	0.00232	ADCP_MOS1	ADCP_CLB	na	NA
328	ASV_120	Bacteria	Bacillota	Clostridia	Clostridiales	Ruminococcaceae	NA	NA	Subdoligranulum	Subdoligranulum variabile	Subdoligranulum variabile-0120	US	Presence	0.00116	0.00232	ADCP_MOS1	ADCP_CLC	na	NA
329	ASV_120	Bacteria	Bacillota	Clostridia	Clostridiales	Ruminococcaceae	NA	NA	Subdoligranulum	Subdoligranulum variabile	Subdoligranulum variabile-0120	US	Presence	0.00116	0.00232	ADCP_MOS1	ADCP_COC	na	NA
330	ASV_120	Bacteria	Bacillota	Clostridia	Clostridiales	Ruminococcaceae	NA	NA	Subdoligranulum	Subdoligranulum variabile	Subdoligranulum variabile-0120	US	Presence	0.00116	0.00232	ADCP_MOS1	ADCP_MOS1	1	NA
331	ASV_123	Bacteria	Bacteroidota	Bacteroidia	Bacteroidales	Prevotellaceae	Prevotella	NA	Prevotella	Prevotella baroniae; Prevotella oris; Prevotella baroniae	Prevotella baroniae; Prevotella oris; Prevotella baroniae-0123	RW	Presence	0.00222	0.00516	ADCP_MOS1	ADCP_CLA	0	NA
332	ASV_123	Bacteria	Bacteroidota	Bacteroidia	Bacteroidales	Prevotellaceae	Prevotella	NA	Prevotella	Prevotella baroniae; Prevotella oris; Prevotella baroniae	Prevotella baroniae; Prevotella oris; Prevotella baroniae-0123	RW	Presence	0.00222	0.00516	ADCP_MOS1	ADCP_CLB	na	NA
333	ASV_123	Bacteria	Bacteroidota	Bacteroidia	Bacteroidales	Prevotellaceae	Prevotella	NA	Prevotella	Prevotella baroniae; Prevotella oris; Prevotella baroniae	Prevotella baroniae; Prevotella oris; Prevotella baroniae-0123	RW	Presence	0.00222	0.00516	ADCP_MOS1	ADCP_CLC	na	NA
334	ASV_123	Bacteria	Bacteroidota	Bacteroidia	Bacteroidales	Prevotellaceae	Prevotella	NA	Prevotella	Prevotella baroniae; Prevotella oris; Prevotella baroniae	Prevotella baroniae; Prevotella oris; Prevotella baroniae-0123	RW	Presence	0.00222	0.00516	ADCP_MOS1	ADCP_COC	na	NA
335	ASV_123	Bacteria	Bacteroidota	Bacteroidia	Bacteroidales	Prevotellaceae	Prevotella	NA	Prevotella	Prevotella baroniae; Prevotella oris; Prevotella baroniae	Prevotella baroniae; Prevotella oris; Prevotella baroniae-0123	RW	Presence	0.00222	0.00516	ADCP_MOS1	ADCP_MOS1	na	NA
336	ASV_123	Bacteria	Bacteroidota	Bacteroidia	Bacteroidales	Prevotellaceae	Prevotella	NA	Prevotella	Prevotella baroniae; Prevotella oris; Prevotella baroniae	Prevotella baroniae; Prevotella oris; Prevotella baroniae-0123	US	Presence	6.66e-05	0.000307	ADCP_MOS1	ADCP_CLA	na	NA
337	ASV_123	Bacteria	Bacteroidota	Bacteroidia	Bacteroidales	Prevotellaceae	Prevotella	NA	Prevotella	Prevotella baroniae; Prevotella oris; Prevotella baroniae	Prevotella baroniae; Prevotella oris; Prevotella baroniae-0123	US	Presence	6.66e-05	0.000307	ADCP_MOS1	ADCP_CLB	na	NA
338	ASV_123	Bacteria	Bacteroidota	Bacteroidia	Bacteroidales	Prevotellaceae	Prevotella	NA	Prevotella	Prevotella baroniae; Prevotella oris; Prevotella baroniae	Prevotella baroniae; Prevotella oris; Prevotella baroniae-0123	US	Presence	6.66e-05	0.000307	ADCP_MOS1	ADCP_CLC	na	NA
339	ASV_123	Bacteria	Bacteroidota	Bacteroidia	Bacteroidales	Prevotellaceae	Prevotella	NA	Prevotella	Prevotella baroniae; Prevotella oris; Prevotella baroniae	Prevotella baroniae; Prevotella oris; Prevotella baroniae-0123	US	Presence	6.66e-05	0.000307	ADCP_MOS1	ADCP_COC	na	NA
340	ASV_123	Bacteria	Bacteroidota	Bacteroidia	Bacteroidales	Prevotellaceae	Prevotella	NA	Prevotella	Prevotella baroniae; Prevotella oris; Prevotella baroniae	Prevotella baroniae; Prevotella oris; Prevotella baroniae-0123	US	Presence	6.66e-05	0.000307	ADCP_MOS1	ADCP_MOS1	na	NA
341	ASV_134	Bacteria	Bacteroidota	Bacteroidia	Bacteroidales	Bacteroidaceae	Bacteroides	NA	Bacteroides	Bacteroides timonensis; Bacteroides cellulosilyticus	Bacteroides timonensis; Bacteroides cellulosilyticus-0134	US	Presence	0.00236	0.00527	ADCP_MOS1	ADCP_CLA	na	NA
342	ASV_134	Bacteria	Bacteroidota	Bacteroidia	Bacteroidales	Bacteroidaceae	Bacteroides	NA	Bacteroides	Bacteroides timonensis; Bacteroides cellulosilyticus	Bacteroides timonensis; Bacteroides cellulosilyticus-0134	US	Presence	0.00236	0.00527	ADCP_MOS1	ADCP_CLB	na	NA
343	ASV_134	Bacteria	Bacteroidota	Bacteroidia	Bacteroidales	Bacteroidaceae	Bacteroides	NA	Bacteroides	Bacteroides timonensis; Bacteroides cellulosilyticus	Bacteroides timonensis; Bacteroides cellulosilyticus-0134	US	Presence	0.00236	0.00527	ADCP_MOS1	ADCP_CLC	na	NA
344	ASV_134	Bacteria	Bacteroidota	Bacteroidia	Bacteroidales	Bacteroidaceae	Bacteroides	NA	Bacteroides	Bacteroides timonensis; Bacteroides cellulosilyticus	Bacteroides timonensis; Bacteroides cellulosilyticus-0134	US	Presence	0.00236	0.00527	ADCP_MOS1	ADCP_COC	na	NA
345	ASV_134	Bacteria	Bacteroidota	Bacteroidia	Bacteroidales	Bacteroidaceae	Bacteroides	NA	Bacteroides	Bacteroides timonensis; Bacteroides cellulosilyticus	Bacteroides timonensis; Bacteroides cellulosilyticus-0134	US	Presence	0.00236	0.00527	ADCP_MOS1	ADCP_MOS1	1	NA
346	ASV_134	Bacteria	Bacteroidota	Bacteroidia	Bacteroidales	Bacteroidaceae	Bacteroides	NA	Bacteroides	Bacteroides timonensis; Bacteroides cellulosilyticus	Bacteroides timonensis; Bacteroides cellulosilyticus-0134	RW	Presence	0.000368	0.00174	ADCP_MOS1	ADCP_CLA	na	NA
347	ASV_134	Bacteria	Bacteroidota	Bacteroidia	Bacteroidales	Bacteroidaceae	Bacteroides	NA	Bacteroides	Bacteroides timonensis; Bacteroides cellulosilyticus	Bacteroides timonensis; Bacteroides cellulosilyticus-0134	RW	Presence	0.000368	0.00174	ADCP_MOS1	ADCP_CLB	na	NA
348	ASV_134	Bacteria	Bacteroidota	Bacteroidia	Bacteroidales	Bacteroidaceae	Bacteroides	NA	Bacteroides	Bacteroides timonensis; Bacteroides cellulosilyticus	Bacteroides timonensis; Bacteroides cellulosilyticus-0134	RW	Presence	0.000368	0.00174	ADCP_MOS1	ADCP_CLC	na	NA
349	ASV_134	Bacteria	Bacteroidota	Bacteroidia	Bacteroidales	Bacteroidaceae	Bacteroides	NA	Bacteroides	Bacteroides timonensis; Bacteroides cellulosilyticus	Bacteroides timonensis; Bacteroides cellulosilyticus-0134	RW	Presence	0.000368	0.00174	ADCP_MOS1	ADCP_COC	na	NA
350	ASV_134	Bacteria	Bacteroidota	Bacteroidia	Bacteroidales	Bacteroidaceae	Bacteroides	NA	Bacteroides	Bacteroides timonensis; Bacteroides cellulosilyticus	Bacteroides timonensis; Bacteroides cellulosilyticus-0134	RW	Presence	0.000368	0.00174	ADCP_MOS1	ADCP_MOS1	na	NA
351	ASV_137	Bacteria	Bacillota	Clostridia	Clostridiales	Ruminococcaceae	Oscillibacter	NA	Oscillibacter	Oscillibacter ruminantium	Oscillibacter ruminantium-0137	US	Presence	0.00152	0.00651	ADCP_MOS1	ADCP_CLA	na	NA
352	ASV_137	Bacteria	Bacillota	Clostridia	Clostridiales	Ruminococcaceae	Oscillibacter	NA	Oscillibacter	Oscillibacter ruminantium	Oscillibacter ruminantium-0137	US	Presence	0.00152	0.00651	ADCP_MOS1	ADCP_CLB	0	NA
353	ASV_137	Bacteria	Bacillota	Clostridia	Clostridiales	Ruminococcaceae	Oscillibacter	NA	Oscillibacter	Oscillibacter ruminantium	Oscillibacter ruminantium-0137	US	Presence	0.00152	0.00651	ADCP_MOS1	ADCP_CLC	na	NA
354	ASV_137	Bacteria	Bacillota	Clostridia	Clostridiales	Ruminococcaceae	Oscillibacter	NA	Oscillibacter	Oscillibacter ruminantium	Oscillibacter ruminantium-0137	US	Presence	0.00152	0.00651	ADCP_MOS1	ADCP_COC	na	NA
355	ASV_137	Bacteria	Bacillota	Clostridia	Clostridiales	Ruminococcaceae	Oscillibacter	NA	Oscillibacter	Oscillibacter ruminantium	Oscillibacter ruminantium-0137	US	Presence	0.00152	0.00651	ADCP_MOS1	ADCP_MOS1	na	NA
356	ASV_137	Bacteria	Bacillota	Clostridia	Clostridiales	Ruminococcaceae	Oscillibacter	NA	Oscillibacter	Oscillibacter ruminantium	Oscillibacter ruminantium-0137	RW	Presence	0.000812	0.00159	ADCP_MOS1	ADCP_CLA	na	NA
357	ASV_137	Bacteria	Bacillota	Clostridia	Clostridiales	Ruminococcaceae	Oscillibacter	NA	Oscillibacter	Oscillibacter ruminantium	Oscillibacter ruminantium-0137	RW	Presence	0.000812	0.00159	ADCP_MOS1	ADCP_CLB	na	NA
358	ASV_137	Bacteria	Bacillota	Clostridia	Clostridiales	Ruminococcaceae	Oscillibacter	NA	Oscillibacter	Oscillibacter ruminantium	Oscillibacter ruminantium-0137	RW	Presence	0.000812	0.00159	ADCP_MOS1	ADCP_CLC	na	NA
359	ASV_137	Bacteria	Bacillota	Clostridia	Clostridiales	Ruminococcaceae	Oscillibacter	NA	Oscillibacter	Oscillibacter ruminantium	Oscillibacter ruminantium-0137	RW	Presence	0.000812	0.00159	ADCP_MOS1	ADCP_COC	na	NA
360	ASV_137	Bacteria	Bacillota	Clostridia	Clostridiales	Ruminococcaceae	Oscillibacter	NA	Oscillibacter	Oscillibacter ruminantium	Oscillibacter ruminantium-0137	RW	Presence	0.000812	0.00159	ADCP_MOS1	ADCP_MOS1	na	NA
361	ASV_140	Bacteria	Bacillota	Clostridia	Clostridiales	Lachnospiraceae	NA	NA	Lachnospira	Lachnospira eligens	Lachnospira eligens-0140	US	Presence	0.00174	0.00642	ADCP_MOS1	ADCP_CLA	na	NA
362	ASV_140	Bacteria	Bacillota	Clostridia	Clostridiales	Lachnospiraceae	NA	NA	Lachnospira	Lachnospira eligens	Lachnospira eligens-0140	US	Presence	0.00174	0.00642	ADCP_MOS1	ADCP_CLB	na	NA
363	ASV_140	Bacteria	Bacillota	Clostridia	Clostridiales	Lachnospiraceae	NA	NA	Lachnospira	Lachnospira eligens	Lachnospira eligens-0140	US	Presence	0.00174	0.00642	ADCP_MOS1	ADCP_CLC	1	NA
364	ASV_140	Bacteria	Bacillota	Clostridia	Clostridiales	Lachnospiraceae	NA	NA	Lachnospira	Lachnospira eligens	Lachnospira eligens-0140	US	Presence	0.00174	0.00642	ADCP_MOS1	ADCP_COC	1	NA
365	ASV_140	Bacteria	Bacillota	Clostridia	Clostridiales	Lachnospiraceae	NA	NA	Lachnospira	Lachnospira eligens	Lachnospira eligens-0140	US	Presence	0.00174	0.00642	ADCP_MOS1	ADCP_MOS1	na	NA
366	ASV_140	Bacteria	Bacillota	Clostridia	Clostridiales	Lachnospiraceae	NA	NA	Lachnospira	Lachnospira eligens	Lachnospira eligens-0140	RW	Presence	0.000549	0.00142	ADCP_MOS1	ADCP_CLA	na	NA
367	ASV_140	Bacteria	Bacillota	Clostridia	Clostridiales	Lachnospiraceae	NA	NA	Lachnospira	Lachnospira eligens	Lachnospira eligens-0140	RW	Presence	0.000549	0.00142	ADCP_MOS1	ADCP_CLB	na	NA
368	ASV_140	Bacteria	Bacillota	Clostridia	Clostridiales	Lachnospiraceae	NA	NA	Lachnospira	Lachnospira eligens	Lachnospira eligens-0140	RW	Presence	0.000549	0.00142	ADCP_MOS1	ADCP_CLC	na	NA
369	ASV_140	Bacteria	Bacillota	Clostridia	Clostridiales	Lachnospiraceae	NA	NA	Lachnospira	Lachnospira eligens	Lachnospira eligens-0140	RW	Presence	0.000549	0.00142	ADCP_MOS1	ADCP_COC	na	NA
370	ASV_140	Bacteria	Bacillota	Clostridia	Clostridiales	Lachnospiraceae	NA	NA	Lachnospira	Lachnospira eligens	Lachnospira eligens-0140	RW	Presence	0.000549	0.00142	ADCP_MOS1	ADCP_MOS1	na	NA
371	ASV_144	Bacteria	Bacillota	Negativicutes	Selenomonadales	Veillonellaceae	Megasphaera	NA	Megasphaera	Megasphaera elsdenii	Megasphaera elsdenii-0144	US	Presence	0.00367	0.0149	ADCP_MOS1	ADCP_CLA	na	NA
372	ASV_144	Bacteria	Bacillota	Negativicutes	Selenomonadales	Veillonellaceae	Megasphaera	NA	Megasphaera	Megasphaera elsdenii	Megasphaera elsdenii-0144	US	Presence	0.00367	0.0149	ADCP_MOS1	ADCP_CLB	na	NA
373	ASV_144	Bacteria	Bacillota	Negativicutes	Selenomonadales	Veillonellaceae	Megasphaera	NA	Megasphaera	Megasphaera elsdenii	Megasphaera elsdenii-0144	US	Presence	0.00367	0.0149	ADCP_MOS1	ADCP_CLC	0	NA
374	ASV_144	Bacteria	Bacillota	Negativicutes	Selenomonadales	Veillonellaceae	Megasphaera	NA	Megasphaera	Megasphaera elsdenii	Megasphaera elsdenii-0144	US	Presence	0.00367	0.0149	ADCP_MOS1	ADCP_COC	na	NA
375	ASV_144	Bacteria	Bacillota	Negativicutes	Selenomonadales	Veillonellaceae	Megasphaera	NA	Megasphaera	Megasphaera elsdenii	Megasphaera elsdenii-0144	US	Presence	0.00367	0.0149	ADCP_MOS1	ADCP_MOS1	na	NA
376	ASV_144	Bacteria	Bacillota	Negativicutes	Selenomonadales	Veillonellaceae	Megasphaera	NA	Megasphaera	Megasphaera elsdenii	Megasphaera elsdenii-0144	RW	Presence	4.75e-05	0.000259	ADCP_MOS1	ADCP_CLA	1	NA
377	ASV_144	Bacteria	Bacillota	Negativicutes	Selenomonadales	Veillonellaceae	Megasphaera	NA	Megasphaera	Megasphaera elsdenii	Megasphaera elsdenii-0144	RW	Presence	4.75e-05	0.000259	ADCP_MOS1	ADCP_CLB	na	NA
378	ASV_144	Bacteria	Bacillota	Negativicutes	Selenomonadales	Veillonellaceae	Megasphaera	NA	Megasphaera	Megasphaera elsdenii	Megasphaera elsdenii-0144	RW	Presence	4.75e-05	0.000259	ADCP_MOS1	ADCP_CLC	na	NA
379	ASV_144	Bacteria	Bacillota	Negativicutes	Selenomonadales	Veillonellaceae	Megasphaera	NA	Megasphaera	Megasphaera elsdenii	Megasphaera elsdenii-0144	RW	Presence	4.75e-05	0.000259	ADCP_MOS1	ADCP_COC	na	NA
380	ASV_144	Bacteria	Bacillota	Negativicutes	Selenomonadales	Veillonellaceae	Megasphaera	NA	Megasphaera	Megasphaera elsdenii	Megasphaera elsdenii-0144	RW	Presence	4.75e-05	0.000259	ADCP_MOS1	ADCP_MOS1	na	NA
381	ASV_145	Bacteria	Bacteroidota	Bacteroidia	Bacteroidales	Prevotellaceae	NA	NA	Bacteroides	Bacteroides clarus	Bacteroides clarus-0145	US	Presence	0.000443	0.00133	ADCP_MOS1	ADCP_CLA	na	NA
382	ASV_145	Bacteria	Bacteroidota	Bacteroidia	Bacteroidales	Prevotellaceae	NA	NA	Bacteroides	Bacteroides clarus	Bacteroides clarus-0145	US	Presence	0.000443	0.00133	ADCP_MOS1	ADCP_CLB	na	NA
383	ASV_145	Bacteria	Bacteroidota	Bacteroidia	Bacteroidales	Prevotellaceae	NA	NA	Bacteroides	Bacteroides clarus	Bacteroides clarus-0145	US	Presence	0.000443	0.00133	ADCP_MOS1	ADCP_CLC	na	NA
384	ASV_145	Bacteria	Bacteroidota	Bacteroidia	Bacteroidales	Prevotellaceae	NA	NA	Bacteroides	Bacteroides clarus	Bacteroides clarus-0145	US	Presence	0.000443	0.00133	ADCP_MOS1	ADCP_COC	na	NA
385	ASV_145	Bacteria	Bacteroidota	Bacteroidia	Bacteroidales	Prevotellaceae	NA	NA	Bacteroides	Bacteroides clarus	Bacteroides clarus-0145	US	Presence	0.000443	0.00133	ADCP_MOS1	ADCP_MOS1	na	NA
386	ASV_145	Bacteria	Bacteroidota	Bacteroidia	Bacteroidales	Prevotellaceae	NA	NA	Bacteroides	Bacteroides clarus	Bacteroides clarus-0145	RW	Presence	0.000681	0.00238	ADCP_MOS1	ADCP_CLA	0	NA
387	ASV_145	Bacteria	Bacteroidota	Bacteroidia	Bacteroidales	Prevotellaceae	NA	NA	Bacteroides	Bacteroides clarus	Bacteroides clarus-0145	RW	Presence	0.000681	0.00238	ADCP_MOS1	ADCP_CLB	0	NA
388	ASV_145	Bacteria	Bacteroidota	Bacteroidia	Bacteroidales	Prevotellaceae	NA	NA	Bacteroides	Bacteroides clarus	Bacteroides clarus-0145	RW	Presence	0.000681	0.00238	ADCP_MOS1	ADCP_CLC	na	NA
389	ASV_145	Bacteria	Bacteroidota	Bacteroidia	Bacteroidales	Prevotellaceae	NA	NA	Bacteroides	Bacteroides clarus	Bacteroides clarus-0145	RW	Presence	0.000681	0.00238	ADCP_MOS1	ADCP_COC	na	NA
390	ASV_145	Bacteria	Bacteroidota	Bacteroidia	Bacteroidales	Prevotellaceae	NA	NA	Bacteroides	Bacteroides clarus	Bacteroides clarus-0145	RW	Presence	0.000681	0.00238	ADCP_MOS1	ADCP_MOS1	na	NA
391	ASV_147	Bacteria	Bacteroidota	Bacteroidia	Bacteroidales	Prevotellaceae	Prevotella	NA	Prevotella	Prevotella copri	Prevotella copri-0147	RW	Presence	0.00151	0.00492	ADCP_MOS1	ADCP_CLA	na	NA
392	ASV_147	Bacteria	Bacteroidota	Bacteroidia	Bacteroidales	Prevotellaceae	Prevotella	NA	Prevotella	Prevotella copri	Prevotella copri-0147	RW	Presence	0.00151	0.00492	ADCP_MOS1	ADCP_CLB	0	NA
393	ASV_147	Bacteria	Bacteroidota	Bacteroidia	Bacteroidales	Prevotellaceae	Prevotella	NA	Prevotella	Prevotella copri	Prevotella copri-0147	RW	Presence	0.00151	0.00492	ADCP_MOS1	ADCP_CLC	na	NA
394	ASV_147	Bacteria	Bacteroidota	Bacteroidia	Bacteroidales	Prevotellaceae	Prevotella	NA	Prevotella	Prevotella copri	Prevotella copri-0147	RW	Presence	0.00151	0.00492	ADCP_MOS1	ADCP_COC	1	NA
395	ASV_147	Bacteria	Bacteroidota	Bacteroidia	Bacteroidales	Prevotellaceae	Prevotella	NA	Prevotella	Prevotella copri	Prevotella copri-0147	RW	Presence	0.00151	0.00492	ADCP_MOS1	ADCP_MOS1	1	NA
396	ASV_147	Bacteria	Bacteroidota	Bacteroidia	Bacteroidales	Prevotellaceae	Prevotella	NA	Prevotella	Prevotella copri	Prevotella copri-0147	US	Absence	0	0	ADCP_MOS1	ADCP_CLA	na	NA
397	ASV_147	Bacteria	Bacteroidota	Bacteroidia	Bacteroidales	Prevotellaceae	Prevotella	NA	Prevotella	Prevotella copri	Prevotella copri-0147	US	Absence	0	0	ADCP_MOS1	ADCP_CLB	na	NA
398	ASV_147	Bacteria	Bacteroidota	Bacteroidia	Bacteroidales	Prevotellaceae	Prevotella	NA	Prevotella	Prevotella copri	Prevotella copri-0147	US	Absence	0	0	ADCP_MOS1	ADCP_CLC	na	NA
399	ASV_147	Bacteria	Bacteroidota	Bacteroidia	Bacteroidales	Prevotellaceae	Prevotella	NA	Prevotella	Prevotella copri	Prevotella copri-0147	US	Absence	0	0	ADCP_MOS1	ADCP_COC	na	NA
400	ASV_147	Bacteria	Bacteroidota	Bacteroidia	Bacteroidales	Prevotellaceae	Prevotella	NA	Prevotella	Prevotella copri	Prevotella copri-0147	US	Absence	0	0	ADCP_MOS1	ADCP_MOS1	na	NA
401	ASV_151	Bacteria	Bacillota	Clostridia	Clostridiales	Lachnospiraceae	Roseburia	NA	Roseburia	Roseburia faecis	Roseburia faecis-0151	RW	Presence	0.00104	0.00197	ADCP_MOS1	ADCP_CLA	na	NA
402	ASV_151	Bacteria	Bacillota	Clostridia	Clostridiales	Lachnospiraceae	Roseburia	NA	Roseburia	Roseburia faecis	Roseburia faecis-0151	RW	Presence	0.00104	0.00197	ADCP_MOS1	ADCP_CLB	na	NA
403	ASV_151	Bacteria	Bacillota	Clostridia	Clostridiales	Lachnospiraceae	Roseburia	NA	Roseburia	Roseburia faecis	Roseburia faecis-0151	RW	Presence	0.00104	0.00197	ADCP_MOS1	ADCP_CLC	na	NA
404	ASV_151	Bacteria	Bacillota	Clostridia	Clostridiales	Lachnospiraceae	Roseburia	NA	Roseburia	Roseburia faecis	Roseburia faecis-0151	RW	Presence	0.00104	0.00197	ADCP_MOS1	ADCP_COC	na	NA
405	ASV_151	Bacteria	Bacillota	Clostridia	Clostridiales	Lachnospiraceae	Roseburia	NA	Roseburia	Roseburia faecis	Roseburia faecis-0151	RW	Presence	0.00104	0.00197	ADCP_MOS1	ADCP_MOS1	na	NA
406	ASV_151	Bacteria	Bacillota	Clostridia	Clostridiales	Lachnospiraceae	Roseburia	NA	Roseburia	Roseburia faecis	Roseburia faecis-0151	US	Presence	0.00273	0.0104	ADCP_MOS1	ADCP_CLA	na	NA
407	ASV_151	Bacteria	Bacillota	Clostridia	Clostridiales	Lachnospiraceae	Roseburia	NA	Roseburia	Roseburia faecis	Roseburia faecis-0151	US	Presence	0.00273	0.0104	ADCP_MOS1	ADCP_CLB	na	NA
408	ASV_151	Bacteria	Bacillota	Clostridia	Clostridiales	Lachnospiraceae	Roseburia	NA	Roseburia	Roseburia faecis	Roseburia faecis-0151	US	Presence	0.00273	0.0104	ADCP_MOS1	ADCP_CLC	na	NA
409	ASV_151	Bacteria	Bacillota	Clostridia	Clostridiales	Lachnospiraceae	Roseburia	NA	Roseburia	Roseburia faecis	Roseburia faecis-0151	US	Presence	0.00273	0.0104	ADCP_MOS1	ADCP_COC	na	NA
410	ASV_151	Bacteria	Bacillota	Clostridia	Clostridiales	Lachnospiraceae	Roseburia	NA	Roseburia	Roseburia faecis	Roseburia faecis-0151	US	Presence	0.00273	0.0104	ADCP_MOS1	ADCP_MOS1	1	NA
411	ASV_155	Bacteria	Bacteroidota	Bacteroidia	Bacteroidales	Porphyromonadaceae	Falsiporphyromonas	NA	Spongiimonas	Spongiimonas flava	Spongiimonas flava-0155	RW	Presence	0.000494	0.00137	ADCP_MOS1	ADCP_CLA	0	NA
412	ASV_155	Bacteria	Bacteroidota	Bacteroidia	Bacteroidales	Porphyromonadaceae	Falsiporphyromonas	NA	Spongiimonas	Spongiimonas flava	Spongiimonas flava-0155	RW	Presence	0.000494	0.00137	ADCP_MOS1	ADCP_CLB	na	NA
413	ASV_155	Bacteria	Bacteroidota	Bacteroidia	Bacteroidales	Porphyromonadaceae	Falsiporphyromonas	NA	Spongiimonas	Spongiimonas flava	Spongiimonas flava-0155	RW	Presence	0.000494	0.00137	ADCP_MOS1	ADCP_CLC	na	NA
414	ASV_155	Bacteria	Bacteroidota	Bacteroidia	Bacteroidales	Porphyromonadaceae	Falsiporphyromonas	NA	Spongiimonas	Spongiimonas flava	Spongiimonas flava-0155	RW	Presence	0.000494	0.00137	ADCP_MOS1	ADCP_COC	na	NA
415	ASV_155	Bacteria	Bacteroidota	Bacteroidia	Bacteroidales	Porphyromonadaceae	Falsiporphyromonas	NA	Spongiimonas	Spongiimonas flava	Spongiimonas flava-0155	RW	Presence	0.000494	0.00137	ADCP_MOS1	ADCP_MOS1	1	NA
416	ASV_155	Bacteria	Bacteroidota	Bacteroidia	Bacteroidales	Porphyromonadaceae	Falsiporphyromonas	NA	Spongiimonas	Spongiimonas flava	Spongiimonas flava-0155	US	Absence	0	0	ADCP_MOS1	ADCP_CLA	na	NA
417	ASV_155	Bacteria	Bacteroidota	Bacteroidia	Bacteroidales	Porphyromonadaceae	Falsiporphyromonas	NA	Spongiimonas	Spongiimonas flava	Spongiimonas flava-0155	US	Absence	0	0	ADCP_MOS1	ADCP_CLB	na	NA
418	ASV_155	Bacteria	Bacteroidota	Bacteroidia	Bacteroidales	Porphyromonadaceae	Falsiporphyromonas	NA	Spongiimonas	Spongiimonas flava	Spongiimonas flava-0155	US	Absence	0	0	ADCP_MOS1	ADCP_CLC	na	NA
419	ASV_155	Bacteria	Bacteroidota	Bacteroidia	Bacteroidales	Porphyromonadaceae	Falsiporphyromonas	NA	Spongiimonas	Spongiimonas flava	Spongiimonas flava-0155	US	Absence	0	0	ADCP_MOS1	ADCP_COC	na	NA
420	ASV_155	Bacteria	Bacteroidota	Bacteroidia	Bacteroidales	Porphyromonadaceae	Falsiporphyromonas	NA	Spongiimonas	Spongiimonas flava	Spongiimonas flava-0155	US	Absence	0	0	ADCP_MOS1	ADCP_MOS1	na	NA
421	ASV_156	Bacteria	Bacillota	Clostridia	Clostridiales	Ruminococcaceae	NA	NA	Ruminiclostridium	Ruminiclostridium cellobioparum	Ruminiclostridium cellobioparum-0156	RW	Presence	0.000111	0.000399	ADCP_MOS1	ADCP_CLA	na	NA
422	ASV_156	Bacteria	Bacillota	Clostridia	Clostridiales	Ruminococcaceae	NA	NA	Ruminiclostridium	Ruminiclostridium cellobioparum	Ruminiclostridium cellobioparum-0156	RW	Presence	0.000111	0.000399	ADCP_MOS1	ADCP_CLB	na	NA
423	ASV_156	Bacteria	Bacillota	Clostridia	Clostridiales	Ruminococcaceae	NA	NA	Ruminiclostridium	Ruminiclostridium cellobioparum	Ruminiclostridium cellobioparum-0156	RW	Presence	0.000111	0.000399	ADCP_MOS1	ADCP_CLC	na	NA
424	ASV_156	Bacteria	Bacillota	Clostridia	Clostridiales	Ruminococcaceae	NA	NA	Ruminiclostridium	Ruminiclostridium cellobioparum	Ruminiclostridium cellobioparum-0156	RW	Presence	0.000111	0.000399	ADCP_MOS1	ADCP_COC	na	NA
425	ASV_156	Bacteria	Bacillota	Clostridia	Clostridiales	Ruminococcaceae	NA	NA	Ruminiclostridium	Ruminiclostridium cellobioparum	Ruminiclostridium cellobioparum-0156	RW	Presence	0.000111	0.000399	ADCP_MOS1	ADCP_MOS1	na	NA
426	ASV_156	Bacteria	Bacillota	Clostridia	Clostridiales	Ruminococcaceae	NA	NA	Ruminiclostridium	Ruminiclostridium cellobioparum	Ruminiclostridium cellobioparum-0156	US	Presence	0.00207	0.0044	ADCP_MOS1	ADCP_CLA	na	NA
427	ASV_156	Bacteria	Bacillota	Clostridia	Clostridiales	Ruminococcaceae	NA	NA	Ruminiclostridium	Ruminiclostridium cellobioparum	Ruminiclostridium cellobioparum-0156	US	Presence	0.00207	0.0044	ADCP_MOS1	ADCP_CLB	na	NA
428	ASV_156	Bacteria	Bacillota	Clostridia	Clostridiales	Ruminococcaceae	NA	NA	Ruminiclostridium	Ruminiclostridium cellobioparum	Ruminiclostridium cellobioparum-0156	US	Presence	0.00207	0.0044	ADCP_MOS1	ADCP_CLC	na	NA
429	ASV_156	Bacteria	Bacillota	Clostridia	Clostridiales	Ruminococcaceae	NA	NA	Ruminiclostridium	Ruminiclostridium cellobioparum	Ruminiclostridium cellobioparum-0156	US	Presence	0.00207	0.0044	ADCP_MOS1	ADCP_COC	na	NA
430	ASV_156	Bacteria	Bacillota	Clostridia	Clostridiales	Ruminococcaceae	NA	NA	Ruminiclostridium	Ruminiclostridium cellobioparum	Ruminiclostridium cellobioparum-0156	US	Presence	0.00207	0.0044	ADCP_MOS1	ADCP_MOS1	1	NA
431	ASV_157	Bacteria	Verrucomicrobiota	Verrucomicrobiae	Verrucomicrobiales	Verrucomicrobiaceae	Akkermansia	NA	Akkermansia	Akkermansia muciniphila	Akkermansia muciniphila-0157	US	Presence	0.00454	0.0218	ADCP_MOS1	ADCP_CLA	na	NA
432	ASV_157	Bacteria	Verrucomicrobiota	Verrucomicrobiae	Verrucomicrobiales	Verrucomicrobiaceae	Akkermansia	NA	Akkermansia	Akkermansia muciniphila	Akkermansia muciniphila-0157	US	Presence	0.00454	0.0218	ADCP_MOS1	ADCP_CLB	1	NA
433	ASV_157	Bacteria	Verrucomicrobiota	Verrucomicrobiae	Verrucomicrobiales	Verrucomicrobiaceae	Akkermansia	NA	Akkermansia	Akkermansia muciniphila	Akkermansia muciniphila-0157	US	Presence	0.00454	0.0218	ADCP_MOS1	ADCP_CLC	na	NA
434	ASV_157	Bacteria	Verrucomicrobiota	Verrucomicrobiae	Verrucomicrobiales	Verrucomicrobiaceae	Akkermansia	NA	Akkermansia	Akkermansia muciniphila	Akkermansia muciniphila-0157	US	Presence	0.00454	0.0218	ADCP_MOS1	ADCP_COC	na	NA
435	ASV_157	Bacteria	Verrucomicrobiota	Verrucomicrobiae	Verrucomicrobiales	Verrucomicrobiaceae	Akkermansia	NA	Akkermansia	Akkermansia muciniphila	Akkermansia muciniphila-0157	US	Presence	0.00454	0.0218	ADCP_MOS1	ADCP_MOS1	na	NA
436	ASV_157	Bacteria	Verrucomicrobiota	Verrucomicrobiae	Verrucomicrobiales	Verrucomicrobiaceae	Akkermansia	NA	Akkermansia	Akkermansia muciniphila	Akkermansia muciniphila-0157	RW	Absence	0	0	ADCP_MOS1	ADCP_CLA	na	NA
437	ASV_157	Bacteria	Verrucomicrobiota	Verrucomicrobiae	Verrucomicrobiales	Verrucomicrobiaceae	Akkermansia	NA	Akkermansia	Akkermansia muciniphila	Akkermansia muciniphila-0157	RW	Absence	0	0	ADCP_MOS1	ADCP_CLB	na	NA
438	ASV_157	Bacteria	Verrucomicrobiota	Verrucomicrobiae	Verrucomicrobiales	Verrucomicrobiaceae	Akkermansia	NA	Akkermansia	Akkermansia muciniphila	Akkermansia muciniphila-0157	RW	Absence	0	0	ADCP_MOS1	ADCP_CLC	na	NA
439	ASV_157	Bacteria	Verrucomicrobiota	Verrucomicrobiae	Verrucomicrobiales	Verrucomicrobiaceae	Akkermansia	NA	Akkermansia	Akkermansia muciniphila	Akkermansia muciniphila-0157	RW	Absence	0	0	ADCP_MOS1	ADCP_COC	na	NA
440	ASV_157	Bacteria	Verrucomicrobiota	Verrucomicrobiae	Verrucomicrobiales	Verrucomicrobiaceae	Akkermansia	NA	Akkermansia	Akkermansia muciniphila	Akkermansia muciniphila-0157	RW	Absence	0	0	ADCP_MOS1	ADCP_MOS1	na	NA
441	ASV_158	Bacteria	Bacteroidota	Bacteroidia	Bacteroidales	Prevotellaceae	Prevotella	NA	Prevotella	Prevotella buccalis	Prevotella buccalis-0158	RW	Presence	0.00165	0.00323	ADCP_MOS1	ADCP_CLA	0	NA
442	ASV_158	Bacteria	Bacteroidota	Bacteroidia	Bacteroidales	Prevotellaceae	Prevotella	NA	Prevotella	Prevotella buccalis	Prevotella buccalis-0158	RW	Presence	0.00165	0.00323	ADCP_MOS1	ADCP_CLB	na	NA
443	ASV_158	Bacteria	Bacteroidota	Bacteroidia	Bacteroidales	Prevotellaceae	Prevotella	NA	Prevotella	Prevotella buccalis	Prevotella buccalis-0158	RW	Presence	0.00165	0.00323	ADCP_MOS1	ADCP_CLC	na	NA
444	ASV_158	Bacteria	Bacteroidota	Bacteroidia	Bacteroidales	Prevotellaceae	Prevotella	NA	Prevotella	Prevotella buccalis	Prevotella buccalis-0158	RW	Presence	0.00165	0.00323	ADCP_MOS1	ADCP_COC	na	NA
445	ASV_158	Bacteria	Bacteroidota	Bacteroidia	Bacteroidales	Prevotellaceae	Prevotella	NA	Prevotella	Prevotella buccalis	Prevotella buccalis-0158	RW	Presence	0.00165	0.00323	ADCP_MOS1	ADCP_MOS1	na	NA
446	ASV_158	Bacteria	Bacteroidota	Bacteroidia	Bacteroidales	Prevotellaceae	Prevotella	NA	Prevotella	Prevotella buccalis	Prevotella buccalis-0158	US	Absence	0	0	ADCP_MOS1	ADCP_CLA	na	NA
447	ASV_158	Bacteria	Bacteroidota	Bacteroidia	Bacteroidales	Prevotellaceae	Prevotella	NA	Prevotella	Prevotella buccalis	Prevotella buccalis-0158	US	Absence	0	0	ADCP_MOS1	ADCP_CLB	na	NA
448	ASV_158	Bacteria	Bacteroidota	Bacteroidia	Bacteroidales	Prevotellaceae	Prevotella	NA	Prevotella	Prevotella buccalis	Prevotella buccalis-0158	US	Absence	0	0	ADCP_MOS1	ADCP_CLC	na	NA
449	ASV_158	Bacteria	Bacteroidota	Bacteroidia	Bacteroidales	Prevotellaceae	Prevotella	NA	Prevotella	Prevotella buccalis	Prevotella buccalis-0158	US	Absence	0	0	ADCP_MOS1	ADCP_COC	na	NA
450	ASV_158	Bacteria	Bacteroidota	Bacteroidia	Bacteroidales	Prevotellaceae	Prevotella	NA	Prevotella	Prevotella buccalis	Prevotella buccalis-0158	US	Absence	0	0	ADCP_MOS1	ADCP_MOS1	na	NA
451	ASV_159	Bacteria	Bacteroidota	Bacteroidia	Bacteroidales	Marinilabiliaceae	NA	NA	Pedobacter	Pedobacter changchengzhani; Pedobacter lithocola	Pedobacter changchengzhani; Pedobacter lithocola-0159	RW	Presence	0.00133	0.00448	ADCP_MOS1	ADCP_CLA	0	NA
452	ASV_159	Bacteria	Bacteroidota	Bacteroidia	Bacteroidales	Marinilabiliaceae	NA	NA	Pedobacter	Pedobacter changchengzhani; Pedobacter lithocola	Pedobacter changchengzhani; Pedobacter lithocola-0159	RW	Presence	0.00133	0.00448	ADCP_MOS1	ADCP_CLB	na	NA
453	ASV_159	Bacteria	Bacteroidota	Bacteroidia	Bacteroidales	Marinilabiliaceae	NA	NA	Pedobacter	Pedobacter changchengzhani; Pedobacter lithocola	Pedobacter changchengzhani; Pedobacter lithocola-0159	RW	Presence	0.00133	0.00448	ADCP_MOS1	ADCP_CLC	na	NA
454	ASV_159	Bacteria	Bacteroidota	Bacteroidia	Bacteroidales	Marinilabiliaceae	NA	NA	Pedobacter	Pedobacter changchengzhani; Pedobacter lithocola	Pedobacter changchengzhani; Pedobacter lithocola-0159	RW	Presence	0.00133	0.00448	ADCP_MOS1	ADCP_COC	na	NA
455	ASV_159	Bacteria	Bacteroidota	Bacteroidia	Bacteroidales	Marinilabiliaceae	NA	NA	Pedobacter	Pedobacter changchengzhani; Pedobacter lithocola	Pedobacter changchengzhani; Pedobacter lithocola-0159	RW	Presence	0.00133	0.00448	ADCP_MOS1	ADCP_MOS1	1	NA
456	ASV_159	Bacteria	Bacteroidota	Bacteroidia	Bacteroidales	Marinilabiliaceae	NA	NA	Pedobacter	Pedobacter changchengzhani; Pedobacter lithocola	Pedobacter changchengzhani; Pedobacter lithocola-0159	US	Presence	0.000188	0.00106	ADCP_MOS1	ADCP_CLA	na	NA
457	ASV_159	Bacteria	Bacteroidota	Bacteroidia	Bacteroidales	Marinilabiliaceae	NA	NA	Pedobacter	Pedobacter changchengzhani; Pedobacter lithocola	Pedobacter changchengzhani; Pedobacter lithocola-0159	US	Presence	0.000188	0.00106	ADCP_MOS1	ADCP_CLB	na	NA
458	ASV_159	Bacteria	Bacteroidota	Bacteroidia	Bacteroidales	Marinilabiliaceae	NA	NA	Pedobacter	Pedobacter changchengzhani; Pedobacter lithocola	Pedobacter changchengzhani; Pedobacter lithocola-0159	US	Presence	0.000188	0.00106	ADCP_MOS1	ADCP_CLC	na	NA
459	ASV_159	Bacteria	Bacteroidota	Bacteroidia	Bacteroidales	Marinilabiliaceae	NA	NA	Pedobacter	Pedobacter changchengzhani; Pedobacter lithocola	Pedobacter changchengzhani; Pedobacter lithocola-0159	US	Presence	0.000188	0.00106	ADCP_MOS1	ADCP_COC	na	NA
460	ASV_159	Bacteria	Bacteroidota	Bacteroidia	Bacteroidales	Marinilabiliaceae	NA	NA	Pedobacter	Pedobacter changchengzhani; Pedobacter lithocola	Pedobacter changchengzhani; Pedobacter lithocola-0159	US	Presence	0.000188	0.00106	ADCP_MOS1	ADCP_MOS1	na	NA
461	ASV_170	Bacteria	Bacteroidota	Bacteroidia	Bacteroidales	Porphyromonadaceae	NA	NA	Spongiimonas	Spongiimonas flava	Spongiimonas flava-0170	RW	Presence	0.000658	0.00162	ADCP_MOS1	ADCP_CLA	0	NA
462	ASV_170	Bacteria	Bacteroidota	Bacteroidia	Bacteroidales	Porphyromonadaceae	NA	NA	Spongiimonas	Spongiimonas flava	Spongiimonas flava-0170	RW	Presence	0.000658	0.00162	ADCP_MOS1	ADCP_CLB	na	NA
463	ASV_170	Bacteria	Bacteroidota	Bacteroidia	Bacteroidales	Porphyromonadaceae	NA	NA	Spongiimonas	Spongiimonas flava	Spongiimonas flava-0170	RW	Presence	0.000658	0.00162	ADCP_MOS1	ADCP_CLC	na	NA
464	ASV_170	Bacteria	Bacteroidota	Bacteroidia	Bacteroidales	Porphyromonadaceae	NA	NA	Spongiimonas	Spongiimonas flava	Spongiimonas flava-0170	RW	Presence	0.000658	0.00162	ADCP_MOS1	ADCP_COC	na	NA
465	ASV_170	Bacteria	Bacteroidota	Bacteroidia	Bacteroidales	Porphyromonadaceae	NA	NA	Spongiimonas	Spongiimonas flava	Spongiimonas flava-0170	RW	Presence	0.000658	0.00162	ADCP_MOS1	ADCP_MOS1	na	NA
466	ASV_170	Bacteria	Bacteroidota	Bacteroidia	Bacteroidales	Porphyromonadaceae	NA	NA	Spongiimonas	Spongiimonas flava	Spongiimonas flava-0170	US	Absence	0	0	ADCP_MOS1	ADCP_CLA	na	NA
467	ASV_170	Bacteria	Bacteroidota	Bacteroidia	Bacteroidales	Porphyromonadaceae	NA	NA	Spongiimonas	Spongiimonas flava	Spongiimonas flava-0170	US	Absence	0	0	ADCP_MOS1	ADCP_CLB	na	NA
468	ASV_170	Bacteria	Bacteroidota	Bacteroidia	Bacteroidales	Porphyromonadaceae	NA	NA	Spongiimonas	Spongiimonas flava	Spongiimonas flava-0170	US	Absence	0	0	ADCP_MOS1	ADCP_CLC	na	NA
469	ASV_170	Bacteria	Bacteroidota	Bacteroidia	Bacteroidales	Porphyromonadaceae	NA	NA	Spongiimonas	Spongiimonas flava	Spongiimonas flava-0170	US	Absence	0	0	ADCP_MOS1	ADCP_COC	na	NA
470	ASV_170	Bacteria	Bacteroidota	Bacteroidia	Bacteroidales	Porphyromonadaceae	NA	NA	Spongiimonas	Spongiimonas flava	Spongiimonas flava-0170	US	Absence	0	0	ADCP_MOS1	ADCP_MOS1	na	NA
471	ASV_180	Bacteria	Bacteroidota	Bacteroidia	Bacteroidales	Prevotellaceae	Alloprevotella	NA	Prevotellamassilia	Prevotellamassilia timonensis	Prevotellamassilia timonensis-0180	RW	Presence	0.00234	0.00967	ADCP_MOS1	ADCP_CLA	na	NA
472	ASV_180	Bacteria	Bacteroidota	Bacteroidia	Bacteroidales	Prevotellaceae	Alloprevotella	NA	Prevotellamassilia	Prevotellamassilia timonensis	Prevotellamassilia timonensis-0180	RW	Presence	0.00234	0.00967	ADCP_MOS1	ADCP_CLB	0	NA
473	ASV_180	Bacteria	Bacteroidota	Bacteroidia	Bacteroidales	Prevotellaceae	Alloprevotella	NA	Prevotellamassilia	Prevotellamassilia timonensis	Prevotellamassilia timonensis-0180	RW	Presence	0.00234	0.00967	ADCP_MOS1	ADCP_CLC	1	NA
474	ASV_180	Bacteria	Bacteroidota	Bacteroidia	Bacteroidales	Prevotellaceae	Alloprevotella	NA	Prevotellamassilia	Prevotellamassilia timonensis	Prevotellamassilia timonensis-0180	RW	Presence	0.00234	0.00967	ADCP_MOS1	ADCP_COC	0	NA
475	ASV_180	Bacteria	Bacteroidota	Bacteroidia	Bacteroidales	Prevotellaceae	Alloprevotella	NA	Prevotellamassilia	Prevotellamassilia timonensis	Prevotellamassilia timonensis-0180	RW	Presence	0.00234	0.00967	ADCP_MOS1	ADCP_MOS1	na	NA
476	ASV_180	Bacteria	Bacteroidota	Bacteroidia	Bacteroidales	Prevotellaceae	Alloprevotella	NA	Prevotellamassilia	Prevotellamassilia timonensis	Prevotellamassilia timonensis-0180	US	Absence	0	0	ADCP_MOS1	ADCP_CLA	na	NA
477	ASV_180	Bacteria	Bacteroidota	Bacteroidia	Bacteroidales	Prevotellaceae	Alloprevotella	NA	Prevotellamassilia	Prevotellamassilia timonensis	Prevotellamassilia timonensis-0180	US	Absence	0	0	ADCP_MOS1	ADCP_CLB	na	NA
478	ASV_180	Bacteria	Bacteroidota	Bacteroidia	Bacteroidales	Prevotellaceae	Alloprevotella	NA	Prevotellamassilia	Prevotellamassilia timonensis	Prevotellamassilia timonensis-0180	US	Absence	0	0	ADCP_MOS1	ADCP_CLC	na	NA
479	ASV_180	Bacteria	Bacteroidota	Bacteroidia	Bacteroidales	Prevotellaceae	Alloprevotella	NA	Prevotellamassilia	Prevotellamassilia timonensis	Prevotellamassilia timonensis-0180	US	Absence	0	0	ADCP_MOS1	ADCP_COC	na	NA
480	ASV_180	Bacteria	Bacteroidota	Bacteroidia	Bacteroidales	Prevotellaceae	Alloprevotella	NA	Prevotellamassilia	Prevotellamassilia timonensis	Prevotellamassilia timonensis-0180	US	Absence	0	0	ADCP_MOS1	ADCP_MOS1	na	NA
481	ASV_184	Bacteria	Bacillota	Clostridia	Clostridiales	Ruminococcaceae	Ruminococcus	NA	Ruminococcus	Ruminococcus callidus	Ruminococcus callidus-0184	RW	Presence	0.000584	0.000654	ADCP_MOS1	ADCP_CLA	na	NA
482	ASV_184	Bacteria	Bacillota	Clostridia	Clostridiales	Ruminococcaceae	Ruminococcus	NA	Ruminococcus	Ruminococcus callidus	Ruminococcus callidus-0184	RW	Presence	0.000584	0.000654	ADCP_MOS1	ADCP_CLB	na	NA
483	ASV_184	Bacteria	Bacillota	Clostridia	Clostridiales	Ruminococcaceae	Ruminococcus	NA	Ruminococcus	Ruminococcus callidus	Ruminococcus callidus-0184	RW	Presence	0.000584	0.000654	ADCP_MOS1	ADCP_CLC	na	NA
484	ASV_184	Bacteria	Bacillota	Clostridia	Clostridiales	Ruminococcaceae	Ruminococcus	NA	Ruminococcus	Ruminococcus callidus	Ruminococcus callidus-0184	RW	Presence	0.000584	0.000654	ADCP_MOS1	ADCP_COC	na	NA
485	ASV_184	Bacteria	Bacillota	Clostridia	Clostridiales	Ruminococcaceae	Ruminococcus	NA	Ruminococcus	Ruminococcus callidus	Ruminococcus callidus-0184	RW	Presence	0.000584	0.000654	ADCP_MOS1	ADCP_MOS1	na	NA
486	ASV_184	Bacteria	Bacillota	Clostridia	Clostridiales	Ruminococcaceae	Ruminococcus	NA	Ruminococcus	Ruminococcus callidus	Ruminococcus callidus-0184	US	Presence	0.000385	0.000914	ADCP_MOS1	ADCP_CLA	na	NA
487	ASV_184	Bacteria	Bacillota	Clostridia	Clostridiales	Ruminococcaceae	Ruminococcus	NA	Ruminococcus	Ruminococcus callidus	Ruminococcus callidus-0184	US	Presence	0.000385	0.000914	ADCP_MOS1	ADCP_CLB	na	NA
488	ASV_184	Bacteria	Bacillota	Clostridia	Clostridiales	Ruminococcaceae	Ruminococcus	NA	Ruminococcus	Ruminococcus callidus	Ruminococcus callidus-0184	US	Presence	0.000385	0.000914	ADCP_MOS1	ADCP_CLC	1	NA
489	ASV_184	Bacteria	Bacillota	Clostridia	Clostridiales	Ruminococcaceae	Ruminococcus	NA	Ruminococcus	Ruminococcus callidus	Ruminococcus callidus-0184	US	Presence	0.000385	0.000914	ADCP_MOS1	ADCP_COC	na	NA
490	ASV_184	Bacteria	Bacillota	Clostridia	Clostridiales	Ruminococcaceae	Ruminococcus	NA	Ruminococcus	Ruminococcus callidus	Ruminococcus callidus-0184	US	Presence	0.000385	0.000914	ADCP_MOS1	ADCP_MOS1	na	NA
491	ASV_186	Bacteria	Bacillota	Clostridia	Clostridiales	Ruminococcaceae	Intestinimonas	NA	Colidextribacter	Colidextribacter massiliensis	Colidextribacter massiliensis-0186	US	Presence	0.00123	0.00694	ADCP_MOS1	ADCP_CLA	na	NA
492	ASV_186	Bacteria	Bacillota	Clostridia	Clostridiales	Ruminococcaceae	Intestinimonas	NA	Colidextribacter	Colidextribacter massiliensis	Colidextribacter massiliensis-0186	US	Presence	0.00123	0.00694	ADCP_MOS1	ADCP_CLB	na	NA
493	ASV_186	Bacteria	Bacillota	Clostridia	Clostridiales	Ruminococcaceae	Intestinimonas	NA	Colidextribacter	Colidextribacter massiliensis	Colidextribacter massiliensis-0186	US	Presence	0.00123	0.00694	ADCP_MOS1	ADCP_CLC	na	NA
494	ASV_186	Bacteria	Bacillota	Clostridia	Clostridiales	Ruminococcaceae	Intestinimonas	NA	Colidextribacter	Colidextribacter massiliensis	Colidextribacter massiliensis-0186	US	Presence	0.00123	0.00694	ADCP_MOS1	ADCP_COC	na	NA
495	ASV_186	Bacteria	Bacillota	Clostridia	Clostridiales	Ruminococcaceae	Intestinimonas	NA	Colidextribacter	Colidextribacter massiliensis	Colidextribacter massiliensis-0186	US	Presence	0.00123	0.00694	ADCP_MOS1	ADCP_MOS1	na	NA
496	ASV_186	Bacteria	Bacillota	Clostridia	Clostridiales	Ruminococcaceae	Intestinimonas	NA	Colidextribacter	Colidextribacter massiliensis	Colidextribacter massiliensis-0186	RW	Presence	0.00128	0.00519	ADCP_MOS1	ADCP_CLA	0	NA
497	ASV_186	Bacteria	Bacillota	Clostridia	Clostridiales	Ruminococcaceae	Intestinimonas	NA	Colidextribacter	Colidextribacter massiliensis	Colidextribacter massiliensis-0186	RW	Presence	0.00128	0.00519	ADCP_MOS1	ADCP_CLB	na	NA
498	ASV_186	Bacteria	Bacillota	Clostridia	Clostridiales	Ruminococcaceae	Intestinimonas	NA	Colidextribacter	Colidextribacter massiliensis	Colidextribacter massiliensis-0186	RW	Presence	0.00128	0.00519	ADCP_MOS1	ADCP_CLC	na	NA
499	ASV_186	Bacteria	Bacillota	Clostridia	Clostridiales	Ruminococcaceae	Intestinimonas	NA	Colidextribacter	Colidextribacter massiliensis	Colidextribacter massiliensis-0186	RW	Presence	0.00128	0.00519	ADCP_MOS1	ADCP_COC	na	NA
500	ASV_186	Bacteria	Bacillota	Clostridia	Clostridiales	Ruminococcaceae	Intestinimonas	NA	Colidextribacter	Colidextribacter massiliensis	Colidextribacter massiliensis-0186	RW	Presence	0.00128	0.00519	ADCP_MOS1	ADCP_MOS1	1	NA
501	ASV_192	Bacteria	Bacteroidota	Bacteroidia	Bacteroidales	Prevotellaceae	Prevotella	NA	Prevotella	Prevotella copri	Prevotella copri-0192	RW	Presence	0.000558	0.00207	ADCP_MOS1	ADCP_CLA	0	NA
502	ASV_192	Bacteria	Bacteroidota	Bacteroidia	Bacteroidales	Prevotellaceae	Prevotella	NA	Prevotella	Prevotella copri	Prevotella copri-0192	RW	Presence	0.000558	0.00207	ADCP_MOS1	ADCP_CLB	0	NA
503	ASV_192	Bacteria	Bacteroidota	Bacteroidia	Bacteroidales	Prevotellaceae	Prevotella	NA	Prevotella	Prevotella copri	Prevotella copri-0192	RW	Presence	0.000558	0.00207	ADCP_MOS1	ADCP_CLC	na	NA
504	ASV_192	Bacteria	Bacteroidota	Bacteroidia	Bacteroidales	Prevotellaceae	Prevotella	NA	Prevotella	Prevotella copri	Prevotella copri-0192	RW	Presence	0.000558	0.00207	ADCP_MOS1	ADCP_COC	na	NA
505	ASV_192	Bacteria	Bacteroidota	Bacteroidia	Bacteroidales	Prevotellaceae	Prevotella	NA	Prevotella	Prevotella copri	Prevotella copri-0192	RW	Presence	0.000558	0.00207	ADCP_MOS1	ADCP_MOS1	1	NA
506	ASV_192	Bacteria	Bacteroidota	Bacteroidia	Bacteroidales	Prevotellaceae	Prevotella	NA	Prevotella	Prevotella copri	Prevotella copri-0192	US	Presence	0.000383	0.00217	ADCP_MOS1	ADCP_CLA	na	NA
507	ASV_192	Bacteria	Bacteroidota	Bacteroidia	Bacteroidales	Prevotellaceae	Prevotella	NA	Prevotella	Prevotella copri	Prevotella copri-0192	US	Presence	0.000383	0.00217	ADCP_MOS1	ADCP_CLB	na	NA
508	ASV_192	Bacteria	Bacteroidota	Bacteroidia	Bacteroidales	Prevotellaceae	Prevotella	NA	Prevotella	Prevotella copri	Prevotella copri-0192	US	Presence	0.000383	0.00217	ADCP_MOS1	ADCP_CLC	na	NA
509	ASV_192	Bacteria	Bacteroidota	Bacteroidia	Bacteroidales	Prevotellaceae	Prevotella	NA	Prevotella	Prevotella copri	Prevotella copri-0192	US	Presence	0.000383	0.00217	ADCP_MOS1	ADCP_COC	na	NA
510	ASV_192	Bacteria	Bacteroidota	Bacteroidia	Bacteroidales	Prevotellaceae	Prevotella	NA	Prevotella	Prevotella copri	Prevotella copri-0192	US	Presence	0.000383	0.00217	ADCP_MOS1	ADCP_MOS1	na	NA
511	ASV_202	Bacteria	Bacteroidota	Bacteroidia	Bacteroidales	Prevotellaceae	Prevotella	NA	Prevotella	Prevotella copri	Prevotella copri-0202	RW	Presence	0.000791	0.00286	ADCP_MOS1	ADCP_CLA	0	NA
512	ASV_202	Bacteria	Bacteroidota	Bacteroidia	Bacteroidales	Prevotellaceae	Prevotella	NA	Prevotella	Prevotella copri	Prevotella copri-0202	RW	Presence	0.000791	0.00286	ADCP_MOS1	ADCP_CLB	na	NA
513	ASV_202	Bacteria	Bacteroidota	Bacteroidia	Bacteroidales	Prevotellaceae	Prevotella	NA	Prevotella	Prevotella copri	Prevotella copri-0202	RW	Presence	0.000791	0.00286	ADCP_MOS1	ADCP_CLC	na	NA
514	ASV_202	Bacteria	Bacteroidota	Bacteroidia	Bacteroidales	Prevotellaceae	Prevotella	NA	Prevotella	Prevotella copri	Prevotella copri-0202	RW	Presence	0.000791	0.00286	ADCP_MOS1	ADCP_COC	1	NA
515	ASV_202	Bacteria	Bacteroidota	Bacteroidia	Bacteroidales	Prevotellaceae	Prevotella	NA	Prevotella	Prevotella copri	Prevotella copri-0202	RW	Presence	0.000791	0.00286	ADCP_MOS1	ADCP_MOS1	1	NA
516	ASV_202	Bacteria	Bacteroidota	Bacteroidia	Bacteroidales	Prevotellaceae	Prevotella	NA	Prevotella	Prevotella copri	Prevotella copri-0202	US	Absence	0	0	ADCP_MOS1	ADCP_CLA	na	NA
517	ASV_202	Bacteria	Bacteroidota	Bacteroidia	Bacteroidales	Prevotellaceae	Prevotella	NA	Prevotella	Prevotella copri	Prevotella copri-0202	US	Absence	0	0	ADCP_MOS1	ADCP_CLB	na	NA
518	ASV_202	Bacteria	Bacteroidota	Bacteroidia	Bacteroidales	Prevotellaceae	Prevotella	NA	Prevotella	Prevotella copri	Prevotella copri-0202	US	Absence	0	0	ADCP_MOS1	ADCP_CLC	na	NA
519	ASV_202	Bacteria	Bacteroidota	Bacteroidia	Bacteroidales	Prevotellaceae	Prevotella	NA	Prevotella	Prevotella copri	Prevotella copri-0202	US	Absence	0	0	ADCP_MOS1	ADCP_COC	na	NA
520	ASV_202	Bacteria	Bacteroidota	Bacteroidia	Bacteroidales	Prevotellaceae	Prevotella	NA	Prevotella	Prevotella copri	Prevotella copri-0202	US	Absence	0	0	ADCP_MOS1	ADCP_MOS1	na	NA
521	ASV_203	Bacteria	Bacteroidota	Bacteroidia	Bacteroidales	Bacteroidaceae	Bacteroides	vulgatus	Phocaeicola	Phocaeicola vulgatus	Phocaeicola vulgatus-0203	RW	Absence	0	0	ADCP_MOS1	ADCP_CLA	na	NA
522	ASV_203	Bacteria	Bacteroidota	Bacteroidia	Bacteroidales	Bacteroidaceae	Bacteroides	vulgatus	Phocaeicola	Phocaeicola vulgatus	Phocaeicola vulgatus-0203	RW	Absence	0	0	ADCP_MOS1	ADCP_CLB	na	NA
523	ASV_203	Bacteria	Bacteroidota	Bacteroidia	Bacteroidales	Bacteroidaceae	Bacteroides	vulgatus	Phocaeicola	Phocaeicola vulgatus	Phocaeicola vulgatus-0203	RW	Absence	0	0	ADCP_MOS1	ADCP_CLC	na	NA
524	ASV_203	Bacteria	Bacteroidota	Bacteroidia	Bacteroidales	Bacteroidaceae	Bacteroides	vulgatus	Phocaeicola	Phocaeicola vulgatus	Phocaeicola vulgatus-0203	RW	Absence	0	0	ADCP_MOS1	ADCP_COC	na	NA
525	ASV_203	Bacteria	Bacteroidota	Bacteroidia	Bacteroidales	Bacteroidaceae	Bacteroides	vulgatus	Phocaeicola	Phocaeicola vulgatus	Phocaeicola vulgatus-0203	RW	Absence	0	0	ADCP_MOS1	ADCP_MOS1	na	NA
526	ASV_203	Bacteria	Bacteroidota	Bacteroidia	Bacteroidales	Bacteroidaceae	Bacteroides	vulgatus	Phocaeicola	Phocaeicola vulgatus	Phocaeicola vulgatus-0203	US	Presence	0.00269	0.00746	ADCP_MOS1	ADCP_CLA	na	NA
527	ASV_203	Bacteria	Bacteroidota	Bacteroidia	Bacteroidales	Bacteroidaceae	Bacteroides	vulgatus	Phocaeicola	Phocaeicola vulgatus	Phocaeicola vulgatus-0203	US	Presence	0.00269	0.00746	ADCP_MOS1	ADCP_CLB	0	NA
528	ASV_203	Bacteria	Bacteroidota	Bacteroidia	Bacteroidales	Bacteroidaceae	Bacteroides	vulgatus	Phocaeicola	Phocaeicola vulgatus	Phocaeicola vulgatus-0203	US	Presence	0.00269	0.00746	ADCP_MOS1	ADCP_CLC	1	NA
529	ASV_203	Bacteria	Bacteroidota	Bacteroidia	Bacteroidales	Bacteroidaceae	Bacteroides	vulgatus	Phocaeicola	Phocaeicola vulgatus	Phocaeicola vulgatus-0203	US	Presence	0.00269	0.00746	ADCP_MOS1	ADCP_COC	na	NA
530	ASV_203	Bacteria	Bacteroidota	Bacteroidia	Bacteroidales	Bacteroidaceae	Bacteroides	vulgatus	Phocaeicola	Phocaeicola vulgatus	Phocaeicola vulgatus-0203	US	Presence	0.00269	0.00746	ADCP_MOS1	ADCP_MOS1	na	NA
531	ASV_206	Bacteria	Pseudomonadota	Epsilonproteobacteria	Campylobacterales	Campylobacteraceae	Campylobacter	NA	Campylobacter	Campylobacter coli	Campylobacter coli-0206	US	Absence	0	0	ADCP_MOS1	ADCP_CLA	na	NA
532	ASV_206	Bacteria	Pseudomonadota	Epsilonproteobacteria	Campylobacterales	Campylobacteraceae	Campylobacter	NA	Campylobacter	Campylobacter coli	Campylobacter coli-0206	US	Absence	0	0	ADCP_MOS1	ADCP_CLB	na	NA
533	ASV_206	Bacteria	Pseudomonadota	Epsilonproteobacteria	Campylobacterales	Campylobacteraceae	Campylobacter	NA	Campylobacter	Campylobacter coli	Campylobacter coli-0206	US	Absence	0	0	ADCP_MOS1	ADCP_CLC	na	NA
534	ASV_206	Bacteria	Pseudomonadota	Epsilonproteobacteria	Campylobacterales	Campylobacteraceae	Campylobacter	NA	Campylobacter	Campylobacter coli	Campylobacter coli-0206	US	Absence	0	0	ADCP_MOS1	ADCP_COC	na	NA
535	ASV_206	Bacteria	Pseudomonadota	Epsilonproteobacteria	Campylobacterales	Campylobacteraceae	Campylobacter	NA	Campylobacter	Campylobacter coli	Campylobacter coli-0206	US	Absence	0	0	ADCP_MOS1	ADCP_MOS1	na	NA
536	ASV_206	Bacteria	Pseudomonadota	Epsilonproteobacteria	Campylobacterales	Campylobacteraceae	Campylobacter	NA	Campylobacter	Campylobacter coli	Campylobacter coli-0206	RW	Presence	0.00129	0.00628	ADCP_MOS1	ADCP_CLA	na	NA
537	ASV_206	Bacteria	Pseudomonadota	Epsilonproteobacteria	Campylobacterales	Campylobacteraceae	Campylobacter	NA	Campylobacter	Campylobacter coli	Campylobacter coli-0206	RW	Presence	0.00129	0.00628	ADCP_MOS1	ADCP_CLB	na	NA
538	ASV_206	Bacteria	Pseudomonadota	Epsilonproteobacteria	Campylobacterales	Campylobacteraceae	Campylobacter	NA	Campylobacter	Campylobacter coli	Campylobacter coli-0206	RW	Presence	0.00129	0.00628	ADCP_MOS1	ADCP_CLC	0	NA
539	ASV_206	Bacteria	Pseudomonadota	Epsilonproteobacteria	Campylobacterales	Campylobacteraceae	Campylobacter	NA	Campylobacter	Campylobacter coli	Campylobacter coli-0206	RW	Presence	0.00129	0.00628	ADCP_MOS1	ADCP_COC	1	NA
540	ASV_206	Bacteria	Pseudomonadota	Epsilonproteobacteria	Campylobacterales	Campylobacteraceae	Campylobacter	NA	Campylobacter	Campylobacter coli	Campylobacter coli-0206	RW	Presence	0.00129	0.00628	ADCP_MOS1	ADCP_MOS1	na	NA
541	ASV_213	Bacteria	Bacteroidota	Bacteroidia	Bacteroidales	Porphyromonadaceae	Parabacteroides	distasonis	Flintibacter	Flintibacter butyricus	Flintibacter butyricus-0213	RW	Presence	4.1e-05	0.000153	ADCP_MOS1	ADCP_CLA	na	NA
542	ASV_213	Bacteria	Bacteroidota	Bacteroidia	Bacteroidales	Porphyromonadaceae	Parabacteroides	distasonis	Flintibacter	Flintibacter butyricus	Flintibacter butyricus-0213	RW	Presence	4.1e-05	0.000153	ADCP_MOS1	ADCP_CLB	na	NA
543	ASV_213	Bacteria	Bacteroidota	Bacteroidia	Bacteroidales	Porphyromonadaceae	Parabacteroides	distasonis	Flintibacter	Flintibacter butyricus	Flintibacter butyricus-0213	RW	Presence	4.1e-05	0.000153	ADCP_MOS1	ADCP_CLC	na	NA
544	ASV_213	Bacteria	Bacteroidota	Bacteroidia	Bacteroidales	Porphyromonadaceae	Parabacteroides	distasonis	Flintibacter	Flintibacter butyricus	Flintibacter butyricus-0213	RW	Presence	4.1e-05	0.000153	ADCP_MOS1	ADCP_COC	na	NA
545	ASV_213	Bacteria	Bacteroidota	Bacteroidia	Bacteroidales	Porphyromonadaceae	Parabacteroides	distasonis	Flintibacter	Flintibacter butyricus	Flintibacter butyricus-0213	RW	Presence	4.1e-05	0.000153	ADCP_MOS1	ADCP_MOS1	na	NA
546	ASV_213	Bacteria	Bacteroidota	Bacteroidia	Bacteroidales	Porphyromonadaceae	Parabacteroides	distasonis	Flintibacter	Flintibacter butyricus	Flintibacter butyricus-0213	US	Presence	0.00148	0.00309	ADCP_MOS1	ADCP_CLA	na	NA
547	ASV_213	Bacteria	Bacteroidota	Bacteroidia	Bacteroidales	Porphyromonadaceae	Parabacteroides	distasonis	Flintibacter	Flintibacter butyricus	Flintibacter butyricus-0213	US	Presence	0.00148	0.00309	ADCP_MOS1	ADCP_CLB	na	NA
548	ASV_213	Bacteria	Bacteroidota	Bacteroidia	Bacteroidales	Porphyromonadaceae	Parabacteroides	distasonis	Flintibacter	Flintibacter butyricus	Flintibacter butyricus-0213	US	Presence	0.00148	0.00309	ADCP_MOS1	ADCP_CLC	na	NA
549	ASV_213	Bacteria	Bacteroidota	Bacteroidia	Bacteroidales	Porphyromonadaceae	Parabacteroides	distasonis	Flintibacter	Flintibacter butyricus	Flintibacter butyricus-0213	US	Presence	0.00148	0.00309	ADCP_MOS1	ADCP_COC	na	NA
550	ASV_213	Bacteria	Bacteroidota	Bacteroidia	Bacteroidales	Porphyromonadaceae	Parabacteroides	distasonis	Flintibacter	Flintibacter butyricus	Flintibacter butyricus-0213	US	Presence	0.00148	0.00309	ADCP_MOS1	ADCP_MOS1	1	NA
551	ASV_214	Bacteria	Elusimicrobiota	Elusimicrobiota	Elusimicrobiotales	Elusimicrobiotaceae	Elusimicrobium	NA	Elusimicrobium	Elusimicrobium minutum	Elusimicrobium minutum-0214	US	Presence	0.000364	0.00122	ADCP_MOS1	ADCP_CLA	na	NA
552	ASV_214	Bacteria	Elusimicrobiota	Elusimicrobiota	Elusimicrobiotales	Elusimicrobiotaceae	Elusimicrobium	NA	Elusimicrobium	Elusimicrobium minutum	Elusimicrobium minutum-0214	US	Presence	0.000364	0.00122	ADCP_MOS1	ADCP_CLB	na	NA
553	ASV_214	Bacteria	Elusimicrobiota	Elusimicrobiota	Elusimicrobiotales	Elusimicrobiotaceae	Elusimicrobium	NA	Elusimicrobium	Elusimicrobium minutum	Elusimicrobium minutum-0214	US	Presence	0.000364	0.00122	ADCP_MOS1	ADCP_CLC	na	NA
554	ASV_214	Bacteria	Elusimicrobiota	Elusimicrobiota	Elusimicrobiotales	Elusimicrobiotaceae	Elusimicrobium	NA	Elusimicrobium	Elusimicrobium minutum	Elusimicrobium minutum-0214	US	Presence	0.000364	0.00122	ADCP_MOS1	ADCP_COC	na	NA
555	ASV_214	Bacteria	Elusimicrobiota	Elusimicrobiota	Elusimicrobiotales	Elusimicrobiotaceae	Elusimicrobium	NA	Elusimicrobium	Elusimicrobium minutum	Elusimicrobium minutum-0214	US	Presence	0.000364	0.00122	ADCP_MOS1	ADCP_MOS1	na	NA
556	ASV_214	Bacteria	Elusimicrobiota	Elusimicrobiota	Elusimicrobiotales	Elusimicrobiotaceae	Elusimicrobium	NA	Elusimicrobium	Elusimicrobium minutum	Elusimicrobium minutum-0214	RW	Presence	0.000364	0.00122	ADCP_MOS1	ADCP_CLA	na	NA
557	ASV_214	Bacteria	Elusimicrobiota	Elusimicrobiota	Elusimicrobiotales	Elusimicrobiotaceae	Elusimicrobium	NA	Elusimicrobium	Elusimicrobium minutum	Elusimicrobium minutum-0214	RW	Presence	0.000364	0.00122	ADCP_MOS1	ADCP_CLB	0	NA
558	ASV_214	Bacteria	Elusimicrobiota	Elusimicrobiota	Elusimicrobiotales	Elusimicrobiotaceae	Elusimicrobium	NA	Elusimicrobium	Elusimicrobium minutum	Elusimicrobium minutum-0214	RW	Presence	0.000364	0.00122	ADCP_MOS1	ADCP_CLC	na	NA
559	ASV_214	Bacteria	Elusimicrobiota	Elusimicrobiota	Elusimicrobiotales	Elusimicrobiotaceae	Elusimicrobium	NA	Elusimicrobium	Elusimicrobium minutum	Elusimicrobium minutum-0214	RW	Presence	0.000364	0.00122	ADCP_MOS1	ADCP_COC	na	NA
560	ASV_214	Bacteria	Elusimicrobiota	Elusimicrobiota	Elusimicrobiotales	Elusimicrobiotaceae	Elusimicrobium	NA	Elusimicrobium	Elusimicrobium minutum	Elusimicrobium minutum-0214	RW	Presence	0.000364	0.00122	ADCP_MOS1	ADCP_MOS1	na	NA
561	ASV_215	Bacteria	Bacillota	Clostridia	Clostridiales	Clostridiaceae_1	Clostridium_sensu_stricto	NA	Clostridium	Clostridium ventriculi	Clostridium ventriculi-0215	US	Presence	0.000593	0.00336	ADCP_MOS1	ADCP_CLA	na	NA
562	ASV_215	Bacteria	Bacillota	Clostridia	Clostridiales	Clostridiaceae_1	Clostridium_sensu_stricto	NA	Clostridium	Clostridium ventriculi	Clostridium ventriculi-0215	US	Presence	0.000593	0.00336	ADCP_MOS1	ADCP_CLB	na	NA
563	ASV_215	Bacteria	Bacillota	Clostridia	Clostridiales	Clostridiaceae_1	Clostridium_sensu_stricto	NA	Clostridium	Clostridium ventriculi	Clostridium ventriculi-0215	US	Presence	0.000593	0.00336	ADCP_MOS1	ADCP_CLC	na	NA
564	ASV_215	Bacteria	Bacillota	Clostridia	Clostridiales	Clostridiaceae_1	Clostridium_sensu_stricto	NA	Clostridium	Clostridium ventriculi	Clostridium ventriculi-0215	US	Presence	0.000593	0.00336	ADCP_MOS1	ADCP_COC	na	NA
565	ASV_215	Bacteria	Bacillota	Clostridia	Clostridiales	Clostridiaceae_1	Clostridium_sensu_stricto	NA	Clostridium	Clostridium ventriculi	Clostridium ventriculi-0215	US	Presence	0.000593	0.00336	ADCP_MOS1	ADCP_MOS1	na	NA
566	ASV_215	Bacteria	Bacillota	Clostridia	Clostridiales	Clostridiaceae_1	Clostridium_sensu_stricto	NA	Clostridium	Clostridium ventriculi	Clostridium ventriculi-0215	RW	Presence	0.000878	0.00194	ADCP_MOS1	ADCP_CLA	na	NA
567	ASV_215	Bacteria	Bacillota	Clostridia	Clostridiales	Clostridiaceae_1	Clostridium_sensu_stricto	NA	Clostridium	Clostridium ventriculi	Clostridium ventriculi-0215	RW	Presence	0.000878	0.00194	ADCP_MOS1	ADCP_CLB	0	NA
568	ASV_215	Bacteria	Bacillota	Clostridia	Clostridiales	Clostridiaceae_1	Clostridium_sensu_stricto	NA	Clostridium	Clostridium ventriculi	Clostridium ventriculi-0215	RW	Presence	0.000878	0.00194	ADCP_MOS1	ADCP_CLC	na	NA
569	ASV_215	Bacteria	Bacillota	Clostridia	Clostridiales	Clostridiaceae_1	Clostridium_sensu_stricto	NA	Clostridium	Clostridium ventriculi	Clostridium ventriculi-0215	RW	Presence	0.000878	0.00194	ADCP_MOS1	ADCP_COC	na	NA
570	ASV_215	Bacteria	Bacillota	Clostridia	Clostridiales	Clostridiaceae_1	Clostridium_sensu_stricto	NA	Clostridium	Clostridium ventriculi	Clostridium ventriculi-0215	RW	Presence	0.000878	0.00194	ADCP_MOS1	ADCP_MOS1	na	NA
571	ASV_216	Bacteria	Bacillota	Clostridia	Clostridiales	Ruminococcaceae	NA	NA	Eubacterium	Eubacterium coprostanoligenes	Eubacterium coprostanoligenes-0216	US	Presence	0.000791	0.00225	ADCP_MOS1	ADCP_CLA	0	NA
572	ASV_216	Bacteria	Bacillota	Clostridia	Clostridiales	Ruminococcaceae	NA	NA	Eubacterium	Eubacterium coprostanoligenes	Eubacterium coprostanoligenes-0216	US	Presence	0.000791	0.00225	ADCP_MOS1	ADCP_CLB	na	NA
573	ASV_216	Bacteria	Bacillota	Clostridia	Clostridiales	Ruminococcaceae	NA	NA	Eubacterium	Eubacterium coprostanoligenes	Eubacterium coprostanoligenes-0216	US	Presence	0.000791	0.00225	ADCP_MOS1	ADCP_CLC	na	NA
574	ASV_216	Bacteria	Bacillota	Clostridia	Clostridiales	Ruminococcaceae	NA	NA	Eubacterium	Eubacterium coprostanoligenes	Eubacterium coprostanoligenes-0216	US	Presence	0.000791	0.00225	ADCP_MOS1	ADCP_COC	1	NA
575	ASV_216	Bacteria	Bacillota	Clostridia	Clostridiales	Ruminococcaceae	NA	NA	Eubacterium	Eubacterium coprostanoligenes	Eubacterium coprostanoligenes-0216	US	Presence	0.000791	0.00225	ADCP_MOS1	ADCP_MOS1	na	NA
576	ASV_216	Bacteria	Bacillota	Clostridia	Clostridiales	Ruminococcaceae	NA	NA	Eubacterium	Eubacterium coprostanoligenes	Eubacterium coprostanoligenes-0216	RW	Presence	0.000217	0.000398	ADCP_MOS1	ADCP_CLA	na	NA
577	ASV_216	Bacteria	Bacillota	Clostridia	Clostridiales	Ruminococcaceae	NA	NA	Eubacterium	Eubacterium coprostanoligenes	Eubacterium coprostanoligenes-0216	RW	Presence	0.000217	0.000398	ADCP_MOS1	ADCP_CLB	na	NA
578	ASV_216	Bacteria	Bacillota	Clostridia	Clostridiales	Ruminococcaceae	NA	NA	Eubacterium	Eubacterium coprostanoligenes	Eubacterium coprostanoligenes-0216	RW	Presence	0.000217	0.000398	ADCP_MOS1	ADCP_CLC	na	NA
579	ASV_216	Bacteria	Bacillota	Clostridia	Clostridiales	Ruminococcaceae	NA	NA	Eubacterium	Eubacterium coprostanoligenes	Eubacterium coprostanoligenes-0216	RW	Presence	0.000217	0.000398	ADCP_MOS1	ADCP_COC	na	NA
580	ASV_216	Bacteria	Bacillota	Clostridia	Clostridiales	Ruminococcaceae	NA	NA	Eubacterium	Eubacterium coprostanoligenes	Eubacterium coprostanoligenes-0216	RW	Presence	0.000217	0.000398	ADCP_MOS1	ADCP_MOS1	na	NA
581	ASV_221	Bacteria	Pseudomonadota	Betaproteobacteria	Burkholderiales	Sutterellaceae	Sutterella	stercoricanis	Sutterella	Sutterella massiliensis; Sutterella stercoricanis	Sutterella massiliensis; Sutterella stercoricanis-0221	RW	Presence	0.000438	0.00132	ADCP_MOS1	ADCP_CLA	na	NA
582	ASV_221	Bacteria	Pseudomonadota	Betaproteobacteria	Burkholderiales	Sutterellaceae	Sutterella	stercoricanis	Sutterella	Sutterella massiliensis; Sutterella stercoricanis	Sutterella massiliensis; Sutterella stercoricanis-0221	RW	Presence	0.000438	0.00132	ADCP_MOS1	ADCP_CLB	na	NA
583	ASV_221	Bacteria	Pseudomonadota	Betaproteobacteria	Burkholderiales	Sutterellaceae	Sutterella	stercoricanis	Sutterella	Sutterella massiliensis; Sutterella stercoricanis	Sutterella massiliensis; Sutterella stercoricanis-0221	RW	Presence	0.000438	0.00132	ADCP_MOS1	ADCP_CLC	na	NA
584	ASV_221	Bacteria	Pseudomonadota	Betaproteobacteria	Burkholderiales	Sutterellaceae	Sutterella	stercoricanis	Sutterella	Sutterella massiliensis; Sutterella stercoricanis	Sutterella massiliensis; Sutterella stercoricanis-0221	RW	Presence	0.000438	0.00132	ADCP_MOS1	ADCP_COC	na	NA
585	ASV_221	Bacteria	Pseudomonadota	Betaproteobacteria	Burkholderiales	Sutterellaceae	Sutterella	stercoricanis	Sutterella	Sutterella massiliensis; Sutterella stercoricanis	Sutterella massiliensis; Sutterella stercoricanis-0221	RW	Presence	0.000438	0.00132	ADCP_MOS1	ADCP_MOS1	1	NA
586	ASV_221	Bacteria	Pseudomonadota	Betaproteobacteria	Burkholderiales	Sutterellaceae	Sutterella	stercoricanis	Sutterella	Sutterella massiliensis; Sutterella stercoricanis	Sutterella massiliensis; Sutterella stercoricanis-0221	US	Presence	0.00171	0.00514	ADCP_MOS1	ADCP_CLA	na	NA
587	ASV_221	Bacteria	Pseudomonadota	Betaproteobacteria	Burkholderiales	Sutterellaceae	Sutterella	stercoricanis	Sutterella	Sutterella massiliensis; Sutterella stercoricanis	Sutterella massiliensis; Sutterella stercoricanis-0221	US	Presence	0.00171	0.00514	ADCP_MOS1	ADCP_CLB	na	NA
588	ASV_221	Bacteria	Pseudomonadota	Betaproteobacteria	Burkholderiales	Sutterellaceae	Sutterella	stercoricanis	Sutterella	Sutterella massiliensis; Sutterella stercoricanis	Sutterella massiliensis; Sutterella stercoricanis-0221	US	Presence	0.00171	0.00514	ADCP_MOS1	ADCP_CLC	na	NA
589	ASV_221	Bacteria	Pseudomonadota	Betaproteobacteria	Burkholderiales	Sutterellaceae	Sutterella	stercoricanis	Sutterella	Sutterella massiliensis; Sutterella stercoricanis	Sutterella massiliensis; Sutterella stercoricanis-0221	US	Presence	0.00171	0.00514	ADCP_MOS1	ADCP_COC	na	NA
590	ASV_221	Bacteria	Pseudomonadota	Betaproteobacteria	Burkholderiales	Sutterellaceae	Sutterella	stercoricanis	Sutterella	Sutterella massiliensis; Sutterella stercoricanis	Sutterella massiliensis; Sutterella stercoricanis-0221	US	Presence	0.00171	0.00514	ADCP_MOS1	ADCP_MOS1	na	NA
591	ASV_229	Bacteria	Pseudomonadota	Deltaproteobacteria	Bdellovibrionales	Bdellovibrionaceae	Vampirovibrio	NA	Vampirovibrio	Vampirovibrio chlorellavorus	Vampirovibrio chlorellavorus-0229	RW	Presence	9e-04	0.00259	ADCP_MOS1	ADCP_CLA	0	NA
592	ASV_229	Bacteria	Pseudomonadota	Deltaproteobacteria	Bdellovibrionales	Bdellovibrionaceae	Vampirovibrio	NA	Vampirovibrio	Vampirovibrio chlorellavorus	Vampirovibrio chlorellavorus-0229	RW	Presence	9e-04	0.00259	ADCP_MOS1	ADCP_CLB	na	NA
593	ASV_229	Bacteria	Pseudomonadota	Deltaproteobacteria	Bdellovibrionales	Bdellovibrionaceae	Vampirovibrio	NA	Vampirovibrio	Vampirovibrio chlorellavorus	Vampirovibrio chlorellavorus-0229	RW	Presence	9e-04	0.00259	ADCP_MOS1	ADCP_CLC	na	NA
594	ASV_229	Bacteria	Pseudomonadota	Deltaproteobacteria	Bdellovibrionales	Bdellovibrionaceae	Vampirovibrio	NA	Vampirovibrio	Vampirovibrio chlorellavorus	Vampirovibrio chlorellavorus-0229	RW	Presence	9e-04	0.00259	ADCP_MOS1	ADCP_COC	na	NA
595	ASV_229	Bacteria	Pseudomonadota	Deltaproteobacteria	Bdellovibrionales	Bdellovibrionaceae	Vampirovibrio	NA	Vampirovibrio	Vampirovibrio chlorellavorus	Vampirovibrio chlorellavorus-0229	RW	Presence	9e-04	0.00259	ADCP_MOS1	ADCP_MOS1	na	NA
596	ASV_229	Bacteria	Pseudomonadota	Deltaproteobacteria	Bdellovibrionales	Bdellovibrionaceae	Vampirovibrio	NA	Vampirovibrio	Vampirovibrio chlorellavorus	Vampirovibrio chlorellavorus-0229	US	Presence	0.000113	0.000571	ADCP_MOS1	ADCP_CLA	na	NA
597	ASV_229	Bacteria	Pseudomonadota	Deltaproteobacteria	Bdellovibrionales	Bdellovibrionaceae	Vampirovibrio	NA	Vampirovibrio	Vampirovibrio chlorellavorus	Vampirovibrio chlorellavorus-0229	US	Presence	0.000113	0.000571	ADCP_MOS1	ADCP_CLB	na	NA
598	ASV_229	Bacteria	Pseudomonadota	Deltaproteobacteria	Bdellovibrionales	Bdellovibrionaceae	Vampirovibrio	NA	Vampirovibrio	Vampirovibrio chlorellavorus	Vampirovibrio chlorellavorus-0229	US	Presence	0.000113	0.000571	ADCP_MOS1	ADCP_CLC	na	NA
599	ASV_229	Bacteria	Pseudomonadota	Deltaproteobacteria	Bdellovibrionales	Bdellovibrionaceae	Vampirovibrio	NA	Vampirovibrio	Vampirovibrio chlorellavorus	Vampirovibrio chlorellavorus-0229	US	Presence	0.000113	0.000571	ADCP_MOS1	ADCP_COC	na	NA
600	ASV_229	Bacteria	Pseudomonadota	Deltaproteobacteria	Bdellovibrionales	Bdellovibrionaceae	Vampirovibrio	NA	Vampirovibrio	Vampirovibrio chlorellavorus	Vampirovibrio chlorellavorus-0229	US	Presence	0.000113	0.000571	ADCP_MOS1	ADCP_MOS1	na	NA
601	ASV_241	Bacteria	Bacillota	Clostridia	Clostridiales	Lachnospiraceae	Ruminococcus2	NA	Blautia	Blautia faecicola	Blautia faecicola-0241	US	Presence	0.000924	0.00116	ADCP_MOS1	ADCP_CLA	na	NA
602	ASV_241	Bacteria	Bacillota	Clostridia	Clostridiales	Lachnospiraceae	Ruminococcus2	NA	Blautia	Blautia faecicola	Blautia faecicola-0241	US	Presence	0.000924	0.00116	ADCP_MOS1	ADCP_CLB	na	NA
603	ASV_241	Bacteria	Bacillota	Clostridia	Clostridiales	Lachnospiraceae	Ruminococcus2	NA	Blautia	Blautia faecicola	Blautia faecicola-0241	US	Presence	0.000924	0.00116	ADCP_MOS1	ADCP_CLC	na	NA
604	ASV_241	Bacteria	Bacillota	Clostridia	Clostridiales	Lachnospiraceae	Ruminococcus2	NA	Blautia	Blautia faecicola	Blautia faecicola-0241	US	Presence	0.000924	0.00116	ADCP_MOS1	ADCP_COC	na	NA
605	ASV_241	Bacteria	Bacillota	Clostridia	Clostridiales	Lachnospiraceae	Ruminococcus2	NA	Blautia	Blautia faecicola	Blautia faecicola-0241	US	Presence	0.000924	0.00116	ADCP_MOS1	ADCP_MOS1	na	NA
606	ASV_241	Bacteria	Bacillota	Clostridia	Clostridiales	Lachnospiraceae	Ruminococcus2	NA	Blautia	Blautia faecicola	Blautia faecicola-0241	RW	Presence	0.000491	0.000831	ADCP_MOS1	ADCP_CLA	0	NA
607	ASV_241	Bacteria	Bacillota	Clostridia	Clostridiales	Lachnospiraceae	Ruminococcus2	NA	Blautia	Blautia faecicola	Blautia faecicola-0241	RW	Presence	0.000491	0.000831	ADCP_MOS1	ADCP_CLB	na	NA
608	ASV_241	Bacteria	Bacillota	Clostridia	Clostridiales	Lachnospiraceae	Ruminococcus2	NA	Blautia	Blautia faecicola	Blautia faecicola-0241	RW	Presence	0.000491	0.000831	ADCP_MOS1	ADCP_CLC	na	NA
609	ASV_241	Bacteria	Bacillota	Clostridia	Clostridiales	Lachnospiraceae	Ruminococcus2	NA	Blautia	Blautia faecicola	Blautia faecicola-0241	RW	Presence	0.000491	0.000831	ADCP_MOS1	ADCP_COC	na	NA
610	ASV_241	Bacteria	Bacillota	Clostridia	Clostridiales	Lachnospiraceae	Ruminococcus2	NA	Blautia	Blautia faecicola	Blautia faecicola-0241	RW	Presence	0.000491	0.000831	ADCP_MOS1	ADCP_MOS1	na	NA
611	ASV_243	Bacteria	Bacteroidota	Bacteroidia	Bacteroidales	Prevotellaceae	Prevotella	NA	Prevotella	Prevotella copri	Prevotella copri-0243	RW	Presence	0.00146	0.00559	ADCP_MOS1	ADCP_CLA	na	NA
612	ASV_243	Bacteria	Bacteroidota	Bacteroidia	Bacteroidales	Prevotellaceae	Prevotella	NA	Prevotella	Prevotella copri	Prevotella copri-0243	RW	Presence	0.00146	0.00559	ADCP_MOS1	ADCP_CLB	na	NA
613	ASV_243	Bacteria	Bacteroidota	Bacteroidia	Bacteroidales	Prevotellaceae	Prevotella	NA	Prevotella	Prevotella copri	Prevotella copri-0243	RW	Presence	0.00146	0.00559	ADCP_MOS1	ADCP_CLC	1	NA
614	ASV_243	Bacteria	Bacteroidota	Bacteroidia	Bacteroidales	Prevotellaceae	Prevotella	NA	Prevotella	Prevotella copri	Prevotella copri-0243	RW	Presence	0.00146	0.00559	ADCP_MOS1	ADCP_COC	na	NA
615	ASV_243	Bacteria	Bacteroidota	Bacteroidia	Bacteroidales	Prevotellaceae	Prevotella	NA	Prevotella	Prevotella copri	Prevotella copri-0243	RW	Presence	0.00146	0.00559	ADCP_MOS1	ADCP_MOS1	1	NA
616	ASV_243	Bacteria	Bacteroidota	Bacteroidia	Bacteroidales	Prevotellaceae	Prevotella	NA	Prevotella	Prevotella copri	Prevotella copri-0243	US	Absence	0	0	ADCP_MOS1	ADCP_CLA	na	NA
617	ASV_243	Bacteria	Bacteroidota	Bacteroidia	Bacteroidales	Prevotellaceae	Prevotella	NA	Prevotella	Prevotella copri	Prevotella copri-0243	US	Absence	0	0	ADCP_MOS1	ADCP_CLB	na	NA
618	ASV_243	Bacteria	Bacteroidota	Bacteroidia	Bacteroidales	Prevotellaceae	Prevotella	NA	Prevotella	Prevotella copri	Prevotella copri-0243	US	Absence	0	0	ADCP_MOS1	ADCP_CLC	na	NA
619	ASV_243	Bacteria	Bacteroidota	Bacteroidia	Bacteroidales	Prevotellaceae	Prevotella	NA	Prevotella	Prevotella copri	Prevotella copri-0243	US	Absence	0	0	ADCP_MOS1	ADCP_COC	na	NA
620	ASV_243	Bacteria	Bacteroidota	Bacteroidia	Bacteroidales	Prevotellaceae	Prevotella	NA	Prevotella	Prevotella copri	Prevotella copri-0243	US	Absence	0	0	ADCP_MOS1	ADCP_MOS1	na	NA
621	ASV_254	Bacteria	Bacillota	Clostridia	Clostridiales	Ruminococcaceae	Faecalibacterium	NA	Faecalibacterium	Faecalibacterium prausnitzii	Faecalibacterium prausnitzii-0254	US	Presence	0.000212	0.0012	ADCP_MOS1	ADCP_CLA	na	NA
622	ASV_254	Bacteria	Bacillota	Clostridia	Clostridiales	Ruminococcaceae	Faecalibacterium	NA	Faecalibacterium	Faecalibacterium prausnitzii	Faecalibacterium prausnitzii-0254	US	Presence	0.000212	0.0012	ADCP_MOS1	ADCP_CLB	na	NA
623	ASV_254	Bacteria	Bacillota	Clostridia	Clostridiales	Ruminococcaceae	Faecalibacterium	NA	Faecalibacterium	Faecalibacterium prausnitzii	Faecalibacterium prausnitzii-0254	US	Presence	0.000212	0.0012	ADCP_MOS1	ADCP_CLC	na	NA
624	ASV_254	Bacteria	Bacillota	Clostridia	Clostridiales	Ruminococcaceae	Faecalibacterium	NA	Faecalibacterium	Faecalibacterium prausnitzii	Faecalibacterium prausnitzii-0254	US	Presence	0.000212	0.0012	ADCP_MOS1	ADCP_COC	na	NA
625	ASV_254	Bacteria	Bacillota	Clostridia	Clostridiales	Ruminococcaceae	Faecalibacterium	NA	Faecalibacterium	Faecalibacterium prausnitzii	Faecalibacterium prausnitzii-0254	US	Presence	0.000212	0.0012	ADCP_MOS1	ADCP_MOS1	na	NA
626	ASV_254	Bacteria	Bacillota	Clostridia	Clostridiales	Ruminococcaceae	Faecalibacterium	NA	Faecalibacterium	Faecalibacterium prausnitzii	Faecalibacterium prausnitzii-0254	RW	Presence	0.000507	0.00117	ADCP_MOS1	ADCP_CLA	0	NA
627	ASV_254	Bacteria	Bacillota	Clostridia	Clostridiales	Ruminococcaceae	Faecalibacterium	NA	Faecalibacterium	Faecalibacterium prausnitzii	Faecalibacterium prausnitzii-0254	RW	Presence	0.000507	0.00117	ADCP_MOS1	ADCP_CLB	na	NA
628	ASV_254	Bacteria	Bacillota	Clostridia	Clostridiales	Ruminococcaceae	Faecalibacterium	NA	Faecalibacterium	Faecalibacterium prausnitzii	Faecalibacterium prausnitzii-0254	RW	Presence	0.000507	0.00117	ADCP_MOS1	ADCP_CLC	na	NA
629	ASV_254	Bacteria	Bacillota	Clostridia	Clostridiales	Ruminococcaceae	Faecalibacterium	NA	Faecalibacterium	Faecalibacterium prausnitzii	Faecalibacterium prausnitzii-0254	RW	Presence	0.000507	0.00117	ADCP_MOS1	ADCP_COC	na	NA
630	ASV_254	Bacteria	Bacillota	Clostridia	Clostridiales	Ruminococcaceae	Faecalibacterium	NA	Faecalibacterium	Faecalibacterium prausnitzii	Faecalibacterium prausnitzii-0254	RW	Presence	0.000507	0.00117	ADCP_MOS1	ADCP_MOS1	na	NA
631	ASV_272	Bacteria	Bacillota	Clostridia	Clostridiales	Ruminococcaceae	Faecalibacterium	NA	Faecalibacterium	Faecalibacterium prausnitzii	Faecalibacterium prausnitzii-0272	US	Presence	0.00133	0.00489	ADCP_MOS1	ADCP_CLA	1	NA
632	ASV_272	Bacteria	Bacillota	Clostridia	Clostridiales	Ruminococcaceae	Faecalibacterium	NA	Faecalibacterium	Faecalibacterium prausnitzii	Faecalibacterium prausnitzii-0272	US	Presence	0.00133	0.00489	ADCP_MOS1	ADCP_CLB	na	NA
633	ASV_272	Bacteria	Bacillota	Clostridia	Clostridiales	Ruminococcaceae	Faecalibacterium	NA	Faecalibacterium	Faecalibacterium prausnitzii	Faecalibacterium prausnitzii-0272	US	Presence	0.00133	0.00489	ADCP_MOS1	ADCP_CLC	na	NA
634	ASV_272	Bacteria	Bacillota	Clostridia	Clostridiales	Ruminococcaceae	Faecalibacterium	NA	Faecalibacterium	Faecalibacterium prausnitzii	Faecalibacterium prausnitzii-0272	US	Presence	0.00133	0.00489	ADCP_MOS1	ADCP_COC	0	NA
635	ASV_272	Bacteria	Bacillota	Clostridia	Clostridiales	Ruminococcaceae	Faecalibacterium	NA	Faecalibacterium	Faecalibacterium prausnitzii	Faecalibacterium prausnitzii-0272	US	Presence	0.00133	0.00489	ADCP_MOS1	ADCP_MOS1	na	NA
636	ASV_272	Bacteria	Bacillota	Clostridia	Clostridiales	Ruminococcaceae	Faecalibacterium	NA	Faecalibacterium	Faecalibacterium prausnitzii	Faecalibacterium prausnitzii-0272	RW	Presence	7.86e-05	0.000533	ADCP_MOS1	ADCP_CLA	na	NA
637	ASV_272	Bacteria	Bacillota	Clostridia	Clostridiales	Ruminococcaceae	Faecalibacterium	NA	Faecalibacterium	Faecalibacterium prausnitzii	Faecalibacterium prausnitzii-0272	RW	Presence	7.86e-05	0.000533	ADCP_MOS1	ADCP_CLB	na	NA
638	ASV_272	Bacteria	Bacillota	Clostridia	Clostridiales	Ruminococcaceae	Faecalibacterium	NA	Faecalibacterium	Faecalibacterium prausnitzii	Faecalibacterium prausnitzii-0272	RW	Presence	7.86e-05	0.000533	ADCP_MOS1	ADCP_CLC	na	NA
639	ASV_272	Bacteria	Bacillota	Clostridia	Clostridiales	Ruminococcaceae	Faecalibacterium	NA	Faecalibacterium	Faecalibacterium prausnitzii	Faecalibacterium prausnitzii-0272	RW	Presence	7.86e-05	0.000533	ADCP_MOS1	ADCP_COC	na	NA
640	ASV_272	Bacteria	Bacillota	Clostridia	Clostridiales	Ruminococcaceae	Faecalibacterium	NA	Faecalibacterium	Faecalibacterium prausnitzii	Faecalibacterium prausnitzii-0272	RW	Presence	7.86e-05	0.000533	ADCP_MOS1	ADCP_MOS1	na	NA
641	ASV_285	Bacteria	Bacillota	Clostridia	Clostridiales	Ruminococcaceae	NA	NA	Sporobacter	Sporobacter termitidis	Sporobacter termitidis-0285	RW	Presence	0.000299	0.000555	ADCP_MOS1	ADCP_CLA	na	NA
642	ASV_285	Bacteria	Bacillota	Clostridia	Clostridiales	Ruminococcaceae	NA	NA	Sporobacter	Sporobacter termitidis	Sporobacter termitidis-0285	RW	Presence	0.000299	0.000555	ADCP_MOS1	ADCP_CLB	na	NA
643	ASV_285	Bacteria	Bacillota	Clostridia	Clostridiales	Ruminococcaceae	NA	NA	Sporobacter	Sporobacter termitidis	Sporobacter termitidis-0285	RW	Presence	0.000299	0.000555	ADCP_MOS1	ADCP_CLC	na	NA
644	ASV_285	Bacteria	Bacillota	Clostridia	Clostridiales	Ruminococcaceae	NA	NA	Sporobacter	Sporobacter termitidis	Sporobacter termitidis-0285	RW	Presence	0.000299	0.000555	ADCP_MOS1	ADCP_COC	na	NA
645	ASV_285	Bacteria	Bacillota	Clostridia	Clostridiales	Ruminococcaceae	NA	NA	Sporobacter	Sporobacter termitidis	Sporobacter termitidis-0285	RW	Presence	0.000299	0.000555	ADCP_MOS1	ADCP_MOS1	na	NA
646	ASV_285	Bacteria	Bacillota	Clostridia	Clostridiales	Ruminococcaceae	NA	NA	Sporobacter	Sporobacter termitidis	Sporobacter termitidis-0285	US	Presence	0.00147	0.00599	ADCP_MOS1	ADCP_CLA	na	NA
647	ASV_285	Bacteria	Bacillota	Clostridia	Clostridiales	Ruminococcaceae	NA	NA	Sporobacter	Sporobacter termitidis	Sporobacter termitidis-0285	US	Presence	0.00147	0.00599	ADCP_MOS1	ADCP_CLB	na	NA
648	ASV_285	Bacteria	Bacillota	Clostridia	Clostridiales	Ruminococcaceae	NA	NA	Sporobacter	Sporobacter termitidis	Sporobacter termitidis-0285	US	Presence	0.00147	0.00599	ADCP_MOS1	ADCP_CLC	na	NA
649	ASV_285	Bacteria	Bacillota	Clostridia	Clostridiales	Ruminococcaceae	NA	NA	Sporobacter	Sporobacter termitidis	Sporobacter termitidis-0285	US	Presence	0.00147	0.00599	ADCP_MOS1	ADCP_COC	1	NA
650	ASV_285	Bacteria	Bacillota	Clostridia	Clostridiales	Ruminococcaceae	NA	NA	Sporobacter	Sporobacter termitidis	Sporobacter termitidis-0285	US	Presence	0.00147	0.00599	ADCP_MOS1	ADCP_MOS1	na	NA
651	ASV_300	Bacteria	Bacteroidota	Bacteroidia	Bacteroidales	Marinilabiliaceae	NA	NA	Pedobacter	Pedobacter zeae; Pedobacter rhizosphaerae	Pedobacter zeae; Pedobacter rhizosphaerae-0300	RW	Presence	0.000676	0.00199	ADCP_MOS1	ADCP_CLA	0	NA
652	ASV_300	Bacteria	Bacteroidota	Bacteroidia	Bacteroidales	Marinilabiliaceae	NA	NA	Pedobacter	Pedobacter zeae; Pedobacter rhizosphaerae	Pedobacter zeae; Pedobacter rhizosphaerae-0300	RW	Presence	0.000676	0.00199	ADCP_MOS1	ADCP_CLB	na	NA
653	ASV_300	Bacteria	Bacteroidota	Bacteroidia	Bacteroidales	Marinilabiliaceae	NA	NA	Pedobacter	Pedobacter zeae; Pedobacter rhizosphaerae	Pedobacter zeae; Pedobacter rhizosphaerae-0300	RW	Presence	0.000676	0.00199	ADCP_MOS1	ADCP_CLC	na	NA
654	ASV_300	Bacteria	Bacteroidota	Bacteroidia	Bacteroidales	Marinilabiliaceae	NA	NA	Pedobacter	Pedobacter zeae; Pedobacter rhizosphaerae	Pedobacter zeae; Pedobacter rhizosphaerae-0300	RW	Presence	0.000676	0.00199	ADCP_MOS1	ADCP_COC	na	NA
655	ASV_300	Bacteria	Bacteroidota	Bacteroidia	Bacteroidales	Marinilabiliaceae	NA	NA	Pedobacter	Pedobacter zeae; Pedobacter rhizosphaerae	Pedobacter zeae; Pedobacter rhizosphaerae-0300	RW	Presence	0.000676	0.00199	ADCP_MOS1	ADCP_MOS1	na	NA
656	ASV_300	Bacteria	Bacteroidota	Bacteroidia	Bacteroidales	Marinilabiliaceae	NA	NA	Pedobacter	Pedobacter zeae; Pedobacter rhizosphaerae	Pedobacter zeae; Pedobacter rhizosphaerae-0300	US	Presence	9.5e-05	0.000538	ADCP_MOS1	ADCP_CLA	na	NA
657	ASV_300	Bacteria	Bacteroidota	Bacteroidia	Bacteroidales	Marinilabiliaceae	NA	NA	Pedobacter	Pedobacter zeae; Pedobacter rhizosphaerae	Pedobacter zeae; Pedobacter rhizosphaerae-0300	US	Presence	9.5e-05	0.000538	ADCP_MOS1	ADCP_CLB	na	NA
658	ASV_300	Bacteria	Bacteroidota	Bacteroidia	Bacteroidales	Marinilabiliaceae	NA	NA	Pedobacter	Pedobacter zeae; Pedobacter rhizosphaerae	Pedobacter zeae; Pedobacter rhizosphaerae-0300	US	Presence	9.5e-05	0.000538	ADCP_MOS1	ADCP_CLC	na	NA
659	ASV_300	Bacteria	Bacteroidota	Bacteroidia	Bacteroidales	Marinilabiliaceae	NA	NA	Pedobacter	Pedobacter zeae; Pedobacter rhizosphaerae	Pedobacter zeae; Pedobacter rhizosphaerae-0300	US	Presence	9.5e-05	0.000538	ADCP_MOS1	ADCP_COC	na	NA
660	ASV_300	Bacteria	Bacteroidota	Bacteroidia	Bacteroidales	Marinilabiliaceae	NA	NA	Pedobacter	Pedobacter zeae; Pedobacter rhizosphaerae	Pedobacter zeae; Pedobacter rhizosphaerae-0300	US	Presence	9.5e-05	0.000538	ADCP_MOS1	ADCP_MOS1	na	NA
661	ASV_308	Bacteria	Bacteroidota	Bacteroidia	Bacteroidales	Bacteroidaceae	Bacteroides	finegoldii	Bacteroides	Bacteroides finegoldii	Bacteroides finegoldii-0308	US	Presence	0.00138	0.00526	ADCP_MOS1	ADCP_CLA	na	NA
662	ASV_308	Bacteria	Bacteroidota	Bacteroidia	Bacteroidales	Bacteroidaceae	Bacteroides	finegoldii	Bacteroides	Bacteroides finegoldii	Bacteroides finegoldii-0308	US	Presence	0.00138	0.00526	ADCP_MOS1	ADCP_CLB	1	NA
663	ASV_308	Bacteria	Bacteroidota	Bacteroidia	Bacteroidales	Bacteroidaceae	Bacteroides	finegoldii	Bacteroides	Bacteroides finegoldii	Bacteroides finegoldii-0308	US	Presence	0.00138	0.00526	ADCP_MOS1	ADCP_CLC	na	NA
664	ASV_308	Bacteria	Bacteroidota	Bacteroidia	Bacteroidales	Bacteroidaceae	Bacteroides	finegoldii	Bacteroides	Bacteroides finegoldii	Bacteroides finegoldii-0308	US	Presence	0.00138	0.00526	ADCP_MOS1	ADCP_COC	na	NA
665	ASV_308	Bacteria	Bacteroidota	Bacteroidia	Bacteroidales	Bacteroidaceae	Bacteroides	finegoldii	Bacteroides	Bacteroides finegoldii	Bacteroides finegoldii-0308	US	Presence	0.00138	0.00526	ADCP_MOS1	ADCP_MOS1	na	NA
666	ASV_308	Bacteria	Bacteroidota	Bacteroidia	Bacteroidales	Bacteroidaceae	Bacteroides	finegoldii	Bacteroides	Bacteroides finegoldii	Bacteroides finegoldii-0308	RW	Absence	0	0	ADCP_MOS1	ADCP_CLA	na	NA
667	ASV_308	Bacteria	Bacteroidota	Bacteroidia	Bacteroidales	Bacteroidaceae	Bacteroides	finegoldii	Bacteroides	Bacteroides finegoldii	Bacteroides finegoldii-0308	RW	Absence	0	0	ADCP_MOS1	ADCP_CLB	na	NA
668	ASV_308	Bacteria	Bacteroidota	Bacteroidia	Bacteroidales	Bacteroidaceae	Bacteroides	finegoldii	Bacteroides	Bacteroides finegoldii	Bacteroides finegoldii-0308	RW	Absence	0	0	ADCP_MOS1	ADCP_CLC	na	NA
669	ASV_308	Bacteria	Bacteroidota	Bacteroidia	Bacteroidales	Bacteroidaceae	Bacteroides	finegoldii	Bacteroides	Bacteroides finegoldii	Bacteroides finegoldii-0308	RW	Absence	0	0	ADCP_MOS1	ADCP_COC	na	NA
670	ASV_308	Bacteria	Bacteroidota	Bacteroidia	Bacteroidales	Bacteroidaceae	Bacteroides	finegoldii	Bacteroides	Bacteroides finegoldii	Bacteroides finegoldii-0308	RW	Absence	0	0	ADCP_MOS1	ADCP_MOS1	na	NA
671	ASV_312	Bacteria	Bacteroidota	Bacteroidia	Bacteroidales	Prevotellaceae	Prevotella	NA	Prevotella	Prevotella copri	Prevotella copri-0312	RW	Presence	0.00075	0.00302	ADCP_MOS1	ADCP_CLA	na	NA
672	ASV_312	Bacteria	Bacteroidota	Bacteroidia	Bacteroidales	Prevotellaceae	Prevotella	NA	Prevotella	Prevotella copri	Prevotella copri-0312	RW	Presence	0.00075	0.00302	ADCP_MOS1	ADCP_CLB	na	NA
673	ASV_312	Bacteria	Bacteroidota	Bacteroidia	Bacteroidales	Prevotellaceae	Prevotella	NA	Prevotella	Prevotella copri	Prevotella copri-0312	RW	Presence	0.00075	0.00302	ADCP_MOS1	ADCP_CLC	0	NA
674	ASV_312	Bacteria	Bacteroidota	Bacteroidia	Bacteroidales	Prevotellaceae	Prevotella	NA	Prevotella	Prevotella copri	Prevotella copri-0312	RW	Presence	0.00075	0.00302	ADCP_MOS1	ADCP_COC	na	NA
675	ASV_312	Bacteria	Bacteroidota	Bacteroidia	Bacteroidales	Prevotellaceae	Prevotella	NA	Prevotella	Prevotella copri	Prevotella copri-0312	RW	Presence	0.00075	0.00302	ADCP_MOS1	ADCP_MOS1	na	NA
676	ASV_312	Bacteria	Bacteroidota	Bacteroidia	Bacteroidales	Prevotellaceae	Prevotella	NA	Prevotella	Prevotella copri	Prevotella copri-0312	US	Absence	0	0	ADCP_MOS1	ADCP_CLA	na	NA
677	ASV_312	Bacteria	Bacteroidota	Bacteroidia	Bacteroidales	Prevotellaceae	Prevotella	NA	Prevotella	Prevotella copri	Prevotella copri-0312	US	Absence	0	0	ADCP_MOS1	ADCP_CLB	na	NA
678	ASV_312	Bacteria	Bacteroidota	Bacteroidia	Bacteroidales	Prevotellaceae	Prevotella	NA	Prevotella	Prevotella copri	Prevotella copri-0312	US	Absence	0	0	ADCP_MOS1	ADCP_CLC	na	NA
679	ASV_312	Bacteria	Bacteroidota	Bacteroidia	Bacteroidales	Prevotellaceae	Prevotella	NA	Prevotella	Prevotella copri	Prevotella copri-0312	US	Absence	0	0	ADCP_MOS1	ADCP_COC	na	NA
680	ASV_312	Bacteria	Bacteroidota	Bacteroidia	Bacteroidales	Prevotellaceae	Prevotella	NA	Prevotella	Prevotella copri	Prevotella copri-0312	US	Absence	0	0	ADCP_MOS1	ADCP_MOS1	na	NA
681	ASV_317	Bacteria	Bacillota	Clostridia	Clostridiales	Ruminococcaceae	NA	NA	Intestinimonas; Colidextribacter	Intestinimonas butyriciproducens ; Colidextribacter massiliensis	Intestinimonas butyriciproducens ; Colidextribacter massiliensis-0317	US	Absence	0	0	ADCP_MOS1	ADCP_CLA	na	NA
682	ASV_317	Bacteria	Bacillota	Clostridia	Clostridiales	Ruminococcaceae	NA	NA	Intestinimonas; Colidextribacter	Intestinimonas butyriciproducens ; Colidextribacter massiliensis	Intestinimonas butyriciproducens ; Colidextribacter massiliensis-0317	US	Absence	0	0	ADCP_MOS1	ADCP_CLB	na	NA
683	ASV_317	Bacteria	Bacillota	Clostridia	Clostridiales	Ruminococcaceae	NA	NA	Intestinimonas; Colidextribacter	Intestinimonas butyriciproducens ; Colidextribacter massiliensis	Intestinimonas butyriciproducens ; Colidextribacter massiliensis-0317	US	Absence	0	0	ADCP_MOS1	ADCP_CLC	na	NA
684	ASV_317	Bacteria	Bacillota	Clostridia	Clostridiales	Ruminococcaceae	NA	NA	Intestinimonas; Colidextribacter	Intestinimonas butyriciproducens ; Colidextribacter massiliensis	Intestinimonas butyriciproducens ; Colidextribacter massiliensis-0317	US	Absence	0	0	ADCP_MOS1	ADCP_COC	na	NA
685	ASV_317	Bacteria	Bacillota	Clostridia	Clostridiales	Ruminococcaceae	NA	NA	Intestinimonas; Colidextribacter	Intestinimonas butyriciproducens ; Colidextribacter massiliensis	Intestinimonas butyriciproducens ; Colidextribacter massiliensis-0317	US	Absence	0	0	ADCP_MOS1	ADCP_MOS1	na	NA
686	ASV_317	Bacteria	Bacillota	Clostridia	Clostridiales	Ruminococcaceae	NA	NA	Intestinimonas; Colidextribacter	Intestinimonas butyriciproducens ; Colidextribacter massiliensis	Intestinimonas butyriciproducens ; Colidextribacter massiliensis-0317	RW	Presence	0.000844	0.0027	ADCP_MOS1	ADCP_CLA	0	NA
687	ASV_317	Bacteria	Bacillota	Clostridia	Clostridiales	Ruminococcaceae	NA	NA	Intestinimonas; Colidextribacter	Intestinimonas butyriciproducens ; Colidextribacter massiliensis	Intestinimonas butyriciproducens ; Colidextribacter massiliensis-0317	RW	Presence	0.000844	0.0027	ADCP_MOS1	ADCP_CLB	na	NA
688	ASV_317	Bacteria	Bacillota	Clostridia	Clostridiales	Ruminococcaceae	NA	NA	Intestinimonas; Colidextribacter	Intestinimonas butyriciproducens ; Colidextribacter massiliensis	Intestinimonas butyriciproducens ; Colidextribacter massiliensis-0317	RW	Presence	0.000844	0.0027	ADCP_MOS1	ADCP_CLC	na	NA
689	ASV_317	Bacteria	Bacillota	Clostridia	Clostridiales	Ruminococcaceae	NA	NA	Intestinimonas; Colidextribacter	Intestinimonas butyriciproducens ; Colidextribacter massiliensis	Intestinimonas butyriciproducens ; Colidextribacter massiliensis-0317	RW	Presence	0.000844	0.0027	ADCP_MOS1	ADCP_COC	na	NA
690	ASV_317	Bacteria	Bacillota	Clostridia	Clostridiales	Ruminococcaceae	NA	NA	Intestinimonas; Colidextribacter	Intestinimonas butyriciproducens ; Colidextribacter massiliensis	Intestinimonas butyriciproducens ; Colidextribacter massiliensis-0317	RW	Presence	0.000844	0.0027	ADCP_MOS1	ADCP_MOS1	na	NA
691	ASV_320	Bacteria	Bacillota	Negativicutes	Selenomonadales	Acidaminococcaceae	Phascolarctobacterium	NA	Phascolarctobacterium	Phascolarctobacterium succinatutens	Phascolarctobacterium succinatutens-0320	US	Absence	0	0	ADCP_MOS1	ADCP_CLA	na	NA
692	ASV_320	Bacteria	Bacillota	Negativicutes	Selenomonadales	Acidaminococcaceae	Phascolarctobacterium	NA	Phascolarctobacterium	Phascolarctobacterium succinatutens	Phascolarctobacterium succinatutens-0320	US	Absence	0	0	ADCP_MOS1	ADCP_CLB	na	NA
693	ASV_320	Bacteria	Bacillota	Negativicutes	Selenomonadales	Acidaminococcaceae	Phascolarctobacterium	NA	Phascolarctobacterium	Phascolarctobacterium succinatutens	Phascolarctobacterium succinatutens-0320	US	Absence	0	0	ADCP_MOS1	ADCP_CLC	na	NA
694	ASV_320	Bacteria	Bacillota	Negativicutes	Selenomonadales	Acidaminococcaceae	Phascolarctobacterium	NA	Phascolarctobacterium	Phascolarctobacterium succinatutens	Phascolarctobacterium succinatutens-0320	US	Absence	0	0	ADCP_MOS1	ADCP_COC	na	NA
695	ASV_320	Bacteria	Bacillota	Negativicutes	Selenomonadales	Acidaminococcaceae	Phascolarctobacterium	NA	Phascolarctobacterium	Phascolarctobacterium succinatutens	Phascolarctobacterium succinatutens-0320	US	Absence	0	0	ADCP_MOS1	ADCP_MOS1	na	NA
696	ASV_320	Bacteria	Bacillota	Negativicutes	Selenomonadales	Acidaminococcaceae	Phascolarctobacterium	NA	Phascolarctobacterium	Phascolarctobacterium succinatutens	Phascolarctobacterium succinatutens-0320	RW	Presence	0.0013	0.00255	ADCP_MOS1	ADCP_CLA	0	NA
697	ASV_320	Bacteria	Bacillota	Negativicutes	Selenomonadales	Acidaminococcaceae	Phascolarctobacterium	NA	Phascolarctobacterium	Phascolarctobacterium succinatutens	Phascolarctobacterium succinatutens-0320	RW	Presence	0.0013	0.00255	ADCP_MOS1	ADCP_CLB	na	NA
698	ASV_320	Bacteria	Bacillota	Negativicutes	Selenomonadales	Acidaminococcaceae	Phascolarctobacterium	NA	Phascolarctobacterium	Phascolarctobacterium succinatutens	Phascolarctobacterium succinatutens-0320	RW	Presence	0.0013	0.00255	ADCP_MOS1	ADCP_CLC	na	NA
699	ASV_320	Bacteria	Bacillota	Negativicutes	Selenomonadales	Acidaminococcaceae	Phascolarctobacterium	NA	Phascolarctobacterium	Phascolarctobacterium succinatutens	Phascolarctobacterium succinatutens-0320	RW	Presence	0.0013	0.00255	ADCP_MOS1	ADCP_COC	na	NA
700	ASV_320	Bacteria	Bacillota	Negativicutes	Selenomonadales	Acidaminococcaceae	Phascolarctobacterium	NA	Phascolarctobacterium	Phascolarctobacterium succinatutens	Phascolarctobacterium succinatutens-0320	RW	Presence	0.0013	0.00255	ADCP_MOS1	ADCP_MOS1	na	NA
701	ASV_321	Bacteria	Bacteroidota	Bacteroidia	Bacteroidales	Porphyromonadaceae	Barnesiella	NA	Muribaculum	Muribaculum intestinale	Muribaculum intestinale-0321	RW	Presence	0.000204	0.000746	ADCP_MOS1	ADCP_CLA	na	NA
702	ASV_321	Bacteria	Bacteroidota	Bacteroidia	Bacteroidales	Porphyromonadaceae	Barnesiella	NA	Muribaculum	Muribaculum intestinale	Muribaculum intestinale-0321	RW	Presence	0.000204	0.000746	ADCP_MOS1	ADCP_CLB	na	NA
703	ASV_321	Bacteria	Bacteroidota	Bacteroidia	Bacteroidales	Porphyromonadaceae	Barnesiella	NA	Muribaculum	Muribaculum intestinale	Muribaculum intestinale-0321	RW	Presence	0.000204	0.000746	ADCP_MOS1	ADCP_CLC	0	NA
704	ASV_321	Bacteria	Bacteroidota	Bacteroidia	Bacteroidales	Porphyromonadaceae	Barnesiella	NA	Muribaculum	Muribaculum intestinale	Muribaculum intestinale-0321	RW	Presence	0.000204	0.000746	ADCP_MOS1	ADCP_COC	na	NA
705	ASV_321	Bacteria	Bacteroidota	Bacteroidia	Bacteroidales	Porphyromonadaceae	Barnesiella	NA	Muribaculum	Muribaculum intestinale	Muribaculum intestinale-0321	RW	Presence	0.000204	0.000746	ADCP_MOS1	ADCP_MOS1	na	NA
706	ASV_321	Bacteria	Bacteroidota	Bacteroidia	Bacteroidales	Porphyromonadaceae	Barnesiella	NA	Muribaculum	Muribaculum intestinale	Muribaculum intestinale-0321	US	Absence	0	0	ADCP_MOS1	ADCP_CLA	na	NA
707	ASV_321	Bacteria	Bacteroidota	Bacteroidia	Bacteroidales	Porphyromonadaceae	Barnesiella	NA	Muribaculum	Muribaculum intestinale	Muribaculum intestinale-0321	US	Absence	0	0	ADCP_MOS1	ADCP_CLB	na	NA
708	ASV_321	Bacteria	Bacteroidota	Bacteroidia	Bacteroidales	Porphyromonadaceae	Barnesiella	NA	Muribaculum	Muribaculum intestinale	Muribaculum intestinale-0321	US	Absence	0	0	ADCP_MOS1	ADCP_CLC	na	NA
709	ASV_321	Bacteria	Bacteroidota	Bacteroidia	Bacteroidales	Porphyromonadaceae	Barnesiella	NA	Muribaculum	Muribaculum intestinale	Muribaculum intestinale-0321	US	Absence	0	0	ADCP_MOS1	ADCP_COC	na	NA
710	ASV_321	Bacteria	Bacteroidota	Bacteroidia	Bacteroidales	Porphyromonadaceae	Barnesiella	NA	Muribaculum	Muribaculum intestinale	Muribaculum intestinale-0321	US	Absence	0	0	ADCP_MOS1	ADCP_MOS1	na	NA
711	ASV_323	Bacteria	Bacillota	Clostridia	Clostridiales	Lachnospiraceae	NA	NA	Lachnospira	Lachnospira eligens	Lachnospira eligens-0323	US	Presence	0.00154	0.006	ADCP_MOS1	ADCP_CLA	1	NA
712	ASV_323	Bacteria	Bacillota	Clostridia	Clostridiales	Lachnospiraceae	NA	NA	Lachnospira	Lachnospira eligens	Lachnospira eligens-0323	US	Presence	0.00154	0.006	ADCP_MOS1	ADCP_CLB	1	NA
713	ASV_323	Bacteria	Bacillota	Clostridia	Clostridiales	Lachnospiraceae	NA	NA	Lachnospira	Lachnospira eligens	Lachnospira eligens-0323	US	Presence	0.00154	0.006	ADCP_MOS1	ADCP_CLC	1	NA
714	ASV_323	Bacteria	Bacillota	Clostridia	Clostridiales	Lachnospiraceae	NA	NA	Lachnospira	Lachnospira eligens	Lachnospira eligens-0323	US	Presence	0.00154	0.006	ADCP_MOS1	ADCP_COC	1	NA
715	ASV_323	Bacteria	Bacillota	Clostridia	Clostridiales	Lachnospiraceae	NA	NA	Lachnospira	Lachnospira eligens	Lachnospira eligens-0323	US	Presence	0.00154	0.006	ADCP_MOS1	ADCP_MOS1	na	NA
716	ASV_323	Bacteria	Bacillota	Clostridia	Clostridiales	Lachnospiraceae	NA	NA	Lachnospira	Lachnospira eligens	Lachnospira eligens-0323	RW	Presence	6.08e-05	0.000412	ADCP_MOS1	ADCP_CLA	na	NA
717	ASV_323	Bacteria	Bacillota	Clostridia	Clostridiales	Lachnospiraceae	NA	NA	Lachnospira	Lachnospira eligens	Lachnospira eligens-0323	RW	Presence	6.08e-05	0.000412	ADCP_MOS1	ADCP_CLB	na	NA
718	ASV_323	Bacteria	Bacillota	Clostridia	Clostridiales	Lachnospiraceae	NA	NA	Lachnospira	Lachnospira eligens	Lachnospira eligens-0323	RW	Presence	6.08e-05	0.000412	ADCP_MOS1	ADCP_CLC	na	NA
719	ASV_323	Bacteria	Bacillota	Clostridia	Clostridiales	Lachnospiraceae	NA	NA	Lachnospira	Lachnospira eligens	Lachnospira eligens-0323	RW	Presence	6.08e-05	0.000412	ADCP_MOS1	ADCP_COC	na	NA
720	ASV_323	Bacteria	Bacillota	Clostridia	Clostridiales	Lachnospiraceae	NA	NA	Lachnospira	Lachnospira eligens	Lachnospira eligens-0323	RW	Presence	6.08e-05	0.000412	ADCP_MOS1	ADCP_MOS1	na	NA
721	ASV_327	Bacteria	Bacteroidota	Bacteroidia	Bacteroidales	Prevotellaceae	Prevotella	NA	Prevotella	Prevotella copri	Prevotella copri-0327	RW	Presence	0.000604	0.00268	ADCP_MOS1	ADCP_CLA	0	NA
722	ASV_327	Bacteria	Bacteroidota	Bacteroidia	Bacteroidales	Prevotellaceae	Prevotella	NA	Prevotella	Prevotella copri	Prevotella copri-0327	RW	Presence	0.000604	0.00268	ADCP_MOS1	ADCP_CLB	na	NA
723	ASV_327	Bacteria	Bacteroidota	Bacteroidia	Bacteroidales	Prevotellaceae	Prevotella	NA	Prevotella	Prevotella copri	Prevotella copri-0327	RW	Presence	0.000604	0.00268	ADCP_MOS1	ADCP_CLC	na	NA
724	ASV_327	Bacteria	Bacteroidota	Bacteroidia	Bacteroidales	Prevotellaceae	Prevotella	NA	Prevotella	Prevotella copri	Prevotella copri-0327	RW	Presence	0.000604	0.00268	ADCP_MOS1	ADCP_COC	na	NA
725	ASV_327	Bacteria	Bacteroidota	Bacteroidia	Bacteroidales	Prevotellaceae	Prevotella	NA	Prevotella	Prevotella copri	Prevotella copri-0327	RW	Presence	0.000604	0.00268	ADCP_MOS1	ADCP_MOS1	na	NA
726	ASV_327	Bacteria	Bacteroidota	Bacteroidia	Bacteroidales	Prevotellaceae	Prevotella	NA	Prevotella	Prevotella copri	Prevotella copri-0327	US	Presence	2.1e-05	0.000119	ADCP_MOS1	ADCP_CLA	na	NA
727	ASV_327	Bacteria	Bacteroidota	Bacteroidia	Bacteroidales	Prevotellaceae	Prevotella	NA	Prevotella	Prevotella copri	Prevotella copri-0327	US	Presence	2.1e-05	0.000119	ADCP_MOS1	ADCP_CLB	na	NA
728	ASV_327	Bacteria	Bacteroidota	Bacteroidia	Bacteroidales	Prevotellaceae	Prevotella	NA	Prevotella	Prevotella copri	Prevotella copri-0327	US	Presence	2.1e-05	0.000119	ADCP_MOS1	ADCP_CLC	na	NA
729	ASV_327	Bacteria	Bacteroidota	Bacteroidia	Bacteroidales	Prevotellaceae	Prevotella	NA	Prevotella	Prevotella copri	Prevotella copri-0327	US	Presence	2.1e-05	0.000119	ADCP_MOS1	ADCP_COC	na	NA
730	ASV_327	Bacteria	Bacteroidota	Bacteroidia	Bacteroidales	Prevotellaceae	Prevotella	NA	Prevotella	Prevotella copri	Prevotella copri-0327	US	Presence	2.1e-05	0.000119	ADCP_MOS1	ADCP_MOS1	na	NA
731	ASV_331	Bacteria	Bacillota	Clostridia	Clostridiales	Lachnospiraceae	Roseburia	NA	Roseburia	Roseburia intestinalis	Roseburia intestinalis-0331	RW	Presence	0.000797	0.00175	ADCP_MOS1	ADCP_CLA	0	NA
732	ASV_331	Bacteria	Bacillota	Clostridia	Clostridiales	Lachnospiraceae	Roseburia	NA	Roseburia	Roseburia intestinalis	Roseburia intestinalis-0331	RW	Presence	0.000797	0.00175	ADCP_MOS1	ADCP_CLB	na	NA
733	ASV_331	Bacteria	Bacillota	Clostridia	Clostridiales	Lachnospiraceae	Roseburia	NA	Roseburia	Roseburia intestinalis	Roseburia intestinalis-0331	RW	Presence	0.000797	0.00175	ADCP_MOS1	ADCP_CLC	na	NA
734	ASV_331	Bacteria	Bacillota	Clostridia	Clostridiales	Lachnospiraceae	Roseburia	NA	Roseburia	Roseburia intestinalis	Roseburia intestinalis-0331	RW	Presence	0.000797	0.00175	ADCP_MOS1	ADCP_COC	na	NA
735	ASV_331	Bacteria	Bacillota	Clostridia	Clostridiales	Lachnospiraceae	Roseburia	NA	Roseburia	Roseburia intestinalis	Roseburia intestinalis-0331	RW	Presence	0.000797	0.00175	ADCP_MOS1	ADCP_MOS1	na	NA
736	ASV_331	Bacteria	Bacillota	Clostridia	Clostridiales	Lachnospiraceae	Roseburia	NA	Roseburia	Roseburia intestinalis	Roseburia intestinalis-0331	US	Absence	0	0	ADCP_MOS1	ADCP_CLA	na	NA
737	ASV_331	Bacteria	Bacillota	Clostridia	Clostridiales	Lachnospiraceae	Roseburia	NA	Roseburia	Roseburia intestinalis	Roseburia intestinalis-0331	US	Absence	0	0	ADCP_MOS1	ADCP_CLB	na	NA
738	ASV_331	Bacteria	Bacillota	Clostridia	Clostridiales	Lachnospiraceae	Roseburia	NA	Roseburia	Roseburia intestinalis	Roseburia intestinalis-0331	US	Absence	0	0	ADCP_MOS1	ADCP_CLC	na	NA
739	ASV_331	Bacteria	Bacillota	Clostridia	Clostridiales	Lachnospiraceae	Roseburia	NA	Roseburia	Roseburia intestinalis	Roseburia intestinalis-0331	US	Absence	0	0	ADCP_MOS1	ADCP_COC	na	NA
740	ASV_331	Bacteria	Bacillota	Clostridia	Clostridiales	Lachnospiraceae	Roseburia	NA	Roseburia	Roseburia intestinalis	Roseburia intestinalis-0331	US	Absence	0	0	ADCP_MOS1	ADCP_MOS1	na	NA
741	ASV_338	Bacteria	Bacillota	Negativicutes	Selenomonadales	Veillonellaceae	Megasphaera	NA	Megasphaera	Megasphaera massiliensis	Megasphaera massiliensis-0338	US	Absence	0	0	ADCP_MOS1	ADCP_CLA	na	NA
742	ASV_338	Bacteria	Bacillota	Negativicutes	Selenomonadales	Veillonellaceae	Megasphaera	NA	Megasphaera	Megasphaera massiliensis	Megasphaera massiliensis-0338	US	Absence	0	0	ADCP_MOS1	ADCP_CLB	na	NA
743	ASV_338	Bacteria	Bacillota	Negativicutes	Selenomonadales	Veillonellaceae	Megasphaera	NA	Megasphaera	Megasphaera massiliensis	Megasphaera massiliensis-0338	US	Absence	0	0	ADCP_MOS1	ADCP_CLC	na	NA
744	ASV_338	Bacteria	Bacillota	Negativicutes	Selenomonadales	Veillonellaceae	Megasphaera	NA	Megasphaera	Megasphaera massiliensis	Megasphaera massiliensis-0338	US	Absence	0	0	ADCP_MOS1	ADCP_COC	na	NA
745	ASV_338	Bacteria	Bacillota	Negativicutes	Selenomonadales	Veillonellaceae	Megasphaera	NA	Megasphaera	Megasphaera massiliensis	Megasphaera massiliensis-0338	US	Absence	0	0	ADCP_MOS1	ADCP_MOS1	na	NA
746	ASV_338	Bacteria	Bacillota	Negativicutes	Selenomonadales	Veillonellaceae	Megasphaera	NA	Megasphaera	Megasphaera massiliensis	Megasphaera massiliensis-0338	RW	Presence	0.00111	0.00234	ADCP_MOS1	ADCP_CLA	0	NA
747	ASV_338	Bacteria	Bacillota	Negativicutes	Selenomonadales	Veillonellaceae	Megasphaera	NA	Megasphaera	Megasphaera massiliensis	Megasphaera massiliensis-0338	RW	Presence	0.00111	0.00234	ADCP_MOS1	ADCP_CLB	na	NA
748	ASV_338	Bacteria	Bacillota	Negativicutes	Selenomonadales	Veillonellaceae	Megasphaera	NA	Megasphaera	Megasphaera massiliensis	Megasphaera massiliensis-0338	RW	Presence	0.00111	0.00234	ADCP_MOS1	ADCP_CLC	na	NA
749	ASV_338	Bacteria	Bacillota	Negativicutes	Selenomonadales	Veillonellaceae	Megasphaera	NA	Megasphaera	Megasphaera massiliensis	Megasphaera massiliensis-0338	RW	Presence	0.00111	0.00234	ADCP_MOS1	ADCP_COC	na	NA
750	ASV_338	Bacteria	Bacillota	Negativicutes	Selenomonadales	Veillonellaceae	Megasphaera	NA	Megasphaera	Megasphaera massiliensis	Megasphaera massiliensis-0338	RW	Presence	0.00111	0.00234	ADCP_MOS1	ADCP_MOS1	na	NA
751	ASV_368	Bacteria	Bacillota	Clostridia	Clostridiales	Ruminococcaceae	Ruminococcus	NA	Paludicola	Paludicola psychrotolerans	Paludicola psychrotolerans-0368	US	Absence	0	0	ADCP_MOS1	ADCP_CLA	na	NA
752	ASV_368	Bacteria	Bacillota	Clostridia	Clostridiales	Ruminococcaceae	Ruminococcus	NA	Paludicola	Paludicola psychrotolerans	Paludicola psychrotolerans-0368	US	Absence	0	0	ADCP_MOS1	ADCP_CLB	na	NA
753	ASV_368	Bacteria	Bacillota	Clostridia	Clostridiales	Ruminococcaceae	Ruminococcus	NA	Paludicola	Paludicola psychrotolerans	Paludicola psychrotolerans-0368	US	Absence	0	0	ADCP_MOS1	ADCP_CLC	na	NA
754	ASV_368	Bacteria	Bacillota	Clostridia	Clostridiales	Ruminococcaceae	Ruminococcus	NA	Paludicola	Paludicola psychrotolerans	Paludicola psychrotolerans-0368	US	Absence	0	0	ADCP_MOS1	ADCP_COC	na	NA
755	ASV_368	Bacteria	Bacillota	Clostridia	Clostridiales	Ruminococcaceae	Ruminococcus	NA	Paludicola	Paludicola psychrotolerans	Paludicola psychrotolerans-0368	US	Absence	0	0	ADCP_MOS1	ADCP_MOS1	na	NA
756	ASV_368	Bacteria	Bacillota	Clostridia	Clostridiales	Ruminococcaceae	Ruminococcus	NA	Paludicola	Paludicola psychrotolerans	Paludicola psychrotolerans-0368	RW	Presence	0.000516	0.00126	ADCP_MOS1	ADCP_CLA	0	NA
757	ASV_368	Bacteria	Bacillota	Clostridia	Clostridiales	Ruminococcaceae	Ruminococcus	NA	Paludicola	Paludicola psychrotolerans	Paludicola psychrotolerans-0368	RW	Presence	0.000516	0.00126	ADCP_MOS1	ADCP_CLB	na	NA
758	ASV_368	Bacteria	Bacillota	Clostridia	Clostridiales	Ruminococcaceae	Ruminococcus	NA	Paludicola	Paludicola psychrotolerans	Paludicola psychrotolerans-0368	RW	Presence	0.000516	0.00126	ADCP_MOS1	ADCP_CLC	na	NA
759	ASV_368	Bacteria	Bacillota	Clostridia	Clostridiales	Ruminococcaceae	Ruminococcus	NA	Paludicola	Paludicola psychrotolerans	Paludicola psychrotolerans-0368	RW	Presence	0.000516	0.00126	ADCP_MOS1	ADCP_COC	na	NA
760	ASV_368	Bacteria	Bacillota	Clostridia	Clostridiales	Ruminococcaceae	Ruminococcus	NA	Paludicola	Paludicola psychrotolerans	Paludicola psychrotolerans-0368	RW	Presence	0.000516	0.00126	ADCP_MOS1	ADCP_MOS1	na	NA
761	ASV_393	Bacteria	Bacteroidota	Bacteroidia	Bacteroidales	Prevotellaceae	Prevotella	NA	Prevotella	Prevotella copri	Prevotella copri-0393	RW	Presence	0.000971	0.00558	ADCP_MOS1	ADCP_CLA	na	NA
762	ASV_393	Bacteria	Bacteroidota	Bacteroidia	Bacteroidales	Prevotellaceae	Prevotella	NA	Prevotella	Prevotella copri	Prevotella copri-0393	RW	Presence	0.000971	0.00558	ADCP_MOS1	ADCP_CLB	na	NA
763	ASV_393	Bacteria	Bacteroidota	Bacteroidia	Bacteroidales	Prevotellaceae	Prevotella	NA	Prevotella	Prevotella copri	Prevotella copri-0393	RW	Presence	0.000971	0.00558	ADCP_MOS1	ADCP_CLC	1	NA
764	ASV_393	Bacteria	Bacteroidota	Bacteroidia	Bacteroidales	Prevotellaceae	Prevotella	NA	Prevotella	Prevotella copri	Prevotella copri-0393	RW	Presence	0.000971	0.00558	ADCP_MOS1	ADCP_COC	na	NA
765	ASV_393	Bacteria	Bacteroidota	Bacteroidia	Bacteroidales	Prevotellaceae	Prevotella	NA	Prevotella	Prevotella copri	Prevotella copri-0393	RW	Presence	0.000971	0.00558	ADCP_MOS1	ADCP_MOS1	na	NA
766	ASV_393	Bacteria	Bacteroidota	Bacteroidia	Bacteroidales	Prevotellaceae	Prevotella	NA	Prevotella	Prevotella copri	Prevotella copri-0393	US	Absence	0	0	ADCP_MOS1	ADCP_CLA	na	NA
767	ASV_393	Bacteria	Bacteroidota	Bacteroidia	Bacteroidales	Prevotellaceae	Prevotella	NA	Prevotella	Prevotella copri	Prevotella copri-0393	US	Absence	0	0	ADCP_MOS1	ADCP_CLB	na	NA
768	ASV_393	Bacteria	Bacteroidota	Bacteroidia	Bacteroidales	Prevotellaceae	Prevotella	NA	Prevotella	Prevotella copri	Prevotella copri-0393	US	Absence	0	0	ADCP_MOS1	ADCP_CLC	na	NA
769	ASV_393	Bacteria	Bacteroidota	Bacteroidia	Bacteroidales	Prevotellaceae	Prevotella	NA	Prevotella	Prevotella copri	Prevotella copri-0393	US	Absence	0	0	ADCP_MOS1	ADCP_COC	na	NA
770	ASV_393	Bacteria	Bacteroidota	Bacteroidia	Bacteroidales	Prevotellaceae	Prevotella	NA	Prevotella	Prevotella copri	Prevotella copri-0393	US	Absence	0	0	ADCP_MOS1	ADCP_MOS1	na	NA
771	ASV_401	Bacteria	Bacillota	Clostridia	Clostridiales	Ruminococcaceae	NA	NA	Negativibacillus	Negativibacillus massiliensis	Negativibacillus massiliensis-0401	US	Presence	0.00099	0.00234	ADCP_MOS1	ADCP_CLA	na	NA
772	ASV_401	Bacteria	Bacillota	Clostridia	Clostridiales	Ruminococcaceae	NA	NA	Negativibacillus	Negativibacillus massiliensis	Negativibacillus massiliensis-0401	US	Presence	0.00099	0.00234	ADCP_MOS1	ADCP_CLB	na	NA
773	ASV_401	Bacteria	Bacillota	Clostridia	Clostridiales	Ruminococcaceae	NA	NA	Negativibacillus	Negativibacillus massiliensis	Negativibacillus massiliensis-0401	US	Presence	0.00099	0.00234	ADCP_MOS1	ADCP_CLC	na	NA
774	ASV_401	Bacteria	Bacillota	Clostridia	Clostridiales	Ruminococcaceae	NA	NA	Negativibacillus	Negativibacillus massiliensis	Negativibacillus massiliensis-0401	US	Presence	0.00099	0.00234	ADCP_MOS1	ADCP_COC	na	NA
775	ASV_401	Bacteria	Bacillota	Clostridia	Clostridiales	Ruminococcaceae	NA	NA	Negativibacillus	Negativibacillus massiliensis	Negativibacillus massiliensis-0401	US	Presence	0.00099	0.00234	ADCP_MOS1	ADCP_MOS1	1	NA
776	ASV_401	Bacteria	Bacillota	Clostridia	Clostridiales	Ruminococcaceae	NA	NA	Negativibacillus	Negativibacillus massiliensis	Negativibacillus massiliensis-0401	RW	Absence	0	0	ADCP_MOS1	ADCP_CLA	na	NA
777	ASV_401	Bacteria	Bacillota	Clostridia	Clostridiales	Ruminococcaceae	NA	NA	Negativibacillus	Negativibacillus massiliensis	Negativibacillus massiliensis-0401	RW	Absence	0	0	ADCP_MOS1	ADCP_CLB	na	NA
778	ASV_401	Bacteria	Bacillota	Clostridia	Clostridiales	Ruminococcaceae	NA	NA	Negativibacillus	Negativibacillus massiliensis	Negativibacillus massiliensis-0401	RW	Absence	0	0	ADCP_MOS1	ADCP_CLC	na	NA
779	ASV_401	Bacteria	Bacillota	Clostridia	Clostridiales	Ruminococcaceae	NA	NA	Negativibacillus	Negativibacillus massiliensis	Negativibacillus massiliensis-0401	RW	Absence	0	0	ADCP_MOS1	ADCP_COC	na	NA
780	ASV_401	Bacteria	Bacillota	Clostridia	Clostridiales	Ruminococcaceae	NA	NA	Negativibacillus	Negativibacillus massiliensis	Negativibacillus massiliensis-0401	RW	Absence	0	0	ADCP_MOS1	ADCP_MOS1	na	NA
781	ASV_402	Bacteria	Bacteroidota	Bacteroidia	Bacteroidales	Marinilabiliaceae	Anaerophaga	NA	Marinilabilia	Marinilabilia nitratireducens; Marinilabilia salmonicolor	Marinilabilia nitratireducens; Marinilabilia salmonicolor-0402	RW	Presence	0.000573	0.00217	ADCP_MOS1	ADCP_CLA	0	NA
782	ASV_402	Bacteria	Bacteroidota	Bacteroidia	Bacteroidales	Marinilabiliaceae	Anaerophaga	NA	Marinilabilia	Marinilabilia nitratireducens; Marinilabilia salmonicolor	Marinilabilia nitratireducens; Marinilabilia salmonicolor-0402	RW	Presence	0.000573	0.00217	ADCP_MOS1	ADCP_CLB	na	NA
783	ASV_402	Bacteria	Bacteroidota	Bacteroidia	Bacteroidales	Marinilabiliaceae	Anaerophaga	NA	Marinilabilia	Marinilabilia nitratireducens; Marinilabilia salmonicolor	Marinilabilia nitratireducens; Marinilabilia salmonicolor-0402	RW	Presence	0.000573	0.00217	ADCP_MOS1	ADCP_CLC	na	NA
784	ASV_402	Bacteria	Bacteroidota	Bacteroidia	Bacteroidales	Marinilabiliaceae	Anaerophaga	NA	Marinilabilia	Marinilabilia nitratireducens; Marinilabilia salmonicolor	Marinilabilia nitratireducens; Marinilabilia salmonicolor-0402	RW	Presence	0.000573	0.00217	ADCP_MOS1	ADCP_COC	na	NA
785	ASV_402	Bacteria	Bacteroidota	Bacteroidia	Bacteroidales	Marinilabiliaceae	Anaerophaga	NA	Marinilabilia	Marinilabilia nitratireducens; Marinilabilia salmonicolor	Marinilabilia nitratireducens; Marinilabilia salmonicolor-0402	RW	Presence	0.000573	0.00217	ADCP_MOS1	ADCP_MOS1	na	NA
786	ASV_402	Bacteria	Bacteroidota	Bacteroidia	Bacteroidales	Marinilabiliaceae	Anaerophaga	NA	Marinilabilia	Marinilabilia nitratireducens; Marinilabilia salmonicolor	Marinilabilia nitratireducens; Marinilabilia salmonicolor-0402	US	Absence	0	0	ADCP_MOS1	ADCP_CLA	na	NA
787	ASV_402	Bacteria	Bacteroidota	Bacteroidia	Bacteroidales	Marinilabiliaceae	Anaerophaga	NA	Marinilabilia	Marinilabilia nitratireducens; Marinilabilia salmonicolor	Marinilabilia nitratireducens; Marinilabilia salmonicolor-0402	US	Absence	0	0	ADCP_MOS1	ADCP_CLB	na	NA
788	ASV_402	Bacteria	Bacteroidota	Bacteroidia	Bacteroidales	Marinilabiliaceae	Anaerophaga	NA	Marinilabilia	Marinilabilia nitratireducens; Marinilabilia salmonicolor	Marinilabilia nitratireducens; Marinilabilia salmonicolor-0402	US	Absence	0	0	ADCP_MOS1	ADCP_CLC	na	NA
789	ASV_402	Bacteria	Bacteroidota	Bacteroidia	Bacteroidales	Marinilabiliaceae	Anaerophaga	NA	Marinilabilia	Marinilabilia nitratireducens; Marinilabilia salmonicolor	Marinilabilia nitratireducens; Marinilabilia salmonicolor-0402	US	Absence	0	0	ADCP_MOS1	ADCP_COC	na	NA
790	ASV_402	Bacteria	Bacteroidota	Bacteroidia	Bacteroidales	Marinilabiliaceae	Anaerophaga	NA	Marinilabilia	Marinilabilia nitratireducens; Marinilabilia salmonicolor	Marinilabilia nitratireducens; Marinilabilia salmonicolor-0402	US	Absence	0	0	ADCP_MOS1	ADCP_MOS1	na	NA
791	ASV_403	Bacteria	Bacillota	Clostridia	Clostridiales	Ruminococcaceae	Anaerotruncus	NA	Eubacterium	Eubacterium coprostanoligenes	Eubacterium coprostanoligenes-0403	US	Absence	0	0	ADCP_MOS1	ADCP_CLA	na	NA
792	ASV_403	Bacteria	Bacillota	Clostridia	Clostridiales	Ruminococcaceae	Anaerotruncus	NA	Eubacterium	Eubacterium coprostanoligenes	Eubacterium coprostanoligenes-0403	US	Absence	0	0	ADCP_MOS1	ADCP_CLB	na	NA
793	ASV_403	Bacteria	Bacillota	Clostridia	Clostridiales	Ruminococcaceae	Anaerotruncus	NA	Eubacterium	Eubacterium coprostanoligenes	Eubacterium coprostanoligenes-0403	US	Absence	0	0	ADCP_MOS1	ADCP_CLC	na	NA
794	ASV_403	Bacteria	Bacillota	Clostridia	Clostridiales	Ruminococcaceae	Anaerotruncus	NA	Eubacterium	Eubacterium coprostanoligenes	Eubacterium coprostanoligenes-0403	US	Absence	0	0	ADCP_MOS1	ADCP_COC	na	NA
795	ASV_403	Bacteria	Bacillota	Clostridia	Clostridiales	Ruminococcaceae	Anaerotruncus	NA	Eubacterium	Eubacterium coprostanoligenes	Eubacterium coprostanoligenes-0403	US	Absence	0	0	ADCP_MOS1	ADCP_MOS1	na	NA
796	ASV_403	Bacteria	Bacillota	Clostridia	Clostridiales	Ruminococcaceae	Anaerotruncus	NA	Eubacterium	Eubacterium coprostanoligenes	Eubacterium coprostanoligenes-0403	RW	Presence	0.000344	0.000852	ADCP_MOS1	ADCP_CLA	na	NA
797	ASV_403	Bacteria	Bacillota	Clostridia	Clostridiales	Ruminococcaceae	Anaerotruncus	NA	Eubacterium	Eubacterium coprostanoligenes	Eubacterium coprostanoligenes-0403	RW	Presence	0.000344	0.000852	ADCP_MOS1	ADCP_CLB	na	NA
798	ASV_403	Bacteria	Bacillota	Clostridia	Clostridiales	Ruminococcaceae	Anaerotruncus	NA	Eubacterium	Eubacterium coprostanoligenes	Eubacterium coprostanoligenes-0403	RW	Presence	0.000344	0.000852	ADCP_MOS1	ADCP_CLC	na	NA
799	ASV_403	Bacteria	Bacillota	Clostridia	Clostridiales	Ruminococcaceae	Anaerotruncus	NA	Eubacterium	Eubacterium coprostanoligenes	Eubacterium coprostanoligenes-0403	RW	Presence	0.000344	0.000852	ADCP_MOS1	ADCP_COC	na	NA
800	ASV_403	Bacteria	Bacillota	Clostridia	Clostridiales	Ruminococcaceae	Anaerotruncus	NA	Eubacterium	Eubacterium coprostanoligenes	Eubacterium coprostanoligenes-0403	RW	Presence	0.000344	0.000852	ADCP_MOS1	ADCP_MOS1	1	NA
801	ASV_421	Bacteria	Bacteroidota	Bacteroidia	Bacteroidales	Prevotellaceae	Prevotella	NA	Prevotella	Prevotella copri	Prevotella copri-0421	RW	Presence	0.000116	0.000588	ADCP_MOS1	ADCP_CLA	na	NA
802	ASV_421	Bacteria	Bacteroidota	Bacteroidia	Bacteroidales	Prevotellaceae	Prevotella	NA	Prevotella	Prevotella copri	Prevotella copri-0421	RW	Presence	0.000116	0.000588	ADCP_MOS1	ADCP_CLB	1	NA
803	ASV_421	Bacteria	Bacteroidota	Bacteroidia	Bacteroidales	Prevotellaceae	Prevotella	NA	Prevotella	Prevotella copri	Prevotella copri-0421	RW	Presence	0.000116	0.000588	ADCP_MOS1	ADCP_CLC	na	NA
804	ASV_421	Bacteria	Bacteroidota	Bacteroidia	Bacteroidales	Prevotellaceae	Prevotella	NA	Prevotella	Prevotella copri	Prevotella copri-0421	RW	Presence	0.000116	0.000588	ADCP_MOS1	ADCP_COC	na	NA
805	ASV_421	Bacteria	Bacteroidota	Bacteroidia	Bacteroidales	Prevotellaceae	Prevotella	NA	Prevotella	Prevotella copri	Prevotella copri-0421	RW	Presence	0.000116	0.000588	ADCP_MOS1	ADCP_MOS1	na	NA
806	ASV_421	Bacteria	Bacteroidota	Bacteroidia	Bacteroidales	Prevotellaceae	Prevotella	NA	Prevotella	Prevotella copri	Prevotella copri-0421	US	Absence	0	0	ADCP_MOS1	ADCP_CLA	na	NA
807	ASV_421	Bacteria	Bacteroidota	Bacteroidia	Bacteroidales	Prevotellaceae	Prevotella	NA	Prevotella	Prevotella copri	Prevotella copri-0421	US	Absence	0	0	ADCP_MOS1	ADCP_CLB	na	NA
808	ASV_421	Bacteria	Bacteroidota	Bacteroidia	Bacteroidales	Prevotellaceae	Prevotella	NA	Prevotella	Prevotella copri	Prevotella copri-0421	US	Absence	0	0	ADCP_MOS1	ADCP_CLC	na	NA
809	ASV_421	Bacteria	Bacteroidota	Bacteroidia	Bacteroidales	Prevotellaceae	Prevotella	NA	Prevotella	Prevotella copri	Prevotella copri-0421	US	Absence	0	0	ADCP_MOS1	ADCP_COC	na	NA
810	ASV_421	Bacteria	Bacteroidota	Bacteroidia	Bacteroidales	Prevotellaceae	Prevotella	NA	Prevotella	Prevotella copri	Prevotella copri-0421	US	Absence	0	0	ADCP_MOS1	ADCP_MOS1	na	NA
811	ASV_450	Bacteria	Bacteroidota	Bacteroidia	Bacteroidales	Prevotellaceae	Prevotella	NA	Prevotella	Prevotella copri	Prevotella copri-0450	RW	Presence	0.000745	0.00506	ADCP_MOS1	ADCP_CLA	1	NA
812	ASV_450	Bacteria	Bacteroidota	Bacteroidia	Bacteroidales	Prevotellaceae	Prevotella	NA	Prevotella	Prevotella copri	Prevotella copri-0450	RW	Presence	0.000745	0.00506	ADCP_MOS1	ADCP_CLB	na	NA
813	ASV_450	Bacteria	Bacteroidota	Bacteroidia	Bacteroidales	Prevotellaceae	Prevotella	NA	Prevotella	Prevotella copri	Prevotella copri-0450	RW	Presence	0.000745	0.00506	ADCP_MOS1	ADCP_CLC	na	NA
814	ASV_450	Bacteria	Bacteroidota	Bacteroidia	Bacteroidales	Prevotellaceae	Prevotella	NA	Prevotella	Prevotella copri	Prevotella copri-0450	RW	Presence	0.000745	0.00506	ADCP_MOS1	ADCP_COC	na	NA
815	ASV_450	Bacteria	Bacteroidota	Bacteroidia	Bacteroidales	Prevotellaceae	Prevotella	NA	Prevotella	Prevotella copri	Prevotella copri-0450	RW	Presence	0.000745	0.00506	ADCP_MOS1	ADCP_MOS1	na	NA
816	ASV_450	Bacteria	Bacteroidota	Bacteroidia	Bacteroidales	Prevotellaceae	Prevotella	NA	Prevotella	Prevotella copri	Prevotella copri-0450	US	Absence	0	0	ADCP_MOS1	ADCP_CLA	na	NA
817	ASV_450	Bacteria	Bacteroidota	Bacteroidia	Bacteroidales	Prevotellaceae	Prevotella	NA	Prevotella	Prevotella copri	Prevotella copri-0450	US	Absence	0	0	ADCP_MOS1	ADCP_CLB	na	NA
818	ASV_450	Bacteria	Bacteroidota	Bacteroidia	Bacteroidales	Prevotellaceae	Prevotella	NA	Prevotella	Prevotella copri	Prevotella copri-0450	US	Absence	0	0	ADCP_MOS1	ADCP_CLC	na	NA
819	ASV_450	Bacteria	Bacteroidota	Bacteroidia	Bacteroidales	Prevotellaceae	Prevotella	NA	Prevotella	Prevotella copri	Prevotella copri-0450	US	Absence	0	0	ADCP_MOS1	ADCP_COC	na	NA
820	ASV_450	Bacteria	Bacteroidota	Bacteroidia	Bacteroidales	Prevotellaceae	Prevotella	NA	Prevotella	Prevotella copri	Prevotella copri-0450	US	Absence	0	0	ADCP_MOS1	ADCP_MOS1	na	NA
821	ASV_463	Bacteria	Pseudomonadota	Alphaproteobacteria	Rhodospirillales	Rhodospirillaceae	NA	NA	Kiloniella	Kiloniella antarctica; Kiloniella litopenaei	Kiloniella antarctica; Kiloniella litopenaei-0463	US	Absence	0	0	ADCP_MOS1	ADCP_CLA	na	NA
822	ASV_463	Bacteria	Pseudomonadota	Alphaproteobacteria	Rhodospirillales	Rhodospirillaceae	NA	NA	Kiloniella	Kiloniella antarctica; Kiloniella litopenaei	Kiloniella antarctica; Kiloniella litopenaei-0463	US	Absence	0	0	ADCP_MOS1	ADCP_CLB	na	NA
823	ASV_463	Bacteria	Pseudomonadota	Alphaproteobacteria	Rhodospirillales	Rhodospirillaceae	NA	NA	Kiloniella	Kiloniella antarctica; Kiloniella litopenaei	Kiloniella antarctica; Kiloniella litopenaei-0463	US	Absence	0	0	ADCP_MOS1	ADCP_CLC	na	NA
824	ASV_463	Bacteria	Pseudomonadota	Alphaproteobacteria	Rhodospirillales	Rhodospirillaceae	NA	NA	Kiloniella	Kiloniella antarctica; Kiloniella litopenaei	Kiloniella antarctica; Kiloniella litopenaei-0463	US	Absence	0	0	ADCP_MOS1	ADCP_COC	na	NA
825	ASV_463	Bacteria	Pseudomonadota	Alphaproteobacteria	Rhodospirillales	Rhodospirillaceae	NA	NA	Kiloniella	Kiloniella antarctica; Kiloniella litopenaei	Kiloniella antarctica; Kiloniella litopenaei-0463	US	Absence	0	0	ADCP_MOS1	ADCP_MOS1	na	NA
826	ASV_463	Bacteria	Pseudomonadota	Alphaproteobacteria	Rhodospirillales	Rhodospirillaceae	NA	NA	Kiloniella	Kiloniella antarctica; Kiloniella litopenaei	Kiloniella antarctica; Kiloniella litopenaei-0463	RW	Presence	0.000223	0.000803	ADCP_MOS1	ADCP_CLA	na	NA
827	ASV_463	Bacteria	Pseudomonadota	Alphaproteobacteria	Rhodospirillales	Rhodospirillaceae	NA	NA	Kiloniella	Kiloniella antarctica; Kiloniella litopenaei	Kiloniella antarctica; Kiloniella litopenaei-0463	RW	Presence	0.000223	0.000803	ADCP_MOS1	ADCP_CLB	na	NA
828	ASV_463	Bacteria	Pseudomonadota	Alphaproteobacteria	Rhodospirillales	Rhodospirillaceae	NA	NA	Kiloniella	Kiloniella antarctica; Kiloniella litopenaei	Kiloniella antarctica; Kiloniella litopenaei-0463	RW	Presence	0.000223	0.000803	ADCP_MOS1	ADCP_CLC	0	NA
829	ASV_463	Bacteria	Pseudomonadota	Alphaproteobacteria	Rhodospirillales	Rhodospirillaceae	NA	NA	Kiloniella	Kiloniella antarctica; Kiloniella litopenaei	Kiloniella antarctica; Kiloniella litopenaei-0463	RW	Presence	0.000223	0.000803	ADCP_MOS1	ADCP_COC	na	NA
830	ASV_463	Bacteria	Pseudomonadota	Alphaproteobacteria	Rhodospirillales	Rhodospirillaceae	NA	NA	Kiloniella	Kiloniella antarctica; Kiloniella litopenaei	Kiloniella antarctica; Kiloniella litopenaei-0463	RW	Presence	0.000223	0.000803	ADCP_MOS1	ADCP_MOS1	na	NA
831	ASV_466	Bacteria	Bacillota	Erysipelotrichia	Erysipelotrichales	Erysipelotrichaceae	Catenibacterium	NA	Catenibacterium	Catenibacterium mitsuokai	Catenibacterium mitsuokai-0466	US	Absence	0	0	ADCP_MOS1	ADCP_CLA	na	NA
832	ASV_466	Bacteria	Bacillota	Erysipelotrichia	Erysipelotrichales	Erysipelotrichaceae	Catenibacterium	NA	Catenibacterium	Catenibacterium mitsuokai	Catenibacterium mitsuokai-0466	US	Absence	0	0	ADCP_MOS1	ADCP_CLB	na	NA
833	ASV_466	Bacteria	Bacillota	Erysipelotrichia	Erysipelotrichales	Erysipelotrichaceae	Catenibacterium	NA	Catenibacterium	Catenibacterium mitsuokai	Catenibacterium mitsuokai-0466	US	Absence	0	0	ADCP_MOS1	ADCP_CLC	na	NA
834	ASV_466	Bacteria	Bacillota	Erysipelotrichia	Erysipelotrichales	Erysipelotrichaceae	Catenibacterium	NA	Catenibacterium	Catenibacterium mitsuokai	Catenibacterium mitsuokai-0466	US	Absence	0	0	ADCP_MOS1	ADCP_COC	na	NA
835	ASV_466	Bacteria	Bacillota	Erysipelotrichia	Erysipelotrichales	Erysipelotrichaceae	Catenibacterium	NA	Catenibacterium	Catenibacterium mitsuokai	Catenibacterium mitsuokai-0466	US	Absence	0	0	ADCP_MOS1	ADCP_MOS1	na	NA
836	ASV_466	Bacteria	Bacillota	Erysipelotrichia	Erysipelotrichales	Erysipelotrichaceae	Catenibacterium	NA	Catenibacterium	Catenibacterium mitsuokai	Catenibacterium mitsuokai-0466	RW	Presence	0.000493	0.0017	ADCP_MOS1	ADCP_CLA	1	NA
837	ASV_466	Bacteria	Bacillota	Erysipelotrichia	Erysipelotrichales	Erysipelotrichaceae	Catenibacterium	NA	Catenibacterium	Catenibacterium mitsuokai	Catenibacterium mitsuokai-0466	RW	Presence	0.000493	0.0017	ADCP_MOS1	ADCP_CLB	na	NA
838	ASV_466	Bacteria	Bacillota	Erysipelotrichia	Erysipelotrichales	Erysipelotrichaceae	Catenibacterium	NA	Catenibacterium	Catenibacterium mitsuokai	Catenibacterium mitsuokai-0466	RW	Presence	0.000493	0.0017	ADCP_MOS1	ADCP_CLC	na	NA
839	ASV_466	Bacteria	Bacillota	Erysipelotrichia	Erysipelotrichales	Erysipelotrichaceae	Catenibacterium	NA	Catenibacterium	Catenibacterium mitsuokai	Catenibacterium mitsuokai-0466	RW	Presence	0.000493	0.0017	ADCP_MOS1	ADCP_COC	na	NA
840	ASV_466	Bacteria	Bacillota	Erysipelotrichia	Erysipelotrichales	Erysipelotrichaceae	Catenibacterium	NA	Catenibacterium	Catenibacterium mitsuokai	Catenibacterium mitsuokai-0466	RW	Presence	0.000493	0.0017	ADCP_MOS1	ADCP_MOS1	na	NA
841	ASV_478	Bacteria	Pseudomonadota	Betaproteobacteria	Burkholderiales	Sutterellaceae	Sutterella	NA	Noviherbaspirillum	Noviherbaspirillum autotrophicum; Noviherbaspirillum denitrificans	Noviherbaspirillum autotrophicum; Noviherbaspirillum denitrificans-0478	US	Presence	0.000733	0.00243	ADCP_MOS1	ADCP_CLA	na	NA
842	ASV_478	Bacteria	Pseudomonadota	Betaproteobacteria	Burkholderiales	Sutterellaceae	Sutterella	NA	Noviherbaspirillum	Noviherbaspirillum autotrophicum; Noviherbaspirillum denitrificans	Noviherbaspirillum autotrophicum; Noviherbaspirillum denitrificans-0478	US	Presence	0.000733	0.00243	ADCP_MOS1	ADCP_CLB	1	NA
843	ASV_478	Bacteria	Pseudomonadota	Betaproteobacteria	Burkholderiales	Sutterellaceae	Sutterella	NA	Noviherbaspirillum	Noviherbaspirillum autotrophicum; Noviherbaspirillum denitrificans	Noviherbaspirillum autotrophicum; Noviherbaspirillum denitrificans-0478	US	Presence	0.000733	0.00243	ADCP_MOS1	ADCP_CLC	na	NA
844	ASV_478	Bacteria	Pseudomonadota	Betaproteobacteria	Burkholderiales	Sutterellaceae	Sutterella	NA	Noviherbaspirillum	Noviherbaspirillum autotrophicum; Noviherbaspirillum denitrificans	Noviherbaspirillum autotrophicum; Noviherbaspirillum denitrificans-0478	US	Presence	0.000733	0.00243	ADCP_MOS1	ADCP_COC	na	NA
845	ASV_478	Bacteria	Pseudomonadota	Betaproteobacteria	Burkholderiales	Sutterellaceae	Sutterella	NA	Noviherbaspirillum	Noviherbaspirillum autotrophicum; Noviherbaspirillum denitrificans	Noviherbaspirillum autotrophicum; Noviherbaspirillum denitrificans-0478	US	Presence	0.000733	0.00243	ADCP_MOS1	ADCP_MOS1	na	NA
846	ASV_478	Bacteria	Pseudomonadota	Betaproteobacteria	Burkholderiales	Sutterellaceae	Sutterella	NA	Noviherbaspirillum	Noviherbaspirillum autotrophicum; Noviherbaspirillum denitrificans	Noviherbaspirillum autotrophicum; Noviherbaspirillum denitrificans-0478	RW	Presence	5.26e-06	3.57e-05	ADCP_MOS1	ADCP_CLA	na	NA
847	ASV_478	Bacteria	Pseudomonadota	Betaproteobacteria	Burkholderiales	Sutterellaceae	Sutterella	NA	Noviherbaspirillum	Noviherbaspirillum autotrophicum; Noviherbaspirillum denitrificans	Noviherbaspirillum autotrophicum; Noviherbaspirillum denitrificans-0478	RW	Presence	5.26e-06	3.57e-05	ADCP_MOS1	ADCP_CLB	na	NA
848	ASV_478	Bacteria	Pseudomonadota	Betaproteobacteria	Burkholderiales	Sutterellaceae	Sutterella	NA	Noviherbaspirillum	Noviherbaspirillum autotrophicum; Noviherbaspirillum denitrificans	Noviherbaspirillum autotrophicum; Noviherbaspirillum denitrificans-0478	RW	Presence	5.26e-06	3.57e-05	ADCP_MOS1	ADCP_CLC	na	NA
849	ASV_478	Bacteria	Pseudomonadota	Betaproteobacteria	Burkholderiales	Sutterellaceae	Sutterella	NA	Noviherbaspirillum	Noviherbaspirillum autotrophicum; Noviherbaspirillum denitrificans	Noviherbaspirillum autotrophicum; Noviherbaspirillum denitrificans-0478	RW	Presence	5.26e-06	3.57e-05	ADCP_MOS1	ADCP_COC	na	NA
850	ASV_478	Bacteria	Pseudomonadota	Betaproteobacteria	Burkholderiales	Sutterellaceae	Sutterella	NA	Noviherbaspirillum	Noviherbaspirillum autotrophicum; Noviherbaspirillum denitrificans	Noviherbaspirillum autotrophicum; Noviherbaspirillum denitrificans-0478	RW	Presence	5.26e-06	3.57e-05	ADCP_MOS1	ADCP_MOS1	na	NA
851	ASV_498	Bacteria	Bacillota	Clostridia	Clostridiales	Lachnospiraceae	Clostridium_XlVa	NA	Hungatella	Hungatella xylanolytica	Hungatella xylanolytica-0498	US	Presence	0.000131	0.000739	ADCP_MOS1	ADCP_CLA	na	NA
852	ASV_498	Bacteria	Bacillota	Clostridia	Clostridiales	Lachnospiraceae	Clostridium_XlVa	NA	Hungatella	Hungatella xylanolytica	Hungatella xylanolytica-0498	US	Presence	0.000131	0.000739	ADCP_MOS1	ADCP_CLB	na	NA
853	ASV_498	Bacteria	Bacillota	Clostridia	Clostridiales	Lachnospiraceae	Clostridium_XlVa	NA	Hungatella	Hungatella xylanolytica	Hungatella xylanolytica-0498	US	Presence	0.000131	0.000739	ADCP_MOS1	ADCP_CLC	na	NA
854	ASV_498	Bacteria	Bacillota	Clostridia	Clostridiales	Lachnospiraceae	Clostridium_XlVa	NA	Hungatella	Hungatella xylanolytica	Hungatella xylanolytica-0498	US	Presence	0.000131	0.000739	ADCP_MOS1	ADCP_COC	na	NA
855	ASV_498	Bacteria	Bacillota	Clostridia	Clostridiales	Lachnospiraceae	Clostridium_XlVa	NA	Hungatella	Hungatella xylanolytica	Hungatella xylanolytica-0498	US	Presence	0.000131	0.000739	ADCP_MOS1	ADCP_MOS1	na	NA
856	ASV_498	Bacteria	Bacillota	Clostridia	Clostridiales	Lachnospiraceae	Clostridium_XlVa	NA	Hungatella	Hungatella xylanolytica	Hungatella xylanolytica-0498	RW	Presence	7.01e-05	0.000475	ADCP_MOS1	ADCP_CLA	1	NA
857	ASV_498	Bacteria	Bacillota	Clostridia	Clostridiales	Lachnospiraceae	Clostridium_XlVa	NA	Hungatella	Hungatella xylanolytica	Hungatella xylanolytica-0498	RW	Presence	7.01e-05	0.000475	ADCP_MOS1	ADCP_CLB	na	NA
858	ASV_498	Bacteria	Bacillota	Clostridia	Clostridiales	Lachnospiraceae	Clostridium_XlVa	NA	Hungatella	Hungatella xylanolytica	Hungatella xylanolytica-0498	RW	Presence	7.01e-05	0.000475	ADCP_MOS1	ADCP_CLC	na	NA
859	ASV_498	Bacteria	Bacillota	Clostridia	Clostridiales	Lachnospiraceae	Clostridium_XlVa	NA	Hungatella	Hungatella xylanolytica	Hungatella xylanolytica-0498	RW	Presence	7.01e-05	0.000475	ADCP_MOS1	ADCP_COC	na	NA
860	ASV_498	Bacteria	Bacillota	Clostridia	Clostridiales	Lachnospiraceae	Clostridium_XlVa	NA	Hungatella	Hungatella xylanolytica	Hungatella xylanolytica-0498	RW	Presence	7.01e-05	0.000475	ADCP_MOS1	ADCP_MOS1	na	NA
861	ASV_499	Bacteria	Bacillota	Negativicutes	Selenomonadales	Acidaminococcaceae	Phascolarctobacterium	NA	Phascolarctobacterium	Phascolarctobacterium succinatutens	Phascolarctobacterium succinatutens-0499	US	Absence	0	0	ADCP_MOS1	ADCP_CLA	na	NA
862	ASV_499	Bacteria	Bacillota	Negativicutes	Selenomonadales	Acidaminococcaceae	Phascolarctobacterium	NA	Phascolarctobacterium	Phascolarctobacterium succinatutens	Phascolarctobacterium succinatutens-0499	US	Absence	0	0	ADCP_MOS1	ADCP_CLB	na	NA
863	ASV_499	Bacteria	Bacillota	Negativicutes	Selenomonadales	Acidaminococcaceae	Phascolarctobacterium	NA	Phascolarctobacterium	Phascolarctobacterium succinatutens	Phascolarctobacterium succinatutens-0499	US	Absence	0	0	ADCP_MOS1	ADCP_CLC	na	NA
864	ASV_499	Bacteria	Bacillota	Negativicutes	Selenomonadales	Acidaminococcaceae	Phascolarctobacterium	NA	Phascolarctobacterium	Phascolarctobacterium succinatutens	Phascolarctobacterium succinatutens-0499	US	Absence	0	0	ADCP_MOS1	ADCP_COC	na	NA
865	ASV_499	Bacteria	Bacillota	Negativicutes	Selenomonadales	Acidaminococcaceae	Phascolarctobacterium	NA	Phascolarctobacterium	Phascolarctobacterium succinatutens	Phascolarctobacterium succinatutens-0499	US	Absence	0	0	ADCP_MOS1	ADCP_MOS1	na	NA
866	ASV_499	Bacteria	Bacillota	Negativicutes	Selenomonadales	Acidaminococcaceae	Phascolarctobacterium	NA	Phascolarctobacterium	Phascolarctobacterium succinatutens	Phascolarctobacterium succinatutens-0499	RW	Presence	0.00023	0.000673	ADCP_MOS1	ADCP_CLA	0	NA
867	ASV_499	Bacteria	Bacillota	Negativicutes	Selenomonadales	Acidaminococcaceae	Phascolarctobacterium	NA	Phascolarctobacterium	Phascolarctobacterium succinatutens	Phascolarctobacterium succinatutens-0499	RW	Presence	0.00023	0.000673	ADCP_MOS1	ADCP_CLB	na	NA
868	ASV_499	Bacteria	Bacillota	Negativicutes	Selenomonadales	Acidaminococcaceae	Phascolarctobacterium	NA	Phascolarctobacterium	Phascolarctobacterium succinatutens	Phascolarctobacterium succinatutens-0499	RW	Presence	0.00023	0.000673	ADCP_MOS1	ADCP_CLC	na	NA
869	ASV_499	Bacteria	Bacillota	Negativicutes	Selenomonadales	Acidaminococcaceae	Phascolarctobacterium	NA	Phascolarctobacterium	Phascolarctobacterium succinatutens	Phascolarctobacterium succinatutens-0499	RW	Presence	0.00023	0.000673	ADCP_MOS1	ADCP_COC	na	NA
870	ASV_499	Bacteria	Bacillota	Negativicutes	Selenomonadales	Acidaminococcaceae	Phascolarctobacterium	NA	Phascolarctobacterium	Phascolarctobacterium succinatutens	Phascolarctobacterium succinatutens-0499	RW	Presence	0.00023	0.000673	ADCP_MOS1	ADCP_MOS1	na	NA
871	ASV_506	Bacteria	Pseudomonadota	Alphaproteobacteria	Rhodospirillales	Rhodospirillaceae	NA	NA	Lacibacterium; Novispirillum	Lacibacterium aquatile; Novispirillum itersonii	Lacibacterium aquatile; Novispirillum itersonii-0506	US	Absence	0	0	ADCP_MOS1	ADCP_CLA	na	NA
872	ASV_506	Bacteria	Pseudomonadota	Alphaproteobacteria	Rhodospirillales	Rhodospirillaceae	NA	NA	Lacibacterium; Novispirillum	Lacibacterium aquatile; Novispirillum itersonii	Lacibacterium aquatile; Novispirillum itersonii-0506	US	Absence	0	0	ADCP_MOS1	ADCP_CLB	na	NA
873	ASV_506	Bacteria	Pseudomonadota	Alphaproteobacteria	Rhodospirillales	Rhodospirillaceae	NA	NA	Lacibacterium; Novispirillum	Lacibacterium aquatile; Novispirillum itersonii	Lacibacterium aquatile; Novispirillum itersonii-0506	US	Absence	0	0	ADCP_MOS1	ADCP_CLC	na	NA
874	ASV_506	Bacteria	Pseudomonadota	Alphaproteobacteria	Rhodospirillales	Rhodospirillaceae	NA	NA	Lacibacterium; Novispirillum	Lacibacterium aquatile; Novispirillum itersonii	Lacibacterium aquatile; Novispirillum itersonii-0506	US	Absence	0	0	ADCP_MOS1	ADCP_COC	na	NA
875	ASV_506	Bacteria	Pseudomonadota	Alphaproteobacteria	Rhodospirillales	Rhodospirillaceae	NA	NA	Lacibacterium; Novispirillum	Lacibacterium aquatile; Novispirillum itersonii	Lacibacterium aquatile; Novispirillum itersonii-0506	US	Absence	0	0	ADCP_MOS1	ADCP_MOS1	na	NA
876	ASV_506	Bacteria	Pseudomonadota	Alphaproteobacteria	Rhodospirillales	Rhodospirillaceae	NA	NA	Lacibacterium; Novispirillum	Lacibacterium aquatile; Novispirillum itersonii	Lacibacterium aquatile; Novispirillum itersonii-0506	RW	Presence	0.00037728	0.00127311	ADCP_MOS1	ADCP_CLA	na	NA
877	ASV_506	Bacteria	Pseudomonadota	Alphaproteobacteria	Rhodospirillales	Rhodospirillaceae	NA	NA	Lacibacterium; Novispirillum	Lacibacterium aquatile; Novispirillum itersonii	Lacibacterium aquatile; Novispirillum itersonii-0506	RW	Presence	0.00037728	0.00127311	ADCP_MOS1	ADCP_CLB	na	NA
878	ASV_506	Bacteria	Pseudomonadota	Alphaproteobacteria	Rhodospirillales	Rhodospirillaceae	NA	NA	Lacibacterium; Novispirillum	Lacibacterium aquatile; Novispirillum itersonii	Lacibacterium aquatile; Novispirillum itersonii-0506	RW	Presence	0.00037728	0.00127311	ADCP_MOS1	ADCP_CLC	0	NA
879	ASV_506	Bacteria	Pseudomonadota	Alphaproteobacteria	Rhodospirillales	Rhodospirillaceae	NA	NA	Lacibacterium; Novispirillum	Lacibacterium aquatile; Novispirillum itersonii	Lacibacterium aquatile; Novispirillum itersonii-0506	RW	Presence	0.00037728	0.00127311	ADCP_MOS1	ADCP_COC	na	NA
880	ASV_506	Bacteria	Pseudomonadota	Alphaproteobacteria	Rhodospirillales	Rhodospirillaceae	NA	NA	Lacibacterium; Novispirillum	Lacibacterium aquatile; Novispirillum itersonii	Lacibacterium aquatile; Novispirillum itersonii-0506	RW	Presence	0.00037728	0.00127311	ADCP_MOS1	ADCP_MOS1	na	NA
881	ASV_512	Bacteria	Bacteroidota	Bacteroidia	Bacteroidales	Prevotellaceae	Prevotella	NA	Prevotella	Prevotella copri	Prevotella copri-0512	RW	Presence	0.000350623	0.00166538	ADCP_MOS1	ADCP_CLA	1	NA
882	ASV_512	Bacteria	Bacteroidota	Bacteroidia	Bacteroidales	Prevotellaceae	Prevotella	NA	Prevotella	Prevotella copri	Prevotella copri-0512	RW	Presence	0.000350623	0.00166538	ADCP_MOS1	ADCP_CLB	na	NA
883	ASV_512	Bacteria	Bacteroidota	Bacteroidia	Bacteroidales	Prevotellaceae	Prevotella	NA	Prevotella	Prevotella copri	Prevotella copri-0512	RW	Presence	0.000350623	0.00166538	ADCP_MOS1	ADCP_CLC	na	NA
884	ASV_512	Bacteria	Bacteroidota	Bacteroidia	Bacteroidales	Prevotellaceae	Prevotella	NA	Prevotella	Prevotella copri	Prevotella copri-0512	RW	Presence	0.000350623	0.00166538	ADCP_MOS1	ADCP_COC	na	NA
885	ASV_512	Bacteria	Bacteroidota	Bacteroidia	Bacteroidales	Prevotellaceae	Prevotella	NA	Prevotella	Prevotella copri	Prevotella copri-0512	RW	Presence	0.000350623	0.00166538	ADCP_MOS1	ADCP_MOS1	na	NA
886	ASV_512	Bacteria	Bacteroidota	Bacteroidia	Bacteroidales	Prevotellaceae	Prevotella	NA	Prevotella	Prevotella copri	Prevotella copri-0512	US	Absence	0	0	ADCP_MOS1	ADCP_CLA	na	NA
887	ASV_512	Bacteria	Bacteroidota	Bacteroidia	Bacteroidales	Prevotellaceae	Prevotella	NA	Prevotella	Prevotella copri	Prevotella copri-0512	US	Absence	0	0	ADCP_MOS1	ADCP_CLB	na	NA
888	ASV_512	Bacteria	Bacteroidota	Bacteroidia	Bacteroidales	Prevotellaceae	Prevotella	NA	Prevotella	Prevotella copri	Prevotella copri-0512	US	Absence	0	0	ADCP_MOS1	ADCP_CLC	na	NA
889	ASV_512	Bacteria	Bacteroidota	Bacteroidia	Bacteroidales	Prevotellaceae	Prevotella	NA	Prevotella	Prevotella copri	Prevotella copri-0512	US	Absence	0	0	ADCP_MOS1	ADCP_COC	na	NA
890	ASV_512	Bacteria	Bacteroidota	Bacteroidia	Bacteroidales	Prevotellaceae	Prevotella	NA	Prevotella	Prevotella copri	Prevotella copri-0512	US	Absence	0	0	ADCP_MOS1	ADCP_MOS1	na	NA
891	ASV_527	Bacteria	Pseudomonadota	Alphaproteobacteria	Rhodospirillales	Rhodospirillaceae	NA	NA	Kiloniella	Kiloniella antarctica	Kiloniella antarctica-0527	US	Absence	0	0	ADCP_MOS1	ADCP_CLA	na	NA
892	ASV_527	Bacteria	Pseudomonadota	Alphaproteobacteria	Rhodospirillales	Rhodospirillaceae	NA	NA	Kiloniella	Kiloniella antarctica	Kiloniella antarctica-0527	US	Absence	0	0	ADCP_MOS1	ADCP_CLB	na	NA
893	ASV_527	Bacteria	Pseudomonadota	Alphaproteobacteria	Rhodospirillales	Rhodospirillaceae	NA	NA	Kiloniella	Kiloniella antarctica	Kiloniella antarctica-0527	US	Absence	0	0	ADCP_MOS1	ADCP_CLC	na	NA
894	ASV_527	Bacteria	Pseudomonadota	Alphaproteobacteria	Rhodospirillales	Rhodospirillaceae	NA	NA	Kiloniella	Kiloniella antarctica	Kiloniella antarctica-0527	US	Absence	0	0	ADCP_MOS1	ADCP_COC	na	NA
895	ASV_527	Bacteria	Pseudomonadota	Alphaproteobacteria	Rhodospirillales	Rhodospirillaceae	NA	NA	Kiloniella	Kiloniella antarctica	Kiloniella antarctica-0527	US	Absence	0	0	ADCP_MOS1	ADCP_MOS1	na	NA
896	ASV_527	Bacteria	Pseudomonadota	Alphaproteobacteria	Rhodospirillales	Rhodospirillaceae	NA	NA	Kiloniella	Kiloniella antarctica	Kiloniella antarctica-0527	RW	Presence	6.3e-05	0.000315171	ADCP_MOS1	ADCP_CLA	1	NA
897	ASV_527	Bacteria	Pseudomonadota	Alphaproteobacteria	Rhodospirillales	Rhodospirillaceae	NA	NA	Kiloniella	Kiloniella antarctica	Kiloniella antarctica-0527	RW	Presence	6.3e-05	0.000315171	ADCP_MOS1	ADCP_CLB	na	NA
898	ASV_527	Bacteria	Pseudomonadota	Alphaproteobacteria	Rhodospirillales	Rhodospirillaceae	NA	NA	Kiloniella	Kiloniella antarctica	Kiloniella antarctica-0527	RW	Presence	6.3e-05	0.000315171	ADCP_MOS1	ADCP_CLC	na	NA
899	ASV_527	Bacteria	Pseudomonadota	Alphaproteobacteria	Rhodospirillales	Rhodospirillaceae	NA	NA	Kiloniella	Kiloniella antarctica	Kiloniella antarctica-0527	RW	Presence	6.3e-05	0.000315171	ADCP_MOS1	ADCP_COC	na	NA
900	ASV_527	Bacteria	Pseudomonadota	Alphaproteobacteria	Rhodospirillales	Rhodospirillaceae	NA	NA	Kiloniella	Kiloniella antarctica	Kiloniella antarctica-0527	RW	Presence	6.3e-05	0.000315171	ADCP_MOS1	ADCP_MOS1	na	NA
901	ASV_559	Bacteria	Bacillota	Clostridia	Clostridiales	Lachnospiraceae	NA	NA	Anaerobutyricum	Anaerobutyricum hallii	Anaerobutyricum hallii-0559	US	Presence	0.000584851	0.00304622	ADCP_MOS1	ADCP_CLA	na	NA
902	ASV_559	Bacteria	Bacillota	Clostridia	Clostridiales	Lachnospiraceae	NA	NA	Anaerobutyricum	Anaerobutyricum hallii	Anaerobutyricum hallii-0559	US	Presence	0.000584851	0.00304622	ADCP_MOS1	ADCP_CLB	na	NA
903	ASV_559	Bacteria	Bacillota	Clostridia	Clostridiales	Lachnospiraceae	NA	NA	Anaerobutyricum	Anaerobutyricum hallii	Anaerobutyricum hallii-0559	US	Presence	0.000584851	0.00304622	ADCP_MOS1	ADCP_CLC	na	NA
904	ASV_559	Bacteria	Bacillota	Clostridia	Clostridiales	Lachnospiraceae	NA	NA	Anaerobutyricum	Anaerobutyricum hallii	Anaerobutyricum hallii-0559	US	Presence	0.000584851	0.00304622	ADCP_MOS1	ADCP_COC	na	NA
905	ASV_559	Bacteria	Bacillota	Clostridia	Clostridiales	Lachnospiraceae	NA	NA	Anaerobutyricum	Anaerobutyricum hallii	Anaerobutyricum hallii-0559	US	Presence	0.000584851	0.00304622	ADCP_MOS1	ADCP_MOS1	na	NA
906	ASV_559	Bacteria	Bacillota	Clostridia	Clostridiales	Lachnospiraceae	NA	NA	Anaerobutyricum	Anaerobutyricum hallii	Anaerobutyricum hallii-0559	RW	Presence	2.55e-05	0.000173222	ADCP_MOS1	ADCP_CLA	1	NA
907	ASV_559	Bacteria	Bacillota	Clostridia	Clostridiales	Lachnospiraceae	NA	NA	Anaerobutyricum	Anaerobutyricum hallii	Anaerobutyricum hallii-0559	RW	Presence	2.55e-05	0.000173222	ADCP_MOS1	ADCP_CLB	na	NA
908	ASV_559	Bacteria	Bacillota	Clostridia	Clostridiales	Lachnospiraceae	NA	NA	Anaerobutyricum	Anaerobutyricum hallii	Anaerobutyricum hallii-0559	RW	Presence	2.55e-05	0.000173222	ADCP_MOS1	ADCP_CLC	na	NA
909	ASV_559	Bacteria	Bacillota	Clostridia	Clostridiales	Lachnospiraceae	NA	NA	Anaerobutyricum	Anaerobutyricum hallii	Anaerobutyricum hallii-0559	RW	Presence	2.55e-05	0.000173222	ADCP_MOS1	ADCP_COC	na	NA
910	ASV_559	Bacteria	Bacillota	Clostridia	Clostridiales	Lachnospiraceae	NA	NA	Anaerobutyricum	Anaerobutyricum hallii	Anaerobutyricum hallii-0559	RW	Presence	2.55e-05	0.000173222	ADCP_MOS1	ADCP_MOS1	na	NA
911	ASV_570	Bacteria	Bacteroidota	Bacteroidia	Bacteroidales	Bacteroidaceae	Bacteroides	NA	Bacteroides	Bacteroides kribbi; Bacteroides koreensis; Bacteroides finegoldii	Bacteroides kribbi; Bacteroides koreensis; Bacteroides finegoldii-0570	US	Absence	0	0	ADCP_MOS1	ADCP_CLA	na	NA
912	ASV_570	Bacteria	Bacteroidota	Bacteroidia	Bacteroidales	Bacteroidaceae	Bacteroides	NA	Bacteroides	Bacteroides kribbi; Bacteroides koreensis; Bacteroides finegoldii	Bacteroides kribbi; Bacteroides koreensis; Bacteroides finegoldii-0570	US	Absence	0	0	ADCP_MOS1	ADCP_CLB	na	NA
913	ASV_570	Bacteria	Bacteroidota	Bacteroidia	Bacteroidales	Bacteroidaceae	Bacteroides	NA	Bacteroides	Bacteroides kribbi; Bacteroides koreensis; Bacteroides finegoldii	Bacteroides kribbi; Bacteroides koreensis; Bacteroides finegoldii-0570	US	Absence	0	0	ADCP_MOS1	ADCP_CLC	na	NA
914	ASV_570	Bacteria	Bacteroidota	Bacteroidia	Bacteroidales	Bacteroidaceae	Bacteroides	NA	Bacteroides	Bacteroides kribbi; Bacteroides koreensis; Bacteroides finegoldii	Bacteroides kribbi; Bacteroides koreensis; Bacteroides finegoldii-0570	US	Absence	0	0	ADCP_MOS1	ADCP_COC	na	NA
915	ASV_570	Bacteria	Bacteroidota	Bacteroidia	Bacteroidales	Bacteroidaceae	Bacteroides	NA	Bacteroides	Bacteroides kribbi; Bacteroides koreensis; Bacteroides finegoldii	Bacteroides kribbi; Bacteroides koreensis; Bacteroides finegoldii-0570	US	Absence	0	0	ADCP_MOS1	ADCP_MOS1	na	NA
916	ASV_570	Bacteria	Bacteroidota	Bacteroidia	Bacteroidales	Bacteroidaceae	Bacteroides	NA	Bacteroides	Bacteroides kribbi; Bacteroides koreensis; Bacteroides finegoldii	Bacteroides kribbi; Bacteroides koreensis; Bacteroides finegoldii-0570	RW	Presence	0.000163071	0.000608922	ADCP_MOS1	ADCP_CLA	na	NA
917	ASV_570	Bacteria	Bacteroidota	Bacteroidia	Bacteroidales	Bacteroidaceae	Bacteroides	NA	Bacteroides	Bacteroides kribbi; Bacteroides koreensis; Bacteroides finegoldii	Bacteroides kribbi; Bacteroides koreensis; Bacteroides finegoldii-0570	RW	Presence	0.000163071	0.000608922	ADCP_MOS1	ADCP_CLB	na	NA
918	ASV_570	Bacteria	Bacteroidota	Bacteroidia	Bacteroidales	Bacteroidaceae	Bacteroides	NA	Bacteroides	Bacteroides kribbi; Bacteroides koreensis; Bacteroides finegoldii	Bacteroides kribbi; Bacteroides koreensis; Bacteroides finegoldii-0570	RW	Presence	0.000163071	0.000608922	ADCP_MOS1	ADCP_CLC	1	NA
919	ASV_570	Bacteria	Bacteroidota	Bacteroidia	Bacteroidales	Bacteroidaceae	Bacteroides	NA	Bacteroides	Bacteroides kribbi; Bacteroides koreensis; Bacteroides finegoldii	Bacteroides kribbi; Bacteroides koreensis; Bacteroides finegoldii-0570	RW	Presence	0.000163071	0.000608922	ADCP_MOS1	ADCP_COC	na	NA
920	ASV_570	Bacteria	Bacteroidota	Bacteroidia	Bacteroidales	Bacteroidaceae	Bacteroides	NA	Bacteroides	Bacteroides kribbi; Bacteroides koreensis; Bacteroides finegoldii	Bacteroides kribbi; Bacteroides koreensis; Bacteroides finegoldii-0570	RW	Presence	0.000163071	0.000608922	ADCP_MOS1	ADCP_MOS1	na	NA
921	ASV_591	Bacteria	Bacillota	Negativicutes	Selenomonadales	Veillonellaceae	Allisonella	histaminiformans	Allisonella	Allisonella histaminiformans	Allisonella histaminiformans-0591	US	Presence	0.00043781	0.001139	ADCP_MOS1	ADCP_CLA	na	NA
922	ASV_591	Bacteria	Bacillota	Negativicutes	Selenomonadales	Veillonellaceae	Allisonella	histaminiformans	Allisonella	Allisonella histaminiformans	Allisonella histaminiformans-0591	US	Presence	0.00043781	0.001139	ADCP_MOS1	ADCP_CLB	1	NA
923	ASV_591	Bacteria	Bacillota	Negativicutes	Selenomonadales	Veillonellaceae	Allisonella	histaminiformans	Allisonella	Allisonella histaminiformans	Allisonella histaminiformans-0591	US	Presence	0.00043781	0.001139	ADCP_MOS1	ADCP_CLC	na	NA
924	ASV_591	Bacteria	Bacillota	Negativicutes	Selenomonadales	Veillonellaceae	Allisonella	histaminiformans	Allisonella	Allisonella histaminiformans	Allisonella histaminiformans-0591	US	Presence	0.00043781	0.001139	ADCP_MOS1	ADCP_COC	na	NA
925	ASV_591	Bacteria	Bacillota	Negativicutes	Selenomonadales	Veillonellaceae	Allisonella	histaminiformans	Allisonella	Allisonella histaminiformans	Allisonella histaminiformans-0591	US	Presence	0.00043781	0.001139	ADCP_MOS1	ADCP_MOS1	na	NA
926	ASV_591	Bacteria	Bacillota	Negativicutes	Selenomonadales	Veillonellaceae	Allisonella	histaminiformans	Allisonella	Allisonella histaminiformans	Allisonella histaminiformans-0591	RW	Absence	0	0	ADCP_MOS1	ADCP_CLA	na	NA
927	ASV_591	Bacteria	Bacillota	Negativicutes	Selenomonadales	Veillonellaceae	Allisonella	histaminiformans	Allisonella	Allisonella histaminiformans	Allisonella histaminiformans-0591	RW	Absence	0	0	ADCP_MOS1	ADCP_CLB	na	NA
928	ASV_591	Bacteria	Bacillota	Negativicutes	Selenomonadales	Veillonellaceae	Allisonella	histaminiformans	Allisonella	Allisonella histaminiformans	Allisonella histaminiformans-0591	RW	Absence	0	0	ADCP_MOS1	ADCP_CLC	na	NA
929	ASV_591	Bacteria	Bacillota	Negativicutes	Selenomonadales	Veillonellaceae	Allisonella	histaminiformans	Allisonella	Allisonella histaminiformans	Allisonella histaminiformans-0591	RW	Absence	0	0	ADCP_MOS1	ADCP_COC	na	NA
930	ASV_591	Bacteria	Bacillota	Negativicutes	Selenomonadales	Veillonellaceae	Allisonella	histaminiformans	Allisonella	Allisonella histaminiformans	Allisonella histaminiformans-0591	RW	Absence	0	0	ADCP_MOS1	ADCP_MOS1	na	NA
931	ASV_602	Bacteria	Bacteroidota	Bacteroidia	Bacteroidales	Porphyromonadaceae	NA	NA	Muribaculum	Muribaculum intestinale	Muribaculum intestinale-0602	RW	Presence	0.00026772	0.00109038	ADCP_MOS1	ADCP_CLA	na	NA
932	ASV_602	Bacteria	Bacteroidota	Bacteroidia	Bacteroidales	Porphyromonadaceae	NA	NA	Muribaculum	Muribaculum intestinale	Muribaculum intestinale-0602	RW	Presence	0.00026772	0.00109038	ADCP_MOS1	ADCP_CLB	na	NA
933	ASV_602	Bacteria	Bacteroidota	Bacteroidia	Bacteroidales	Porphyromonadaceae	NA	NA	Muribaculum	Muribaculum intestinale	Muribaculum intestinale-0602	RW	Presence	0.00026772	0.00109038	ADCP_MOS1	ADCP_CLC	na	NA
934	ASV_602	Bacteria	Bacteroidota	Bacteroidia	Bacteroidales	Porphyromonadaceae	NA	NA	Muribaculum	Muribaculum intestinale	Muribaculum intestinale-0602	RW	Presence	0.00026772	0.00109038	ADCP_MOS1	ADCP_COC	na	NA
935	ASV_602	Bacteria	Bacteroidota	Bacteroidia	Bacteroidales	Porphyromonadaceae	NA	NA	Muribaculum	Muribaculum intestinale	Muribaculum intestinale-0602	RW	Presence	0.00026772	0.00109038	ADCP_MOS1	ADCP_MOS1	1	NA
936	ASV_602	Bacteria	Bacteroidota	Bacteroidia	Bacteroidales	Porphyromonadaceae	NA	NA	Muribaculum	Muribaculum intestinale	Muribaculum intestinale-0602	US	Absence	0	0	ADCP_MOS1	ADCP_CLA	na	NA
937	ASV_602	Bacteria	Bacteroidota	Bacteroidia	Bacteroidales	Porphyromonadaceae	NA	NA	Muribaculum	Muribaculum intestinale	Muribaculum intestinale-0602	US	Absence	0	0	ADCP_MOS1	ADCP_CLB	na	NA
938	ASV_602	Bacteria	Bacteroidota	Bacteroidia	Bacteroidales	Porphyromonadaceae	NA	NA	Muribaculum	Muribaculum intestinale	Muribaculum intestinale-0602	US	Absence	0	0	ADCP_MOS1	ADCP_CLC	na	NA
939	ASV_602	Bacteria	Bacteroidota	Bacteroidia	Bacteroidales	Porphyromonadaceae	NA	NA	Muribaculum	Muribaculum intestinale	Muribaculum intestinale-0602	US	Absence	0	0	ADCP_MOS1	ADCP_COC	na	NA
940	ASV_602	Bacteria	Bacteroidota	Bacteroidia	Bacteroidales	Porphyromonadaceae	NA	NA	Muribaculum	Muribaculum intestinale	Muribaculum intestinale-0602	US	Absence	0	0	ADCP_MOS1	ADCP_MOS1	na	NA
941	ASV_709	Bacteria	Bacillota	Clostridia	Clostridiales	Ruminococcaceae	Faecalibacterium	NA	Faecalibacterium	Faecalibacterium prausnitzii	Faecalibacterium prausnitzii-0709	US	Absence	0	0	ADCP_MOS1	ADCP_CLA	na	NA
942	ASV_709	Bacteria	Bacillota	Clostridia	Clostridiales	Ruminococcaceae	Faecalibacterium	NA	Faecalibacterium	Faecalibacterium prausnitzii	Faecalibacterium prausnitzii-0709	US	Absence	0	0	ADCP_MOS1	ADCP_CLB	na	NA
943	ASV_709	Bacteria	Bacillota	Clostridia	Clostridiales	Ruminococcaceae	Faecalibacterium	NA	Faecalibacterium	Faecalibacterium prausnitzii	Faecalibacterium prausnitzii-0709	US	Absence	0	0	ADCP_MOS1	ADCP_CLC	na	NA
944	ASV_709	Bacteria	Bacillota	Clostridia	Clostridiales	Ruminococcaceae	Faecalibacterium	NA	Faecalibacterium	Faecalibacterium prausnitzii	Faecalibacterium prausnitzii-0709	US	Absence	0	0	ADCP_MOS1	ADCP_COC	na	NA
945	ASV_709	Bacteria	Bacillota	Clostridia	Clostridiales	Ruminococcaceae	Faecalibacterium	NA	Faecalibacterium	Faecalibacterium prausnitzii	Faecalibacterium prausnitzii-0709	US	Absence	0	0	ADCP_MOS1	ADCP_MOS1	na	NA
946	ASV_709	Bacteria	Bacillota	Clostridia	Clostridiales	Ruminococcaceae	Faecalibacterium	NA	Faecalibacterium	Faecalibacterium prausnitzii	Faecalibacterium prausnitzii-0709	RW	Presence	0.000129596	0.000526717	ADCP_MOS1	ADCP_CLA	1	NA
947	ASV_709	Bacteria	Bacillota	Clostridia	Clostridiales	Ruminococcaceae	Faecalibacterium	NA	Faecalibacterium	Faecalibacterium prausnitzii	Faecalibacterium prausnitzii-0709	RW	Presence	0.000129596	0.000526717	ADCP_MOS1	ADCP_CLB	na	NA
948	ASV_709	Bacteria	Bacillota	Clostridia	Clostridiales	Ruminococcaceae	Faecalibacterium	NA	Faecalibacterium	Faecalibacterium prausnitzii	Faecalibacterium prausnitzii-0709	RW	Presence	0.000129596	0.000526717	ADCP_MOS1	ADCP_CLC	na	NA
949	ASV_709	Bacteria	Bacillota	Clostridia	Clostridiales	Ruminococcaceae	Faecalibacterium	NA	Faecalibacterium	Faecalibacterium prausnitzii	Faecalibacterium prausnitzii-0709	RW	Presence	0.000129596	0.000526717	ADCP_MOS1	ADCP_COC	na	NA
950	ASV_709	Bacteria	Bacillota	Clostridia	Clostridiales	Ruminococcaceae	Faecalibacterium	NA	Faecalibacterium	Faecalibacterium prausnitzii	Faecalibacterium prausnitzii-0709	RW	Presence	0.000129596	0.000526717	ADCP_MOS1	ADCP_MOS1	na	NA
951	ASV_725	Bacteria	Bacteroidota	Bacteroidia	Bacteroidales	Prevotellaceae	Prevotella	NA	Prevotella	Prevotella copri	Prevotella copri-0725	RW	Presence	0.000200359	0.000950244	ADCP_MOS1	ADCP_CLA	1	NA
952	ASV_725	Bacteria	Bacteroidota	Bacteroidia	Bacteroidales	Prevotellaceae	Prevotella	NA	Prevotella	Prevotella copri	Prevotella copri-0725	RW	Presence	0.000200359	0.000950244	ADCP_MOS1	ADCP_CLB	na	NA
953	ASV_725	Bacteria	Bacteroidota	Bacteroidia	Bacteroidales	Prevotellaceae	Prevotella	NA	Prevotella	Prevotella copri	Prevotella copri-0725	RW	Presence	0.000200359	0.000950244	ADCP_MOS1	ADCP_CLC	na	NA
954	ASV_725	Bacteria	Bacteroidota	Bacteroidia	Bacteroidales	Prevotellaceae	Prevotella	NA	Prevotella	Prevotella copri	Prevotella copri-0725	RW	Presence	0.000200359	0.000950244	ADCP_MOS1	ADCP_COC	na	NA
955	ASV_725	Bacteria	Bacteroidota	Bacteroidia	Bacteroidales	Prevotellaceae	Prevotella	NA	Prevotella	Prevotella copri	Prevotella copri-0725	RW	Presence	0.000200359	0.000950244	ADCP_MOS1	ADCP_MOS1	na	NA
956	ASV_725	Bacteria	Bacteroidota	Bacteroidia	Bacteroidales	Prevotellaceae	Prevotella	NA	Prevotella	Prevotella copri	Prevotella copri-0725	US	Absence	0	0	ADCP_MOS1	ADCP_CLA	na	NA
957	ASV_725	Bacteria	Bacteroidota	Bacteroidia	Bacteroidales	Prevotellaceae	Prevotella	NA	Prevotella	Prevotella copri	Prevotella copri-0725	US	Absence	0	0	ADCP_MOS1	ADCP_CLB	na	NA
958	ASV_725	Bacteria	Bacteroidota	Bacteroidia	Bacteroidales	Prevotellaceae	Prevotella	NA	Prevotella	Prevotella copri	Prevotella copri-0725	US	Absence	0	0	ADCP_MOS1	ADCP_CLC	na	NA
959	ASV_725	Bacteria	Bacteroidota	Bacteroidia	Bacteroidales	Prevotellaceae	Prevotella	NA	Prevotella	Prevotella copri	Prevotella copri-0725	US	Absence	0	0	ADCP_MOS1	ADCP_COC	na	NA
960	ASV_725	Bacteria	Bacteroidota	Bacteroidia	Bacteroidales	Prevotellaceae	Prevotella	NA	Prevotella	Prevotella copri	Prevotella copri-0725	US	Absence	0	0	ADCP_MOS1	ADCP_MOS1	na	NA
961	ASV_801	Bacteria	Bacillota	Clostridia	Clostridiales	Ruminococcaceae	NA	NA	Ethanoligenens	Ethanoligenens harbinense	Ethanoligenens harbinense-0801	US	Absence	0	0	ADCP_MOS1	ADCP_CLA	na	NA
962	ASV_801	Bacteria	Bacillota	Clostridia	Clostridiales	Ruminococcaceae	NA	NA	Ethanoligenens	Ethanoligenens harbinense	Ethanoligenens harbinense-0801	US	Absence	0	0	ADCP_MOS1	ADCP_CLB	na	NA
963	ASV_801	Bacteria	Bacillota	Clostridia	Clostridiales	Ruminococcaceae	NA	NA	Ethanoligenens	Ethanoligenens harbinense	Ethanoligenens harbinense-0801	US	Absence	0	0	ADCP_MOS1	ADCP_CLC	na	NA
964	ASV_801	Bacteria	Bacillota	Clostridia	Clostridiales	Ruminococcaceae	NA	NA	Ethanoligenens	Ethanoligenens harbinense	Ethanoligenens harbinense-0801	US	Absence	0	0	ADCP_MOS1	ADCP_COC	na	NA
965	ASV_801	Bacteria	Bacillota	Clostridia	Clostridiales	Ruminococcaceae	NA	NA	Ethanoligenens	Ethanoligenens harbinense	Ethanoligenens harbinense-0801	US	Absence	0	0	ADCP_MOS1	ADCP_MOS1	na	NA
966	ASV_801	Bacteria	Bacillota	Clostridia	Clostridiales	Ruminococcaceae	NA	NA	Ethanoligenens	Ethanoligenens harbinense	Ethanoligenens harbinense-0801	RW	Presence	7.04e-05	0.000426533	ADCP_MOS1	ADCP_CLA	na	NA
967	ASV_801	Bacteria	Bacillota	Clostridia	Clostridiales	Ruminococcaceae	NA	NA	Ethanoligenens	Ethanoligenens harbinense	Ethanoligenens harbinense-0801	RW	Presence	7.04e-05	0.000426533	ADCP_MOS1	ADCP_CLB	na	NA
968	ASV_801	Bacteria	Bacillota	Clostridia	Clostridiales	Ruminococcaceae	NA	NA	Ethanoligenens	Ethanoligenens harbinense	Ethanoligenens harbinense-0801	RW	Presence	7.04e-05	0.000426533	ADCP_MOS1	ADCP_CLC	na	NA
969	ASV_801	Bacteria	Bacillota	Clostridia	Clostridiales	Ruminococcaceae	NA	NA	Ethanoligenens	Ethanoligenens harbinense	Ethanoligenens harbinense-0801	RW	Presence	7.04e-05	0.000426533	ADCP_MOS1	ADCP_COC	1	NA
970	ASV_801	Bacteria	Bacillota	Clostridia	Clostridiales	Ruminococcaceae	NA	NA	Ethanoligenens	Ethanoligenens harbinense	Ethanoligenens harbinense-0801	RW	Presence	7.04e-05	0.000426533	ADCP_MOS1	ADCP_MOS1	na	NA
971	ASV_887	Bacteria	Bacillota	Clostridia	Clostridiales	Ruminococcaceae	Faecalibacterium	NA	Faecalibacterium	Faecalibacterium prausnitzii	Faecalibacterium prausnitzii-0887	US	Absence	0	0	ADCP_MOS1	ADCP_CLA	na	NA
972	ASV_887	Bacteria	Bacillota	Clostridia	Clostridiales	Ruminococcaceae	Faecalibacterium	NA	Faecalibacterium	Faecalibacterium prausnitzii	Faecalibacterium prausnitzii-0887	US	Absence	0	0	ADCP_MOS1	ADCP_CLB	na	NA
973	ASV_887	Bacteria	Bacillota	Clostridia	Clostridiales	Ruminococcaceae	Faecalibacterium	NA	Faecalibacterium	Faecalibacterium prausnitzii	Faecalibacterium prausnitzii-0887	US	Absence	0	0	ADCP_MOS1	ADCP_CLC	na	NA
974	ASV_887	Bacteria	Bacillota	Clostridia	Clostridiales	Ruminococcaceae	Faecalibacterium	NA	Faecalibacterium	Faecalibacterium prausnitzii	Faecalibacterium prausnitzii-0887	US	Absence	0	0	ADCP_MOS1	ADCP_COC	na	NA
975	ASV_887	Bacteria	Bacillota	Clostridia	Clostridiales	Ruminococcaceae	Faecalibacterium	NA	Faecalibacterium	Faecalibacterium prausnitzii	Faecalibacterium prausnitzii-0887	US	Absence	0	0	ADCP_MOS1	ADCP_MOS1	na	NA
976	ASV_887	Bacteria	Bacillota	Clostridia	Clostridiales	Ruminococcaceae	Faecalibacterium	NA	Faecalibacterium	Faecalibacterium prausnitzii	Faecalibacterium prausnitzii-0887	RW	Presence	8.17e-05	0.00055391	ADCP_MOS1	ADCP_CLA	1	NA
977	ASV_887	Bacteria	Bacillota	Clostridia	Clostridiales	Ruminococcaceae	Faecalibacterium	NA	Faecalibacterium	Faecalibacterium prausnitzii	Faecalibacterium prausnitzii-0887	RW	Presence	8.17e-05	0.00055391	ADCP_MOS1	ADCP_CLB	na	NA
978	ASV_887	Bacteria	Bacillota	Clostridia	Clostridiales	Ruminococcaceae	Faecalibacterium	NA	Faecalibacterium	Faecalibacterium prausnitzii	Faecalibacterium prausnitzii-0887	RW	Presence	8.17e-05	0.00055391	ADCP_MOS1	ADCP_CLC	na	NA
979	ASV_887	Bacteria	Bacillota	Clostridia	Clostridiales	Ruminococcaceae	Faecalibacterium	NA	Faecalibacterium	Faecalibacterium prausnitzii	Faecalibacterium prausnitzii-0887	RW	Presence	8.17e-05	0.00055391	ADCP_MOS1	ADCP_COC	na	NA
980	ASV_887	Bacteria	Bacillota	Clostridia	Clostridiales	Ruminococcaceae	Faecalibacterium	NA	Faecalibacterium	Faecalibacterium prausnitzii	Faecalibacterium prausnitzii-0887	RW	Presence	8.17e-05	0.00055391	ADCP_MOS1	ADCP_MOS1	na	NA
981	ASV_954	Bacteria	Bacteroidota	Bacteroidia	Bacteroidales	Prevotellaceae	Prevotella	NA	Prevotella	Prevotella copri	Prevotella copri-0954	RW	Presence	9.05e-05	0.0004186	ADCP_MOS1	ADCP_CLA	na	NA
982	ASV_954	Bacteria	Bacteroidota	Bacteroidia	Bacteroidales	Prevotellaceae	Prevotella	NA	Prevotella	Prevotella copri	Prevotella copri-0954	RW	Presence	9.05e-05	0.0004186	ADCP_MOS1	ADCP_CLB	na	NA
983	ASV_954	Bacteria	Bacteroidota	Bacteroidia	Bacteroidales	Prevotellaceae	Prevotella	NA	Prevotella	Prevotella copri	Prevotella copri-0954	RW	Presence	9.05e-05	0.0004186	ADCP_MOS1	ADCP_CLC	na	NA
984	ASV_954	Bacteria	Bacteroidota	Bacteroidia	Bacteroidales	Prevotellaceae	Prevotella	NA	Prevotella	Prevotella copri	Prevotella copri-0954	RW	Presence	9.05e-05	0.0004186	ADCP_MOS1	ADCP_COC	na	NA
985	ASV_954	Bacteria	Bacteroidota	Bacteroidia	Bacteroidales	Prevotellaceae	Prevotella	NA	Prevotella	Prevotella copri	Prevotella copri-0954	RW	Presence	9.05e-05	0.0004186	ADCP_MOS1	ADCP_MOS1	0	NA
986	ASV_954	Bacteria	Bacteroidota	Bacteroidia	Bacteroidales	Prevotellaceae	Prevotella	NA	Prevotella	Prevotella copri	Prevotella copri-0954	US	Absence	0	0	ADCP_MOS1	ADCP_CLA	na	NA
987	ASV_954	Bacteria	Bacteroidota	Bacteroidia	Bacteroidales	Prevotellaceae	Prevotella	NA	Prevotella	Prevotella copri	Prevotella copri-0954	US	Absence	0	0	ADCP_MOS1	ADCP_CLB	na	NA
988	ASV_954	Bacteria	Bacteroidota	Bacteroidia	Bacteroidales	Prevotellaceae	Prevotella	NA	Prevotella	Prevotella copri	Prevotella copri-0954	US	Absence	0	0	ADCP_MOS1	ADCP_CLC	na	NA
989	ASV_954	Bacteria	Bacteroidota	Bacteroidia	Bacteroidales	Prevotellaceae	Prevotella	NA	Prevotella	Prevotella copri	Prevotella copri-0954	US	Absence	0	0	ADCP_MOS1	ADCP_COC	na	NA
990	ASV_954	Bacteria	Bacteroidota	Bacteroidia	Bacteroidales	Prevotellaceae	Prevotella	NA	Prevotella	Prevotella copri	Prevotella copri-0954	US	Absence	0	0	ADCP_MOS1	ADCP_MOS1	na	NA
991	ASV_967	Bacteria	Bacteroidota	Bacteroidia	Bacteroidales	Prevotellaceae	Alloprevotella	NA	Prevotellamassilia	Prevotellamassilia timonensis	Prevotellamassilia timonensis-0967	RW	Presence	0.000215975	0.00146482	ADCP_MOS1	ADCP_CLA	1	NA
992	ASV_967	Bacteria	Bacteroidota	Bacteroidia	Bacteroidales	Prevotellaceae	Alloprevotella	NA	Prevotellamassilia	Prevotellamassilia timonensis	Prevotellamassilia timonensis-0967	RW	Presence	0.000215975	0.00146482	ADCP_MOS1	ADCP_CLB	na	NA
993	ASV_967	Bacteria	Bacteroidota	Bacteroidia	Bacteroidales	Prevotellaceae	Alloprevotella	NA	Prevotellamassilia	Prevotellamassilia timonensis	Prevotellamassilia timonensis-0967	RW	Presence	0.000215975	0.00146482	ADCP_MOS1	ADCP_CLC	na	NA
994	ASV_967	Bacteria	Bacteroidota	Bacteroidia	Bacteroidales	Prevotellaceae	Alloprevotella	NA	Prevotellamassilia	Prevotellamassilia timonensis	Prevotellamassilia timonensis-0967	RW	Presence	0.000215975	0.00146482	ADCP_MOS1	ADCP_COC	na	NA
995	ASV_967	Bacteria	Bacteroidota	Bacteroidia	Bacteroidales	Prevotellaceae	Alloprevotella	NA	Prevotellamassilia	Prevotellamassilia timonensis	Prevotellamassilia timonensis-0967	RW	Presence	0.000215975	0.00146482	ADCP_MOS1	ADCP_MOS1	na	NA
996	ASV_967	Bacteria	Bacteroidota	Bacteroidia	Bacteroidales	Prevotellaceae	Alloprevotella	NA	Prevotellamassilia	Prevotellamassilia timonensis	Prevotellamassilia timonensis-0967	US	Absence	0	0	ADCP_MOS1	ADCP_CLA	na	NA
997	ASV_967	Bacteria	Bacteroidota	Bacteroidia	Bacteroidales	Prevotellaceae	Alloprevotella	NA	Prevotellamassilia	Prevotellamassilia timonensis	Prevotellamassilia timonensis-0967	US	Absence	0	0	ADCP_MOS1	ADCP_CLB	na	NA
998	ASV_967	Bacteria	Bacteroidota	Bacteroidia	Bacteroidales	Prevotellaceae	Alloprevotella	NA	Prevotellamassilia	Prevotellamassilia timonensis	Prevotellamassilia timonensis-0967	US	Absence	0	0	ADCP_MOS1	ADCP_CLC	na	NA
999	ASV_967	Bacteria	Bacteroidota	Bacteroidia	Bacteroidales	Prevotellaceae	Alloprevotella	NA	Prevotellamassilia	Prevotellamassilia timonensis	Prevotellamassilia timonensis-0967	US	Absence	0	0	ADCP_MOS1	ADCP_COC	na	NA
1000	ASV_967	Bacteria	Bacteroidota	Bacteroidia	Bacteroidales	Prevotellaceae	Alloprevotella	NA	Prevotellamassilia	Prevotellamassilia timonensis	Prevotellamassilia timonensis-0967	US	Absence	0	0	ADCP_MOS1	ADCP_MOS1	na	NA
1001	ASV_1030	Bacteria	Bacteroidota	Bacteroidia	Bacteroidales	Prevotellaceae	Prevotella	NA	Prevotella	Prevotella copri	Prevotella copri-1030	RW	Presence	9.66e-05	0.000475267	ADCP_MOS1	ADCP_CLA	1	NA
1002	ASV_1030	Bacteria	Bacteroidota	Bacteroidia	Bacteroidales	Prevotellaceae	Prevotella	NA	Prevotella	Prevotella copri	Prevotella copri-1030	RW	Presence	9.66e-05	0.000475267	ADCP_MOS1	ADCP_CLB	na	NA
1003	ASV_1030	Bacteria	Bacteroidota	Bacteroidia	Bacteroidales	Prevotellaceae	Prevotella	NA	Prevotella	Prevotella copri	Prevotella copri-1030	RW	Presence	9.66e-05	0.000475267	ADCP_MOS1	ADCP_CLC	na	NA
1004	ASV_1030	Bacteria	Bacteroidota	Bacteroidia	Bacteroidales	Prevotellaceae	Prevotella	NA	Prevotella	Prevotella copri	Prevotella copri-1030	RW	Presence	9.66e-05	0.000475267	ADCP_MOS1	ADCP_COC	na	NA
1005	ASV_1030	Bacteria	Bacteroidota	Bacteroidia	Bacteroidales	Prevotellaceae	Prevotella	NA	Prevotella	Prevotella copri	Prevotella copri-1030	RW	Presence	9.66e-05	0.000475267	ADCP_MOS1	ADCP_MOS1	na	NA
1006	ASV_1030	Bacteria	Bacteroidota	Bacteroidia	Bacteroidales	Prevotellaceae	Prevotella	NA	Prevotella	Prevotella copri	Prevotella copri-1030	US	Absence	0	0	ADCP_MOS1	ADCP_CLA	na	NA
1007	ASV_1030	Bacteria	Bacteroidota	Bacteroidia	Bacteroidales	Prevotellaceae	Prevotella	NA	Prevotella	Prevotella copri	Prevotella copri-1030	US	Absence	0	0	ADCP_MOS1	ADCP_CLB	na	NA
1008	ASV_1030	Bacteria	Bacteroidota	Bacteroidia	Bacteroidales	Prevotellaceae	Prevotella	NA	Prevotella	Prevotella copri	Prevotella copri-1030	US	Absence	0	0	ADCP_MOS1	ADCP_CLC	na	NA
1009	ASV_1030	Bacteria	Bacteroidota	Bacteroidia	Bacteroidales	Prevotellaceae	Prevotella	NA	Prevotella	Prevotella copri	Prevotella copri-1030	US	Absence	0	0	ADCP_MOS1	ADCP_COC	na	NA
1010	ASV_1030	Bacteria	Bacteroidota	Bacteroidia	Bacteroidales	Prevotellaceae	Prevotella	NA	Prevotella	Prevotella copri	Prevotella copri-1030	US	Absence	0	0	ADCP_MOS1	ADCP_MOS1	na	NA
1011	ASV_1113	Bacteria	Bacillota	Clostridia	Clostridiales	Ruminococcaceae	Ruminococcus	NA	Ruminococcus	Ruminococcus champanellensis	Ruminococcus champanellensis-1113	RW	Presence	6.36e-05	0.00043104	ADCP_MOS1	ADCP_CLA	1	NA
1012	ASV_1113	Bacteria	Bacillota	Clostridia	Clostridiales	Ruminococcaceae	Ruminococcus	NA	Ruminococcus	Ruminococcus champanellensis	Ruminococcus champanellensis-1113	RW	Presence	6.36e-05	0.00043104	ADCP_MOS1	ADCP_CLB	na	NA
1013	ASV_1113	Bacteria	Bacillota	Clostridia	Clostridiales	Ruminococcaceae	Ruminococcus	NA	Ruminococcus	Ruminococcus champanellensis	Ruminococcus champanellensis-1113	RW	Presence	6.36e-05	0.00043104	ADCP_MOS1	ADCP_CLC	na	NA
1014	ASV_1113	Bacteria	Bacillota	Clostridia	Clostridiales	Ruminococcaceae	Ruminococcus	NA	Ruminococcus	Ruminococcus champanellensis	Ruminococcus champanellensis-1113	RW	Presence	6.36e-05	0.00043104	ADCP_MOS1	ADCP_COC	na	NA
1015	ASV_1113	Bacteria	Bacillota	Clostridia	Clostridiales	Ruminococcaceae	Ruminococcus	NA	Ruminococcus	Ruminococcus champanellensis	Ruminococcus champanellensis-1113	RW	Presence	6.36e-05	0.00043104	ADCP_MOS1	ADCP_MOS1	na	NA
1016	ASV_1113	Bacteria	Bacillota	Clostridia	Clostridiales	Ruminococcaceae	Ruminococcus	NA	Ruminococcus	Ruminococcus champanellensis	Ruminococcus champanellensis-1113	US	Absence	0	0	ADCP_MOS1	ADCP_CLA	na	NA
1017	ASV_1113	Bacteria	Bacillota	Clostridia	Clostridiales	Ruminococcaceae	Ruminococcus	NA	Ruminococcus	Ruminococcus champanellensis	Ruminococcus champanellensis-1113	US	Absence	0	0	ADCP_MOS1	ADCP_CLB	na	NA
1018	ASV_1113	Bacteria	Bacillota	Clostridia	Clostridiales	Ruminococcaceae	Ruminococcus	NA	Ruminococcus	Ruminococcus champanellensis	Ruminococcus champanellensis-1113	US	Absence	0	0	ADCP_MOS1	ADCP_CLC	na	NA
1019	ASV_1113	Bacteria	Bacillota	Clostridia	Clostridiales	Ruminococcaceae	Ruminococcus	NA	Ruminococcus	Ruminococcus champanellensis	Ruminococcus champanellensis-1113	US	Absence	0	0	ADCP_MOS1	ADCP_COC	na	NA
1020	ASV_1113	Bacteria	Bacillota	Clostridia	Clostridiales	Ruminococcaceae	Ruminococcus	NA	Ruminococcus	Ruminococcus champanellensis	Ruminococcus champanellensis-1113	US	Absence	0	0	ADCP_MOS1	ADCP_MOS1	na	NA
1021	ASV_1209	Bacteria	Bacillota	Erysipelotrichia	Erysipelotrichales	Erysipelotrichaceae	Holdemanella	NA	Holdemanella	Holdemanella biformis	Holdemanella biformis-1209	US	Absence	0	0	ADCP_MOS1	ADCP_CLA	na	NA
1022	ASV_1209	Bacteria	Bacillota	Erysipelotrichia	Erysipelotrichales	Erysipelotrichaceae	Holdemanella	NA	Holdemanella	Holdemanella biformis	Holdemanella biformis-1209	US	Absence	0	0	ADCP_MOS1	ADCP_CLB	na	NA
1023	ASV_1209	Bacteria	Bacillota	Erysipelotrichia	Erysipelotrichales	Erysipelotrichaceae	Holdemanella	NA	Holdemanella	Holdemanella biformis	Holdemanella biformis-1209	US	Absence	0	0	ADCP_MOS1	ADCP_CLC	na	NA
1024	ASV_1209	Bacteria	Bacillota	Erysipelotrichia	Erysipelotrichales	Erysipelotrichaceae	Holdemanella	NA	Holdemanella	Holdemanella biformis	Holdemanella biformis-1209	US	Absence	0	0	ADCP_MOS1	ADCP_COC	na	NA
1025	ASV_1209	Bacteria	Bacillota	Erysipelotrichia	Erysipelotrichales	Erysipelotrichaceae	Holdemanella	NA	Holdemanella	Holdemanella biformis	Holdemanella biformis-1209	US	Absence	0	0	ADCP_MOS1	ADCP_MOS1	na	NA
1026	ASV_1209	Bacteria	Bacillota	Erysipelotrichia	Erysipelotrichales	Erysipelotrichaceae	Holdemanella	NA	Holdemanella	Holdemanella biformis	Holdemanella biformis-1209	RW	Presence	4.71e-05	0.000225355	ADCP_MOS1	ADCP_CLA	1	NA
1027	ASV_1209	Bacteria	Bacillota	Erysipelotrichia	Erysipelotrichales	Erysipelotrichaceae	Holdemanella	NA	Holdemanella	Holdemanella biformis	Holdemanella biformis-1209	RW	Presence	4.71e-05	0.000225355	ADCP_MOS1	ADCP_CLB	na	NA
1028	ASV_1209	Bacteria	Bacillota	Erysipelotrichia	Erysipelotrichales	Erysipelotrichaceae	Holdemanella	NA	Holdemanella	Holdemanella biformis	Holdemanella biformis-1209	RW	Presence	4.71e-05	0.000225355	ADCP_MOS1	ADCP_CLC	na	NA
1029	ASV_1209	Bacteria	Bacillota	Erysipelotrichia	Erysipelotrichales	Erysipelotrichaceae	Holdemanella	NA	Holdemanella	Holdemanella biformis	Holdemanella biformis-1209	RW	Presence	4.71e-05	0.000225355	ADCP_MOS1	ADCP_COC	na	NA
1030	ASV_1209	Bacteria	Bacillota	Erysipelotrichia	Erysipelotrichales	Erysipelotrichaceae	Holdemanella	NA	Holdemanella	Holdemanella biformis	Holdemanella biformis-1209	RW	Presence	4.71e-05	0.000225355	ADCP_MOS1	ADCP_MOS1	na	NA
1031	ASV_1243	Bacteria	Bacillota	Clostridia	Clostridiales	Lachnospiraceae	NA	NA	Herbinix	Herbinix luporum	Herbinix luporum-1243	US	Absence	0	0	ADCP_MOS1	ADCP_CLA	na	NA
1032	ASV_1243	Bacteria	Bacillota	Clostridia	Clostridiales	Lachnospiraceae	NA	NA	Herbinix	Herbinix luporum	Herbinix luporum-1243	US	Absence	0	0	ADCP_MOS1	ADCP_CLB	na	NA
1033	ASV_1243	Bacteria	Bacillota	Clostridia	Clostridiales	Lachnospiraceae	NA	NA	Herbinix	Herbinix luporum	Herbinix luporum-1243	US	Absence	0	0	ADCP_MOS1	ADCP_CLC	na	NA
1034	ASV_1243	Bacteria	Bacillota	Clostridia	Clostridiales	Lachnospiraceae	NA	NA	Herbinix	Herbinix luporum	Herbinix luporum-1243	US	Absence	0	0	ADCP_MOS1	ADCP_COC	1	NA
1035	ASV_1243	Bacteria	Bacillota	Clostridia	Clostridiales	Lachnospiraceae	NA	NA	Herbinix	Herbinix luporum	Herbinix luporum-1243	US	Absence	0	0	ADCP_MOS1	ADCP_MOS1	na	NA
1036	ASV_1243	Bacteria	Bacillota	Clostridia	Clostridiales	Lachnospiraceae	NA	NA	Herbinix	Herbinix luporum	Herbinix luporum-1243	RW	Presence	8.21e-06	5.56e-05	ADCP_MOS1	ADCP_CLA	na	NA
1037	ASV_1243	Bacteria	Bacillota	Clostridia	Clostridiales	Lachnospiraceae	NA	NA	Herbinix	Herbinix luporum	Herbinix luporum-1243	RW	Presence	8.21e-06	5.56e-05	ADCP_MOS1	ADCP_CLB	na	NA
1038	ASV_1243	Bacteria	Bacillota	Clostridia	Clostridiales	Lachnospiraceae	NA	NA	Herbinix	Herbinix luporum	Herbinix luporum-1243	RW	Presence	8.21e-06	5.56e-05	ADCP_MOS1	ADCP_CLC	na	NA
1039	ASV_1243	Bacteria	Bacillota	Clostridia	Clostridiales	Lachnospiraceae	NA	NA	Herbinix	Herbinix luporum	Herbinix luporum-1243	RW	Presence	8.21e-06	5.56e-05	ADCP_MOS1	ADCP_COC	1	NA
1040	ASV_1243	Bacteria	Bacillota	Clostridia	Clostridiales	Lachnospiraceae	NA	NA	Herbinix	Herbinix luporum	Herbinix luporum-1243	RW	Presence	8.21e-06	5.56e-05	ADCP_MOS1	ADCP_MOS1	na	NA
1041	ASV_1684	Bacteria	Bacillota	Clostridia	Clostridiales	Ruminococcaceae	Clostridium_IV	NA	Clostridium	Clostridium methylpentosum	Clostridium methylpentosum-1684	US	Presence	5.73e-05	0.000388835	ADCP_MOS1	ADCP_CLA	na	NA
1042	ASV_1684	Bacteria	Bacillota	Clostridia	Clostridiales	Ruminococcaceae	Clostridium_IV	NA	Clostridium	Clostridium methylpentosum	Clostridium methylpentosum-1684	US	Presence	5.73e-05	0.000388835	ADCP_MOS1	ADCP_CLB	na	NA
1043	ASV_1684	Bacteria	Bacillota	Clostridia	Clostridiales	Ruminococcaceae	Clostridium_IV	NA	Clostridium	Clostridium methylpentosum	Clostridium methylpentosum-1684	US	Presence	5.73e-05	0.000388835	ADCP_MOS1	ADCP_CLC	na	NA
1044	ASV_1684	Bacteria	Bacillota	Clostridia	Clostridiales	Ruminococcaceae	Clostridium_IV	NA	Clostridium	Clostridium methylpentosum	Clostridium methylpentosum-1684	US	Presence	5.73e-05	0.000388835	ADCP_MOS1	ADCP_COC	na	NA
1045	ASV_1684	Bacteria	Bacillota	Clostridia	Clostridiales	Ruminococcaceae	Clostridium_IV	NA	Clostridium	Clostridium methylpentosum	Clostridium methylpentosum-1684	US	Presence	5.73e-05	0.000388835	ADCP_MOS1	ADCP_MOS1	na	NA
1046	ASV_1684	Bacteria	Bacillota	Clostridia	Clostridiales	Ruminococcaceae	Clostridium_IV	NA	Clostridium	Clostridium methylpentosum	Clostridium methylpentosum-1684	RW	Absence	0	0	ADCP_MOS1	ADCP_CLA	1	NA
1047	ASV_1684	Bacteria	Bacillota	Clostridia	Clostridiales	Ruminococcaceae	Clostridium_IV	NA	Clostridium	Clostridium methylpentosum	Clostridium methylpentosum-1684	RW	Absence	0	0	ADCP_MOS1	ADCP_CLB	na	NA
1048	ASV_1684	Bacteria	Bacillota	Clostridia	Clostridiales	Ruminococcaceae	Clostridium_IV	NA	Clostridium	Clostridium methylpentosum	Clostridium methylpentosum-1684	RW	Absence	0	0	ADCP_MOS1	ADCP_CLC	na	NA
1049	ASV_1684	Bacteria	Bacillota	Clostridia	Clostridiales	Ruminococcaceae	Clostridium_IV	NA	Clostridium	Clostridium methylpentosum	Clostridium methylpentosum-1684	RW	Absence	0	0	ADCP_MOS1	ADCP_COC	na	NA
1050	ASV_1684	Bacteria	Bacillota	Clostridia	Clostridiales	Ruminococcaceae	Clostridium_IV	NA	Clostridium	Clostridium methylpentosum	Clostridium methylpentosum-1684	RW	Absence	0	0	ADCP_MOS1	ADCP_MOS1	na	NA
1051	ASV_2007	Bacteria	Bacillota	Clostridia	Clostridiales	Ruminococcaceae	Clostridium_IV	NA	Acutalibacter	Acutalibacter muris	Acutalibacter muris-2007	US	Absence	0	0	ADCP_MOS1	ADCP_CLA	na	NA
1052	ASV_2007	Bacteria	Bacillota	Clostridia	Clostridiales	Ruminococcaceae	Clostridium_IV	NA	Acutalibacter	Acutalibacter muris	Acutalibacter muris-2007	US	Absence	0	0	ADCP_MOS1	ADCP_CLB	na	NA
1053	ASV_2007	Bacteria	Bacillota	Clostridia	Clostridiales	Ruminococcaceae	Clostridium_IV	NA	Acutalibacter	Acutalibacter muris	Acutalibacter muris-2007	US	Absence	0	0	ADCP_MOS1	ADCP_CLC	1	NA
1054	ASV_2007	Bacteria	Bacillota	Clostridia	Clostridiales	Ruminococcaceae	Clostridium_IV	NA	Acutalibacter	Acutalibacter muris	Acutalibacter muris-2007	US	Absence	0	0	ADCP_MOS1	ADCP_COC	na	NA
1055	ASV_2007	Bacteria	Bacillota	Clostridia	Clostridiales	Ruminococcaceae	Clostridium_IV	NA	Acutalibacter	Acutalibacter muris	Acutalibacter muris-2007	US	Absence	0	0	ADCP_MOS1	ADCP_MOS1	na	NA
1056	ASV_2007	Bacteria	Bacillota	Clostridia	Clostridiales	Ruminococcaceae	Clostridium_IV	NA	Acutalibacter	Acutalibacter muris	Acutalibacter muris-2007	RW	Presence	1.8e-05	0.000101707	ADCP_MOS1	ADCP_CLA	na	NA
1057	ASV_2007	Bacteria	Bacillota	Clostridia	Clostridiales	Ruminococcaceae	Clostridium_IV	NA	Acutalibacter	Acutalibacter muris	Acutalibacter muris-2007	RW	Presence	1.8e-05	0.000101707	ADCP_MOS1	ADCP_CLB	na	NA
1058	ASV_2007	Bacteria	Bacillota	Clostridia	Clostridiales	Ruminococcaceae	Clostridium_IV	NA	Acutalibacter	Acutalibacter muris	Acutalibacter muris-2007	RW	Presence	1.8e-05	0.000101707	ADCP_MOS1	ADCP_CLC	na	NA
1059	ASV_2007	Bacteria	Bacillota	Clostridia	Clostridiales	Ruminococcaceae	Clostridium_IV	NA	Acutalibacter	Acutalibacter muris	Acutalibacter muris-2007	RW	Presence	1.8e-05	0.000101707	ADCP_MOS1	ADCP_COC	na	NA
1060	ASV_2007	Bacteria	Bacillota	Clostridia	Clostridiales	Ruminococcaceae	Clostridium_IV	NA	Acutalibacter	Acutalibacter muris	Acutalibacter muris-2007	RW	Presence	1.8e-05	0.000101707	ADCP_MOS1	ADCP_MOS1	na	NA
1061	ASV_2691	Bacteria	Bacillota	Bacilli	Lactobacillales	Streptococcaceae	Lactococcus	NA	Lactococcus	Lactococcus piscium; Lactococcus plantarum	Lactococcus piscium; Lactococcus plantarum -2691	US	Presence	1.37e-05	7.75e-05	ADCP_MOS1	ADCP_CLA	na	NA
1062	ASV_2691	Bacteria	Bacillota	Bacilli	Lactobacillales	Streptococcaceae	Lactococcus	NA	Lactococcus	Lactococcus piscium; Lactococcus plantarum	Lactococcus piscium; Lactococcus plantarum -2691	US	Presence	1.37e-05	7.75e-05	ADCP_MOS1	ADCP_CLB	na	NA
1063	ASV_2691	Bacteria	Bacillota	Bacilli	Lactobacillales	Streptococcaceae	Lactococcus	NA	Lactococcus	Lactococcus piscium; Lactococcus plantarum	Lactococcus piscium; Lactococcus plantarum -2691	US	Presence	1.37e-05	7.75e-05	ADCP_MOS1	ADCP_CLC	0	NA
1064	ASV_2691	Bacteria	Bacillota	Bacilli	Lactobacillales	Streptococcaceae	Lactococcus	NA	Lactococcus	Lactococcus piscium; Lactococcus plantarum	Lactococcus piscium; Lactococcus plantarum -2691	US	Presence	1.37e-05	7.75e-05	ADCP_MOS1	ADCP_COC	na	NA
1065	ASV_2691	Bacteria	Bacillota	Bacilli	Lactobacillales	Streptococcaceae	Lactococcus	NA	Lactococcus	Lactococcus piscium; Lactococcus plantarum	Lactococcus piscium; Lactococcus plantarum -2691	US	Presence	1.37e-05	7.75e-05	ADCP_MOS1	ADCP_MOS1	na	NA
1066	ASV_2691	Bacteria	Bacillota	Bacilli	Lactobacillales	Streptococcaceae	Lactococcus	NA	Lactococcus	Lactococcus piscium; Lactococcus plantarum	Lactococcus piscium; Lactococcus plantarum -2691	RW	Absence	0	0	ADCP_MOS1	ADCP_CLA	na	NA
1067	ASV_2691	Bacteria	Bacillota	Bacilli	Lactobacillales	Streptococcaceae	Lactococcus	NA	Lactococcus	Lactococcus piscium; Lactococcus plantarum	Lactococcus piscium; Lactococcus plantarum -2691	RW	Absence	0	0	ADCP_MOS1	ADCP_CLB	na	NA
1068	ASV_2691	Bacteria	Bacillota	Bacilli	Lactobacillales	Streptococcaceae	Lactococcus	NA	Lactococcus	Lactococcus piscium; Lactococcus plantarum	Lactococcus piscium; Lactococcus plantarum -2691	RW	Absence	0	0	ADCP_MOS1	ADCP_CLC	na	NA
1069	ASV_2691	Bacteria	Bacillota	Bacilli	Lactobacillales	Streptococcaceae	Lactococcus	NA	Lactococcus	Lactococcus piscium; Lactococcus plantarum	Lactococcus piscium; Lactococcus plantarum -2691	RW	Absence	0	0	ADCP_MOS1	ADCP_COC	na	NA
1070	ASV_2691	Bacteria	Bacillota	Bacilli	Lactobacillales	Streptococcaceae	Lactococcus	NA	Lactococcus	Lactococcus piscium; Lactococcus plantarum	Lactococcus piscium; Lactococcus plantarum -2691	RW	Absence	0	0	ADCP_MOS1	ADCP_MOS1	na	NA
1071	ASV_1	Bacteria	Bacteroidota	Bacteroidia	Bacteroidales	Prevotellaceae	Prevotella	copri	Prevotella	Prevotella copri	Prevotella copri-0001	RW	Presence	0.113	0.078	POT_GM1	Env Mos 1	na	2e-122
1072	ASV_1	Bacteria	Bacteroidota	Bacteroidia	Bacteroidales	Prevotellaceae	Prevotella	copri	Prevotella	Prevotella copri	Prevotella copri-0001	RW	Presence	0.113	0.078	POT_GM1	Env Mos 2	na	2e-122
1073	ASV_1	Bacteria	Bacteroidota	Bacteroidia	Bacteroidales	Prevotellaceae	Prevotella	copri	Prevotella	Prevotella copri	Prevotella copri-0001	RW	Presence	0.113	0.078	POT_GM1	Gag Mos 1	na	2e-122
1074	ASV_1	Bacteria	Bacteroidota	Bacteroidia	Bacteroidales	Prevotellaceae	Prevotella	copri	Prevotella	Prevotella copri	Prevotella copri-0001	RW	Presence	0.113	0.078	POT_GM1	Gag Mos 2	na	2e-122
1075	ASV_1	Bacteria	Bacteroidota	Bacteroidia	Bacteroidales	Prevotellaceae	Prevotella	copri	Prevotella	Prevotella copri	Prevotella copri-0001	RW	Presence	0.113	0.078	POT_GM1	Pol Mos 1	na	2e-122
1076	ASV_1	Bacteria	Bacteroidota	Bacteroidia	Bacteroidales	Prevotellaceae	Prevotella	copri	Prevotella	Prevotella copri	Prevotella copri-0001	RW	Presence	0.113	0.078	POT_GM1	Pol Mos 2	na	2e-122
1077	ASV_1	Bacteria	Bacteroidota	Bacteroidia	Bacteroidales	Prevotellaceae	Prevotella	copri	Prevotella	Prevotella copri	Prevotella copri-0001	RW	Presence	0.113	0.078	POT_GM1	Env1 PTE	na	2e-122
1078	ASV_1	Bacteria	Bacteroidota	Bacteroidia	Bacteroidales	Prevotellaceae	Prevotella	copri	Prevotella	Prevotella copri	Prevotella copri-0001	RW	Presence	0.113	0.078	POT_GM1	Env2 PTE	na	2e-122
1079	ASV_1	Bacteria	Bacteroidota	Bacteroidia	Bacteroidales	Prevotellaceae	Prevotella	copri	Prevotella	Prevotella copri	Prevotella copri-0001	RW	Presence	0.113	0.078	POT_GM1	Env3 PTE	na	2e-122
1080	ASV_1	Bacteria	Bacteroidota	Bacteroidia	Bacteroidales	Prevotellaceae	Prevotella	copri	Prevotella	Prevotella copri	Prevotella copri-0001	RW	Presence	0.113	0.078	POT_GM1	Gag PTE	na	2e-122
1081	ASV_1	Bacteria	Bacteroidota	Bacteroidia	Bacteroidales	Prevotellaceae	Prevotella	copri	Prevotella	Prevotella copri	Prevotella copri-0001	RW	Presence	0.113	0.078	POT_GM1	Pol PTE	na	2e-122
1082	ASV_1	Bacteria	Bacteroidota	Bacteroidia	Bacteroidales	Prevotellaceae	Prevotella	copri	Prevotella	Prevotella copri	Prevotella copri-0001	US	Presence	0.0273	0.0734	POT_GM1	Env Mos 1	na	2e-122
1083	ASV_1	Bacteria	Bacteroidota	Bacteroidia	Bacteroidales	Prevotellaceae	Prevotella	copri	Prevotella	Prevotella copri	Prevotella copri-0001	US	Presence	0.0273	0.0734	POT_GM1	Env Mos 2	na	2e-122
1084	ASV_1	Bacteria	Bacteroidota	Bacteroidia	Bacteroidales	Prevotellaceae	Prevotella	copri	Prevotella	Prevotella copri	Prevotella copri-0001	US	Presence	0.0273	0.0734	POT_GM1	Gag Mos 1	na	2e-122
1085	ASV_1	Bacteria	Bacteroidota	Bacteroidia	Bacteroidales	Prevotellaceae	Prevotella	copri	Prevotella	Prevotella copri	Prevotella copri-0001	US	Presence	0.0273	0.0734	POT_GM1	Gag Mos 2	na	2e-122
1086	ASV_1	Bacteria	Bacteroidota	Bacteroidia	Bacteroidales	Prevotellaceae	Prevotella	copri	Prevotella	Prevotella copri	Prevotella copri-0001	US	Presence	0.0273	0.0734	POT_GM1	Pol Mos 1	1	2e-122
1087	ASV_1	Bacteria	Bacteroidota	Bacteroidia	Bacteroidales	Prevotellaceae	Prevotella	copri	Prevotella	Prevotella copri	Prevotella copri-0001	US	Presence	0.0273	0.0734	POT_GM1	Pol Mos 2	na	2e-122
1088	ASV_1	Bacteria	Bacteroidota	Bacteroidia	Bacteroidales	Prevotellaceae	Prevotella	copri	Prevotella	Prevotella copri	Prevotella copri-0001	US	Presence	0.0273	0.0734	POT_GM1	Env1 PTE	na	2e-122
1089	ASV_1	Bacteria	Bacteroidota	Bacteroidia	Bacteroidales	Prevotellaceae	Prevotella	copri	Prevotella	Prevotella copri	Prevotella copri-0001	US	Presence	0.0273	0.0734	POT_GM1	Env2 PTE	na	2e-122
1090	ASV_1	Bacteria	Bacteroidota	Bacteroidia	Bacteroidales	Prevotellaceae	Prevotella	copri	Prevotella	Prevotella copri	Prevotella copri-0001	US	Presence	0.0273	0.0734	POT_GM1	Env3 PTE	na	2e-122
1091	ASV_1	Bacteria	Bacteroidota	Bacteroidia	Bacteroidales	Prevotellaceae	Prevotella	copri	Prevotella	Prevotella copri	Prevotella copri-0001	US	Presence	0.0273	0.0734	POT_GM1	Gag PTE	na	2e-122
1092	ASV_1	Bacteria	Bacteroidota	Bacteroidia	Bacteroidales	Prevotellaceae	Prevotella	copri	Prevotella	Prevotella copri	Prevotella copri-0001	US	Presence	0.0273	0.0734	POT_GM1	Pol PTE	na	2e-122
1093	ASV_19	Bacteria	Bacillota	Clostridia	Clostridiales	Ruminococcaceae	Oscillibacter	NA	Oscillibacter	Oscillibacter valericigenes	Oscillibacter valericigenes-0019	RW	Presence	0.00865	0.013	POT_GM1	Env Mos 1	na	2e-97
1094	ASV_19	Bacteria	Bacillota	Clostridia	Clostridiales	Ruminococcaceae	Oscillibacter	NA	Oscillibacter	Oscillibacter valericigenes	Oscillibacter valericigenes-0019	RW	Presence	0.00865	0.013	POT_GM1	Env Mos 2	na	2e-97
1095	ASV_19	Bacteria	Bacillota	Clostridia	Clostridiales	Ruminococcaceae	Oscillibacter	NA	Oscillibacter	Oscillibacter valericigenes	Oscillibacter valericigenes-0019	RW	Presence	0.00865	0.013	POT_GM1	Gag Mos 1	na	2e-97
1096	ASV_19	Bacteria	Bacillota	Clostridia	Clostridiales	Ruminococcaceae	Oscillibacter	NA	Oscillibacter	Oscillibacter valericigenes	Oscillibacter valericigenes-0019	RW	Presence	0.00865	0.013	POT_GM1	Gag Mos 2	na	2e-97
1097	ASV_19	Bacteria	Bacillota	Clostridia	Clostridiales	Ruminococcaceae	Oscillibacter	NA	Oscillibacter	Oscillibacter valericigenes	Oscillibacter valericigenes-0019	RW	Presence	0.00865	0.013	POT_GM1	Pol Mos 1	na	2e-97
1098	ASV_19	Bacteria	Bacillota	Clostridia	Clostridiales	Ruminococcaceae	Oscillibacter	NA	Oscillibacter	Oscillibacter valericigenes	Oscillibacter valericigenes-0019	RW	Presence	0.00865	0.013	POT_GM1	Pol Mos 2	na	2e-97
1099	ASV_19	Bacteria	Bacillota	Clostridia	Clostridiales	Ruminococcaceae	Oscillibacter	NA	Oscillibacter	Oscillibacter valericigenes	Oscillibacter valericigenes-0019	RW	Presence	0.00865	0.013	POT_GM1	Env1 PTE	na	2e-97
1100	ASV_19	Bacteria	Bacillota	Clostridia	Clostridiales	Ruminococcaceae	Oscillibacter	NA	Oscillibacter	Oscillibacter valericigenes	Oscillibacter valericigenes-0019	RW	Presence	0.00865	0.013	POT_GM1	Env2 PTE	na	2e-97
1101	ASV_19	Bacteria	Bacillota	Clostridia	Clostridiales	Ruminococcaceae	Oscillibacter	NA	Oscillibacter	Oscillibacter valericigenes	Oscillibacter valericigenes-0019	RW	Presence	0.00865	0.013	POT_GM1	Env3 PTE	na	2e-97
1102	ASV_19	Bacteria	Bacillota	Clostridia	Clostridiales	Ruminococcaceae	Oscillibacter	NA	Oscillibacter	Oscillibacter valericigenes	Oscillibacter valericigenes-0019	RW	Presence	0.00865	0.013	POT_GM1	Gag PTE	na	2e-97
1103	ASV_19	Bacteria	Bacillota	Clostridia	Clostridiales	Ruminococcaceae	Oscillibacter	NA	Oscillibacter	Oscillibacter valericigenes	Oscillibacter valericigenes-0019	RW	Presence	0.00865	0.013	POT_GM1	Pol PTE	na	2e-97
1104	ASV_19	Bacteria	Bacillota	Clostridia	Clostridiales	Ruminococcaceae	Oscillibacter	NA	Oscillibacter	Oscillibacter valericigenes	Oscillibacter valericigenes-0019	US	Presence	0.00408	0.00839	POT_GM1	Env Mos 1	na	2e-97
1105	ASV_19	Bacteria	Bacillota	Clostridia	Clostridiales	Ruminococcaceae	Oscillibacter	NA	Oscillibacter	Oscillibacter valericigenes	Oscillibacter valericigenes-0019	US	Presence	0.00408	0.00839	POT_GM1	Env Mos 2	na	2e-97
1106	ASV_19	Bacteria	Bacillota	Clostridia	Clostridiales	Ruminococcaceae	Oscillibacter	NA	Oscillibacter	Oscillibacter valericigenes	Oscillibacter valericigenes-0019	US	Presence	0.00408	0.00839	POT_GM1	Gag Mos 1	na	2e-97
1107	ASV_19	Bacteria	Bacillota	Clostridia	Clostridiales	Ruminococcaceae	Oscillibacter	NA	Oscillibacter	Oscillibacter valericigenes	Oscillibacter valericigenes-0019	US	Presence	0.00408	0.00839	POT_GM1	Gag Mos 2	na	2e-97
1108	ASV_19	Bacteria	Bacillota	Clostridia	Clostridiales	Ruminococcaceae	Oscillibacter	NA	Oscillibacter	Oscillibacter valericigenes	Oscillibacter valericigenes-0019	US	Presence	0.00408	0.00839	POT_GM1	Pol Mos 1	1	2e-97
1109	ASV_19	Bacteria	Bacillota	Clostridia	Clostridiales	Ruminococcaceae	Oscillibacter	NA	Oscillibacter	Oscillibacter valericigenes	Oscillibacter valericigenes-0019	US	Presence	0.00408	0.00839	POT_GM1	Pol Mos 2	na	2e-97
1110	ASV_19	Bacteria	Bacillota	Clostridia	Clostridiales	Ruminococcaceae	Oscillibacter	NA	Oscillibacter	Oscillibacter valericigenes	Oscillibacter valericigenes-0019	US	Presence	0.00408	0.00839	POT_GM1	Env1 PTE	na	2e-97
1111	ASV_19	Bacteria	Bacillota	Clostridia	Clostridiales	Ruminococcaceae	Oscillibacter	NA	Oscillibacter	Oscillibacter valericigenes	Oscillibacter valericigenes-0019	US	Presence	0.00408	0.00839	POT_GM1	Env2 PTE	na	2e-97
1112	ASV_19	Bacteria	Bacillota	Clostridia	Clostridiales	Ruminococcaceae	Oscillibacter	NA	Oscillibacter	Oscillibacter valericigenes	Oscillibacter valericigenes-0019	US	Presence	0.00408	0.00839	POT_GM1	Env3 PTE	na	2e-97
1113	ASV_19	Bacteria	Bacillota	Clostridia	Clostridiales	Ruminococcaceae	Oscillibacter	NA	Oscillibacter	Oscillibacter valericigenes	Oscillibacter valericigenes-0019	US	Presence	0.00408	0.00839	POT_GM1	Gag PTE	na	2e-97
1114	ASV_19	Bacteria	Bacillota	Clostridia	Clostridiales	Ruminococcaceae	Oscillibacter	NA	Oscillibacter	Oscillibacter valericigenes	Oscillibacter valericigenes-0019	US	Presence	0.00408	0.00839	POT_GM1	Pol PTE	na	2e-97
1115	ASV_23	Bacteria	Bacteroidota	Bacteroidia	Bacteroidales	Bacteroidaceae	Bacteroides	dorei	Phocaeicola	Phocaeicola dorei	Phocaeicola dorei-0023	RW	Presence	0.00187	0.00786	POT_GM1	Env Mos 1	na	2e-122
1116	ASV_23	Bacteria	Bacteroidota	Bacteroidia	Bacteroidales	Bacteroidaceae	Bacteroides	dorei	Phocaeicola	Phocaeicola dorei	Phocaeicola dorei-0023	RW	Presence	0.00187	0.00786	POT_GM1	Env Mos 2	na	2e-122
1117	ASV_23	Bacteria	Bacteroidota	Bacteroidia	Bacteroidales	Bacteroidaceae	Bacteroides	dorei	Phocaeicola	Phocaeicola dorei	Phocaeicola dorei-0023	RW	Presence	0.00187	0.00786	POT_GM1	Gag Mos 1	na	2e-122
1118	ASV_23	Bacteria	Bacteroidota	Bacteroidia	Bacteroidales	Bacteroidaceae	Bacteroides	dorei	Phocaeicola	Phocaeicola dorei	Phocaeicola dorei-0023	RW	Presence	0.00187	0.00786	POT_GM1	Gag Mos 2	na	2e-122
1119	ASV_23	Bacteria	Bacteroidota	Bacteroidia	Bacteroidales	Bacteroidaceae	Bacteroides	dorei	Phocaeicola	Phocaeicola dorei	Phocaeicola dorei-0023	RW	Presence	0.00187	0.00786	POT_GM1	Pol Mos 1	na	2e-122
1120	ASV_23	Bacteria	Bacteroidota	Bacteroidia	Bacteroidales	Bacteroidaceae	Bacteroides	dorei	Phocaeicola	Phocaeicola dorei	Phocaeicola dorei-0023	RW	Presence	0.00187	0.00786	POT_GM1	Pol Mos 2	na	2e-122
1121	ASV_23	Bacteria	Bacteroidota	Bacteroidia	Bacteroidales	Bacteroidaceae	Bacteroides	dorei	Phocaeicola	Phocaeicola dorei	Phocaeicola dorei-0023	RW	Presence	0.00187	0.00786	POT_GM1	Env1 PTE	na	2e-122
1122	ASV_23	Bacteria	Bacteroidota	Bacteroidia	Bacteroidales	Bacteroidaceae	Bacteroides	dorei	Phocaeicola	Phocaeicola dorei	Phocaeicola dorei-0023	RW	Presence	0.00187	0.00786	POT_GM1	Env2 PTE	na	2e-122
1123	ASV_23	Bacteria	Bacteroidota	Bacteroidia	Bacteroidales	Bacteroidaceae	Bacteroides	dorei	Phocaeicola	Phocaeicola dorei	Phocaeicola dorei-0023	RW	Presence	0.00187	0.00786	POT_GM1	Env3 PTE	na	2e-122
1124	ASV_23	Bacteria	Bacteroidota	Bacteroidia	Bacteroidales	Bacteroidaceae	Bacteroides	dorei	Phocaeicola	Phocaeicola dorei	Phocaeicola dorei-0023	RW	Presence	0.00187	0.00786	POT_GM1	Gag PTE	na	2e-122
1125	ASV_23	Bacteria	Bacteroidota	Bacteroidia	Bacteroidales	Bacteroidaceae	Bacteroides	dorei	Phocaeicola	Phocaeicola dorei	Phocaeicola dorei-0023	RW	Presence	0.00187	0.00786	POT_GM1	Pol PTE	na	2e-122
1126	ASV_23	Bacteria	Bacteroidota	Bacteroidia	Bacteroidales	Bacteroidaceae	Bacteroides	dorei	Phocaeicola	Phocaeicola dorei	Phocaeicola dorei-0023	US	Presence	0.0117	0.03	POT_GM1	Env Mos 1	na	2e-122
1127	ASV_23	Bacteria	Bacteroidota	Bacteroidia	Bacteroidales	Bacteroidaceae	Bacteroides	dorei	Phocaeicola	Phocaeicola dorei	Phocaeicola dorei-0023	US	Presence	0.0117	0.03	POT_GM1	Env Mos 2	na	2e-122
1128	ASV_23	Bacteria	Bacteroidota	Bacteroidia	Bacteroidales	Bacteroidaceae	Bacteroides	dorei	Phocaeicola	Phocaeicola dorei	Phocaeicola dorei-0023	US	Presence	0.0117	0.03	POT_GM1	Gag Mos 1	na	2e-122
1129	ASV_23	Bacteria	Bacteroidota	Bacteroidia	Bacteroidales	Bacteroidaceae	Bacteroides	dorei	Phocaeicola	Phocaeicola dorei	Phocaeicola dorei-0023	US	Presence	0.0117	0.03	POT_GM1	Gag Mos 2	na	2e-122
1130	ASV_23	Bacteria	Bacteroidota	Bacteroidia	Bacteroidales	Bacteroidaceae	Bacteroides	dorei	Phocaeicola	Phocaeicola dorei	Phocaeicola dorei-0023	US	Presence	0.0117	0.03	POT_GM1	Pol Mos 1	na	2e-122
1131	ASV_23	Bacteria	Bacteroidota	Bacteroidia	Bacteroidales	Bacteroidaceae	Bacteroides	dorei	Phocaeicola	Phocaeicola dorei	Phocaeicola dorei-0023	US	Presence	0.0117	0.03	POT_GM1	Pol Mos 2	na	2e-122
1132	ASV_23	Bacteria	Bacteroidota	Bacteroidia	Bacteroidales	Bacteroidaceae	Bacteroides	dorei	Phocaeicola	Phocaeicola dorei	Phocaeicola dorei-0023	US	Presence	0.0117	0.03	POT_GM1	Env1 PTE	na	2e-122
1133	ASV_23	Bacteria	Bacteroidota	Bacteroidia	Bacteroidales	Bacteroidaceae	Bacteroides	dorei	Phocaeicola	Phocaeicola dorei	Phocaeicola dorei-0023	US	Presence	0.0117	0.03	POT_GM1	Env2 PTE	0	2e-122
1134	ASV_23	Bacteria	Bacteroidota	Bacteroidia	Bacteroidales	Bacteroidaceae	Bacteroides	dorei	Phocaeicola	Phocaeicola dorei	Phocaeicola dorei-0023	US	Presence	0.0117	0.03	POT_GM1	Env3 PTE	na	2e-122
1135	ASV_23	Bacteria	Bacteroidota	Bacteroidia	Bacteroidales	Bacteroidaceae	Bacteroides	dorei	Phocaeicola	Phocaeicola dorei	Phocaeicola dorei-0023	US	Presence	0.0117	0.03	POT_GM1	Gag PTE	na	2e-122
1136	ASV_23	Bacteria	Bacteroidota	Bacteroidia	Bacteroidales	Bacteroidaceae	Bacteroides	dorei	Phocaeicola	Phocaeicola dorei	Phocaeicola dorei-0023	US	Presence	0.0117	0.03	POT_GM1	Pol PTE	na	2e-122
1137	ASV_26	Bacteria	Bacillota	Clostridia	Clostridiales	Lachnospiraceae	Clostridium_XlVa	NA	Hungatella	Hungatella xylanolytica	Hungatella xylanolytica-0026	RW	Presence	0.00527	0.00724	POT_GM1	Env Mos 1	na	4e-114
1138	ASV_26	Bacteria	Bacillota	Clostridia	Clostridiales	Lachnospiraceae	Clostridium_XlVa	NA	Hungatella	Hungatella xylanolytica	Hungatella xylanolytica-0026	RW	Presence	0.00527	0.00724	POT_GM1	Env Mos 2	na	4e-114
1139	ASV_26	Bacteria	Bacillota	Clostridia	Clostridiales	Lachnospiraceae	Clostridium_XlVa	NA	Hungatella	Hungatella xylanolytica	Hungatella xylanolytica-0026	RW	Presence	0.00527	0.00724	POT_GM1	Gag Mos 1	na	4e-114
1140	ASV_26	Bacteria	Bacillota	Clostridia	Clostridiales	Lachnospiraceae	Clostridium_XlVa	NA	Hungatella	Hungatella xylanolytica	Hungatella xylanolytica-0026	RW	Presence	0.00527	0.00724	POT_GM1	Gag Mos 2	na	4e-114
1141	ASV_26	Bacteria	Bacillota	Clostridia	Clostridiales	Lachnospiraceae	Clostridium_XlVa	NA	Hungatella	Hungatella xylanolytica	Hungatella xylanolytica-0026	RW	Presence	0.00527	0.00724	POT_GM1	Pol Mos 1	na	4e-114
1142	ASV_26	Bacteria	Bacillota	Clostridia	Clostridiales	Lachnospiraceae	Clostridium_XlVa	NA	Hungatella	Hungatella xylanolytica	Hungatella xylanolytica-0026	RW	Presence	0.00527	0.00724	POT_GM1	Pol Mos 2	na	4e-114
1143	ASV_26	Bacteria	Bacillota	Clostridia	Clostridiales	Lachnospiraceae	Clostridium_XlVa	NA	Hungatella	Hungatella xylanolytica	Hungatella xylanolytica-0026	RW	Presence	0.00527	0.00724	POT_GM1	Env1 PTE	na	4e-114
1144	ASV_26	Bacteria	Bacillota	Clostridia	Clostridiales	Lachnospiraceae	Clostridium_XlVa	NA	Hungatella	Hungatella xylanolytica	Hungatella xylanolytica-0026	RW	Presence	0.00527	0.00724	POT_GM1	Env2 PTE	na	4e-114
1145	ASV_26	Bacteria	Bacillota	Clostridia	Clostridiales	Lachnospiraceae	Clostridium_XlVa	NA	Hungatella	Hungatella xylanolytica	Hungatella xylanolytica-0026	RW	Presence	0.00527	0.00724	POT_GM1	Env3 PTE	na	4e-114
1146	ASV_26	Bacteria	Bacillota	Clostridia	Clostridiales	Lachnospiraceae	Clostridium_XlVa	NA	Hungatella	Hungatella xylanolytica	Hungatella xylanolytica-0026	RW	Presence	0.00527	0.00724	POT_GM1	Gag PTE	na	4e-114
1147	ASV_26	Bacteria	Bacillota	Clostridia	Clostridiales	Lachnospiraceae	Clostridium_XlVa	NA	Hungatella	Hungatella xylanolytica	Hungatella xylanolytica-0026	RW	Presence	0.00527	0.00724	POT_GM1	Pol PTE	na	4e-114
1148	ASV_26	Bacteria	Bacillota	Clostridia	Clostridiales	Lachnospiraceae	Clostridium_XlVa	NA	Hungatella	Hungatella xylanolytica	Hungatella xylanolytica-0026	US	Presence	0.00155	0.00313	POT_GM1	Env Mos 1	na	4e-114
1149	ASV_26	Bacteria	Bacillota	Clostridia	Clostridiales	Lachnospiraceae	Clostridium_XlVa	NA	Hungatella	Hungatella xylanolytica	Hungatella xylanolytica-0026	US	Presence	0.00155	0.00313	POT_GM1	Env Mos 2	na	4e-114
1150	ASV_26	Bacteria	Bacillota	Clostridia	Clostridiales	Lachnospiraceae	Clostridium_XlVa	NA	Hungatella	Hungatella xylanolytica	Hungatella xylanolytica-0026	US	Presence	0.00155	0.00313	POT_GM1	Gag Mos 1	na	4e-114
1151	ASV_26	Bacteria	Bacillota	Clostridia	Clostridiales	Lachnospiraceae	Clostridium_XlVa	NA	Hungatella	Hungatella xylanolytica	Hungatella xylanolytica-0026	US	Presence	0.00155	0.00313	POT_GM1	Gag Mos 2	na	4e-114
1152	ASV_26	Bacteria	Bacillota	Clostridia	Clostridiales	Lachnospiraceae	Clostridium_XlVa	NA	Hungatella	Hungatella xylanolytica	Hungatella xylanolytica-0026	US	Presence	0.00155	0.00313	POT_GM1	Pol Mos 1	1	4e-114
1153	ASV_26	Bacteria	Bacillota	Clostridia	Clostridiales	Lachnospiraceae	Clostridium_XlVa	NA	Hungatella	Hungatella xylanolytica	Hungatella xylanolytica-0026	US	Presence	0.00155	0.00313	POT_GM1	Pol Mos 2	na	4e-114
1154	ASV_26	Bacteria	Bacillota	Clostridia	Clostridiales	Lachnospiraceae	Clostridium_XlVa	NA	Hungatella	Hungatella xylanolytica	Hungatella xylanolytica-0026	US	Presence	0.00155	0.00313	POT_GM1	Env1 PTE	na	4e-114
1155	ASV_26	Bacteria	Bacillota	Clostridia	Clostridiales	Lachnospiraceae	Clostridium_XlVa	NA	Hungatella	Hungatella xylanolytica	Hungatella xylanolytica-0026	US	Presence	0.00155	0.00313	POT_GM1	Env2 PTE	na	4e-114
1156	ASV_26	Bacteria	Bacillota	Clostridia	Clostridiales	Lachnospiraceae	Clostridium_XlVa	NA	Hungatella	Hungatella xylanolytica	Hungatella xylanolytica-0026	US	Presence	0.00155	0.00313	POT_GM1	Env3 PTE	na	4e-114
1157	ASV_26	Bacteria	Bacillota	Clostridia	Clostridiales	Lachnospiraceae	Clostridium_XlVa	NA	Hungatella	Hungatella xylanolytica	Hungatella xylanolytica-0026	US	Presence	0.00155	0.00313	POT_GM1	Gag PTE	na	4e-114
1158	ASV_26	Bacteria	Bacillota	Clostridia	Clostridiales	Lachnospiraceae	Clostridium_XlVa	NA	Hungatella	Hungatella xylanolytica	Hungatella xylanolytica-0026	US	Presence	0.00155	0.00313	POT_GM1	Pol PTE	na	4e-114
1159	ASV_27	Bacteria	Bacteroidota	Bacteroidia	Bacteroidales	Prevotellaceae	Prevotella	NA	Prevotella	Prevotella copri	Prevotella copri-0027	RW	Presence	0.0118323	0.0152924	POT_GM1	Env Mos 1	na	9e-121
1160	ASV_27	Bacteria	Bacteroidota	Bacteroidia	Bacteroidales	Prevotellaceae	Prevotella	NA	Prevotella	Prevotella copri	Prevotella copri-0027	RW	Presence	0.0118323	0.0152924	POT_GM1	Env Mos 2	na	9e-121
1161	ASV_27	Bacteria	Bacteroidota	Bacteroidia	Bacteroidales	Prevotellaceae	Prevotella	NA	Prevotella	Prevotella copri	Prevotella copri-0027	RW	Presence	0.0118323	0.0152924	POT_GM1	Gag Mos 1	na	9e-121
1162	ASV_27	Bacteria	Bacteroidota	Bacteroidia	Bacteroidales	Prevotellaceae	Prevotella	NA	Prevotella	Prevotella copri	Prevotella copri-0027	RW	Presence	0.0118323	0.0152924	POT_GM1	Gag Mos 2	na	9e-121
1163	ASV_27	Bacteria	Bacteroidota	Bacteroidia	Bacteroidales	Prevotellaceae	Prevotella	NA	Prevotella	Prevotella copri	Prevotella copri-0027	RW	Presence	0.0118323	0.0152924	POT_GM1	Pol Mos 1	na	9e-121
1164	ASV_27	Bacteria	Bacteroidota	Bacteroidia	Bacteroidales	Prevotellaceae	Prevotella	NA	Prevotella	Prevotella copri	Prevotella copri-0027	RW	Presence	0.0118323	0.0152924	POT_GM1	Pol Mos 2	na	9e-121
1165	ASV_27	Bacteria	Bacteroidota	Bacteroidia	Bacteroidales	Prevotellaceae	Prevotella	NA	Prevotella	Prevotella copri	Prevotella copri-0027	RW	Presence	0.0118323	0.0152924	POT_GM1	Env1 PTE	na	9e-121
1166	ASV_27	Bacteria	Bacteroidota	Bacteroidia	Bacteroidales	Prevotellaceae	Prevotella	NA	Prevotella	Prevotella copri	Prevotella copri-0027	RW	Presence	0.0118323	0.0152924	POT_GM1	Env2 PTE	na	9e-121
1167	ASV_27	Bacteria	Bacteroidota	Bacteroidia	Bacteroidales	Prevotellaceae	Prevotella	NA	Prevotella	Prevotella copri	Prevotella copri-0027	RW	Presence	0.0118323	0.0152924	POT_GM1	Env3 PTE	na	9e-121
1168	ASV_27	Bacteria	Bacteroidota	Bacteroidia	Bacteroidales	Prevotellaceae	Prevotella	NA	Prevotella	Prevotella copri	Prevotella copri-0027	RW	Presence	0.0118323	0.0152924	POT_GM1	Gag PTE	na	9e-121
1169	ASV_27	Bacteria	Bacteroidota	Bacteroidia	Bacteroidales	Prevotellaceae	Prevotella	NA	Prevotella	Prevotella copri	Prevotella copri-0027	RW	Presence	0.0118323	0.0152924	POT_GM1	Pol PTE	na	9e-121
1170	ASV_27	Bacteria	Bacteroidota	Bacteroidia	Bacteroidales	Prevotellaceae	Prevotella	NA	Prevotella	Prevotella copri	Prevotella copri-0027	US	Presence	0.00085948	0.00455293	POT_GM1	Env Mos 1	na	9e-121
1171	ASV_27	Bacteria	Bacteroidota	Bacteroidia	Bacteroidales	Prevotellaceae	Prevotella	NA	Prevotella	Prevotella copri	Prevotella copri-0027	US	Presence	0.00085948	0.00455293	POT_GM1	Env Mos 2	na	9e-121
1172	ASV_27	Bacteria	Bacteroidota	Bacteroidia	Bacteroidales	Prevotellaceae	Prevotella	NA	Prevotella	Prevotella copri	Prevotella copri-0027	US	Presence	0.00085948	0.00455293	POT_GM1	Gag Mos 1	na	9e-121
1173	ASV_27	Bacteria	Bacteroidota	Bacteroidia	Bacteroidales	Prevotellaceae	Prevotella	NA	Prevotella	Prevotella copri	Prevotella copri-0027	US	Presence	0.00085948	0.00455293	POT_GM1	Gag Mos 2	na	9e-121
1174	ASV_27	Bacteria	Bacteroidota	Bacteroidia	Bacteroidales	Prevotellaceae	Prevotella	NA	Prevotella	Prevotella copri	Prevotella copri-0027	US	Presence	0.00085948	0.00455293	POT_GM1	Pol Mos 1	na	9e-121
1175	ASV_27	Bacteria	Bacteroidota	Bacteroidia	Bacteroidales	Prevotellaceae	Prevotella	NA	Prevotella	Prevotella copri	Prevotella copri-0027	US	Presence	0.00085948	0.00455293	POT_GM1	Pol Mos 2	na	9e-121
1176	ASV_27	Bacteria	Bacteroidota	Bacteroidia	Bacteroidales	Prevotellaceae	Prevotella	NA	Prevotella	Prevotella copri	Prevotella copri-0027	US	Presence	0.00085948	0.00455293	POT_GM1	Env1 PTE	na	9e-121
1177	ASV_27	Bacteria	Bacteroidota	Bacteroidia	Bacteroidales	Prevotellaceae	Prevotella	NA	Prevotella	Prevotella copri	Prevotella copri-0027	US	Presence	0.00085948	0.00455293	POT_GM1	Env2 PTE	1	9e-121
1178	ASV_27	Bacteria	Bacteroidota	Bacteroidia	Bacteroidales	Prevotellaceae	Prevotella	NA	Prevotella	Prevotella copri	Prevotella copri-0027	US	Presence	0.00085948	0.00455293	POT_GM1	Env3 PTE	na	9e-121
1179	ASV_27	Bacteria	Bacteroidota	Bacteroidia	Bacteroidales	Prevotellaceae	Prevotella	NA	Prevotella	Prevotella copri	Prevotella copri-0027	US	Presence	0.00085948	0.00455293	POT_GM1	Gag PTE	na	9e-121
1180	ASV_27	Bacteria	Bacteroidota	Bacteroidia	Bacteroidales	Prevotellaceae	Prevotella	NA	Prevotella	Prevotella copri	Prevotella copri-0027	US	Presence	0.00085948	0.00455293	POT_GM1	Pol PTE	na	9e-121
1181	ASV_33	Bacteria	Bacillota	Clostridia	Clostridiales	Ruminococcaceae	Ruminococcus	NA	Ruminococcus	Ruminococcus bromii	Ruminococcus bromii-0033	RW	Presence	0.00386423	0.00652689	POT_GM1	Env Mos 1	na	9e-116
1182	ASV_33	Bacteria	Bacillota	Clostridia	Clostridiales	Ruminococcaceae	Ruminococcus	NA	Ruminococcus	Ruminococcus bromii	Ruminococcus bromii-0033	RW	Presence	0.00386423	0.00652689	POT_GM1	Env Mos 2	na	9e-116
1183	ASV_33	Bacteria	Bacillota	Clostridia	Clostridiales	Ruminococcaceae	Ruminococcus	NA	Ruminococcus	Ruminococcus bromii	Ruminococcus bromii-0033	RW	Presence	0.00386423	0.00652689	POT_GM1	Gag Mos 1	na	9e-116
1184	ASV_33	Bacteria	Bacillota	Clostridia	Clostridiales	Ruminococcaceae	Ruminococcus	NA	Ruminococcus	Ruminococcus bromii	Ruminococcus bromii-0033	RW	Presence	0.00386423	0.00652689	POT_GM1	Gag Mos 2	na	9e-116
1185	ASV_33	Bacteria	Bacillota	Clostridia	Clostridiales	Ruminococcaceae	Ruminococcus	NA	Ruminococcus	Ruminococcus bromii	Ruminococcus bromii-0033	RW	Presence	0.00386423	0.00652689	POT_GM1	Pol Mos 1	na	9e-116
1186	ASV_33	Bacteria	Bacillota	Clostridia	Clostridiales	Ruminococcaceae	Ruminococcus	NA	Ruminococcus	Ruminococcus bromii	Ruminococcus bromii-0033	RW	Presence	0.00386423	0.00652689	POT_GM1	Pol Mos 2	na	9e-116
1187	ASV_33	Bacteria	Bacillota	Clostridia	Clostridiales	Ruminococcaceae	Ruminococcus	NA	Ruminococcus	Ruminococcus bromii	Ruminococcus bromii-0033	RW	Presence	0.00386423	0.00652689	POT_GM1	Env1 PTE	na	9e-116
1188	ASV_33	Bacteria	Bacillota	Clostridia	Clostridiales	Ruminococcaceae	Ruminococcus	NA	Ruminococcus	Ruminococcus bromii	Ruminococcus bromii-0033	RW	Presence	0.00386423	0.00652689	POT_GM1	Env2 PTE	na	9e-116
1189	ASV_33	Bacteria	Bacillota	Clostridia	Clostridiales	Ruminococcaceae	Ruminococcus	NA	Ruminococcus	Ruminococcus bromii	Ruminococcus bromii-0033	RW	Presence	0.00386423	0.00652689	POT_GM1	Env3 PTE	na	9e-116
1190	ASV_33	Bacteria	Bacillota	Clostridia	Clostridiales	Ruminococcaceae	Ruminococcus	NA	Ruminococcus	Ruminococcus bromii	Ruminococcus bromii-0033	RW	Presence	0.00386423	0.00652689	POT_GM1	Gag PTE	na	9e-116
1191	ASV_33	Bacteria	Bacillota	Clostridia	Clostridiales	Ruminococcaceae	Ruminococcus	NA	Ruminococcus	Ruminococcus bromii	Ruminococcus bromii-0033	RW	Presence	0.00386423	0.00652689	POT_GM1	Pol PTE	na	9e-116
1192	ASV_33	Bacteria	Bacillota	Clostridia	Clostridiales	Ruminococcaceae	Ruminococcus	NA	Ruminococcus	Ruminococcus bromii	Ruminococcus bromii-0033	US	Presence	0.000462991	0.00200473	POT_GM1	Env Mos 1	na	9e-116
1193	ASV_33	Bacteria	Bacillota	Clostridia	Clostridiales	Ruminococcaceae	Ruminococcus	NA	Ruminococcus	Ruminococcus bromii	Ruminococcus bromii-0033	US	Presence	0.000462991	0.00200473	POT_GM1	Env Mos 2	0	9e-116
1194	ASV_33	Bacteria	Bacillota	Clostridia	Clostridiales	Ruminococcaceae	Ruminococcus	NA	Ruminococcus	Ruminococcus bromii	Ruminococcus bromii-0033	US	Presence	0.000462991	0.00200473	POT_GM1	Gag Mos 1	na	9e-116
1195	ASV_33	Bacteria	Bacillota	Clostridia	Clostridiales	Ruminococcaceae	Ruminococcus	NA	Ruminococcus	Ruminococcus bromii	Ruminococcus bromii-0033	US	Presence	0.000462991	0.00200473	POT_GM1	Gag Mos 2	na	9e-116
1196	ASV_33	Bacteria	Bacillota	Clostridia	Clostridiales	Ruminococcaceae	Ruminococcus	NA	Ruminococcus	Ruminococcus bromii	Ruminococcus bromii-0033	US	Presence	0.000462991	0.00200473	POT_GM1	Pol Mos 1	na	9e-116
1197	ASV_33	Bacteria	Bacillota	Clostridia	Clostridiales	Ruminococcaceae	Ruminococcus	NA	Ruminococcus	Ruminococcus bromii	Ruminococcus bromii-0033	US	Presence	0.000462991	0.00200473	POT_GM1	Pol Mos 2	na	9e-116
1198	ASV_33	Bacteria	Bacillota	Clostridia	Clostridiales	Ruminococcaceae	Ruminococcus	NA	Ruminococcus	Ruminococcus bromii	Ruminococcus bromii-0033	US	Presence	0.000462991	0.00200473	POT_GM1	Env1 PTE	na	9e-116
1199	ASV_33	Bacteria	Bacillota	Clostridia	Clostridiales	Ruminococcaceae	Ruminococcus	NA	Ruminococcus	Ruminococcus bromii	Ruminococcus bromii-0033	US	Presence	0.000462991	0.00200473	POT_GM1	Env2 PTE	na	9e-116
1200	ASV_33	Bacteria	Bacillota	Clostridia	Clostridiales	Ruminococcaceae	Ruminococcus	NA	Ruminococcus	Ruminococcus bromii	Ruminococcus bromii-0033	US	Presence	0.000462991	0.00200473	POT_GM1	Env3 PTE	na	9e-116
1201	ASV_33	Bacteria	Bacillota	Clostridia	Clostridiales	Ruminococcaceae	Ruminococcus	NA	Ruminococcus	Ruminococcus bromii	Ruminococcus bromii-0033	US	Presence	0.000462991	0.00200473	POT_GM1	Gag PTE	na	9e-116
1202	ASV_33	Bacteria	Bacillota	Clostridia	Clostridiales	Ruminococcaceae	Ruminococcus	NA	Ruminococcus	Ruminococcus bromii	Ruminococcus bromii-0033	US	Presence	0.000462991	0.00200473	POT_GM1	Pol PTE	na	9e-116
1203	ASV_34	Bacteria	Verrucomicrobiota	Verrucomicrobiae	Verrucomicrobiales	Verrucomicrobiaceae	Akkermansia	muciniphila	Akkermansia	Akkermansia muciniphila	Akkermansia muciniphila-0034	RW	Presence	0.000192638	0.00101407	POT_GM1	Env Mos 1	na	2e-122
1204	ASV_34	Bacteria	Verrucomicrobiota	Verrucomicrobiae	Verrucomicrobiales	Verrucomicrobiaceae	Akkermansia	muciniphila	Akkermansia	Akkermansia muciniphila	Akkermansia muciniphila-0034	RW	Presence	0.000192638	0.00101407	POT_GM1	Env Mos 2	na	2e-122
1205	ASV_34	Bacteria	Verrucomicrobiota	Verrucomicrobiae	Verrucomicrobiales	Verrucomicrobiaceae	Akkermansia	muciniphila	Akkermansia	Akkermansia muciniphila	Akkermansia muciniphila-0034	RW	Presence	0.000192638	0.00101407	POT_GM1	Gag Mos 1	na	2e-122
1206	ASV_34	Bacteria	Verrucomicrobiota	Verrucomicrobiae	Verrucomicrobiales	Verrucomicrobiaceae	Akkermansia	muciniphila	Akkermansia	Akkermansia muciniphila	Akkermansia muciniphila-0034	RW	Presence	0.000192638	0.00101407	POT_GM1	Gag Mos 2	na	2e-122
1207	ASV_34	Bacteria	Verrucomicrobiota	Verrucomicrobiae	Verrucomicrobiales	Verrucomicrobiaceae	Akkermansia	muciniphila	Akkermansia	Akkermansia muciniphila	Akkermansia muciniphila-0034	RW	Presence	0.000192638	0.00101407	POT_GM1	Pol Mos 1	na	2e-122
1208	ASV_34	Bacteria	Verrucomicrobiota	Verrucomicrobiae	Verrucomicrobiales	Verrucomicrobiaceae	Akkermansia	muciniphila	Akkermansia	Akkermansia muciniphila	Akkermansia muciniphila-0034	RW	Presence	0.000192638	0.00101407	POT_GM1	Pol Mos 2	na	2e-122
1209	ASV_34	Bacteria	Verrucomicrobiota	Verrucomicrobiae	Verrucomicrobiales	Verrucomicrobiaceae	Akkermansia	muciniphila	Akkermansia	Akkermansia muciniphila	Akkermansia muciniphila-0034	RW	Presence	0.000192638	0.00101407	POT_GM1	Env1 PTE	na	2e-122
1210	ASV_34	Bacteria	Verrucomicrobiota	Verrucomicrobiae	Verrucomicrobiales	Verrucomicrobiaceae	Akkermansia	muciniphila	Akkermansia	Akkermansia muciniphila	Akkermansia muciniphila-0034	RW	Presence	0.000192638	0.00101407	POT_GM1	Env2 PTE	na	2e-122
1211	ASV_34	Bacteria	Verrucomicrobiota	Verrucomicrobiae	Verrucomicrobiales	Verrucomicrobiaceae	Akkermansia	muciniphila	Akkermansia	Akkermansia muciniphila	Akkermansia muciniphila-0034	RW	Presence	0.000192638	0.00101407	POT_GM1	Env3 PTE	na	2e-122
1212	ASV_34	Bacteria	Verrucomicrobiota	Verrucomicrobiae	Verrucomicrobiales	Verrucomicrobiaceae	Akkermansia	muciniphila	Akkermansia	Akkermansia muciniphila	Akkermansia muciniphila-0034	RW	Presence	0.000192638	0.00101407	POT_GM1	Gag PTE	na	2e-122
1213	ASV_34	Bacteria	Verrucomicrobiota	Verrucomicrobiae	Verrucomicrobiales	Verrucomicrobiaceae	Akkermansia	muciniphila	Akkermansia	Akkermansia muciniphila	Akkermansia muciniphila-0034	RW	Presence	0.000192638	0.00101407	POT_GM1	Pol PTE	na	2e-122
1214	ASV_34	Bacteria	Verrucomicrobiota	Verrucomicrobiae	Verrucomicrobiales	Verrucomicrobiaceae	Akkermansia	muciniphila	Akkermansia	Akkermansia muciniphila	Akkermansia muciniphila-0034	US	Presence	0.0111582	0.0277188	POT_GM1	Env Mos 1	na	2e-122
1215	ASV_34	Bacteria	Verrucomicrobiota	Verrucomicrobiae	Verrucomicrobiales	Verrucomicrobiaceae	Akkermansia	muciniphila	Akkermansia	Akkermansia muciniphila	Akkermansia muciniphila-0034	US	Presence	0.0111582	0.0277188	POT_GM1	Env Mos 2	na	2e-122
1216	ASV_34	Bacteria	Verrucomicrobiota	Verrucomicrobiae	Verrucomicrobiales	Verrucomicrobiaceae	Akkermansia	muciniphila	Akkermansia	Akkermansia muciniphila	Akkermansia muciniphila-0034	US	Presence	0.0111582	0.0277188	POT_GM1	Gag Mos 1	na	2e-122
1217	ASV_34	Bacteria	Verrucomicrobiota	Verrucomicrobiae	Verrucomicrobiales	Verrucomicrobiaceae	Akkermansia	muciniphila	Akkermansia	Akkermansia muciniphila	Akkermansia muciniphila-0034	US	Presence	0.0111582	0.0277188	POT_GM1	Gag Mos 2	na	2e-122
1218	ASV_34	Bacteria	Verrucomicrobiota	Verrucomicrobiae	Verrucomicrobiales	Verrucomicrobiaceae	Akkermansia	muciniphila	Akkermansia	Akkermansia muciniphila	Akkermansia muciniphila-0034	US	Presence	0.0111582	0.0277188	POT_GM1	Pol Mos 1	1	2e-122
1219	ASV_34	Bacteria	Verrucomicrobiota	Verrucomicrobiae	Verrucomicrobiales	Verrucomicrobiaceae	Akkermansia	muciniphila	Akkermansia	Akkermansia muciniphila	Akkermansia muciniphila-0034	US	Presence	0.0111582	0.0277188	POT_GM1	Pol Mos 2	na	2e-122
1220	ASV_34	Bacteria	Verrucomicrobiota	Verrucomicrobiae	Verrucomicrobiales	Verrucomicrobiaceae	Akkermansia	muciniphila	Akkermansia	Akkermansia muciniphila	Akkermansia muciniphila-0034	US	Presence	0.0111582	0.0277188	POT_GM1	Env1 PTE	na	2e-122
1221	ASV_34	Bacteria	Verrucomicrobiota	Verrucomicrobiae	Verrucomicrobiales	Verrucomicrobiaceae	Akkermansia	muciniphila	Akkermansia	Akkermansia muciniphila	Akkermansia muciniphila-0034	US	Presence	0.0111582	0.0277188	POT_GM1	Env2 PTE	na	2e-122
1222	ASV_34	Bacteria	Verrucomicrobiota	Verrucomicrobiae	Verrucomicrobiales	Verrucomicrobiaceae	Akkermansia	muciniphila	Akkermansia	Akkermansia muciniphila	Akkermansia muciniphila-0034	US	Presence	0.0111582	0.0277188	POT_GM1	Env3 PTE	na	2e-122
1223	ASV_34	Bacteria	Verrucomicrobiota	Verrucomicrobiae	Verrucomicrobiales	Verrucomicrobiaceae	Akkermansia	muciniphila	Akkermansia	Akkermansia muciniphila	Akkermansia muciniphila-0034	US	Presence	0.0111582	0.0277188	POT_GM1	Gag PTE	na	2e-122
1224	ASV_34	Bacteria	Verrucomicrobiota	Verrucomicrobiae	Verrucomicrobiales	Verrucomicrobiaceae	Akkermansia	muciniphila	Akkermansia	Akkermansia muciniphila	Akkermansia muciniphila-0034	US	Presence	0.0111582	0.0277188	POT_GM1	Pol PTE	na	2e-122
1225	ASV_38	Bacteria	Bacillota	Clostridia	Clostridiales	Ruminococcaceae	NA	NA	Flintibacter	Flintibacter butyricus	Flintibacter butyricus-0038	RW	Presence	0.00499412	0.00600215	POT_GM1	Env Mos 1	na	4e-94
1226	ASV_38	Bacteria	Bacillota	Clostridia	Clostridiales	Ruminococcaceae	NA	NA	Flintibacter	Flintibacter butyricus	Flintibacter butyricus-0038	RW	Presence	0.00499412	0.00600215	POT_GM1	Env Mos 2	na	4e-94
1227	ASV_38	Bacteria	Bacillota	Clostridia	Clostridiales	Ruminococcaceae	NA	NA	Flintibacter	Flintibacter butyricus	Flintibacter butyricus-0038	RW	Presence	0.00499412	0.00600215	POT_GM1	Gag Mos 1	na	4e-94
1228	ASV_38	Bacteria	Bacillota	Clostridia	Clostridiales	Ruminococcaceae	NA	NA	Flintibacter	Flintibacter butyricus	Flintibacter butyricus-0038	RW	Presence	0.00499412	0.00600215	POT_GM1	Gag Mos 2	na	4e-94
1229	ASV_38	Bacteria	Bacillota	Clostridia	Clostridiales	Ruminococcaceae	NA	NA	Flintibacter	Flintibacter butyricus	Flintibacter butyricus-0038	RW	Presence	0.00499412	0.00600215	POT_GM1	Pol Mos 1	na	4e-94
1230	ASV_38	Bacteria	Bacillota	Clostridia	Clostridiales	Ruminococcaceae	NA	NA	Flintibacter	Flintibacter butyricus	Flintibacter butyricus-0038	RW	Presence	0.00499412	0.00600215	POT_GM1	Pol Mos 2	na	4e-94
1231	ASV_38	Bacteria	Bacillota	Clostridia	Clostridiales	Ruminococcaceae	NA	NA	Flintibacter	Flintibacter butyricus	Flintibacter butyricus-0038	RW	Presence	0.00499412	0.00600215	POT_GM1	Env1 PTE	na	4e-94
1232	ASV_38	Bacteria	Bacillota	Clostridia	Clostridiales	Ruminococcaceae	NA	NA	Flintibacter	Flintibacter butyricus	Flintibacter butyricus-0038	RW	Presence	0.00499412	0.00600215	POT_GM1	Env2 PTE	na	4e-94
1233	ASV_38	Bacteria	Bacillota	Clostridia	Clostridiales	Ruminococcaceae	NA	NA	Flintibacter	Flintibacter butyricus	Flintibacter butyricus-0038	RW	Presence	0.00499412	0.00600215	POT_GM1	Env3 PTE	na	4e-94
1234	ASV_38	Bacteria	Bacillota	Clostridia	Clostridiales	Ruminococcaceae	NA	NA	Flintibacter	Flintibacter butyricus	Flintibacter butyricus-0038	RW	Presence	0.00499412	0.00600215	POT_GM1	Gag PTE	na	4e-94
1235	ASV_38	Bacteria	Bacillota	Clostridia	Clostridiales	Ruminococcaceae	NA	NA	Flintibacter	Flintibacter butyricus	Flintibacter butyricus-0038	RW	Presence	0.00499412	0.00600215	POT_GM1	Pol PTE	na	4e-94
1236	ASV_38	Bacteria	Bacillota	Clostridia	Clostridiales	Ruminococcaceae	NA	NA	Flintibacter	Flintibacter butyricus	Flintibacter butyricus-0038	US	Presence	0.00205815	0.00485381	POT_GM1	Env Mos 1	na	4e-94
1237	ASV_38	Bacteria	Bacillota	Clostridia	Clostridiales	Ruminococcaceae	NA	NA	Flintibacter	Flintibacter butyricus	Flintibacter butyricus-0038	US	Presence	0.00205815	0.00485381	POT_GM1	Env Mos 2	na	4e-94
1238	ASV_38	Bacteria	Bacillota	Clostridia	Clostridiales	Ruminococcaceae	NA	NA	Flintibacter	Flintibacter butyricus	Flintibacter butyricus-0038	US	Presence	0.00205815	0.00485381	POT_GM1	Gag Mos 1	na	4e-94
1239	ASV_38	Bacteria	Bacillota	Clostridia	Clostridiales	Ruminococcaceae	NA	NA	Flintibacter	Flintibacter butyricus	Flintibacter butyricus-0038	US	Presence	0.00205815	0.00485381	POT_GM1	Gag Mos 2	na	4e-94
1240	ASV_38	Bacteria	Bacillota	Clostridia	Clostridiales	Ruminococcaceae	NA	NA	Flintibacter	Flintibacter butyricus	Flintibacter butyricus-0038	US	Presence	0.00205815	0.00485381	POT_GM1	Pol Mos 1	1	4e-94
1241	ASV_38	Bacteria	Bacillota	Clostridia	Clostridiales	Ruminococcaceae	NA	NA	Flintibacter	Flintibacter butyricus	Flintibacter butyricus-0038	US	Presence	0.00205815	0.00485381	POT_GM1	Pol Mos 2	na	4e-94
1242	ASV_38	Bacteria	Bacillota	Clostridia	Clostridiales	Ruminococcaceae	NA	NA	Flintibacter	Flintibacter butyricus	Flintibacter butyricus-0038	US	Presence	0.00205815	0.00485381	POT_GM1	Env1 PTE	na	4e-94
1243	ASV_38	Bacteria	Bacillota	Clostridia	Clostridiales	Ruminococcaceae	NA	NA	Flintibacter	Flintibacter butyricus	Flintibacter butyricus-0038	US	Presence	0.00205815	0.00485381	POT_GM1	Env2 PTE	na	4e-94
1244	ASV_38	Bacteria	Bacillota	Clostridia	Clostridiales	Ruminococcaceae	NA	NA	Flintibacter	Flintibacter butyricus	Flintibacter butyricus-0038	US	Presence	0.00205815	0.00485381	POT_GM1	Env3 PTE	na	4e-94
1245	ASV_38	Bacteria	Bacillota	Clostridia	Clostridiales	Ruminococcaceae	NA	NA	Flintibacter	Flintibacter butyricus	Flintibacter butyricus-0038	US	Presence	0.00205815	0.00485381	POT_GM1	Gag PTE	na	4e-94
1246	ASV_38	Bacteria	Bacillota	Clostridia	Clostridiales	Ruminococcaceae	NA	NA	Flintibacter	Flintibacter butyricus	Flintibacter butyricus-0038	US	Presence	0.00205815	0.00485381	POT_GM1	Pol PTE	na	4e-94
1247	ASV_40	Bacteria	Bacteroidota	Bacteroidia	Bacteroidales	Bacteroidaceae	Bacteroides	uniformis	Bacteroides	Bacteroides uniformis	Bacteroides uniformis-0040	RW	Presence	0.000364291	0.00132933	POT_GM1	Env Mos 1	na	9e-121
1248	ASV_40	Bacteria	Bacteroidota	Bacteroidia	Bacteroidales	Bacteroidaceae	Bacteroides	uniformis	Bacteroides	Bacteroides uniformis	Bacteroides uniformis-0040	RW	Presence	0.000364291	0.00132933	POT_GM1	Env Mos 2	na	9e-121
1249	ASV_40	Bacteria	Bacteroidota	Bacteroidia	Bacteroidales	Bacteroidaceae	Bacteroides	uniformis	Bacteroides	Bacteroides uniformis	Bacteroides uniformis-0040	RW	Presence	0.000364291	0.00132933	POT_GM1	Gag Mos 1	na	9e-121
1250	ASV_40	Bacteria	Bacteroidota	Bacteroidia	Bacteroidales	Bacteroidaceae	Bacteroides	uniformis	Bacteroides	Bacteroides uniformis	Bacteroides uniformis-0040	RW	Presence	0.000364291	0.00132933	POT_GM1	Gag Mos 2	na	9e-121
1251	ASV_40	Bacteria	Bacteroidota	Bacteroidia	Bacteroidales	Bacteroidaceae	Bacteroides	uniformis	Bacteroides	Bacteroides uniformis	Bacteroides uniformis-0040	RW	Presence	0.000364291	0.00132933	POT_GM1	Pol Mos 1	na	9e-121
1252	ASV_40	Bacteria	Bacteroidota	Bacteroidia	Bacteroidales	Bacteroidaceae	Bacteroides	uniformis	Bacteroides	Bacteroides uniformis	Bacteroides uniformis-0040	RW	Presence	0.000364291	0.00132933	POT_GM1	Pol Mos 2	na	9e-121
1253	ASV_40	Bacteria	Bacteroidota	Bacteroidia	Bacteroidales	Bacteroidaceae	Bacteroides	uniformis	Bacteroides	Bacteroides uniformis	Bacteroides uniformis-0040	RW	Presence	0.000364291	0.00132933	POT_GM1	Env1 PTE	na	9e-121
1254	ASV_40	Bacteria	Bacteroidota	Bacteroidia	Bacteroidales	Bacteroidaceae	Bacteroides	uniformis	Bacteroides	Bacteroides uniformis	Bacteroides uniformis-0040	RW	Presence	0.000364291	0.00132933	POT_GM1	Env2 PTE	na	9e-121
1255	ASV_40	Bacteria	Bacteroidota	Bacteroidia	Bacteroidales	Bacteroidaceae	Bacteroides	uniformis	Bacteroides	Bacteroides uniformis	Bacteroides uniformis-0040	RW	Presence	0.000364291	0.00132933	POT_GM1	Env3 PTE	na	9e-121
1256	ASV_40	Bacteria	Bacteroidota	Bacteroidia	Bacteroidales	Bacteroidaceae	Bacteroides	uniformis	Bacteroides	Bacteroides uniformis	Bacteroides uniformis-0040	RW	Presence	0.000364291	0.00132933	POT_GM1	Gag PTE	na	9e-121
1257	ASV_40	Bacteria	Bacteroidota	Bacteroidia	Bacteroidales	Bacteroidaceae	Bacteroides	uniformis	Bacteroides	Bacteroides uniformis	Bacteroides uniformis-0040	RW	Presence	0.000364291	0.00132933	POT_GM1	Pol PTE	na	9e-121
1258	ASV_40	Bacteria	Bacteroidota	Bacteroidia	Bacteroidales	Bacteroidaceae	Bacteroides	uniformis	Bacteroides	Bacteroides uniformis	Bacteroides uniformis-0040	US	Presence	0.0106333	0.0174539	POT_GM1	Env Mos 1	1	9e-121
1259	ASV_40	Bacteria	Bacteroidota	Bacteroidia	Bacteroidales	Bacteroidaceae	Bacteroides	uniformis	Bacteroides	Bacteroides uniformis	Bacteroides uniformis-0040	US	Presence	0.0106333	0.0174539	POT_GM1	Env Mos 2	na	9e-121
1260	ASV_40	Bacteria	Bacteroidota	Bacteroidia	Bacteroidales	Bacteroidaceae	Bacteroides	uniformis	Bacteroides	Bacteroides uniformis	Bacteroides uniformis-0040	US	Presence	0.0106333	0.0174539	POT_GM1	Gag Mos 1	na	9e-121
1261	ASV_40	Bacteria	Bacteroidota	Bacteroidia	Bacteroidales	Bacteroidaceae	Bacteroides	uniformis	Bacteroides	Bacteroides uniformis	Bacteroides uniformis-0040	US	Presence	0.0106333	0.0174539	POT_GM1	Gag Mos 2	na	9e-121
1262	ASV_40	Bacteria	Bacteroidota	Bacteroidia	Bacteroidales	Bacteroidaceae	Bacteroides	uniformis	Bacteroides	Bacteroides uniformis	Bacteroides uniformis-0040	US	Presence	0.0106333	0.0174539	POT_GM1	Pol Mos 1	na	9e-121
1263	ASV_40	Bacteria	Bacteroidota	Bacteroidia	Bacteroidales	Bacteroidaceae	Bacteroides	uniformis	Bacteroides	Bacteroides uniformis	Bacteroides uniformis-0040	US	Presence	0.0106333	0.0174539	POT_GM1	Pol Mos 2	na	9e-121
1264	ASV_40	Bacteria	Bacteroidota	Bacteroidia	Bacteroidales	Bacteroidaceae	Bacteroides	uniformis	Bacteroides	Bacteroides uniformis	Bacteroides uniformis-0040	US	Presence	0.0106333	0.0174539	POT_GM1	Env1 PTE	na	9e-121
1265	ASV_40	Bacteria	Bacteroidota	Bacteroidia	Bacteroidales	Bacteroidaceae	Bacteroides	uniformis	Bacteroides	Bacteroides uniformis	Bacteroides uniformis-0040	US	Presence	0.0106333	0.0174539	POT_GM1	Env2 PTE	na	9e-121
1266	ASV_40	Bacteria	Bacteroidota	Bacteroidia	Bacteroidales	Bacteroidaceae	Bacteroides	uniformis	Bacteroides	Bacteroides uniformis	Bacteroides uniformis-0040	US	Presence	0.0106333	0.0174539	POT_GM1	Env3 PTE	na	9e-121
1267	ASV_40	Bacteria	Bacteroidota	Bacteroidia	Bacteroidales	Bacteroidaceae	Bacteroides	uniformis	Bacteroides	Bacteroides uniformis	Bacteroides uniformis-0040	US	Presence	0.0106333	0.0174539	POT_GM1	Gag PTE	na	9e-121
1268	ASV_40	Bacteria	Bacteroidota	Bacteroidia	Bacteroidales	Bacteroidaceae	Bacteroides	uniformis	Bacteroides	Bacteroides uniformis	Bacteroides uniformis-0040	US	Presence	0.0106333	0.0174539	POT_GM1	Pol PTE	na	9e-121
1269	ASV_42	Bacteria	Bacillota	Clostridia	Clostridiales	Ruminococcaceae	Sporobacter	NA	Sporobacter	Sporobacter termitidis	Sporobacter termitidis-0042	RW	Presence	0.00262624	0.00269281	POT_GM1	Env Mos 1	na	4e-94
1270	ASV_42	Bacteria	Bacillota	Clostridia	Clostridiales	Ruminococcaceae	Sporobacter	NA	Sporobacter	Sporobacter termitidis	Sporobacter termitidis-0042	RW	Presence	0.00262624	0.00269281	POT_GM1	Env Mos 2	na	4e-94
1271	ASV_42	Bacteria	Bacillota	Clostridia	Clostridiales	Ruminococcaceae	Sporobacter	NA	Sporobacter	Sporobacter termitidis	Sporobacter termitidis-0042	RW	Presence	0.00262624	0.00269281	POT_GM1	Gag Mos 1	na	4e-94
1272	ASV_42	Bacteria	Bacillota	Clostridia	Clostridiales	Ruminococcaceae	Sporobacter	NA	Sporobacter	Sporobacter termitidis	Sporobacter termitidis-0042	RW	Presence	0.00262624	0.00269281	POT_GM1	Gag Mos 2	na	4e-94
1273	ASV_42	Bacteria	Bacillota	Clostridia	Clostridiales	Ruminococcaceae	Sporobacter	NA	Sporobacter	Sporobacter termitidis	Sporobacter termitidis-0042	RW	Presence	0.00262624	0.00269281	POT_GM1	Pol Mos 1	na	4e-94
1274	ASV_42	Bacteria	Bacillota	Clostridia	Clostridiales	Ruminococcaceae	Sporobacter	NA	Sporobacter	Sporobacter termitidis	Sporobacter termitidis-0042	RW	Presence	0.00262624	0.00269281	POT_GM1	Pol Mos 2	na	4e-94
1275	ASV_42	Bacteria	Bacillota	Clostridia	Clostridiales	Ruminococcaceae	Sporobacter	NA	Sporobacter	Sporobacter termitidis	Sporobacter termitidis-0042	RW	Presence	0.00262624	0.00269281	POT_GM1	Env1 PTE	na	4e-94
1276	ASV_42	Bacteria	Bacillota	Clostridia	Clostridiales	Ruminococcaceae	Sporobacter	NA	Sporobacter	Sporobacter termitidis	Sporobacter termitidis-0042	RW	Presence	0.00262624	0.00269281	POT_GM1	Env2 PTE	na	4e-94
1277	ASV_42	Bacteria	Bacillota	Clostridia	Clostridiales	Ruminococcaceae	Sporobacter	NA	Sporobacter	Sporobacter termitidis	Sporobacter termitidis-0042	RW	Presence	0.00262624	0.00269281	POT_GM1	Env3 PTE	na	4e-94
1278	ASV_42	Bacteria	Bacillota	Clostridia	Clostridiales	Ruminococcaceae	Sporobacter	NA	Sporobacter	Sporobacter termitidis	Sporobacter termitidis-0042	RW	Presence	0.00262624	0.00269281	POT_GM1	Gag PTE	na	4e-94
1279	ASV_42	Bacteria	Bacillota	Clostridia	Clostridiales	Ruminococcaceae	Sporobacter	NA	Sporobacter	Sporobacter termitidis	Sporobacter termitidis-0042	RW	Presence	0.00262624	0.00269281	POT_GM1	Pol PTE	na	4e-94
1280	ASV_42	Bacteria	Bacillota	Clostridia	Clostridiales	Ruminococcaceae	Sporobacter	NA	Sporobacter	Sporobacter termitidis	Sporobacter termitidis-0042	US	Presence	0.00362007	0.00794909	POT_GM1	Env Mos 1	na	4e-94
1281	ASV_42	Bacteria	Bacillota	Clostridia	Clostridiales	Ruminococcaceae	Sporobacter	NA	Sporobacter	Sporobacter termitidis	Sporobacter termitidis-0042	US	Presence	0.00362007	0.00794909	POT_GM1	Env Mos 2	na	4e-94
1282	ASV_42	Bacteria	Bacillota	Clostridia	Clostridiales	Ruminococcaceae	Sporobacter	NA	Sporobacter	Sporobacter termitidis	Sporobacter termitidis-0042	US	Presence	0.00362007	0.00794909	POT_GM1	Gag Mos 1	na	4e-94
1283	ASV_42	Bacteria	Bacillota	Clostridia	Clostridiales	Ruminococcaceae	Sporobacter	NA	Sporobacter	Sporobacter termitidis	Sporobacter termitidis-0042	US	Presence	0.00362007	0.00794909	POT_GM1	Gag Mos 2	na	4e-94
1284	ASV_42	Bacteria	Bacillota	Clostridia	Clostridiales	Ruminococcaceae	Sporobacter	NA	Sporobacter	Sporobacter termitidis	Sporobacter termitidis-0042	US	Presence	0.00362007	0.00794909	POT_GM1	Pol Mos 1	1	4e-94
1285	ASV_42	Bacteria	Bacillota	Clostridia	Clostridiales	Ruminococcaceae	Sporobacter	NA	Sporobacter	Sporobacter termitidis	Sporobacter termitidis-0042	US	Presence	0.00362007	0.00794909	POT_GM1	Pol Mos 2	na	4e-94
1286	ASV_42	Bacteria	Bacillota	Clostridia	Clostridiales	Ruminococcaceae	Sporobacter	NA	Sporobacter	Sporobacter termitidis	Sporobacter termitidis-0042	US	Presence	0.00362007	0.00794909	POT_GM1	Env1 PTE	na	4e-94
1287	ASV_42	Bacteria	Bacillota	Clostridia	Clostridiales	Ruminococcaceae	Sporobacter	NA	Sporobacter	Sporobacter termitidis	Sporobacter termitidis-0042	US	Presence	0.00362007	0.00794909	POT_GM1	Env2 PTE	na	4e-94
1288	ASV_42	Bacteria	Bacillota	Clostridia	Clostridiales	Ruminococcaceae	Sporobacter	NA	Sporobacter	Sporobacter termitidis	Sporobacter termitidis-0042	US	Presence	0.00362007	0.00794909	POT_GM1	Env3 PTE	na	4e-94
1289	ASV_42	Bacteria	Bacillota	Clostridia	Clostridiales	Ruminococcaceae	Sporobacter	NA	Sporobacter	Sporobacter termitidis	Sporobacter termitidis-0042	US	Presence	0.00362007	0.00794909	POT_GM1	Gag PTE	na	4e-94
1290	ASV_42	Bacteria	Bacillota	Clostridia	Clostridiales	Ruminococcaceae	Sporobacter	NA	Sporobacter	Sporobacter termitidis	Sporobacter termitidis-0042	US	Presence	0.00362007	0.00794909	POT_GM1	Pol PTE	na	4e-94
1291	ASV_47	Bacteria	Bacillota	Clostridia	Clostridiales	Ruminococcaceae	NA	NA	Eubacterium	Eubacterium coprostanoligenes	Eubacterium coprostanoligenes-0047	RW	Presence	0.00268716	0.0055421	POT_GM1	Env Mos 1	na	1e-95
1292	ASV_47	Bacteria	Bacillota	Clostridia	Clostridiales	Ruminococcaceae	NA	NA	Eubacterium	Eubacterium coprostanoligenes	Eubacterium coprostanoligenes-0047	RW	Presence	0.00268716	0.0055421	POT_GM1	Env Mos 2	na	1e-95
1293	ASV_47	Bacteria	Bacillota	Clostridia	Clostridiales	Ruminococcaceae	NA	NA	Eubacterium	Eubacterium coprostanoligenes	Eubacterium coprostanoligenes-0047	RW	Presence	0.00268716	0.0055421	POT_GM1	Gag Mos 1	na	1e-95
1294	ASV_47	Bacteria	Bacillota	Clostridia	Clostridiales	Ruminococcaceae	NA	NA	Eubacterium	Eubacterium coprostanoligenes	Eubacterium coprostanoligenes-0047	RW	Presence	0.00268716	0.0055421	POT_GM1	Gag Mos 2	na	1e-95
1295	ASV_47	Bacteria	Bacillota	Clostridia	Clostridiales	Ruminococcaceae	NA	NA	Eubacterium	Eubacterium coprostanoligenes	Eubacterium coprostanoligenes-0047	RW	Presence	0.00268716	0.0055421	POT_GM1	Pol Mos 1	na	1e-95
1296	ASV_47	Bacteria	Bacillota	Clostridia	Clostridiales	Ruminococcaceae	NA	NA	Eubacterium	Eubacterium coprostanoligenes	Eubacterium coprostanoligenes-0047	RW	Presence	0.00268716	0.0055421	POT_GM1	Pol Mos 2	na	1e-95
1297	ASV_47	Bacteria	Bacillota	Clostridia	Clostridiales	Ruminococcaceae	NA	NA	Eubacterium	Eubacterium coprostanoligenes	Eubacterium coprostanoligenes-0047	RW	Presence	0.00268716	0.0055421	POT_GM1	Env1 PTE	na	1e-95
1298	ASV_47	Bacteria	Bacillota	Clostridia	Clostridiales	Ruminococcaceae	NA	NA	Eubacterium	Eubacterium coprostanoligenes	Eubacterium coprostanoligenes-0047	RW	Presence	0.00268716	0.0055421	POT_GM1	Env2 PTE	na	1e-95
1299	ASV_47	Bacteria	Bacillota	Clostridia	Clostridiales	Ruminococcaceae	NA	NA	Eubacterium	Eubacterium coprostanoligenes	Eubacterium coprostanoligenes-0047	RW	Presence	0.00268716	0.0055421	POT_GM1	Env3 PTE	na	1e-95
1300	ASV_47	Bacteria	Bacillota	Clostridia	Clostridiales	Ruminococcaceae	NA	NA	Eubacterium	Eubacterium coprostanoligenes	Eubacterium coprostanoligenes-0047	RW	Presence	0.00268716	0.0055421	POT_GM1	Gag PTE	na	1e-95
1301	ASV_47	Bacteria	Bacillota	Clostridia	Clostridiales	Ruminococcaceae	NA	NA	Eubacterium	Eubacterium coprostanoligenes	Eubacterium coprostanoligenes-0047	RW	Presence	0.00268716	0.0055421	POT_GM1	Pol PTE	na	1e-95
1302	ASV_47	Bacteria	Bacillota	Clostridia	Clostridiales	Ruminococcaceae	NA	NA	Eubacterium	Eubacterium coprostanoligenes	Eubacterium coprostanoligenes-0047	US	Presence	0.00418057	0.00988668	POT_GM1	Env Mos 1	na	1e-95
1303	ASV_47	Bacteria	Bacillota	Clostridia	Clostridiales	Ruminococcaceae	NA	NA	Eubacterium	Eubacterium coprostanoligenes	Eubacterium coprostanoligenes-0047	US	Presence	0.00418057	0.00988668	POT_GM1	Env Mos 2	na	1e-95
1304	ASV_47	Bacteria	Bacillota	Clostridia	Clostridiales	Ruminococcaceae	NA	NA	Eubacterium	Eubacterium coprostanoligenes	Eubacterium coprostanoligenes-0047	US	Presence	0.00418057	0.00988668	POT_GM1	Gag Mos 1	na	1e-95
1305	ASV_47	Bacteria	Bacillota	Clostridia	Clostridiales	Ruminococcaceae	NA	NA	Eubacterium	Eubacterium coprostanoligenes	Eubacterium coprostanoligenes-0047	US	Presence	0.00418057	0.00988668	POT_GM1	Gag Mos 2	na	1e-95
1306	ASV_47	Bacteria	Bacillota	Clostridia	Clostridiales	Ruminococcaceae	NA	NA	Eubacterium	Eubacterium coprostanoligenes	Eubacterium coprostanoligenes-0047	US	Presence	0.00418057	0.00988668	POT_GM1	Pol Mos 1	1	1e-95
1307	ASV_47	Bacteria	Bacillota	Clostridia	Clostridiales	Ruminococcaceae	NA	NA	Eubacterium	Eubacterium coprostanoligenes	Eubacterium coprostanoligenes-0047	US	Presence	0.00418057	0.00988668	POT_GM1	Pol Mos 2	na	1e-95
1308	ASV_47	Bacteria	Bacillota	Clostridia	Clostridiales	Ruminococcaceae	NA	NA	Eubacterium	Eubacterium coprostanoligenes	Eubacterium coprostanoligenes-0047	US	Presence	0.00418057	0.00988668	POT_GM1	Env1 PTE	na	1e-95
1309	ASV_47	Bacteria	Bacillota	Clostridia	Clostridiales	Ruminococcaceae	NA	NA	Eubacterium	Eubacterium coprostanoligenes	Eubacterium coprostanoligenes-0047	US	Presence	0.00418057	0.00988668	POT_GM1	Env2 PTE	na	1e-95
1310	ASV_47	Bacteria	Bacillota	Clostridia	Clostridiales	Ruminococcaceae	NA	NA	Eubacterium	Eubacterium coprostanoligenes	Eubacterium coprostanoligenes-0047	US	Presence	0.00418057	0.00988668	POT_GM1	Env3 PTE	na	1e-95
1311	ASV_47	Bacteria	Bacillota	Clostridia	Clostridiales	Ruminococcaceae	NA	NA	Eubacterium	Eubacterium coprostanoligenes	Eubacterium coprostanoligenes-0047	US	Presence	0.00418057	0.00988668	POT_GM1	Gag PTE	na	1e-95
1312	ASV_47	Bacteria	Bacillota	Clostridia	Clostridiales	Ruminococcaceae	NA	NA	Eubacterium	Eubacterium coprostanoligenes	Eubacterium coprostanoligenes-0047	US	Presence	0.00418057	0.00988668	POT_GM1	Pol PTE	na	1e-95
1313	ASV_51	Bacteria	Bacillota	Clostridia	Clostridiales	Lachnospiraceae	Coprococcus	eutactus	Coprococcus	Coprococcus eutactus	Coprococcus eutactus-0051	RW	Presence	0.00243201	0.0028284	POT_GM1	Env Mos 1	na	2e-122
1314	ASV_51	Bacteria	Bacillota	Clostridia	Clostridiales	Lachnospiraceae	Coprococcus	eutactus	Coprococcus	Coprococcus eutactus	Coprococcus eutactus-0051	RW	Presence	0.00243201	0.0028284	POT_GM1	Env Mos 2	na	2e-122
1315	ASV_51	Bacteria	Bacillota	Clostridia	Clostridiales	Lachnospiraceae	Coprococcus	eutactus	Coprococcus	Coprococcus eutactus	Coprococcus eutactus-0051	RW	Presence	0.00243201	0.0028284	POT_GM1	Gag Mos 1	na	2e-122
1316	ASV_51	Bacteria	Bacillota	Clostridia	Clostridiales	Lachnospiraceae	Coprococcus	eutactus	Coprococcus	Coprococcus eutactus	Coprococcus eutactus-0051	RW	Presence	0.00243201	0.0028284	POT_GM1	Gag Mos 2	na	2e-122
1317	ASV_51	Bacteria	Bacillota	Clostridia	Clostridiales	Lachnospiraceae	Coprococcus	eutactus	Coprococcus	Coprococcus eutactus	Coprococcus eutactus-0051	RW	Presence	0.00243201	0.0028284	POT_GM1	Pol Mos 1	na	2e-122
1318	ASV_51	Bacteria	Bacillota	Clostridia	Clostridiales	Lachnospiraceae	Coprococcus	eutactus	Coprococcus	Coprococcus eutactus	Coprococcus eutactus-0051	RW	Presence	0.00243201	0.0028284	POT_GM1	Pol Mos 2	na	2e-122
1319	ASV_51	Bacteria	Bacillota	Clostridia	Clostridiales	Lachnospiraceae	Coprococcus	eutactus	Coprococcus	Coprococcus eutactus	Coprococcus eutactus-0051	RW	Presence	0.00243201	0.0028284	POT_GM1	Env1 PTE	na	2e-122
1320	ASV_51	Bacteria	Bacillota	Clostridia	Clostridiales	Lachnospiraceae	Coprococcus	eutactus	Coprococcus	Coprococcus eutactus	Coprococcus eutactus-0051	RW	Presence	0.00243201	0.0028284	POT_GM1	Env2 PTE	na	2e-122
1321	ASV_51	Bacteria	Bacillota	Clostridia	Clostridiales	Lachnospiraceae	Coprococcus	eutactus	Coprococcus	Coprococcus eutactus	Coprococcus eutactus-0051	RW	Presence	0.00243201	0.0028284	POT_GM1	Env3 PTE	na	2e-122
1322	ASV_51	Bacteria	Bacillota	Clostridia	Clostridiales	Lachnospiraceae	Coprococcus	eutactus	Coprococcus	Coprococcus eutactus	Coprococcus eutactus-0051	RW	Presence	0.00243201	0.0028284	POT_GM1	Gag PTE	na	2e-122
1323	ASV_51	Bacteria	Bacillota	Clostridia	Clostridiales	Lachnospiraceae	Coprococcus	eutactus	Coprococcus	Coprococcus eutactus	Coprococcus eutactus-0051	RW	Presence	0.00243201	0.0028284	POT_GM1	Pol PTE	na	2e-122
1324	ASV_51	Bacteria	Bacillota	Clostridia	Clostridiales	Lachnospiraceae	Coprococcus	eutactus	Coprococcus	Coprococcus eutactus	Coprococcus eutactus-0051	US	Presence	0.00328336	0.0119597	POT_GM1	Env Mos 1	na	2e-122
1325	ASV_51	Bacteria	Bacillota	Clostridia	Clostridiales	Lachnospiraceae	Coprococcus	eutactus	Coprococcus	Coprococcus eutactus	Coprococcus eutactus-0051	US	Presence	0.00328336	0.0119597	POT_GM1	Env Mos 2	1	2e-122
1326	ASV_51	Bacteria	Bacillota	Clostridia	Clostridiales	Lachnospiraceae	Coprococcus	eutactus	Coprococcus	Coprococcus eutactus	Coprococcus eutactus-0051	US	Presence	0.00328336	0.0119597	POT_GM1	Gag Mos 1	na	2e-122
1327	ASV_51	Bacteria	Bacillota	Clostridia	Clostridiales	Lachnospiraceae	Coprococcus	eutactus	Coprococcus	Coprococcus eutactus	Coprococcus eutactus-0051	US	Presence	0.00328336	0.0119597	POT_GM1	Gag Mos 2	na	2e-122
1328	ASV_51	Bacteria	Bacillota	Clostridia	Clostridiales	Lachnospiraceae	Coprococcus	eutactus	Coprococcus	Coprococcus eutactus	Coprococcus eutactus-0051	US	Presence	0.00328336	0.0119597	POT_GM1	Pol Mos 1	na	2e-122
1329	ASV_51	Bacteria	Bacillota	Clostridia	Clostridiales	Lachnospiraceae	Coprococcus	eutactus	Coprococcus	Coprococcus eutactus	Coprococcus eutactus-0051	US	Presence	0.00328336	0.0119597	POT_GM1	Pol Mos 2	na	2e-122
1330	ASV_51	Bacteria	Bacillota	Clostridia	Clostridiales	Lachnospiraceae	Coprococcus	eutactus	Coprococcus	Coprococcus eutactus	Coprococcus eutactus-0051	US	Presence	0.00328336	0.0119597	POT_GM1	Env1 PTE	0	2e-122
1331	ASV_51	Bacteria	Bacillota	Clostridia	Clostridiales	Lachnospiraceae	Coprococcus	eutactus	Coprococcus	Coprococcus eutactus	Coprococcus eutactus-0051	US	Presence	0.00328336	0.0119597	POT_GM1	Env2 PTE	na	2e-122
1332	ASV_51	Bacteria	Bacillota	Clostridia	Clostridiales	Lachnospiraceae	Coprococcus	eutactus	Coprococcus	Coprococcus eutactus	Coprococcus eutactus-0051	US	Presence	0.00328336	0.0119597	POT_GM1	Env3 PTE	1	2e-122
1333	ASV_51	Bacteria	Bacillota	Clostridia	Clostridiales	Lachnospiraceae	Coprococcus	eutactus	Coprococcus	Coprococcus eutactus	Coprococcus eutactus-0051	US	Presence	0.00328336	0.0119597	POT_GM1	Gag PTE	1	2e-122
1334	ASV_51	Bacteria	Bacillota	Clostridia	Clostridiales	Lachnospiraceae	Coprococcus	eutactus	Coprococcus	Coprococcus eutactus	Coprococcus eutactus-0051	US	Presence	0.00328336	0.0119597	POT_GM1	Pol PTE	na	2e-122
1335	ASV_52	Bacteria	Bacteroidota	Bacteroidia	Bacteroidales	Bacteroidaceae	Bacteroides	caccae	Bacteroides	Bacteroides caccae	Bacteroides caccae-0052	RW	Presence	0.000393728	0.00101868	POT_GM1	Env Mos 1	na	2e-122
1336	ASV_52	Bacteria	Bacteroidota	Bacteroidia	Bacteroidales	Bacteroidaceae	Bacteroides	caccae	Bacteroides	Bacteroides caccae	Bacteroides caccae-0052	RW	Presence	0.000393728	0.00101868	POT_GM1	Env Mos 2	na	2e-122
1337	ASV_52	Bacteria	Bacteroidota	Bacteroidia	Bacteroidales	Bacteroidaceae	Bacteroides	caccae	Bacteroides	Bacteroides caccae	Bacteroides caccae-0052	RW	Presence	0.000393728	0.00101868	POT_GM1	Gag Mos 1	na	2e-122
1338	ASV_52	Bacteria	Bacteroidota	Bacteroidia	Bacteroidales	Bacteroidaceae	Bacteroides	caccae	Bacteroides	Bacteroides caccae	Bacteroides caccae-0052	RW	Presence	0.000393728	0.00101868	POT_GM1	Gag Mos 2	na	2e-122
1339	ASV_52	Bacteria	Bacteroidota	Bacteroidia	Bacteroidales	Bacteroidaceae	Bacteroides	caccae	Bacteroides	Bacteroides caccae	Bacteroides caccae-0052	RW	Presence	0.000393728	0.00101868	POT_GM1	Pol Mos 1	na	2e-122
1340	ASV_52	Bacteria	Bacteroidota	Bacteroidia	Bacteroidales	Bacteroidaceae	Bacteroides	caccae	Bacteroides	Bacteroides caccae	Bacteroides caccae-0052	RW	Presence	0.000393728	0.00101868	POT_GM1	Pol Mos 2	na	2e-122
1341	ASV_52	Bacteria	Bacteroidota	Bacteroidia	Bacteroidales	Bacteroidaceae	Bacteroides	caccae	Bacteroides	Bacteroides caccae	Bacteroides caccae-0052	RW	Presence	0.000393728	0.00101868	POT_GM1	Env1 PTE	na	2e-122
1342	ASV_52	Bacteria	Bacteroidota	Bacteroidia	Bacteroidales	Bacteroidaceae	Bacteroides	caccae	Bacteroides	Bacteroides caccae	Bacteroides caccae-0052	RW	Presence	0.000393728	0.00101868	POT_GM1	Env2 PTE	0	2e-122
1343	ASV_52	Bacteria	Bacteroidota	Bacteroidia	Bacteroidales	Bacteroidaceae	Bacteroides	caccae	Bacteroides	Bacteroides caccae	Bacteroides caccae-0052	RW	Presence	0.000393728	0.00101868	POT_GM1	Env3 PTE	na	2e-122
1344	ASV_52	Bacteria	Bacteroidota	Bacteroidia	Bacteroidales	Bacteroidaceae	Bacteroides	caccae	Bacteroides	Bacteroides caccae	Bacteroides caccae-0052	RW	Presence	0.000393728	0.00101868	POT_GM1	Gag PTE	na	2e-122
1345	ASV_52	Bacteria	Bacteroidota	Bacteroidia	Bacteroidales	Bacteroidaceae	Bacteroides	caccae	Bacteroides	Bacteroides caccae	Bacteroides caccae-0052	RW	Presence	0.000393728	0.00101868	POT_GM1	Pol PTE	na	2e-122
1346	ASV_52	Bacteria	Bacteroidota	Bacteroidia	Bacteroidales	Bacteroidaceae	Bacteroides	caccae	Bacteroides	Bacteroides caccae	Bacteroides caccae-0052	US	Presence	0.00473051	0.00563966	POT_GM1	Env Mos 1	na	2e-122
1347	ASV_52	Bacteria	Bacteroidota	Bacteroidia	Bacteroidales	Bacteroidaceae	Bacteroides	caccae	Bacteroides	Bacteroides caccae	Bacteroides caccae-0052	US	Presence	0.00473051	0.00563966	POT_GM1	Env Mos 2	na	2e-122
1348	ASV_52	Bacteria	Bacteroidota	Bacteroidia	Bacteroidales	Bacteroidaceae	Bacteroides	caccae	Bacteroides	Bacteroides caccae	Bacteroides caccae-0052	US	Presence	0.00473051	0.00563966	POT_GM1	Gag Mos 1	na	2e-122
1349	ASV_52	Bacteria	Bacteroidota	Bacteroidia	Bacteroidales	Bacteroidaceae	Bacteroides	caccae	Bacteroides	Bacteroides caccae	Bacteroides caccae-0052	US	Presence	0.00473051	0.00563966	POT_GM1	Gag Mos 2	na	2e-122
1350	ASV_52	Bacteria	Bacteroidota	Bacteroidia	Bacteroidales	Bacteroidaceae	Bacteroides	caccae	Bacteroides	Bacteroides caccae	Bacteroides caccae-0052	US	Presence	0.00473051	0.00563966	POT_GM1	Pol Mos 1	na	2e-122
1351	ASV_52	Bacteria	Bacteroidota	Bacteroidia	Bacteroidales	Bacteroidaceae	Bacteroides	caccae	Bacteroides	Bacteroides caccae	Bacteroides caccae-0052	US	Presence	0.00473051	0.00563966	POT_GM1	Pol Mos 2	na	2e-122
1352	ASV_52	Bacteria	Bacteroidota	Bacteroidia	Bacteroidales	Bacteroidaceae	Bacteroides	caccae	Bacteroides	Bacteroides caccae	Bacteroides caccae-0052	US	Presence	0.00473051	0.00563966	POT_GM1	Env1 PTE	na	2e-122
1353	ASV_52	Bacteria	Bacteroidota	Bacteroidia	Bacteroidales	Bacteroidaceae	Bacteroides	caccae	Bacteroides	Bacteroides caccae	Bacteroides caccae-0052	US	Presence	0.00473051	0.00563966	POT_GM1	Env2 PTE	na	2e-122
1354	ASV_52	Bacteria	Bacteroidota	Bacteroidia	Bacteroidales	Bacteroidaceae	Bacteroides	caccae	Bacteroides	Bacteroides caccae	Bacteroides caccae-0052	US	Presence	0.00473051	0.00563966	POT_GM1	Env3 PTE	na	2e-122
1355	ASV_52	Bacteria	Bacteroidota	Bacteroidia	Bacteroidales	Bacteroidaceae	Bacteroides	caccae	Bacteroides	Bacteroides caccae	Bacteroides caccae-0052	US	Presence	0.00473051	0.00563966	POT_GM1	Gag PTE	na	2e-122
1356	ASV_52	Bacteria	Bacteroidota	Bacteroidia	Bacteroidales	Bacteroidaceae	Bacteroides	caccae	Bacteroides	Bacteroides caccae	Bacteroides caccae-0052	US	Presence	0.00473051	0.00563966	POT_GM1	Pol PTE	na	2e-122
1357	ASV_53	Bacteria	Bacteroidota	Bacteroidia	Bacteroidales	Prevotellaceae	Alloprevotella	NA	Prevotellamassilia	Prevotellamassilia timonensis	Prevotellamassilia timonensis-0053	RW	Presence	0.00364096	0.01054	POT_GM1	Env Mos 1	1	2e-118
1358	ASV_53	Bacteria	Bacteroidota	Bacteroidia	Bacteroidales	Prevotellaceae	Alloprevotella	NA	Prevotellamassilia	Prevotellamassilia timonensis	Prevotellamassilia timonensis-0053	RW	Presence	0.00364096	0.01054	POT_GM1	Env Mos 2	na	2e-118
1359	ASV_53	Bacteria	Bacteroidota	Bacteroidia	Bacteroidales	Prevotellaceae	Alloprevotella	NA	Prevotellamassilia	Prevotellamassilia timonensis	Prevotellamassilia timonensis-0053	RW	Presence	0.00364096	0.01054	POT_GM1	Gag Mos 1	na	2e-118
1360	ASV_53	Bacteria	Bacteroidota	Bacteroidia	Bacteroidales	Prevotellaceae	Alloprevotella	NA	Prevotellamassilia	Prevotellamassilia timonensis	Prevotellamassilia timonensis-0053	RW	Presence	0.00364096	0.01054	POT_GM1	Gag Mos 2	na	2e-118
1361	ASV_53	Bacteria	Bacteroidota	Bacteroidia	Bacteroidales	Prevotellaceae	Alloprevotella	NA	Prevotellamassilia	Prevotellamassilia timonensis	Prevotellamassilia timonensis-0053	RW	Presence	0.00364096	0.01054	POT_GM1	Pol Mos 1	na	2e-118
1362	ASV_53	Bacteria	Bacteroidota	Bacteroidia	Bacteroidales	Prevotellaceae	Alloprevotella	NA	Prevotellamassilia	Prevotellamassilia timonensis	Prevotellamassilia timonensis-0053	RW	Presence	0.00364096	0.01054	POT_GM1	Pol Mos 2	na	2e-118
1363	ASV_53	Bacteria	Bacteroidota	Bacteroidia	Bacteroidales	Prevotellaceae	Alloprevotella	NA	Prevotellamassilia	Prevotellamassilia timonensis	Prevotellamassilia timonensis-0053	RW	Presence	0.00364096	0.01054	POT_GM1	Env1 PTE	na	2e-118
1364	ASV_53	Bacteria	Bacteroidota	Bacteroidia	Bacteroidales	Prevotellaceae	Alloprevotella	NA	Prevotellamassilia	Prevotellamassilia timonensis	Prevotellamassilia timonensis-0053	RW	Presence	0.00364096	0.01054	POT_GM1	Env2 PTE	na	2e-118
1365	ASV_53	Bacteria	Bacteroidota	Bacteroidia	Bacteroidales	Prevotellaceae	Alloprevotella	NA	Prevotellamassilia	Prevotellamassilia timonensis	Prevotellamassilia timonensis-0053	RW	Presence	0.00364096	0.01054	POT_GM1	Env3 PTE	0	2e-118
1366	ASV_53	Bacteria	Bacteroidota	Bacteroidia	Bacteroidales	Prevotellaceae	Alloprevotella	NA	Prevotellamassilia	Prevotellamassilia timonensis	Prevotellamassilia timonensis-0053	RW	Presence	0.00364096	0.01054	POT_GM1	Gag PTE	na	2e-118
1367	ASV_53	Bacteria	Bacteroidota	Bacteroidia	Bacteroidales	Prevotellaceae	Alloprevotella	NA	Prevotellamassilia	Prevotellamassilia timonensis	Prevotellamassilia timonensis-0053	RW	Presence	0.00364096	0.01054	POT_GM1	Pol PTE	na	2e-118
1368	ASV_53	Bacteria	Bacteroidota	Bacteroidia	Bacteroidales	Prevotellaceae	Alloprevotella	NA	Prevotellamassilia	Prevotellamassilia timonensis	Prevotellamassilia timonensis-0053	US	Absence	0	0	POT_GM1	Env Mos 1	na	2e-118
1369	ASV_53	Bacteria	Bacteroidota	Bacteroidia	Bacteroidales	Prevotellaceae	Alloprevotella	NA	Prevotellamassilia	Prevotellamassilia timonensis	Prevotellamassilia timonensis-0053	US	Absence	0	0	POT_GM1	Env Mos 2	na	2e-118
1370	ASV_53	Bacteria	Bacteroidota	Bacteroidia	Bacteroidales	Prevotellaceae	Alloprevotella	NA	Prevotellamassilia	Prevotellamassilia timonensis	Prevotellamassilia timonensis-0053	US	Absence	0	0	POT_GM1	Gag Mos 1	na	2e-118
1371	ASV_53	Bacteria	Bacteroidota	Bacteroidia	Bacteroidales	Prevotellaceae	Alloprevotella	NA	Prevotellamassilia	Prevotellamassilia timonensis	Prevotellamassilia timonensis-0053	US	Absence	0	0	POT_GM1	Gag Mos 2	na	2e-118
1372	ASV_53	Bacteria	Bacteroidota	Bacteroidia	Bacteroidales	Prevotellaceae	Alloprevotella	NA	Prevotellamassilia	Prevotellamassilia timonensis	Prevotellamassilia timonensis-0053	US	Absence	0	0	POT_GM1	Pol Mos 1	na	2e-118
1373	ASV_53	Bacteria	Bacteroidota	Bacteroidia	Bacteroidales	Prevotellaceae	Alloprevotella	NA	Prevotellamassilia	Prevotellamassilia timonensis	Prevotellamassilia timonensis-0053	US	Absence	0	0	POT_GM1	Pol Mos 2	na	2e-118
1374	ASV_53	Bacteria	Bacteroidota	Bacteroidia	Bacteroidales	Prevotellaceae	Alloprevotella	NA	Prevotellamassilia	Prevotellamassilia timonensis	Prevotellamassilia timonensis-0053	US	Absence	0	0	POT_GM1	Env1 PTE	na	2e-118
1375	ASV_53	Bacteria	Bacteroidota	Bacteroidia	Bacteroidales	Prevotellaceae	Alloprevotella	NA	Prevotellamassilia	Prevotellamassilia timonensis	Prevotellamassilia timonensis-0053	US	Absence	0	0	POT_GM1	Env2 PTE	na	2e-118
1376	ASV_53	Bacteria	Bacteroidota	Bacteroidia	Bacteroidales	Prevotellaceae	Alloprevotella	NA	Prevotellamassilia	Prevotellamassilia timonensis	Prevotellamassilia timonensis-0053	US	Absence	0	0	POT_GM1	Env3 PTE	na	2e-118
1377	ASV_53	Bacteria	Bacteroidota	Bacteroidia	Bacteroidales	Prevotellaceae	Alloprevotella	NA	Prevotellamassilia	Prevotellamassilia timonensis	Prevotellamassilia timonensis-0053	US	Absence	0	0	POT_GM1	Gag PTE	na	2e-118
1378	ASV_53	Bacteria	Bacteroidota	Bacteroidia	Bacteroidales	Prevotellaceae	Alloprevotella	NA	Prevotellamassilia	Prevotellamassilia timonensis	Prevotellamassilia timonensis-0053	US	Absence	0	0	POT_GM1	Pol PTE	na	2e-118
1379	ASV_56	Bacteria	Bacillota	Clostridia	Clostridiales	Lachnospiraceae	Coprococcus	NA	Coprococcus	Coprococcus eutactus	Coprococcus eutactus-0056	RW	Presence	0.00145033	0.00262059	POT_GM1	Env Mos 1	na	9e-121
1380	ASV_56	Bacteria	Bacillota	Clostridia	Clostridiales	Lachnospiraceae	Coprococcus	NA	Coprococcus	Coprococcus eutactus	Coprococcus eutactus-0056	RW	Presence	0.00145033	0.00262059	POT_GM1	Env Mos 2	na	9e-121
1381	ASV_56	Bacteria	Bacillota	Clostridia	Clostridiales	Lachnospiraceae	Coprococcus	NA	Coprococcus	Coprococcus eutactus	Coprococcus eutactus-0056	RW	Presence	0.00145033	0.00262059	POT_GM1	Gag Mos 1	na	9e-121
1382	ASV_56	Bacteria	Bacillota	Clostridia	Clostridiales	Lachnospiraceae	Coprococcus	NA	Coprococcus	Coprococcus eutactus	Coprococcus eutactus-0056	RW	Presence	0.00145033	0.00262059	POT_GM1	Gag Mos 2	na	9e-121
1383	ASV_56	Bacteria	Bacillota	Clostridia	Clostridiales	Lachnospiraceae	Coprococcus	NA	Coprococcus	Coprococcus eutactus	Coprococcus eutactus-0056	RW	Presence	0.00145033	0.00262059	POT_GM1	Pol Mos 1	na	9e-121
1384	ASV_56	Bacteria	Bacillota	Clostridia	Clostridiales	Lachnospiraceae	Coprococcus	NA	Coprococcus	Coprococcus eutactus	Coprococcus eutactus-0056	RW	Presence	0.00145033	0.00262059	POT_GM1	Pol Mos 2	na	9e-121
1385	ASV_56	Bacteria	Bacillota	Clostridia	Clostridiales	Lachnospiraceae	Coprococcus	NA	Coprococcus	Coprococcus eutactus	Coprococcus eutactus-0056	RW	Presence	0.00145033	0.00262059	POT_GM1	Env1 PTE	na	9e-121
1386	ASV_56	Bacteria	Bacillota	Clostridia	Clostridiales	Lachnospiraceae	Coprococcus	NA	Coprococcus	Coprococcus eutactus	Coprococcus eutactus-0056	RW	Presence	0.00145033	0.00262059	POT_GM1	Env2 PTE	na	9e-121
1387	ASV_56	Bacteria	Bacillota	Clostridia	Clostridiales	Lachnospiraceae	Coprococcus	NA	Coprococcus	Coprococcus eutactus	Coprococcus eutactus-0056	RW	Presence	0.00145033	0.00262059	POT_GM1	Env3 PTE	na	9e-121
1388	ASV_56	Bacteria	Bacillota	Clostridia	Clostridiales	Lachnospiraceae	Coprococcus	NA	Coprococcus	Coprococcus eutactus	Coprococcus eutactus-0056	RW	Presence	0.00145033	0.00262059	POT_GM1	Gag PTE	na	9e-121
1389	ASV_56	Bacteria	Bacillota	Clostridia	Clostridiales	Lachnospiraceae	Coprococcus	NA	Coprococcus	Coprococcus eutactus	Coprococcus eutactus-0056	RW	Presence	0.00145033	0.00262059	POT_GM1	Pol PTE	na	9e-121
1390	ASV_56	Bacteria	Bacillota	Clostridia	Clostridiales	Lachnospiraceae	Coprococcus	NA	Coprococcus	Coprococcus eutactus	Coprococcus eutactus-0056	US	Presence	0.0100905	0.0237405	POT_GM1	Env Mos 1	na	9e-121
1391	ASV_56	Bacteria	Bacillota	Clostridia	Clostridiales	Lachnospiraceae	Coprococcus	NA	Coprococcus	Coprococcus eutactus	Coprococcus eutactus-0056	US	Presence	0.0100905	0.0237405	POT_GM1	Env Mos 2	na	9e-121
1392	ASV_56	Bacteria	Bacillota	Clostridia	Clostridiales	Lachnospiraceae	Coprococcus	NA	Coprococcus	Coprococcus eutactus	Coprococcus eutactus-0056	US	Presence	0.0100905	0.0237405	POT_GM1	Gag Mos 1	na	9e-121
1393	ASV_56	Bacteria	Bacillota	Clostridia	Clostridiales	Lachnospiraceae	Coprococcus	NA	Coprococcus	Coprococcus eutactus	Coprococcus eutactus-0056	US	Presence	0.0100905	0.0237405	POT_GM1	Gag Mos 2	na	9e-121
1394	ASV_56	Bacteria	Bacillota	Clostridia	Clostridiales	Lachnospiraceae	Coprococcus	NA	Coprococcus	Coprococcus eutactus	Coprococcus eutactus-0056	US	Presence	0.0100905	0.0237405	POT_GM1	Pol Mos 1	1	9e-121
1395	ASV_56	Bacteria	Bacillota	Clostridia	Clostridiales	Lachnospiraceae	Coprococcus	NA	Coprococcus	Coprococcus eutactus	Coprococcus eutactus-0056	US	Presence	0.0100905	0.0237405	POT_GM1	Pol Mos 2	na	9e-121
1396	ASV_56	Bacteria	Bacillota	Clostridia	Clostridiales	Lachnospiraceae	Coprococcus	NA	Coprococcus	Coprococcus eutactus	Coprococcus eutactus-0056	US	Presence	0.0100905	0.0237405	POT_GM1	Env1 PTE	na	9e-121
1397	ASV_56	Bacteria	Bacillota	Clostridia	Clostridiales	Lachnospiraceae	Coprococcus	NA	Coprococcus	Coprococcus eutactus	Coprococcus eutactus-0056	US	Presence	0.0100905	0.0237405	POT_GM1	Env2 PTE	na	9e-121
1398	ASV_56	Bacteria	Bacillota	Clostridia	Clostridiales	Lachnospiraceae	Coprococcus	NA	Coprococcus	Coprococcus eutactus	Coprococcus eutactus-0056	US	Presence	0.0100905	0.0237405	POT_GM1	Env3 PTE	na	9e-121
1399	ASV_56	Bacteria	Bacillota	Clostridia	Clostridiales	Lachnospiraceae	Coprococcus	NA	Coprococcus	Coprococcus eutactus	Coprococcus eutactus-0056	US	Presence	0.0100905	0.0237405	POT_GM1	Gag PTE	na	9e-121
1400	ASV_56	Bacteria	Bacillota	Clostridia	Clostridiales	Lachnospiraceae	Coprococcus	NA	Coprococcus	Coprococcus eutactus	Coprococcus eutactus-0056	US	Presence	0.0100905	0.0237405	POT_GM1	Pol PTE	na	9e-121
1401	ASV_60	Bacteria	Bacillota	Clostridia	Clostridiales	Ruminococcaceae	Faecalibacterium	prausnitzii	Faecalibacterium	Faecalibacterium prausnitzii	Faecalibacterium prausnitzii-0060	RW	Presence	0.00336017	0.00426754	POT_GM1	Env Mos 1	na	9e-111
1402	ASV_60	Bacteria	Bacillota	Clostridia	Clostridiales	Ruminococcaceae	Faecalibacterium	prausnitzii	Faecalibacterium	Faecalibacterium prausnitzii	Faecalibacterium prausnitzii-0060	RW	Presence	0.00336017	0.00426754	POT_GM1	Env Mos 2	na	9e-111
1403	ASV_60	Bacteria	Bacillota	Clostridia	Clostridiales	Ruminococcaceae	Faecalibacterium	prausnitzii	Faecalibacterium	Faecalibacterium prausnitzii	Faecalibacterium prausnitzii-0060	RW	Presence	0.00336017	0.00426754	POT_GM1	Gag Mos 1	na	9e-111
1404	ASV_60	Bacteria	Bacillota	Clostridia	Clostridiales	Ruminococcaceae	Faecalibacterium	prausnitzii	Faecalibacterium	Faecalibacterium prausnitzii	Faecalibacterium prausnitzii-0060	RW	Presence	0.00336017	0.00426754	POT_GM1	Gag Mos 2	na	9e-111
1405	ASV_60	Bacteria	Bacillota	Clostridia	Clostridiales	Ruminococcaceae	Faecalibacterium	prausnitzii	Faecalibacterium	Faecalibacterium prausnitzii	Faecalibacterium prausnitzii-0060	RW	Presence	0.00336017	0.00426754	POT_GM1	Pol Mos 1	na	9e-111
1406	ASV_60	Bacteria	Bacillota	Clostridia	Clostridiales	Ruminococcaceae	Faecalibacterium	prausnitzii	Faecalibacterium	Faecalibacterium prausnitzii	Faecalibacterium prausnitzii-0060	RW	Presence	0.00336017	0.00426754	POT_GM1	Pol Mos 2	na	9e-111
1407	ASV_60	Bacteria	Bacillota	Clostridia	Clostridiales	Ruminococcaceae	Faecalibacterium	prausnitzii	Faecalibacterium	Faecalibacterium prausnitzii	Faecalibacterium prausnitzii-0060	RW	Presence	0.00336017	0.00426754	POT_GM1	Env1 PTE	na	9e-111
1408	ASV_60	Bacteria	Bacillota	Clostridia	Clostridiales	Ruminococcaceae	Faecalibacterium	prausnitzii	Faecalibacterium	Faecalibacterium prausnitzii	Faecalibacterium prausnitzii-0060	RW	Presence	0.00336017	0.00426754	POT_GM1	Env2 PTE	na	9e-111
1409	ASV_60	Bacteria	Bacillota	Clostridia	Clostridiales	Ruminococcaceae	Faecalibacterium	prausnitzii	Faecalibacterium	Faecalibacterium prausnitzii	Faecalibacterium prausnitzii-0060	RW	Presence	0.00336017	0.00426754	POT_GM1	Env3 PTE	na	9e-111
1410	ASV_60	Bacteria	Bacillota	Clostridia	Clostridiales	Ruminococcaceae	Faecalibacterium	prausnitzii	Faecalibacterium	Faecalibacterium prausnitzii	Faecalibacterium prausnitzii-0060	RW	Presence	0.00336017	0.00426754	POT_GM1	Gag PTE	na	9e-111
1411	ASV_60	Bacteria	Bacillota	Clostridia	Clostridiales	Ruminococcaceae	Faecalibacterium	prausnitzii	Faecalibacterium	Faecalibacterium prausnitzii	Faecalibacterium prausnitzii-0060	RW	Presence	0.00336017	0.00426754	POT_GM1	Pol PTE	na	9e-111
1412	ASV_60	Bacteria	Bacillota	Clostridia	Clostridiales	Ruminococcaceae	Faecalibacterium	prausnitzii	Faecalibacterium	Faecalibacterium prausnitzii	Faecalibacterium prausnitzii-0060	US	Presence	0.00305066	0.00556791	POT_GM1	Env Mos 1	na	9e-111
1413	ASV_60	Bacteria	Bacillota	Clostridia	Clostridiales	Ruminococcaceae	Faecalibacterium	prausnitzii	Faecalibacterium	Faecalibacterium prausnitzii	Faecalibacterium prausnitzii-0060	US	Presence	0.00305066	0.00556791	POT_GM1	Env Mos 2	na	9e-111
1414	ASV_60	Bacteria	Bacillota	Clostridia	Clostridiales	Ruminococcaceae	Faecalibacterium	prausnitzii	Faecalibacterium	Faecalibacterium prausnitzii	Faecalibacterium prausnitzii-0060	US	Presence	0.00305066	0.00556791	POT_GM1	Gag Mos 1	na	9e-111
1415	ASV_60	Bacteria	Bacillota	Clostridia	Clostridiales	Ruminococcaceae	Faecalibacterium	prausnitzii	Faecalibacterium	Faecalibacterium prausnitzii	Faecalibacterium prausnitzii-0060	US	Presence	0.00305066	0.00556791	POT_GM1	Gag Mos 2	na	9e-111
1416	ASV_60	Bacteria	Bacillota	Clostridia	Clostridiales	Ruminococcaceae	Faecalibacterium	prausnitzii	Faecalibacterium	Faecalibacterium prausnitzii	Faecalibacterium prausnitzii-0060	US	Presence	0.00305066	0.00556791	POT_GM1	Pol Mos 1	1	9e-111
1417	ASV_60	Bacteria	Bacillota	Clostridia	Clostridiales	Ruminococcaceae	Faecalibacterium	prausnitzii	Faecalibacterium	Faecalibacterium prausnitzii	Faecalibacterium prausnitzii-0060	US	Presence	0.00305066	0.00556791	POT_GM1	Pol Mos 2	na	9e-111
1418	ASV_60	Bacteria	Bacillota	Clostridia	Clostridiales	Ruminococcaceae	Faecalibacterium	prausnitzii	Faecalibacterium	Faecalibacterium prausnitzii	Faecalibacterium prausnitzii-0060	US	Presence	0.00305066	0.00556791	POT_GM1	Env1 PTE	na	9e-111
1419	ASV_60	Bacteria	Bacillota	Clostridia	Clostridiales	Ruminococcaceae	Faecalibacterium	prausnitzii	Faecalibacterium	Faecalibacterium prausnitzii	Faecalibacterium prausnitzii-0060	US	Presence	0.00305066	0.00556791	POT_GM1	Env2 PTE	na	9e-111
1420	ASV_60	Bacteria	Bacillota	Clostridia	Clostridiales	Ruminococcaceae	Faecalibacterium	prausnitzii	Faecalibacterium	Faecalibacterium prausnitzii	Faecalibacterium prausnitzii-0060	US	Presence	0.00305066	0.00556791	POT_GM1	Env3 PTE	na	9e-111
1421	ASV_60	Bacteria	Bacillota	Clostridia	Clostridiales	Ruminococcaceae	Faecalibacterium	prausnitzii	Faecalibacterium	Faecalibacterium prausnitzii	Faecalibacterium prausnitzii-0060	US	Presence	0.00305066	0.00556791	POT_GM1	Gag PTE	na	9e-111
1422	ASV_60	Bacteria	Bacillota	Clostridia	Clostridiales	Ruminococcaceae	Faecalibacterium	prausnitzii	Faecalibacterium	Faecalibacterium prausnitzii	Faecalibacterium prausnitzii-0060	US	Presence	0.00305066	0.00556791	POT_GM1	Pol PTE	na	9e-111
1423	ASV_66	Bacteria	Bacteroidota	Bacteroidia	Bacteroidales	Bacteroidaceae	Bacteroides	NA	Bacteroides	Bacteroides fragilis	Bacteroides fragilis-0066	RW	Presence	0.00117548	0.00314747	POT_GM1	Env Mos 1	na	2e-122
1424	ASV_66	Bacteria	Bacteroidota	Bacteroidia	Bacteroidales	Bacteroidaceae	Bacteroides	NA	Bacteroides	Bacteroides fragilis	Bacteroides fragilis-0066	RW	Presence	0.00117548	0.00314747	POT_GM1	Env Mos 2	na	2e-122
1425	ASV_66	Bacteria	Bacteroidota	Bacteroidia	Bacteroidales	Bacteroidaceae	Bacteroides	NA	Bacteroides	Bacteroides fragilis	Bacteroides fragilis-0066	RW	Presence	0.00117548	0.00314747	POT_GM1	Gag Mos 1	na	2e-122
1426	ASV_66	Bacteria	Bacteroidota	Bacteroidia	Bacteroidales	Bacteroidaceae	Bacteroides	NA	Bacteroides	Bacteroides fragilis	Bacteroides fragilis-0066	RW	Presence	0.00117548	0.00314747	POT_GM1	Gag Mos 2	na	2e-122
1427	ASV_66	Bacteria	Bacteroidota	Bacteroidia	Bacteroidales	Bacteroidaceae	Bacteroides	NA	Bacteroides	Bacteroides fragilis	Bacteroides fragilis-0066	RW	Presence	0.00117548	0.00314747	POT_GM1	Pol Mos 1	na	2e-122
1428	ASV_66	Bacteria	Bacteroidota	Bacteroidia	Bacteroidales	Bacteroidaceae	Bacteroides	NA	Bacteroides	Bacteroides fragilis	Bacteroides fragilis-0066	RW	Presence	0.00117548	0.00314747	POT_GM1	Pol Mos 2	na	2e-122
1429	ASV_66	Bacteria	Bacteroidota	Bacteroidia	Bacteroidales	Bacteroidaceae	Bacteroides	NA	Bacteroides	Bacteroides fragilis	Bacteroides fragilis-0066	RW	Presence	0.00117548	0.00314747	POT_GM1	Env1 PTE	na	2e-122
1430	ASV_66	Bacteria	Bacteroidota	Bacteroidia	Bacteroidales	Bacteroidaceae	Bacteroides	NA	Bacteroides	Bacteroides fragilis	Bacteroides fragilis-0066	RW	Presence	0.00117548	0.00314747	POT_GM1	Env2 PTE	0	2e-122
1431	ASV_66	Bacteria	Bacteroidota	Bacteroidia	Bacteroidales	Bacteroidaceae	Bacteroides	NA	Bacteroides	Bacteroides fragilis	Bacteroides fragilis-0066	RW	Presence	0.00117548	0.00314747	POT_GM1	Env3 PTE	na	2e-122
1432	ASV_66	Bacteria	Bacteroidota	Bacteroidia	Bacteroidales	Bacteroidaceae	Bacteroides	NA	Bacteroides	Bacteroides fragilis	Bacteroides fragilis-0066	RW	Presence	0.00117548	0.00314747	POT_GM1	Gag PTE	na	2e-122
1433	ASV_66	Bacteria	Bacteroidota	Bacteroidia	Bacteroidales	Bacteroidaceae	Bacteroides	NA	Bacteroides	Bacteroides fragilis	Bacteroides fragilis-0066	RW	Presence	0.00117548	0.00314747	POT_GM1	Pol PTE	na	2e-122
1434	ASV_66	Bacteria	Bacteroidota	Bacteroidia	Bacteroidales	Bacteroidaceae	Bacteroides	NA	Bacteroides	Bacteroides fragilis	Bacteroides fragilis-0066	US	Presence	0.00338595	0.00892703	POT_GM1	Env Mos 1	na	2e-122
1435	ASV_66	Bacteria	Bacteroidota	Bacteroidia	Bacteroidales	Bacteroidaceae	Bacteroides	NA	Bacteroides	Bacteroides fragilis	Bacteroides fragilis-0066	US	Presence	0.00338595	0.00892703	POT_GM1	Env Mos 2	na	2e-122
1436	ASV_66	Bacteria	Bacteroidota	Bacteroidia	Bacteroidales	Bacteroidaceae	Bacteroides	NA	Bacteroides	Bacteroides fragilis	Bacteroides fragilis-0066	US	Presence	0.00338595	0.00892703	POT_GM1	Gag Mos 1	na	2e-122
1437	ASV_66	Bacteria	Bacteroidota	Bacteroidia	Bacteroidales	Bacteroidaceae	Bacteroides	NA	Bacteroides	Bacteroides fragilis	Bacteroides fragilis-0066	US	Presence	0.00338595	0.00892703	POT_GM1	Gag Mos 2	na	2e-122
1438	ASV_66	Bacteria	Bacteroidota	Bacteroidia	Bacteroidales	Bacteroidaceae	Bacteroides	NA	Bacteroides	Bacteroides fragilis	Bacteroides fragilis-0066	US	Presence	0.00338595	0.00892703	POT_GM1	Pol Mos 1	na	2e-122
1439	ASV_66	Bacteria	Bacteroidota	Bacteroidia	Bacteroidales	Bacteroidaceae	Bacteroides	NA	Bacteroides	Bacteroides fragilis	Bacteroides fragilis-0066	US	Presence	0.00338595	0.00892703	POT_GM1	Pol Mos 2	na	2e-122
1440	ASV_66	Bacteria	Bacteroidota	Bacteroidia	Bacteroidales	Bacteroidaceae	Bacteroides	NA	Bacteroides	Bacteroides fragilis	Bacteroides fragilis-0066	US	Presence	0.00338595	0.00892703	POT_GM1	Env1 PTE	na	2e-122
1441	ASV_66	Bacteria	Bacteroidota	Bacteroidia	Bacteroidales	Bacteroidaceae	Bacteroides	NA	Bacteroides	Bacteroides fragilis	Bacteroides fragilis-0066	US	Presence	0.00338595	0.00892703	POT_GM1	Env2 PTE	na	2e-122
1442	ASV_66	Bacteria	Bacteroidota	Bacteroidia	Bacteroidales	Bacteroidaceae	Bacteroides	NA	Bacteroides	Bacteroides fragilis	Bacteroides fragilis-0066	US	Presence	0.00338595	0.00892703	POT_GM1	Env3 PTE	na	2e-122
1443	ASV_66	Bacteria	Bacteroidota	Bacteroidia	Bacteroidales	Bacteroidaceae	Bacteroides	NA	Bacteroides	Bacteroides fragilis	Bacteroides fragilis-0066	US	Presence	0.00338595	0.00892703	POT_GM1	Gag PTE	na	2e-122
1444	ASV_66	Bacteria	Bacteroidota	Bacteroidia	Bacteroidales	Bacteroidaceae	Bacteroides	NA	Bacteroides	Bacteroides fragilis	Bacteroides fragilis-0066	US	Presence	0.00338595	0.00892703	POT_GM1	Pol PTE	na	2e-122
1445	ASV_72	Bacteria	Bacillota	Negativicutes	Selenomonadales	Acidaminococcaceae	Phascolarctobacterium	succinatutens	Phascolarctobacterium	Phascolarctobacterium succinatutens	Phascolarctobacterium succinatutens-0072	RW	Presence	0.00423475	0.00440048	POT_GM1	Env Mos 1	na	2e-122
1446	ASV_72	Bacteria	Bacillota	Negativicutes	Selenomonadales	Acidaminococcaceae	Phascolarctobacterium	succinatutens	Phascolarctobacterium	Phascolarctobacterium succinatutens	Phascolarctobacterium succinatutens-0072	RW	Presence	0.00423475	0.00440048	POT_GM1	Env Mos 2	na	2e-122
1447	ASV_72	Bacteria	Bacillota	Negativicutes	Selenomonadales	Acidaminococcaceae	Phascolarctobacterium	succinatutens	Phascolarctobacterium	Phascolarctobacterium succinatutens	Phascolarctobacterium succinatutens-0072	RW	Presence	0.00423475	0.00440048	POT_GM1	Gag Mos 1	na	2e-122
1448	ASV_72	Bacteria	Bacillota	Negativicutes	Selenomonadales	Acidaminococcaceae	Phascolarctobacterium	succinatutens	Phascolarctobacterium	Phascolarctobacterium succinatutens	Phascolarctobacterium succinatutens-0072	RW	Presence	0.00423475	0.00440048	POT_GM1	Gag Mos 2	na	2e-122
1449	ASV_72	Bacteria	Bacillota	Negativicutes	Selenomonadales	Acidaminococcaceae	Phascolarctobacterium	succinatutens	Phascolarctobacterium	Phascolarctobacterium succinatutens	Phascolarctobacterium succinatutens-0072	RW	Presence	0.00423475	0.00440048	POT_GM1	Pol Mos 1	na	2e-122
1450	ASV_72	Bacteria	Bacillota	Negativicutes	Selenomonadales	Acidaminococcaceae	Phascolarctobacterium	succinatutens	Phascolarctobacterium	Phascolarctobacterium succinatutens	Phascolarctobacterium succinatutens-0072	RW	Presence	0.00423475	0.00440048	POT_GM1	Pol Mos 2	na	2e-122
1451	ASV_72	Bacteria	Bacillota	Negativicutes	Selenomonadales	Acidaminococcaceae	Phascolarctobacterium	succinatutens	Phascolarctobacterium	Phascolarctobacterium succinatutens	Phascolarctobacterium succinatutens-0072	RW	Presence	0.00423475	0.00440048	POT_GM1	Env1 PTE	na	2e-122
1452	ASV_72	Bacteria	Bacillota	Negativicutes	Selenomonadales	Acidaminococcaceae	Phascolarctobacterium	succinatutens	Phascolarctobacterium	Phascolarctobacterium succinatutens	Phascolarctobacterium succinatutens-0072	RW	Presence	0.00423475	0.00440048	POT_GM1	Env2 PTE	na	2e-122
1453	ASV_72	Bacteria	Bacillota	Negativicutes	Selenomonadales	Acidaminococcaceae	Phascolarctobacterium	succinatutens	Phascolarctobacterium	Phascolarctobacterium succinatutens	Phascolarctobacterium succinatutens-0072	RW	Presence	0.00423475	0.00440048	POT_GM1	Env3 PTE	na	2e-122
1454	ASV_72	Bacteria	Bacillota	Negativicutes	Selenomonadales	Acidaminococcaceae	Phascolarctobacterium	succinatutens	Phascolarctobacterium	Phascolarctobacterium succinatutens	Phascolarctobacterium succinatutens-0072	RW	Presence	0.00423475	0.00440048	POT_GM1	Gag PTE	na	2e-122
1455	ASV_72	Bacteria	Bacillota	Negativicutes	Selenomonadales	Acidaminococcaceae	Phascolarctobacterium	succinatutens	Phascolarctobacterium	Phascolarctobacterium succinatutens	Phascolarctobacterium succinatutens-0072	RW	Presence	0.00423475	0.00440048	POT_GM1	Pol PTE	na	2e-122
1456	ASV_72	Bacteria	Bacillota	Negativicutes	Selenomonadales	Acidaminococcaceae	Phascolarctobacterium	succinatutens	Phascolarctobacterium	Phascolarctobacterium succinatutens	Phascolarctobacterium succinatutens-0072	US	Presence	0.000805997	0.00251381	POT_GM1	Env Mos 1	na	2e-122
1457	ASV_72	Bacteria	Bacillota	Negativicutes	Selenomonadales	Acidaminococcaceae	Phascolarctobacterium	succinatutens	Phascolarctobacterium	Phascolarctobacterium succinatutens	Phascolarctobacterium succinatutens-0072	US	Presence	0.000805997	0.00251381	POT_GM1	Env Mos 2	1	2e-122
1458	ASV_72	Bacteria	Bacillota	Negativicutes	Selenomonadales	Acidaminococcaceae	Phascolarctobacterium	succinatutens	Phascolarctobacterium	Phascolarctobacterium succinatutens	Phascolarctobacterium succinatutens-0072	US	Presence	0.000805997	0.00251381	POT_GM1	Gag Mos 1	na	2e-122
1459	ASV_72	Bacteria	Bacillota	Negativicutes	Selenomonadales	Acidaminococcaceae	Phascolarctobacterium	succinatutens	Phascolarctobacterium	Phascolarctobacterium succinatutens	Phascolarctobacterium succinatutens-0072	US	Presence	0.000805997	0.00251381	POT_GM1	Gag Mos 2	1	2e-122
1460	ASV_72	Bacteria	Bacillota	Negativicutes	Selenomonadales	Acidaminococcaceae	Phascolarctobacterium	succinatutens	Phascolarctobacterium	Phascolarctobacterium succinatutens	Phascolarctobacterium succinatutens-0072	US	Presence	0.000805997	0.00251381	POT_GM1	Pol Mos 1	na	2e-122
1461	ASV_72	Bacteria	Bacillota	Negativicutes	Selenomonadales	Acidaminococcaceae	Phascolarctobacterium	succinatutens	Phascolarctobacterium	Phascolarctobacterium succinatutens	Phascolarctobacterium succinatutens-0072	US	Presence	0.000805997	0.00251381	POT_GM1	Pol Mos 2	na	2e-122
1462	ASV_72	Bacteria	Bacillota	Negativicutes	Selenomonadales	Acidaminococcaceae	Phascolarctobacterium	succinatutens	Phascolarctobacterium	Phascolarctobacterium succinatutens	Phascolarctobacterium succinatutens-0072	US	Presence	0.000805997	0.00251381	POT_GM1	Env1 PTE	na	2e-122
1463	ASV_72	Bacteria	Bacillota	Negativicutes	Selenomonadales	Acidaminococcaceae	Phascolarctobacterium	succinatutens	Phascolarctobacterium	Phascolarctobacterium succinatutens	Phascolarctobacterium succinatutens-0072	US	Presence	0.000805997	0.00251381	POT_GM1	Env2 PTE	na	2e-122
1464	ASV_72	Bacteria	Bacillota	Negativicutes	Selenomonadales	Acidaminococcaceae	Phascolarctobacterium	succinatutens	Phascolarctobacterium	Phascolarctobacterium succinatutens	Phascolarctobacterium succinatutens-0072	US	Presence	0.000805997	0.00251381	POT_GM1	Env3 PTE	na	2e-122
1465	ASV_72	Bacteria	Bacillota	Negativicutes	Selenomonadales	Acidaminococcaceae	Phascolarctobacterium	succinatutens	Phascolarctobacterium	Phascolarctobacterium succinatutens	Phascolarctobacterium succinatutens-0072	US	Presence	0.000805997	0.00251381	POT_GM1	Gag PTE	na	2e-122
1466	ASV_72	Bacteria	Bacillota	Negativicutes	Selenomonadales	Acidaminococcaceae	Phascolarctobacterium	succinatutens	Phascolarctobacterium	Phascolarctobacterium succinatutens	Phascolarctobacterium succinatutens-0072	US	Presence	0.000805997	0.00251381	POT_GM1	Pol PTE	na	2e-122
1467	ASV_74	Bacteria	Bacteroidota	Bacteroidia	Bacteroidales	Bacteroidaceae	Bacteroides	plebeius	Phocaeicola	Phocaeicola plebeius	Phocaeicola plebeius-0074	RW	Presence	0.000104967	0.000638335	POT_GM1	Env Mos 1	na	9e-121
1468	ASV_74	Bacteria	Bacteroidota	Bacteroidia	Bacteroidales	Bacteroidaceae	Bacteroides	plebeius	Phocaeicola	Phocaeicola plebeius	Phocaeicola plebeius-0074	RW	Presence	0.000104967	0.000638335	POT_GM1	Env Mos 2	na	9e-121
1469	ASV_74	Bacteria	Bacteroidota	Bacteroidia	Bacteroidales	Bacteroidaceae	Bacteroides	plebeius	Phocaeicola	Phocaeicola plebeius	Phocaeicola plebeius-0074	RW	Presence	0.000104967	0.000638335	POT_GM1	Gag Mos 1	na	9e-121
1470	ASV_74	Bacteria	Bacteroidota	Bacteroidia	Bacteroidales	Bacteroidaceae	Bacteroides	plebeius	Phocaeicola	Phocaeicola plebeius	Phocaeicola plebeius-0074	RW	Presence	0.000104967	0.000638335	POT_GM1	Gag Mos 2	na	9e-121
1471	ASV_74	Bacteria	Bacteroidota	Bacteroidia	Bacteroidales	Bacteroidaceae	Bacteroides	plebeius	Phocaeicola	Phocaeicola plebeius	Phocaeicola plebeius-0074	RW	Presence	0.000104967	0.000638335	POT_GM1	Pol Mos 1	na	9e-121
1472	ASV_74	Bacteria	Bacteroidota	Bacteroidia	Bacteroidales	Bacteroidaceae	Bacteroides	plebeius	Phocaeicola	Phocaeicola plebeius	Phocaeicola plebeius-0074	RW	Presence	0.000104967	0.000638335	POT_GM1	Pol Mos 2	na	9e-121
1473	ASV_74	Bacteria	Bacteroidota	Bacteroidia	Bacteroidales	Bacteroidaceae	Bacteroides	plebeius	Phocaeicola	Phocaeicola plebeius	Phocaeicola plebeius-0074	RW	Presence	0.000104967	0.000638335	POT_GM1	Env1 PTE	na	9e-121
1474	ASV_74	Bacteria	Bacteroidota	Bacteroidia	Bacteroidales	Bacteroidaceae	Bacteroides	plebeius	Phocaeicola	Phocaeicola plebeius	Phocaeicola plebeius-0074	RW	Presence	0.000104967	0.000638335	POT_GM1	Env2 PTE	na	9e-121
1475	ASV_74	Bacteria	Bacteroidota	Bacteroidia	Bacteroidales	Bacteroidaceae	Bacteroides	plebeius	Phocaeicola	Phocaeicola plebeius	Phocaeicola plebeius-0074	RW	Presence	0.000104967	0.000638335	POT_GM1	Env3 PTE	na	9e-121
1476	ASV_74	Bacteria	Bacteroidota	Bacteroidia	Bacteroidales	Bacteroidaceae	Bacteroides	plebeius	Phocaeicola	Phocaeicola plebeius	Phocaeicola plebeius-0074	RW	Presence	0.000104967	0.000638335	POT_GM1	Gag PTE	na	9e-121
1477	ASV_74	Bacteria	Bacteroidota	Bacteroidia	Bacteroidales	Bacteroidaceae	Bacteroides	plebeius	Phocaeicola	Phocaeicola plebeius	Phocaeicola plebeius-0074	RW	Presence	0.000104967	0.000638335	POT_GM1	Pol PTE	na	9e-121
1478	ASV_74	Bacteria	Bacteroidota	Bacteroidia	Bacteroidales	Bacteroidaceae	Bacteroides	plebeius	Phocaeicola	Phocaeicola plebeius	Phocaeicola plebeius-0074	US	Presence	0.00814508	0.0368911	POT_GM1	Env Mos 1	na	9e-121
1479	ASV_74	Bacteria	Bacteroidota	Bacteroidia	Bacteroidales	Bacteroidaceae	Bacteroides	plebeius	Phocaeicola	Phocaeicola plebeius	Phocaeicola plebeius-0074	US	Presence	0.00814508	0.0368911	POT_GM1	Env Mos 2	1	9e-121
1480	ASV_74	Bacteria	Bacteroidota	Bacteroidia	Bacteroidales	Bacteroidaceae	Bacteroides	plebeius	Phocaeicola	Phocaeicola plebeius	Phocaeicola plebeius-0074	US	Presence	0.00814508	0.0368911	POT_GM1	Gag Mos 1	na	9e-121
1481	ASV_74	Bacteria	Bacteroidota	Bacteroidia	Bacteroidales	Bacteroidaceae	Bacteroides	plebeius	Phocaeicola	Phocaeicola plebeius	Phocaeicola plebeius-0074	US	Presence	0.00814508	0.0368911	POT_GM1	Gag Mos 2	1	9e-121
1482	ASV_74	Bacteria	Bacteroidota	Bacteroidia	Bacteroidales	Bacteroidaceae	Bacteroides	plebeius	Phocaeicola	Phocaeicola plebeius	Phocaeicola plebeius-0074	US	Presence	0.00814508	0.0368911	POT_GM1	Pol Mos 1	na	9e-121
1483	ASV_74	Bacteria	Bacteroidota	Bacteroidia	Bacteroidales	Bacteroidaceae	Bacteroides	plebeius	Phocaeicola	Phocaeicola plebeius	Phocaeicola plebeius-0074	US	Presence	0.00814508	0.0368911	POT_GM1	Pol Mos 2	na	9e-121
1484	ASV_74	Bacteria	Bacteroidota	Bacteroidia	Bacteroidales	Bacteroidaceae	Bacteroides	plebeius	Phocaeicola	Phocaeicola plebeius	Phocaeicola plebeius-0074	US	Presence	0.00814508	0.0368911	POT_GM1	Env1 PTE	na	9e-121
1485	ASV_74	Bacteria	Bacteroidota	Bacteroidia	Bacteroidales	Bacteroidaceae	Bacteroides	plebeius	Phocaeicola	Phocaeicola plebeius	Phocaeicola plebeius-0074	US	Presence	0.00814508	0.0368911	POT_GM1	Env2 PTE	na	9e-121
1486	ASV_74	Bacteria	Bacteroidota	Bacteroidia	Bacteroidales	Bacteroidaceae	Bacteroides	plebeius	Phocaeicola	Phocaeicola plebeius	Phocaeicola plebeius-0074	US	Presence	0.00814508	0.0368911	POT_GM1	Env3 PTE	1	9e-121
1487	ASV_74	Bacteria	Bacteroidota	Bacteroidia	Bacteroidales	Bacteroidaceae	Bacteroides	plebeius	Phocaeicola	Phocaeicola plebeius	Phocaeicola plebeius-0074	US	Presence	0.00814508	0.0368911	POT_GM1	Gag PTE	na	9e-121
1488	ASV_74	Bacteria	Bacteroidota	Bacteroidia	Bacteroidales	Bacteroidaceae	Bacteroides	plebeius	Phocaeicola	Phocaeicola plebeius	Phocaeicola plebeius-0074	US	Presence	0.00814508	0.0368911	POT_GM1	Pol PTE	na	9e-121
1489	ASV_75	Bacteria	Bacteroidota	Bacteroidia	Bacteroidales	Bacteroidaceae	Bacteroides	massiliensis	Phocaeicola	Phocaeicola massiliensis	Phocaeicola massiliensis-0075	RW	Presence	0.000118474	0.000789431	POT_GM1	Env Mos 1	na	2e-122
1490	ASV_75	Bacteria	Bacteroidota	Bacteroidia	Bacteroidales	Bacteroidaceae	Bacteroides	massiliensis	Phocaeicola	Phocaeicola massiliensis	Phocaeicola massiliensis-0075	RW	Presence	0.000118474	0.000789431	POT_GM1	Env Mos 2	na	2e-122
1491	ASV_75	Bacteria	Bacteroidota	Bacteroidia	Bacteroidales	Bacteroidaceae	Bacteroides	massiliensis	Phocaeicola	Phocaeicola massiliensis	Phocaeicola massiliensis-0075	RW	Presence	0.000118474	0.000789431	POT_GM1	Gag Mos 1	na	2e-122
1492	ASV_75	Bacteria	Bacteroidota	Bacteroidia	Bacteroidales	Bacteroidaceae	Bacteroides	massiliensis	Phocaeicola	Phocaeicola massiliensis	Phocaeicola massiliensis-0075	RW	Presence	0.000118474	0.000789431	POT_GM1	Gag Mos 2	na	2e-122
1493	ASV_75	Bacteria	Bacteroidota	Bacteroidia	Bacteroidales	Bacteroidaceae	Bacteroides	massiliensis	Phocaeicola	Phocaeicola massiliensis	Phocaeicola massiliensis-0075	RW	Presence	0.000118474	0.000789431	POT_GM1	Pol Mos 1	na	2e-122
1494	ASV_75	Bacteria	Bacteroidota	Bacteroidia	Bacteroidales	Bacteroidaceae	Bacteroides	massiliensis	Phocaeicola	Phocaeicola massiliensis	Phocaeicola massiliensis-0075	RW	Presence	0.000118474	0.000789431	POT_GM1	Pol Mos 2	na	2e-122
1495	ASV_75	Bacteria	Bacteroidota	Bacteroidia	Bacteroidales	Bacteroidaceae	Bacteroides	massiliensis	Phocaeicola	Phocaeicola massiliensis	Phocaeicola massiliensis-0075	RW	Presence	0.000118474	0.000789431	POT_GM1	Env1 PTE	na	2e-122
1496	ASV_75	Bacteria	Bacteroidota	Bacteroidia	Bacteroidales	Bacteroidaceae	Bacteroides	massiliensis	Phocaeicola	Phocaeicola massiliensis	Phocaeicola massiliensis-0075	RW	Presence	0.000118474	0.000789431	POT_GM1	Env2 PTE	na	2e-122
1497	ASV_75	Bacteria	Bacteroidota	Bacteroidia	Bacteroidales	Bacteroidaceae	Bacteroides	massiliensis	Phocaeicola	Phocaeicola massiliensis	Phocaeicola massiliensis-0075	RW	Presence	0.000118474	0.000789431	POT_GM1	Env3 PTE	na	2e-122
1498	ASV_75	Bacteria	Bacteroidota	Bacteroidia	Bacteroidales	Bacteroidaceae	Bacteroides	massiliensis	Phocaeicola	Phocaeicola massiliensis	Phocaeicola massiliensis-0075	RW	Presence	0.000118474	0.000789431	POT_GM1	Gag PTE	na	2e-122
1499	ASV_75	Bacteria	Bacteroidota	Bacteroidia	Bacteroidales	Bacteroidaceae	Bacteroides	massiliensis	Phocaeicola	Phocaeicola massiliensis	Phocaeicola massiliensis-0075	RW	Presence	0.000118474	0.000789431	POT_GM1	Pol PTE	na	2e-122
1500	ASV_75	Bacteria	Bacteroidota	Bacteroidia	Bacteroidales	Bacteroidaceae	Bacteroides	massiliensis	Phocaeicola	Phocaeicola massiliensis	Phocaeicola massiliensis-0075	US	Presence	0.00711341	0.0130199	POT_GM1	Env Mos 1	na	2e-122
1501	ASV_75	Bacteria	Bacteroidota	Bacteroidia	Bacteroidales	Bacteroidaceae	Bacteroides	massiliensis	Phocaeicola	Phocaeicola massiliensis	Phocaeicola massiliensis-0075	US	Presence	0.00711341	0.0130199	POT_GM1	Env Mos 2	na	2e-122
1502	ASV_75	Bacteria	Bacteroidota	Bacteroidia	Bacteroidales	Bacteroidaceae	Bacteroides	massiliensis	Phocaeicola	Phocaeicola massiliensis	Phocaeicola massiliensis-0075	US	Presence	0.00711341	0.0130199	POT_GM1	Gag Mos 1	na	2e-122
1503	ASV_75	Bacteria	Bacteroidota	Bacteroidia	Bacteroidales	Bacteroidaceae	Bacteroides	massiliensis	Phocaeicola	Phocaeicola massiliensis	Phocaeicola massiliensis-0075	US	Presence	0.00711341	0.0130199	POT_GM1	Gag Mos 2	na	2e-122
1504	ASV_75	Bacteria	Bacteroidota	Bacteroidia	Bacteroidales	Bacteroidaceae	Bacteroides	massiliensis	Phocaeicola	Phocaeicola massiliensis	Phocaeicola massiliensis-0075	US	Presence	0.00711341	0.0130199	POT_GM1	Pol Mos 1	1	2e-122
1505	ASV_75	Bacteria	Bacteroidota	Bacteroidia	Bacteroidales	Bacteroidaceae	Bacteroides	massiliensis	Phocaeicola	Phocaeicola massiliensis	Phocaeicola massiliensis-0075	US	Presence	0.00711341	0.0130199	POT_GM1	Pol Mos 2	na	2e-122
1506	ASV_75	Bacteria	Bacteroidota	Bacteroidia	Bacteroidales	Bacteroidaceae	Bacteroides	massiliensis	Phocaeicola	Phocaeicola massiliensis	Phocaeicola massiliensis-0075	US	Presence	0.00711341	0.0130199	POT_GM1	Env1 PTE	na	2e-122
1507	ASV_75	Bacteria	Bacteroidota	Bacteroidia	Bacteroidales	Bacteroidaceae	Bacteroides	massiliensis	Phocaeicola	Phocaeicola massiliensis	Phocaeicola massiliensis-0075	US	Presence	0.00711341	0.0130199	POT_GM1	Env2 PTE	na	2e-122
1508	ASV_75	Bacteria	Bacteroidota	Bacteroidia	Bacteroidales	Bacteroidaceae	Bacteroides	massiliensis	Phocaeicola	Phocaeicola massiliensis	Phocaeicola massiliensis-0075	US	Presence	0.00711341	0.0130199	POT_GM1	Env3 PTE	na	2e-122
1509	ASV_75	Bacteria	Bacteroidota	Bacteroidia	Bacteroidales	Bacteroidaceae	Bacteroides	massiliensis	Phocaeicola	Phocaeicola massiliensis	Phocaeicola massiliensis-0075	US	Presence	0.00711341	0.0130199	POT_GM1	Gag PTE	na	2e-122
1510	ASV_75	Bacteria	Bacteroidota	Bacteroidia	Bacteroidales	Bacteroidaceae	Bacteroides	massiliensis	Phocaeicola	Phocaeicola massiliensis	Phocaeicola massiliensis-0075	US	Presence	0.00711341	0.0130199	POT_GM1	Pol PTE	na	2e-122
1511	ASV_77	Bacteria	Bacillota	Clostridia	Clostridiales	Lachnospiraceae	NA	NA	Lachnospira	Lachnospira eligens	Lachnospira eligens-0077	RW	Presence	0.00110308	0.00158247	POT_GM1	Env Mos 1	na	9e-121
1512	ASV_77	Bacteria	Bacillota	Clostridia	Clostridiales	Lachnospiraceae	NA	NA	Lachnospira	Lachnospira eligens	Lachnospira eligens-0077	RW	Presence	0.00110308	0.00158247	POT_GM1	Env Mos 2	na	9e-121
1513	ASV_77	Bacteria	Bacillota	Clostridia	Clostridiales	Lachnospiraceae	NA	NA	Lachnospira	Lachnospira eligens	Lachnospira eligens-0077	RW	Presence	0.00110308	0.00158247	POT_GM1	Gag Mos 1	na	9e-121
1514	ASV_77	Bacteria	Bacillota	Clostridia	Clostridiales	Lachnospiraceae	NA	NA	Lachnospira	Lachnospira eligens	Lachnospira eligens-0077	RW	Presence	0.00110308	0.00158247	POT_GM1	Gag Mos 2	na	9e-121
1515	ASV_77	Bacteria	Bacillota	Clostridia	Clostridiales	Lachnospiraceae	NA	NA	Lachnospira	Lachnospira eligens	Lachnospira eligens-0077	RW	Presence	0.00110308	0.00158247	POT_GM1	Pol Mos 1	na	9e-121
1516	ASV_77	Bacteria	Bacillota	Clostridia	Clostridiales	Lachnospiraceae	NA	NA	Lachnospira	Lachnospira eligens	Lachnospira eligens-0077	RW	Presence	0.00110308	0.00158247	POT_GM1	Pol Mos 2	na	9e-121
1517	ASV_77	Bacteria	Bacillota	Clostridia	Clostridiales	Lachnospiraceae	NA	NA	Lachnospira	Lachnospira eligens	Lachnospira eligens-0077	RW	Presence	0.00110308	0.00158247	POT_GM1	Env1 PTE	na	9e-121
1518	ASV_77	Bacteria	Bacillota	Clostridia	Clostridiales	Lachnospiraceae	NA	NA	Lachnospira	Lachnospira eligens	Lachnospira eligens-0077	RW	Presence	0.00110308	0.00158247	POT_GM1	Env2 PTE	na	9e-121
1519	ASV_77	Bacteria	Bacillota	Clostridia	Clostridiales	Lachnospiraceae	NA	NA	Lachnospira	Lachnospira eligens	Lachnospira eligens-0077	RW	Presence	0.00110308	0.00158247	POT_GM1	Env3 PTE	na	9e-121
1520	ASV_77	Bacteria	Bacillota	Clostridia	Clostridiales	Lachnospiraceae	NA	NA	Lachnospira	Lachnospira eligens	Lachnospira eligens-0077	RW	Presence	0.00110308	0.00158247	POT_GM1	Gag PTE	na	9e-121
1521	ASV_77	Bacteria	Bacillota	Clostridia	Clostridiales	Lachnospiraceae	NA	NA	Lachnospira	Lachnospira eligens	Lachnospira eligens-0077	RW	Presence	0.00110308	0.00158247	POT_GM1	Pol PTE	na	9e-121
1522	ASV_77	Bacteria	Bacillota	Clostridia	Clostridiales	Lachnospiraceae	NA	NA	Lachnospira	Lachnospira eligens	Lachnospira eligens-0077	US	Presence	0.00343909	0.00637145	POT_GM1	Env Mos 1	na	9e-121
1523	ASV_77	Bacteria	Bacillota	Clostridia	Clostridiales	Lachnospiraceae	NA	NA	Lachnospira	Lachnospira eligens	Lachnospira eligens-0077	US	Presence	0.00343909	0.00637145	POT_GM1	Env Mos 2	na	9e-121
1524	ASV_77	Bacteria	Bacillota	Clostridia	Clostridiales	Lachnospiraceae	NA	NA	Lachnospira	Lachnospira eligens	Lachnospira eligens-0077	US	Presence	0.00343909	0.00637145	POT_GM1	Gag Mos 1	na	9e-121
1525	ASV_77	Bacteria	Bacillota	Clostridia	Clostridiales	Lachnospiraceae	NA	NA	Lachnospira	Lachnospira eligens	Lachnospira eligens-0077	US	Presence	0.00343909	0.00637145	POT_GM1	Gag Mos 2	na	9e-121
1526	ASV_77	Bacteria	Bacillota	Clostridia	Clostridiales	Lachnospiraceae	NA	NA	Lachnospira	Lachnospira eligens	Lachnospira eligens-0077	US	Presence	0.00343909	0.00637145	POT_GM1	Pol Mos 1	1	9e-121
1527	ASV_77	Bacteria	Bacillota	Clostridia	Clostridiales	Lachnospiraceae	NA	NA	Lachnospira	Lachnospira eligens	Lachnospira eligens-0077	US	Presence	0.00343909	0.00637145	POT_GM1	Pol Mos 2	na	9e-121
1528	ASV_77	Bacteria	Bacillota	Clostridia	Clostridiales	Lachnospiraceae	NA	NA	Lachnospira	Lachnospira eligens	Lachnospira eligens-0077	US	Presence	0.00343909	0.00637145	POT_GM1	Env1 PTE	na	9e-121
1529	ASV_77	Bacteria	Bacillota	Clostridia	Clostridiales	Lachnospiraceae	NA	NA	Lachnospira	Lachnospira eligens	Lachnospira eligens-0077	US	Presence	0.00343909	0.00637145	POT_GM1	Env2 PTE	na	9e-121
1530	ASV_77	Bacteria	Bacillota	Clostridia	Clostridiales	Lachnospiraceae	NA	NA	Lachnospira	Lachnospira eligens	Lachnospira eligens-0077	US	Presence	0.00343909	0.00637145	POT_GM1	Env3 PTE	na	9e-121
1531	ASV_77	Bacteria	Bacillota	Clostridia	Clostridiales	Lachnospiraceae	NA	NA	Lachnospira	Lachnospira eligens	Lachnospira eligens-0077	US	Presence	0.00343909	0.00637145	POT_GM1	Gag PTE	na	9e-121
1532	ASV_77	Bacteria	Bacillota	Clostridia	Clostridiales	Lachnospiraceae	NA	NA	Lachnospira	Lachnospira eligens	Lachnospira eligens-0077	US	Presence	0.00343909	0.00637145	POT_GM1	Pol PTE	na	9e-121
1533	ASV_79	Bacteria	Actinomycetota	Actinobacteria	Bifidobacteriales	Bifidobacteriaceae	Bifidobacterium	NA	Bifidobacterium	Bifidobacterium faecale; Bifidobacterium adolescentis	Bifidobacterium faecale; Bifidobacterium adolescentis-0079	RW	Presence	0.000710521	0.00208557	POT_GM1	Env Mos 1	na	2e-122
1534	ASV_79	Bacteria	Actinomycetota	Actinobacteria	Bifidobacteriales	Bifidobacteriaceae	Bifidobacterium	NA	Bifidobacterium	Bifidobacterium faecale; Bifidobacterium adolescentis	Bifidobacterium faecale; Bifidobacterium adolescentis-0079	RW	Presence	0.000710521	0.00208557	POT_GM1	Env Mos 2	na	2e-122
1535	ASV_79	Bacteria	Actinomycetota	Actinobacteria	Bifidobacteriales	Bifidobacteriaceae	Bifidobacterium	NA	Bifidobacterium	Bifidobacterium faecale; Bifidobacterium adolescentis	Bifidobacterium faecale; Bifidobacterium adolescentis-0079	RW	Presence	0.000710521	0.00208557	POT_GM1	Gag Mos 1	na	2e-122
1536	ASV_79	Bacteria	Actinomycetota	Actinobacteria	Bifidobacteriales	Bifidobacteriaceae	Bifidobacterium	NA	Bifidobacterium	Bifidobacterium faecale; Bifidobacterium adolescentis	Bifidobacterium faecale; Bifidobacterium adolescentis-0079	RW	Presence	0.000710521	0.00208557	POT_GM1	Gag Mos 2	na	2e-122
1537	ASV_79	Bacteria	Actinomycetota	Actinobacteria	Bifidobacteriales	Bifidobacteriaceae	Bifidobacterium	NA	Bifidobacterium	Bifidobacterium faecale; Bifidobacterium adolescentis	Bifidobacterium faecale; Bifidobacterium adolescentis-0079	RW	Presence	0.000710521	0.00208557	POT_GM1	Pol Mos 1	na	2e-122
1538	ASV_79	Bacteria	Actinomycetota	Actinobacteria	Bifidobacteriales	Bifidobacteriaceae	Bifidobacterium	NA	Bifidobacterium	Bifidobacterium faecale; Bifidobacterium adolescentis	Bifidobacterium faecale; Bifidobacterium adolescentis-0079	RW	Presence	0.000710521	0.00208557	POT_GM1	Pol Mos 2	na	2e-122
1539	ASV_79	Bacteria	Actinomycetota	Actinobacteria	Bifidobacteriales	Bifidobacteriaceae	Bifidobacterium	NA	Bifidobacterium	Bifidobacterium faecale; Bifidobacterium adolescentis	Bifidobacterium faecale; Bifidobacterium adolescentis-0079	RW	Presence	0.000710521	0.00208557	POT_GM1	Env1 PTE	na	2e-122
1540	ASV_79	Bacteria	Actinomycetota	Actinobacteria	Bifidobacteriales	Bifidobacteriaceae	Bifidobacterium	NA	Bifidobacterium	Bifidobacterium faecale; Bifidobacterium adolescentis	Bifidobacterium faecale; Bifidobacterium adolescentis-0079	RW	Presence	0.000710521	0.00208557	POT_GM1	Env2 PTE	na	2e-122
1541	ASV_79	Bacteria	Actinomycetota	Actinobacteria	Bifidobacteriales	Bifidobacteriaceae	Bifidobacterium	NA	Bifidobacterium	Bifidobacterium faecale; Bifidobacterium adolescentis	Bifidobacterium faecale; Bifidobacterium adolescentis-0079	RW	Presence	0.000710521	0.00208557	POT_GM1	Env3 PTE	na	2e-122
1542	ASV_79	Bacteria	Actinomycetota	Actinobacteria	Bifidobacteriales	Bifidobacteriaceae	Bifidobacterium	NA	Bifidobacterium	Bifidobacterium faecale; Bifidobacterium adolescentis	Bifidobacterium faecale; Bifidobacterium adolescentis-0079	RW	Presence	0.000710521	0.00208557	POT_GM1	Gag PTE	na	2e-122
1543	ASV_79	Bacteria	Actinomycetota	Actinobacteria	Bifidobacteriales	Bifidobacteriaceae	Bifidobacterium	NA	Bifidobacterium	Bifidobacterium faecale; Bifidobacterium adolescentis	Bifidobacterium faecale; Bifidobacterium adolescentis-0079	RW	Presence	0.000710521	0.00208557	POT_GM1	Pol PTE	na	2e-122
1544	ASV_79	Bacteria	Actinomycetota	Actinobacteria	Bifidobacteriales	Bifidobacteriaceae	Bifidobacterium	NA	Bifidobacterium	Bifidobacterium faecale; Bifidobacterium adolescentis	Bifidobacterium faecale; Bifidobacterium adolescentis-0079	US	Presence	0.00342946	0.0068039	POT_GM1	Env Mos 1	na	2e-122
1545	ASV_79	Bacteria	Actinomycetota	Actinobacteria	Bifidobacteriales	Bifidobacteriaceae	Bifidobacterium	NA	Bifidobacterium	Bifidobacterium faecale; Bifidobacterium adolescentis	Bifidobacterium faecale; Bifidobacterium adolescentis-0079	US	Presence	0.00342946	0.0068039	POT_GM1	Env Mos 2	1	2e-122
1546	ASV_79	Bacteria	Actinomycetota	Actinobacteria	Bifidobacteriales	Bifidobacteriaceae	Bifidobacterium	NA	Bifidobacterium	Bifidobacterium faecale; Bifidobacterium adolescentis	Bifidobacterium faecale; Bifidobacterium adolescentis-0079	US	Presence	0.00342946	0.0068039	POT_GM1	Gag Mos 1	na	2e-122
1547	ASV_79	Bacteria	Actinomycetota	Actinobacteria	Bifidobacteriales	Bifidobacteriaceae	Bifidobacterium	NA	Bifidobacterium	Bifidobacterium faecale; Bifidobacterium adolescentis	Bifidobacterium faecale; Bifidobacterium adolescentis-0079	US	Presence	0.00342946	0.0068039	POT_GM1	Gag Mos 2	na	2e-122
1548	ASV_79	Bacteria	Actinomycetota	Actinobacteria	Bifidobacteriales	Bifidobacteriaceae	Bifidobacterium	NA	Bifidobacterium	Bifidobacterium faecale; Bifidobacterium adolescentis	Bifidobacterium faecale; Bifidobacterium adolescentis-0079	US	Presence	0.00342946	0.0068039	POT_GM1	Pol Mos 1	1	2e-122
1549	ASV_79	Bacteria	Actinomycetota	Actinobacteria	Bifidobacteriales	Bifidobacteriaceae	Bifidobacterium	NA	Bifidobacterium	Bifidobacterium faecale; Bifidobacterium adolescentis	Bifidobacterium faecale; Bifidobacterium adolescentis-0079	US	Presence	0.00342946	0.0068039	POT_GM1	Pol Mos 2	na	2e-122
1550	ASV_79	Bacteria	Actinomycetota	Actinobacteria	Bifidobacteriales	Bifidobacteriaceae	Bifidobacterium	NA	Bifidobacterium	Bifidobacterium faecale; Bifidobacterium adolescentis	Bifidobacterium faecale; Bifidobacterium adolescentis-0079	US	Presence	0.00342946	0.0068039	POT_GM1	Env1 PTE	na	2e-122
1551	ASV_79	Bacteria	Actinomycetota	Actinobacteria	Bifidobacteriales	Bifidobacteriaceae	Bifidobacterium	NA	Bifidobacterium	Bifidobacterium faecale; Bifidobacterium adolescentis	Bifidobacterium faecale; Bifidobacterium adolescentis-0079	US	Presence	0.00342946	0.0068039	POT_GM1	Env2 PTE	na	2e-122
1552	ASV_79	Bacteria	Actinomycetota	Actinobacteria	Bifidobacteriales	Bifidobacteriaceae	Bifidobacterium	NA	Bifidobacterium	Bifidobacterium faecale; Bifidobacterium adolescentis	Bifidobacterium faecale; Bifidobacterium adolescentis-0079	US	Presence	0.00342946	0.0068039	POT_GM1	Env3 PTE	na	2e-122
1553	ASV_79	Bacteria	Actinomycetota	Actinobacteria	Bifidobacteriales	Bifidobacteriaceae	Bifidobacterium	NA	Bifidobacterium	Bifidobacterium faecale; Bifidobacterium adolescentis	Bifidobacterium faecale; Bifidobacterium adolescentis-0079	US	Presence	0.00342946	0.0068039	POT_GM1	Gag PTE	na	2e-122
1554	ASV_79	Bacteria	Actinomycetota	Actinobacteria	Bifidobacteriales	Bifidobacteriaceae	Bifidobacterium	NA	Bifidobacterium	Bifidobacterium faecale; Bifidobacterium adolescentis	Bifidobacterium faecale; Bifidobacterium adolescentis-0079	US	Presence	0.00342946	0.0068039	POT_GM1	Pol PTE	na	2e-122
1555	ASV_83	Bacteria	Bacillota	Clostridia	Clostridiales	Lachnospiraceae	NA	NA	Eubacterium	Eubacterium ruminantium	Eubacterium ruminantium-0083	RW	Presence	0.00117626	0.00186746	POT_GM1	Env Mos 1	na	4e-109
1556	ASV_83	Bacteria	Bacillota	Clostridia	Clostridiales	Lachnospiraceae	NA	NA	Eubacterium	Eubacterium ruminantium	Eubacterium ruminantium-0083	RW	Presence	0.00117626	0.00186746	POT_GM1	Env Mos 2	na	4e-109
1557	ASV_83	Bacteria	Bacillota	Clostridia	Clostridiales	Lachnospiraceae	NA	NA	Eubacterium	Eubacterium ruminantium	Eubacterium ruminantium-0083	RW	Presence	0.00117626	0.00186746	POT_GM1	Gag Mos 1	na	4e-109
1558	ASV_83	Bacteria	Bacillota	Clostridia	Clostridiales	Lachnospiraceae	NA	NA	Eubacterium	Eubacterium ruminantium	Eubacterium ruminantium-0083	RW	Presence	0.00117626	0.00186746	POT_GM1	Gag Mos 2	na	4e-109
1559	ASV_83	Bacteria	Bacillota	Clostridia	Clostridiales	Lachnospiraceae	NA	NA	Eubacterium	Eubacterium ruminantium	Eubacterium ruminantium-0083	RW	Presence	0.00117626	0.00186746	POT_GM1	Pol Mos 1	na	4e-109
1560	ASV_83	Bacteria	Bacillota	Clostridia	Clostridiales	Lachnospiraceae	NA	NA	Eubacterium	Eubacterium ruminantium	Eubacterium ruminantium-0083	RW	Presence	0.00117626	0.00186746	POT_GM1	Pol Mos 2	na	4e-109
1561	ASV_83	Bacteria	Bacillota	Clostridia	Clostridiales	Lachnospiraceae	NA	NA	Eubacterium	Eubacterium ruminantium	Eubacterium ruminantium-0083	RW	Presence	0.00117626	0.00186746	POT_GM1	Env1 PTE	na	4e-109
1562	ASV_83	Bacteria	Bacillota	Clostridia	Clostridiales	Lachnospiraceae	NA	NA	Eubacterium	Eubacterium ruminantium	Eubacterium ruminantium-0083	RW	Presence	0.00117626	0.00186746	POT_GM1	Env2 PTE	na	4e-109
1563	ASV_83	Bacteria	Bacillota	Clostridia	Clostridiales	Lachnospiraceae	NA	NA	Eubacterium	Eubacterium ruminantium	Eubacterium ruminantium-0083	RW	Presence	0.00117626	0.00186746	POT_GM1	Env3 PTE	na	4e-109
1564	ASV_83	Bacteria	Bacillota	Clostridia	Clostridiales	Lachnospiraceae	NA	NA	Eubacterium	Eubacterium ruminantium	Eubacterium ruminantium-0083	RW	Presence	0.00117626	0.00186746	POT_GM1	Gag PTE	na	4e-109
1565	ASV_83	Bacteria	Bacillota	Clostridia	Clostridiales	Lachnospiraceae	NA	NA	Eubacterium	Eubacterium ruminantium	Eubacterium ruminantium-0083	RW	Presence	0.00117626	0.00186746	POT_GM1	Pol PTE	na	4e-109
1566	ASV_83	Bacteria	Bacillota	Clostridia	Clostridiales	Lachnospiraceae	NA	NA	Eubacterium	Eubacterium ruminantium	Eubacterium ruminantium-0083	US	Presence	0.00127241	0.00427245	POT_GM1	Env Mos 1	na	4e-109
1567	ASV_83	Bacteria	Bacillota	Clostridia	Clostridiales	Lachnospiraceae	NA	NA	Eubacterium	Eubacterium ruminantium	Eubacterium ruminantium-0083	US	Presence	0.00127241	0.00427245	POT_GM1	Env Mos 2	na	4e-109
1568	ASV_83	Bacteria	Bacillota	Clostridia	Clostridiales	Lachnospiraceae	NA	NA	Eubacterium	Eubacterium ruminantium	Eubacterium ruminantium-0083	US	Presence	0.00127241	0.00427245	POT_GM1	Gag Mos 1	na	4e-109
1569	ASV_83	Bacteria	Bacillota	Clostridia	Clostridiales	Lachnospiraceae	NA	NA	Eubacterium	Eubacterium ruminantium	Eubacterium ruminantium-0083	US	Presence	0.00127241	0.00427245	POT_GM1	Gag Mos 2	na	4e-109
1570	ASV_83	Bacteria	Bacillota	Clostridia	Clostridiales	Lachnospiraceae	NA	NA	Eubacterium	Eubacterium ruminantium	Eubacterium ruminantium-0083	US	Presence	0.00127241	0.00427245	POT_GM1	Pol Mos 1	na	4e-109
1571	ASV_83	Bacteria	Bacillota	Clostridia	Clostridiales	Lachnospiraceae	NA	NA	Eubacterium	Eubacterium ruminantium	Eubacterium ruminantium-0083	US	Presence	0.00127241	0.00427245	POT_GM1	Pol Mos 2	na	4e-109
1572	ASV_83	Bacteria	Bacillota	Clostridia	Clostridiales	Lachnospiraceae	NA	NA	Eubacterium	Eubacterium ruminantium	Eubacterium ruminantium-0083	US	Presence	0.00127241	0.00427245	POT_GM1	Env1 PTE	na	4e-109
1573	ASV_83	Bacteria	Bacillota	Clostridia	Clostridiales	Lachnospiraceae	NA	NA	Eubacterium	Eubacterium ruminantium	Eubacterium ruminantium-0083	US	Presence	0.00127241	0.00427245	POT_GM1	Env2 PTE	na	4e-109
1574	ASV_83	Bacteria	Bacillota	Clostridia	Clostridiales	Lachnospiraceae	NA	NA	Eubacterium	Eubacterium ruminantium	Eubacterium ruminantium-0083	US	Presence	0.00127241	0.00427245	POT_GM1	Env3 PTE	na	4e-109
1575	ASV_83	Bacteria	Bacillota	Clostridia	Clostridiales	Lachnospiraceae	NA	NA	Eubacterium	Eubacterium ruminantium	Eubacterium ruminantium-0083	US	Presence	0.00127241	0.00427245	POT_GM1	Gag PTE	0	4e-109
1576	ASV_83	Bacteria	Bacillota	Clostridia	Clostridiales	Lachnospiraceae	NA	NA	Eubacterium	Eubacterium ruminantium	Eubacterium ruminantium-0083	US	Presence	0.00127241	0.00427245	POT_GM1	Pol PTE	na	4e-109
1577	ASV_84	Bacteria	Bacteroidota	Bacteroidia	Bacteroidales	Prevotellaceae	Prevotella	NA	Prevotella	Prevotella stercorea	Prevotella stercorea-0084	RW	Presence	0.000324271	0.00101132	POT_GM1	Env Mos 1	na	2e-112
1578	ASV_84	Bacteria	Bacteroidota	Bacteroidia	Bacteroidales	Prevotellaceae	Prevotella	NA	Prevotella	Prevotella stercorea	Prevotella stercorea-0084	RW	Presence	0.000324271	0.00101132	POT_GM1	Env Mos 2	na	2e-112
1579	ASV_84	Bacteria	Bacteroidota	Bacteroidia	Bacteroidales	Prevotellaceae	Prevotella	NA	Prevotella	Prevotella stercorea	Prevotella stercorea-0084	RW	Presence	0.000324271	0.00101132	POT_GM1	Gag Mos 1	na	2e-112
1580	ASV_84	Bacteria	Bacteroidota	Bacteroidia	Bacteroidales	Prevotellaceae	Prevotella	NA	Prevotella	Prevotella stercorea	Prevotella stercorea-0084	RW	Presence	0.000324271	0.00101132	POT_GM1	Gag Mos 2	0	2e-112
1581	ASV_84	Bacteria	Bacteroidota	Bacteroidia	Bacteroidales	Prevotellaceae	Prevotella	NA	Prevotella	Prevotella stercorea	Prevotella stercorea-0084	RW	Presence	0.000324271	0.00101132	POT_GM1	Pol Mos 1	na	2e-112
1582	ASV_84	Bacteria	Bacteroidota	Bacteroidia	Bacteroidales	Prevotellaceae	Prevotella	NA	Prevotella	Prevotella stercorea	Prevotella stercorea-0084	RW	Presence	0.000324271	0.00101132	POT_GM1	Pol Mos 2	na	2e-112
1583	ASV_84	Bacteria	Bacteroidota	Bacteroidia	Bacteroidales	Prevotellaceae	Prevotella	NA	Prevotella	Prevotella stercorea	Prevotella stercorea-0084	RW	Presence	0.000324271	0.00101132	POT_GM1	Env1 PTE	na	2e-112
1584	ASV_84	Bacteria	Bacteroidota	Bacteroidia	Bacteroidales	Prevotellaceae	Prevotella	NA	Prevotella	Prevotella stercorea	Prevotella stercorea-0084	RW	Presence	0.000324271	0.00101132	POT_GM1	Env2 PTE	na	2e-112
1585	ASV_84	Bacteria	Bacteroidota	Bacteroidia	Bacteroidales	Prevotellaceae	Prevotella	NA	Prevotella	Prevotella stercorea	Prevotella stercorea-0084	RW	Presence	0.000324271	0.00101132	POT_GM1	Env3 PTE	na	2e-112
1586	ASV_84	Bacteria	Bacteroidota	Bacteroidia	Bacteroidales	Prevotellaceae	Prevotella	NA	Prevotella	Prevotella stercorea	Prevotella stercorea-0084	RW	Presence	0.000324271	0.00101132	POT_GM1	Gag PTE	0	2e-112
1587	ASV_84	Bacteria	Bacteroidota	Bacteroidia	Bacteroidales	Prevotellaceae	Prevotella	NA	Prevotella	Prevotella stercorea	Prevotella stercorea-0084	RW	Presence	0.000324271	0.00101132	POT_GM1	Pol PTE	na	2e-112
1588	ASV_84	Bacteria	Bacteroidota	Bacteroidia	Bacteroidales	Prevotellaceae	Prevotella	NA	Prevotella	Prevotella stercorea	Prevotella stercorea-0084	US	Presence	0.000356144	0.00201465	POT_GM1	Env Mos 1	na	2e-112
1589	ASV_84	Bacteria	Bacteroidota	Bacteroidia	Bacteroidales	Prevotellaceae	Prevotella	NA	Prevotella	Prevotella stercorea	Prevotella stercorea-0084	US	Presence	0.000356144	0.00201465	POT_GM1	Env Mos 2	na	2e-112
1590	ASV_84	Bacteria	Bacteroidota	Bacteroidia	Bacteroidales	Prevotellaceae	Prevotella	NA	Prevotella	Prevotella stercorea	Prevotella stercorea-0084	US	Presence	0.000356144	0.00201465	POT_GM1	Gag Mos 1	na	2e-112
1591	ASV_84	Bacteria	Bacteroidota	Bacteroidia	Bacteroidales	Prevotellaceae	Prevotella	NA	Prevotella	Prevotella stercorea	Prevotella stercorea-0084	US	Presence	0.000356144	0.00201465	POT_GM1	Gag Mos 2	na	2e-112
1592	ASV_84	Bacteria	Bacteroidota	Bacteroidia	Bacteroidales	Prevotellaceae	Prevotella	NA	Prevotella	Prevotella stercorea	Prevotella stercorea-0084	US	Presence	0.000356144	0.00201465	POT_GM1	Pol Mos 1	na	2e-112
1593	ASV_84	Bacteria	Bacteroidota	Bacteroidia	Bacteroidales	Prevotellaceae	Prevotella	NA	Prevotella	Prevotella stercorea	Prevotella stercorea-0084	US	Presence	0.000356144	0.00201465	POT_GM1	Pol Mos 2	na	2e-112
1594	ASV_84	Bacteria	Bacteroidota	Bacteroidia	Bacteroidales	Prevotellaceae	Prevotella	NA	Prevotella	Prevotella stercorea	Prevotella stercorea-0084	US	Presence	0.000356144	0.00201465	POT_GM1	Env1 PTE	na	2e-112
1595	ASV_84	Bacteria	Bacteroidota	Bacteroidia	Bacteroidales	Prevotellaceae	Prevotella	NA	Prevotella	Prevotella stercorea	Prevotella stercorea-0084	US	Presence	0.000356144	0.00201465	POT_GM1	Env2 PTE	na	2e-112
1596	ASV_84	Bacteria	Bacteroidota	Bacteroidia	Bacteroidales	Prevotellaceae	Prevotella	NA	Prevotella	Prevotella stercorea	Prevotella stercorea-0084	US	Presence	0.000356144	0.00201465	POT_GM1	Env3 PTE	na	2e-112
1597	ASV_84	Bacteria	Bacteroidota	Bacteroidia	Bacteroidales	Prevotellaceae	Prevotella	NA	Prevotella	Prevotella stercorea	Prevotella stercorea-0084	US	Presence	0.000356144	0.00201465	POT_GM1	Gag PTE	na	2e-112
1598	ASV_84	Bacteria	Bacteroidota	Bacteroidia	Bacteroidales	Prevotellaceae	Prevotella	NA	Prevotella	Prevotella stercorea	Prevotella stercorea-0084	US	Presence	0.000356144	0.00201465	POT_GM1	Pol PTE	na	2e-112
1599	ASV_92	Bacteria	Bacteroidota	Bacteroidia	Bacteroidales	Prevotellaceae	Prevotella	NA	Prevotella	Prevotella stercorea	Prevotella stercorea-0092	RW	Presence	0.00136522	0.00382275	POT_GM1	Env Mos 1	na	7e-122
1600	ASV_92	Bacteria	Bacteroidota	Bacteroidia	Bacteroidales	Prevotellaceae	Prevotella	NA	Prevotella	Prevotella stercorea	Prevotella stercorea-0092	RW	Presence	0.00136522	0.00382275	POT_GM1	Env Mos 2	na	7e-122
1601	ASV_92	Bacteria	Bacteroidota	Bacteroidia	Bacteroidales	Prevotellaceae	Prevotella	NA	Prevotella	Prevotella stercorea	Prevotella stercorea-0092	RW	Presence	0.00136522	0.00382275	POT_GM1	Gag Mos 1	na	7e-122
1602	ASV_92	Bacteria	Bacteroidota	Bacteroidia	Bacteroidales	Prevotellaceae	Prevotella	NA	Prevotella	Prevotella stercorea	Prevotella stercorea-0092	RW	Presence	0.00136522	0.00382275	POT_GM1	Gag Mos 2	na	7e-122
1603	ASV_92	Bacteria	Bacteroidota	Bacteroidia	Bacteroidales	Prevotellaceae	Prevotella	NA	Prevotella	Prevotella stercorea	Prevotella stercorea-0092	RW	Presence	0.00136522	0.00382275	POT_GM1	Pol Mos 1	na	7e-122
1604	ASV_92	Bacteria	Bacteroidota	Bacteroidia	Bacteroidales	Prevotellaceae	Prevotella	NA	Prevotella	Prevotella stercorea	Prevotella stercorea-0092	RW	Presence	0.00136522	0.00382275	POT_GM1	Pol Mos 2	na	7e-122
1605	ASV_92	Bacteria	Bacteroidota	Bacteroidia	Bacteroidales	Prevotellaceae	Prevotella	NA	Prevotella	Prevotella stercorea	Prevotella stercorea-0092	RW	Presence	0.00136522	0.00382275	POT_GM1	Env1 PTE	na	7e-122
1606	ASV_92	Bacteria	Bacteroidota	Bacteroidia	Bacteroidales	Prevotellaceae	Prevotella	NA	Prevotella	Prevotella stercorea	Prevotella stercorea-0092	RW	Presence	0.00136522	0.00382275	POT_GM1	Env2 PTE	na	7e-122
1607	ASV_92	Bacteria	Bacteroidota	Bacteroidia	Bacteroidales	Prevotellaceae	Prevotella	NA	Prevotella	Prevotella stercorea	Prevotella stercorea-0092	RW	Presence	0.00136522	0.00382275	POT_GM1	Env3 PTE	na	7e-122
1608	ASV_92	Bacteria	Bacteroidota	Bacteroidia	Bacteroidales	Prevotellaceae	Prevotella	NA	Prevotella	Prevotella stercorea	Prevotella stercorea-0092	RW	Presence	0.00136522	0.00382275	POT_GM1	Gag PTE	na	7e-122
1609	ASV_92	Bacteria	Bacteroidota	Bacteroidia	Bacteroidales	Prevotellaceae	Prevotella	NA	Prevotella	Prevotella stercorea	Prevotella stercorea-0092	RW	Presence	0.00136522	0.00382275	POT_GM1	Pol PTE	na	7e-122
1610	ASV_92	Bacteria	Bacteroidota	Bacteroidia	Bacteroidales	Prevotellaceae	Prevotella	NA	Prevotella	Prevotella stercorea	Prevotella stercorea-0092	US	Presence	0.00422723	0.0226305	POT_GM1	Env Mos 1	na	7e-122
1611	ASV_92	Bacteria	Bacteroidota	Bacteroidia	Bacteroidales	Prevotellaceae	Prevotella	NA	Prevotella	Prevotella stercorea	Prevotella stercorea-0092	US	Presence	0.00422723	0.0226305	POT_GM1	Env Mos 2	na	7e-122
1612	ASV_92	Bacteria	Bacteroidota	Bacteroidia	Bacteroidales	Prevotellaceae	Prevotella	NA	Prevotella	Prevotella stercorea	Prevotella stercorea-0092	US	Presence	0.00422723	0.0226305	POT_GM1	Gag Mos 1	na	7e-122
1613	ASV_92	Bacteria	Bacteroidota	Bacteroidia	Bacteroidales	Prevotellaceae	Prevotella	NA	Prevotella	Prevotella stercorea	Prevotella stercorea-0092	US	Presence	0.00422723	0.0226305	POT_GM1	Gag Mos 2	1	7e-122
1614	ASV_92	Bacteria	Bacteroidota	Bacteroidia	Bacteroidales	Prevotellaceae	Prevotella	NA	Prevotella	Prevotella stercorea	Prevotella stercorea-0092	US	Presence	0.00422723	0.0226305	POT_GM1	Pol Mos 1	na	7e-122
1615	ASV_92	Bacteria	Bacteroidota	Bacteroidia	Bacteroidales	Prevotellaceae	Prevotella	NA	Prevotella	Prevotella stercorea	Prevotella stercorea-0092	US	Presence	0.00422723	0.0226305	POT_GM1	Pol Mos 2	na	7e-122
1616	ASV_92	Bacteria	Bacteroidota	Bacteroidia	Bacteroidales	Prevotellaceae	Prevotella	NA	Prevotella	Prevotella stercorea	Prevotella stercorea-0092	US	Presence	0.00422723	0.0226305	POT_GM1	Env1 PTE	na	7e-122
1617	ASV_92	Bacteria	Bacteroidota	Bacteroidia	Bacteroidales	Prevotellaceae	Prevotella	NA	Prevotella	Prevotella stercorea	Prevotella stercorea-0092	US	Presence	0.00422723	0.0226305	POT_GM1	Env2 PTE	na	7e-122
1618	ASV_92	Bacteria	Bacteroidota	Bacteroidia	Bacteroidales	Prevotellaceae	Prevotella	NA	Prevotella	Prevotella stercorea	Prevotella stercorea-0092	US	Presence	0.00422723	0.0226305	POT_GM1	Env3 PTE	na	7e-122
1619	ASV_92	Bacteria	Bacteroidota	Bacteroidia	Bacteroidales	Prevotellaceae	Prevotella	NA	Prevotella	Prevotella stercorea	Prevotella stercorea-0092	US	Presence	0.00422723	0.0226305	POT_GM1	Gag PTE	na	7e-122
1620	ASV_92	Bacteria	Bacteroidota	Bacteroidia	Bacteroidales	Prevotellaceae	Prevotella	NA	Prevotella	Prevotella stercorea	Prevotella stercorea-0092	US	Presence	0.00422723	0.0226305	POT_GM1	Pol PTE	na	7e-122
1621	ASV_95	Bacteria	Pseudomonadota	Gammaproteobacteria	Aeromonadales	Succinivibrionaceae	Succinivibrio	NA	Succinivibrio	Succinivibrio dextrinosolvens	Succinivibrio dextrinosolvens-0095	RW	Presence	0.00128065	0.00323086	POT_GM1	Env Mos 1	1	4e-109
1622	ASV_95	Bacteria	Pseudomonadota	Gammaproteobacteria	Aeromonadales	Succinivibrionaceae	Succinivibrio	NA	Succinivibrio	Succinivibrio dextrinosolvens	Succinivibrio dextrinosolvens-0095	RW	Presence	0.00128065	0.00323086	POT_GM1	Env Mos 2	na	4e-109
1623	ASV_95	Bacteria	Pseudomonadota	Gammaproteobacteria	Aeromonadales	Succinivibrionaceae	Succinivibrio	NA	Succinivibrio	Succinivibrio dextrinosolvens	Succinivibrio dextrinosolvens-0095	RW	Presence	0.00128065	0.00323086	POT_GM1	Gag Mos 1	na	4e-109
1624	ASV_95	Bacteria	Pseudomonadota	Gammaproteobacteria	Aeromonadales	Succinivibrionaceae	Succinivibrio	NA	Succinivibrio	Succinivibrio dextrinosolvens	Succinivibrio dextrinosolvens-0095	RW	Presence	0.00128065	0.00323086	POT_GM1	Gag Mos 2	na	4e-109
1625	ASV_95	Bacteria	Pseudomonadota	Gammaproteobacteria	Aeromonadales	Succinivibrionaceae	Succinivibrio	NA	Succinivibrio	Succinivibrio dextrinosolvens	Succinivibrio dextrinosolvens-0095	RW	Presence	0.00128065	0.00323086	POT_GM1	Pol Mos 1	na	4e-109
1626	ASV_95	Bacteria	Pseudomonadota	Gammaproteobacteria	Aeromonadales	Succinivibrionaceae	Succinivibrio	NA	Succinivibrio	Succinivibrio dextrinosolvens	Succinivibrio dextrinosolvens-0095	RW	Presence	0.00128065	0.00323086	POT_GM1	Pol Mos 2	0	4e-109
1627	ASV_95	Bacteria	Pseudomonadota	Gammaproteobacteria	Aeromonadales	Succinivibrionaceae	Succinivibrio	NA	Succinivibrio	Succinivibrio dextrinosolvens	Succinivibrio dextrinosolvens-0095	RW	Presence	0.00128065	0.00323086	POT_GM1	Env1 PTE	na	4e-109
1628	ASV_95	Bacteria	Pseudomonadota	Gammaproteobacteria	Aeromonadales	Succinivibrionaceae	Succinivibrio	NA	Succinivibrio	Succinivibrio dextrinosolvens	Succinivibrio dextrinosolvens-0095	RW	Presence	0.00128065	0.00323086	POT_GM1	Env2 PTE	na	4e-109
1629	ASV_95	Bacteria	Pseudomonadota	Gammaproteobacteria	Aeromonadales	Succinivibrionaceae	Succinivibrio	NA	Succinivibrio	Succinivibrio dextrinosolvens	Succinivibrio dextrinosolvens-0095	RW	Presence	0.00128065	0.00323086	POT_GM1	Env3 PTE	na	4e-109
1630	ASV_95	Bacteria	Pseudomonadota	Gammaproteobacteria	Aeromonadales	Succinivibrionaceae	Succinivibrio	NA	Succinivibrio	Succinivibrio dextrinosolvens	Succinivibrio dextrinosolvens-0095	RW	Presence	0.00128065	0.00323086	POT_GM1	Gag PTE	na	4e-109
1631	ASV_95	Bacteria	Pseudomonadota	Gammaproteobacteria	Aeromonadales	Succinivibrionaceae	Succinivibrio	NA	Succinivibrio	Succinivibrio dextrinosolvens	Succinivibrio dextrinosolvens-0095	RW	Presence	0.00128065	0.00323086	POT_GM1	Pol PTE	na	4e-109
1632	ASV_95	Bacteria	Pseudomonadota	Gammaproteobacteria	Aeromonadales	Succinivibrionaceae	Succinivibrio	NA	Succinivibrio	Succinivibrio dextrinosolvens	Succinivibrio dextrinosolvens-0095	US	Absence	0	0	POT_GM1	Env Mos 1	na	4e-109
1633	ASV_95	Bacteria	Pseudomonadota	Gammaproteobacteria	Aeromonadales	Succinivibrionaceae	Succinivibrio	NA	Succinivibrio	Succinivibrio dextrinosolvens	Succinivibrio dextrinosolvens-0095	US	Absence	0	0	POT_GM1	Env Mos 2	na	4e-109
1634	ASV_95	Bacteria	Pseudomonadota	Gammaproteobacteria	Aeromonadales	Succinivibrionaceae	Succinivibrio	NA	Succinivibrio	Succinivibrio dextrinosolvens	Succinivibrio dextrinosolvens-0095	US	Absence	0	0	POT_GM1	Gag Mos 1	na	4e-109
1635	ASV_95	Bacteria	Pseudomonadota	Gammaproteobacteria	Aeromonadales	Succinivibrionaceae	Succinivibrio	NA	Succinivibrio	Succinivibrio dextrinosolvens	Succinivibrio dextrinosolvens-0095	US	Absence	0	0	POT_GM1	Gag Mos 2	na	4e-109
1636	ASV_95	Bacteria	Pseudomonadota	Gammaproteobacteria	Aeromonadales	Succinivibrionaceae	Succinivibrio	NA	Succinivibrio	Succinivibrio dextrinosolvens	Succinivibrio dextrinosolvens-0095	US	Absence	0	0	POT_GM1	Pol Mos 1	na	4e-109
1637	ASV_95	Bacteria	Pseudomonadota	Gammaproteobacteria	Aeromonadales	Succinivibrionaceae	Succinivibrio	NA	Succinivibrio	Succinivibrio dextrinosolvens	Succinivibrio dextrinosolvens-0095	US	Absence	0	0	POT_GM1	Pol Mos 2	na	4e-109
1638	ASV_95	Bacteria	Pseudomonadota	Gammaproteobacteria	Aeromonadales	Succinivibrionaceae	Succinivibrio	NA	Succinivibrio	Succinivibrio dextrinosolvens	Succinivibrio dextrinosolvens-0095	US	Absence	0	0	POT_GM1	Env1 PTE	na	4e-109
1639	ASV_95	Bacteria	Pseudomonadota	Gammaproteobacteria	Aeromonadales	Succinivibrionaceae	Succinivibrio	NA	Succinivibrio	Succinivibrio dextrinosolvens	Succinivibrio dextrinosolvens-0095	US	Absence	0	0	POT_GM1	Env2 PTE	na	4e-109
1640	ASV_95	Bacteria	Pseudomonadota	Gammaproteobacteria	Aeromonadales	Succinivibrionaceae	Succinivibrio	NA	Succinivibrio	Succinivibrio dextrinosolvens	Succinivibrio dextrinosolvens-0095	US	Absence	0	0	POT_GM1	Env3 PTE	na	4e-109
1641	ASV_95	Bacteria	Pseudomonadota	Gammaproteobacteria	Aeromonadales	Succinivibrionaceae	Succinivibrio	NA	Succinivibrio	Succinivibrio dextrinosolvens	Succinivibrio dextrinosolvens-0095	US	Absence	0	0	POT_GM1	Gag PTE	na	4e-109
1642	ASV_95	Bacteria	Pseudomonadota	Gammaproteobacteria	Aeromonadales	Succinivibrionaceae	Succinivibrio	NA	Succinivibrio	Succinivibrio dextrinosolvens	Succinivibrio dextrinosolvens-0095	US	Absence	0	0	POT_GM1	Pol PTE	na	4e-109
1643	ASV_106	Bacteria	Bacteroidota	Bacteroidia	Bacteroidales	Prevotellaceae	Prevotella	NA	Prevotella	Prevotella oris	Prevotella oris-0106	RW	Presence	0.00701971	0.0358684	POT_GM1	Env Mos 1	na	2e-92
1644	ASV_106	Bacteria	Bacteroidota	Bacteroidia	Bacteroidales	Prevotellaceae	Prevotella	NA	Prevotella	Prevotella oris	Prevotella oris-0106	RW	Presence	0.00701971	0.0358684	POT_GM1	Env Mos 2	na	2e-92
1645	ASV_106	Bacteria	Bacteroidota	Bacteroidia	Bacteroidales	Prevotellaceae	Prevotella	NA	Prevotella	Prevotella oris	Prevotella oris-0106	RW	Presence	0.00701971	0.0358684	POT_GM1	Gag Mos 1	na	2e-92
1646	ASV_106	Bacteria	Bacteroidota	Bacteroidia	Bacteroidales	Prevotellaceae	Prevotella	NA	Prevotella	Prevotella oris	Prevotella oris-0106	RW	Presence	0.00701971	0.0358684	POT_GM1	Gag Mos 2	na	2e-92
1647	ASV_106	Bacteria	Bacteroidota	Bacteroidia	Bacteroidales	Prevotellaceae	Prevotella	NA	Prevotella	Prevotella oris	Prevotella oris-0106	RW	Presence	0.00701971	0.0358684	POT_GM1	Pol Mos 1	na	2e-92
1648	ASV_106	Bacteria	Bacteroidota	Bacteroidia	Bacteroidales	Prevotellaceae	Prevotella	NA	Prevotella	Prevotella oris	Prevotella oris-0106	RW	Presence	0.00701971	0.0358684	POT_GM1	Pol Mos 2	na	2e-92
1649	ASV_106	Bacteria	Bacteroidota	Bacteroidia	Bacteroidales	Prevotellaceae	Prevotella	NA	Prevotella	Prevotella oris	Prevotella oris-0106	RW	Presence	0.00701971	0.0358684	POT_GM1	Env1 PTE	na	2e-92
1650	ASV_106	Bacteria	Bacteroidota	Bacteroidia	Bacteroidales	Prevotellaceae	Prevotella	NA	Prevotella	Prevotella oris	Prevotella oris-0106	RW	Presence	0.00701971	0.0358684	POT_GM1	Env2 PTE	0	2e-92
1651	ASV_106	Bacteria	Bacteroidota	Bacteroidia	Bacteroidales	Prevotellaceae	Prevotella	NA	Prevotella	Prevotella oris	Prevotella oris-0106	RW	Presence	0.00701971	0.0358684	POT_GM1	Env3 PTE	na	2e-92
1652	ASV_106	Bacteria	Bacteroidota	Bacteroidia	Bacteroidales	Prevotellaceae	Prevotella	NA	Prevotella	Prevotella oris	Prevotella oris-0106	RW	Presence	0.00701971	0.0358684	POT_GM1	Gag PTE	na	2e-92
1653	ASV_106	Bacteria	Bacteroidota	Bacteroidia	Bacteroidales	Prevotellaceae	Prevotella	NA	Prevotella	Prevotella oris	Prevotella oris-0106	RW	Presence	0.00701971	0.0358684	POT_GM1	Pol PTE	na	2e-92
1654	ASV_106	Bacteria	Bacteroidota	Bacteroidia	Bacteroidales	Prevotellaceae	Prevotella	NA	Prevotella	Prevotella oris	Prevotella oris-0106	US	Absence	0	0	POT_GM1	Env Mos 1	na	2e-92
1655	ASV_106	Bacteria	Bacteroidota	Bacteroidia	Bacteroidales	Prevotellaceae	Prevotella	NA	Prevotella	Prevotella oris	Prevotella oris-0106	US	Absence	0	0	POT_GM1	Env Mos 2	na	2e-92
1656	ASV_106	Bacteria	Bacteroidota	Bacteroidia	Bacteroidales	Prevotellaceae	Prevotella	NA	Prevotella	Prevotella oris	Prevotella oris-0106	US	Absence	0	0	POT_GM1	Gag Mos 1	na	2e-92
1657	ASV_106	Bacteria	Bacteroidota	Bacteroidia	Bacteroidales	Prevotellaceae	Prevotella	NA	Prevotella	Prevotella oris	Prevotella oris-0106	US	Absence	0	0	POT_GM1	Gag Mos 2	na	2e-92
1658	ASV_106	Bacteria	Bacteroidota	Bacteroidia	Bacteroidales	Prevotellaceae	Prevotella	NA	Prevotella	Prevotella oris	Prevotella oris-0106	US	Absence	0	0	POT_GM1	Pol Mos 1	na	2e-92
1659	ASV_106	Bacteria	Bacteroidota	Bacteroidia	Bacteroidales	Prevotellaceae	Prevotella	NA	Prevotella	Prevotella oris	Prevotella oris-0106	US	Absence	0	0	POT_GM1	Pol Mos 2	na	2e-92
1660	ASV_106	Bacteria	Bacteroidota	Bacteroidia	Bacteroidales	Prevotellaceae	Prevotella	NA	Prevotella	Prevotella oris	Prevotella oris-0106	US	Absence	0	0	POT_GM1	Env1 PTE	na	2e-92
1661	ASV_106	Bacteria	Bacteroidota	Bacteroidia	Bacteroidales	Prevotellaceae	Prevotella	NA	Prevotella	Prevotella oris	Prevotella oris-0106	US	Absence	0	0	POT_GM1	Env2 PTE	na	2e-92
1662	ASV_106	Bacteria	Bacteroidota	Bacteroidia	Bacteroidales	Prevotellaceae	Prevotella	NA	Prevotella	Prevotella oris	Prevotella oris-0106	US	Absence	0	0	POT_GM1	Env3 PTE	na	2e-92
1663	ASV_106	Bacteria	Bacteroidota	Bacteroidia	Bacteroidales	Prevotellaceae	Prevotella	NA	Prevotella	Prevotella oris	Prevotella oris-0106	US	Absence	0	0	POT_GM1	Gag PTE	na	2e-92
1664	ASV_106	Bacteria	Bacteroidota	Bacteroidia	Bacteroidales	Prevotellaceae	Prevotella	NA	Prevotella	Prevotella oris	Prevotella oris-0106	US	Absence	0	0	POT_GM1	Pol PTE	na	2e-92
1665	ASV_111	Bacteria	Bacillota	Negativicutes	Selenomonadales	Acidaminococcaceae	Phascolarctobacterium	faecium	Phascolarctobacterium	Phascolarctobacterium faecium	Phascolarctobacterium faecium-0111	RW	Presence	6.17e-07	4.19e-06	POT_GM1	Env Mos 1	na	2e-122
1666	ASV_111	Bacteria	Bacillota	Negativicutes	Selenomonadales	Acidaminococcaceae	Phascolarctobacterium	faecium	Phascolarctobacterium	Phascolarctobacterium faecium	Phascolarctobacterium faecium-0111	RW	Presence	6.17e-07	4.19e-06	POT_GM1	Env Mos 2	na	2e-122
1667	ASV_111	Bacteria	Bacillota	Negativicutes	Selenomonadales	Acidaminococcaceae	Phascolarctobacterium	faecium	Phascolarctobacterium	Phascolarctobacterium faecium	Phascolarctobacterium faecium-0111	RW	Presence	6.17e-07	4.19e-06	POT_GM1	Gag Mos 1	na	2e-122
1668	ASV_111	Bacteria	Bacillota	Negativicutes	Selenomonadales	Acidaminococcaceae	Phascolarctobacterium	faecium	Phascolarctobacterium	Phascolarctobacterium faecium	Phascolarctobacterium faecium-0111	RW	Presence	6.17e-07	4.19e-06	POT_GM1	Gag Mos 2	na	2e-122
1669	ASV_111	Bacteria	Bacillota	Negativicutes	Selenomonadales	Acidaminococcaceae	Phascolarctobacterium	faecium	Phascolarctobacterium	Phascolarctobacterium faecium	Phascolarctobacterium faecium-0111	RW	Presence	6.17e-07	4.19e-06	POT_GM1	Pol Mos 1	na	2e-122
1670	ASV_111	Bacteria	Bacillota	Negativicutes	Selenomonadales	Acidaminococcaceae	Phascolarctobacterium	faecium	Phascolarctobacterium	Phascolarctobacterium faecium	Phascolarctobacterium faecium-0111	RW	Presence	6.17e-07	4.19e-06	POT_GM1	Pol Mos 2	na	2e-122
1671	ASV_111	Bacteria	Bacillota	Negativicutes	Selenomonadales	Acidaminococcaceae	Phascolarctobacterium	faecium	Phascolarctobacterium	Phascolarctobacterium faecium	Phascolarctobacterium faecium-0111	RW	Presence	6.17e-07	4.19e-06	POT_GM1	Env1 PTE	na	2e-122
1672	ASV_111	Bacteria	Bacillota	Negativicutes	Selenomonadales	Acidaminococcaceae	Phascolarctobacterium	faecium	Phascolarctobacterium	Phascolarctobacterium faecium	Phascolarctobacterium faecium-0111	RW	Presence	6.17e-07	4.19e-06	POT_GM1	Env2 PTE	na	2e-122
1673	ASV_111	Bacteria	Bacillota	Negativicutes	Selenomonadales	Acidaminococcaceae	Phascolarctobacterium	faecium	Phascolarctobacterium	Phascolarctobacterium faecium	Phascolarctobacterium faecium-0111	RW	Presence	6.17e-07	4.19e-06	POT_GM1	Env3 PTE	na	2e-122
1674	ASV_111	Bacteria	Bacillota	Negativicutes	Selenomonadales	Acidaminococcaceae	Phascolarctobacterium	faecium	Phascolarctobacterium	Phascolarctobacterium faecium	Phascolarctobacterium faecium-0111	RW	Presence	6.17e-07	4.19e-06	POT_GM1	Gag PTE	na	2e-122
1675	ASV_111	Bacteria	Bacillota	Negativicutes	Selenomonadales	Acidaminococcaceae	Phascolarctobacterium	faecium	Phascolarctobacterium	Phascolarctobacterium faecium	Phascolarctobacterium faecium-0111	RW	Presence	6.17e-07	4.19e-06	POT_GM1	Pol PTE	na	2e-122
1676	ASV_111	Bacteria	Bacillota	Negativicutes	Selenomonadales	Acidaminococcaceae	Phascolarctobacterium	faecium	Phascolarctobacterium	Phascolarctobacterium faecium	Phascolarctobacterium faecium-0111	US	Presence	0.00383105	0.00592028	POT_GM1	Env Mos 1	na	2e-122
1677	ASV_111	Bacteria	Bacillota	Negativicutes	Selenomonadales	Acidaminococcaceae	Phascolarctobacterium	faecium	Phascolarctobacterium	Phascolarctobacterium faecium	Phascolarctobacterium faecium-0111	US	Presence	0.00383105	0.00592028	POT_GM1	Env Mos 2	na	2e-122
1678	ASV_111	Bacteria	Bacillota	Negativicutes	Selenomonadales	Acidaminococcaceae	Phascolarctobacterium	faecium	Phascolarctobacterium	Phascolarctobacterium faecium	Phascolarctobacterium faecium-0111	US	Presence	0.00383105	0.00592028	POT_GM1	Gag Mos 1	na	2e-122
1679	ASV_111	Bacteria	Bacillota	Negativicutes	Selenomonadales	Acidaminococcaceae	Phascolarctobacterium	faecium	Phascolarctobacterium	Phascolarctobacterium faecium	Phascolarctobacterium faecium-0111	US	Presence	0.00383105	0.00592028	POT_GM1	Gag Mos 2	na	2e-122
1680	ASV_111	Bacteria	Bacillota	Negativicutes	Selenomonadales	Acidaminococcaceae	Phascolarctobacterium	faecium	Phascolarctobacterium	Phascolarctobacterium faecium	Phascolarctobacterium faecium-0111	US	Presence	0.00383105	0.00592028	POT_GM1	Pol Mos 1	1	2e-122
1681	ASV_111	Bacteria	Bacillota	Negativicutes	Selenomonadales	Acidaminococcaceae	Phascolarctobacterium	faecium	Phascolarctobacterium	Phascolarctobacterium faecium	Phascolarctobacterium faecium-0111	US	Presence	0.00383105	0.00592028	POT_GM1	Pol Mos 2	na	2e-122
1682	ASV_111	Bacteria	Bacillota	Negativicutes	Selenomonadales	Acidaminococcaceae	Phascolarctobacterium	faecium	Phascolarctobacterium	Phascolarctobacterium faecium	Phascolarctobacterium faecium-0111	US	Presence	0.00383105	0.00592028	POT_GM1	Env1 PTE	na	2e-122
1683	ASV_111	Bacteria	Bacillota	Negativicutes	Selenomonadales	Acidaminococcaceae	Phascolarctobacterium	faecium	Phascolarctobacterium	Phascolarctobacterium faecium	Phascolarctobacterium faecium-0111	US	Presence	0.00383105	0.00592028	POT_GM1	Env2 PTE	na	2e-122
1684	ASV_111	Bacteria	Bacillota	Negativicutes	Selenomonadales	Acidaminococcaceae	Phascolarctobacterium	faecium	Phascolarctobacterium	Phascolarctobacterium faecium	Phascolarctobacterium faecium-0111	US	Presence	0.00383105	0.00592028	POT_GM1	Env3 PTE	na	2e-122
1685	ASV_111	Bacteria	Bacillota	Negativicutes	Selenomonadales	Acidaminococcaceae	Phascolarctobacterium	faecium	Phascolarctobacterium	Phascolarctobacterium faecium	Phascolarctobacterium faecium-0111	US	Presence	0.00383105	0.00592028	POT_GM1	Gag PTE	na	2e-122
1686	ASV_111	Bacteria	Bacillota	Negativicutes	Selenomonadales	Acidaminococcaceae	Phascolarctobacterium	faecium	Phascolarctobacterium	Phascolarctobacterium faecium	Phascolarctobacterium faecium-0111	US	Presence	0.00383105	0.00592028	POT_GM1	Pol PTE	na	2e-122
1687	ASV_113	Bacteria	Bacillota	Clostridia	Clostridiales	Ruminococcaceae	Butyricicoccus	NA	Agathobaculum	Agathobaculum desmolans	Agathobaculum desmolans-0113	RW	Presence	0.00155047	0.00137332	POT_GM1	Env Mos 1	na	2e-117
1688	ASV_113	Bacteria	Bacillota	Clostridia	Clostridiales	Ruminococcaceae	Butyricicoccus	NA	Agathobaculum	Agathobaculum desmolans	Agathobaculum desmolans-0113	RW	Presence	0.00155047	0.00137332	POT_GM1	Env Mos 2	na	2e-117
1689	ASV_113	Bacteria	Bacillota	Clostridia	Clostridiales	Ruminococcaceae	Butyricicoccus	NA	Agathobaculum	Agathobaculum desmolans	Agathobaculum desmolans-0113	RW	Presence	0.00155047	0.00137332	POT_GM1	Gag Mos 1	na	2e-117
1690	ASV_113	Bacteria	Bacillota	Clostridia	Clostridiales	Ruminococcaceae	Butyricicoccus	NA	Agathobaculum	Agathobaculum desmolans	Agathobaculum desmolans-0113	RW	Presence	0.00155047	0.00137332	POT_GM1	Gag Mos 2	na	2e-117
1691	ASV_113	Bacteria	Bacillota	Clostridia	Clostridiales	Ruminococcaceae	Butyricicoccus	NA	Agathobaculum	Agathobaculum desmolans	Agathobaculum desmolans-0113	RW	Presence	0.00155047	0.00137332	POT_GM1	Pol Mos 1	na	2e-117
1692	ASV_113	Bacteria	Bacillota	Clostridia	Clostridiales	Ruminococcaceae	Butyricicoccus	NA	Agathobaculum	Agathobaculum desmolans	Agathobaculum desmolans-0113	RW	Presence	0.00155047	0.00137332	POT_GM1	Pol Mos 2	na	2e-117
1693	ASV_113	Bacteria	Bacillota	Clostridia	Clostridiales	Ruminococcaceae	Butyricicoccus	NA	Agathobaculum	Agathobaculum desmolans	Agathobaculum desmolans-0113	RW	Presence	0.00155047	0.00137332	POT_GM1	Env1 PTE	na	2e-117
1694	ASV_113	Bacteria	Bacillota	Clostridia	Clostridiales	Ruminococcaceae	Butyricicoccus	NA	Agathobaculum	Agathobaculum desmolans	Agathobaculum desmolans-0113	RW	Presence	0.00155047	0.00137332	POT_GM1	Env2 PTE	na	2e-117
1695	ASV_113	Bacteria	Bacillota	Clostridia	Clostridiales	Ruminococcaceae	Butyricicoccus	NA	Agathobaculum	Agathobaculum desmolans	Agathobaculum desmolans-0113	RW	Presence	0.00155047	0.00137332	POT_GM1	Env3 PTE	na	2e-117
1696	ASV_113	Bacteria	Bacillota	Clostridia	Clostridiales	Ruminococcaceae	Butyricicoccus	NA	Agathobaculum	Agathobaculum desmolans	Agathobaculum desmolans-0113	RW	Presence	0.00155047	0.00137332	POT_GM1	Gag PTE	na	2e-117
1697	ASV_113	Bacteria	Bacillota	Clostridia	Clostridiales	Ruminococcaceae	Butyricicoccus	NA	Agathobaculum	Agathobaculum desmolans	Agathobaculum desmolans-0113	RW	Presence	0.00155047	0.00137332	POT_GM1	Pol PTE	na	2e-117
1698	ASV_113	Bacteria	Bacillota	Clostridia	Clostridiales	Ruminococcaceae	Butyricicoccus	NA	Agathobaculum	Agathobaculum desmolans	Agathobaculum desmolans-0113	US	Presence	0.00103587	0.00287738	POT_GM1	Env Mos 1	na	2e-117
1699	ASV_113	Bacteria	Bacillota	Clostridia	Clostridiales	Ruminococcaceae	Butyricicoccus	NA	Agathobaculum	Agathobaculum desmolans	Agathobaculum desmolans-0113	US	Presence	0.00103587	0.00287738	POT_GM1	Env Mos 2	na	2e-117
1700	ASV_113	Bacteria	Bacillota	Clostridia	Clostridiales	Ruminococcaceae	Butyricicoccus	NA	Agathobaculum	Agathobaculum desmolans	Agathobaculum desmolans-0113	US	Presence	0.00103587	0.00287738	POT_GM1	Gag Mos 1	na	2e-117
1701	ASV_113	Bacteria	Bacillota	Clostridia	Clostridiales	Ruminococcaceae	Butyricicoccus	NA	Agathobaculum	Agathobaculum desmolans	Agathobaculum desmolans-0113	US	Presence	0.00103587	0.00287738	POT_GM1	Gag Mos 2	1	2e-117
1702	ASV_113	Bacteria	Bacillota	Clostridia	Clostridiales	Ruminococcaceae	Butyricicoccus	NA	Agathobaculum	Agathobaculum desmolans	Agathobaculum desmolans-0113	US	Presence	0.00103587	0.00287738	POT_GM1	Pol Mos 1	na	2e-117
1703	ASV_113	Bacteria	Bacillota	Clostridia	Clostridiales	Ruminococcaceae	Butyricicoccus	NA	Agathobaculum	Agathobaculum desmolans	Agathobaculum desmolans-0113	US	Presence	0.00103587	0.00287738	POT_GM1	Pol Mos 2	na	2e-117
1704	ASV_113	Bacteria	Bacillota	Clostridia	Clostridiales	Ruminococcaceae	Butyricicoccus	NA	Agathobaculum	Agathobaculum desmolans	Agathobaculum desmolans-0113	US	Presence	0.00103587	0.00287738	POT_GM1	Env1 PTE	na	2e-117
1705	ASV_113	Bacteria	Bacillota	Clostridia	Clostridiales	Ruminococcaceae	Butyricicoccus	NA	Agathobaculum	Agathobaculum desmolans	Agathobaculum desmolans-0113	US	Presence	0.00103587	0.00287738	POT_GM1	Env2 PTE	na	2e-117
1706	ASV_113	Bacteria	Bacillota	Clostridia	Clostridiales	Ruminococcaceae	Butyricicoccus	NA	Agathobaculum	Agathobaculum desmolans	Agathobaculum desmolans-0113	US	Presence	0.00103587	0.00287738	POT_GM1	Env3 PTE	na	2e-117
1707	ASV_113	Bacteria	Bacillota	Clostridia	Clostridiales	Ruminococcaceae	Butyricicoccus	NA	Agathobaculum	Agathobaculum desmolans	Agathobaculum desmolans-0113	US	Presence	0.00103587	0.00287738	POT_GM1	Gag PTE	na	2e-117
1708	ASV_113	Bacteria	Bacillota	Clostridia	Clostridiales	Ruminococcaceae	Butyricicoccus	NA	Agathobaculum	Agathobaculum desmolans	Agathobaculum desmolans-0113	US	Presence	0.00103587	0.00287738	POT_GM1	Pol PTE	na	2e-117
1709	ASV_120	Bacteria	Bacillota	Clostridia	Clostridiales	Ruminococcaceae	NA	NA	Subdoligranulum	Subdoligranulum variabile	Subdoligranulum variabile-0120	RW	Presence	0.000610206	0.000855503	POT_GM1	Env Mos 1	na	2e-117
1710	ASV_120	Bacteria	Bacillota	Clostridia	Clostridiales	Ruminococcaceae	NA	NA	Subdoligranulum	Subdoligranulum variabile	Subdoligranulum variabile-0120	RW	Presence	0.000610206	0.000855503	POT_GM1	Env Mos 2	na	2e-117
1711	ASV_120	Bacteria	Bacillota	Clostridia	Clostridiales	Ruminococcaceae	NA	NA	Subdoligranulum	Subdoligranulum variabile	Subdoligranulum variabile-0120	RW	Presence	0.000610206	0.000855503	POT_GM1	Gag Mos 1	na	2e-117
1712	ASV_120	Bacteria	Bacillota	Clostridia	Clostridiales	Ruminococcaceae	NA	NA	Subdoligranulum	Subdoligranulum variabile	Subdoligranulum variabile-0120	RW	Presence	0.000610206	0.000855503	POT_GM1	Gag Mos 2	na	2e-117
1713	ASV_120	Bacteria	Bacillota	Clostridia	Clostridiales	Ruminococcaceae	NA	NA	Subdoligranulum	Subdoligranulum variabile	Subdoligranulum variabile-0120	RW	Presence	0.000610206	0.000855503	POT_GM1	Pol Mos 1	na	2e-117
1714	ASV_120	Bacteria	Bacillota	Clostridia	Clostridiales	Ruminococcaceae	NA	NA	Subdoligranulum	Subdoligranulum variabile	Subdoligranulum variabile-0120	RW	Presence	0.000610206	0.000855503	POT_GM1	Pol Mos 2	na	2e-117
1715	ASV_120	Bacteria	Bacillota	Clostridia	Clostridiales	Ruminococcaceae	NA	NA	Subdoligranulum	Subdoligranulum variabile	Subdoligranulum variabile-0120	RW	Presence	0.000610206	0.000855503	POT_GM1	Env1 PTE	na	2e-117
1716	ASV_120	Bacteria	Bacillota	Clostridia	Clostridiales	Ruminococcaceae	NA	NA	Subdoligranulum	Subdoligranulum variabile	Subdoligranulum variabile-0120	RW	Presence	0.000610206	0.000855503	POT_GM1	Env2 PTE	na	2e-117
1717	ASV_120	Bacteria	Bacillota	Clostridia	Clostridiales	Ruminococcaceae	NA	NA	Subdoligranulum	Subdoligranulum variabile	Subdoligranulum variabile-0120	RW	Presence	0.000610206	0.000855503	POT_GM1	Env3 PTE	na	2e-117
1718	ASV_120	Bacteria	Bacillota	Clostridia	Clostridiales	Ruminococcaceae	NA	NA	Subdoligranulum	Subdoligranulum variabile	Subdoligranulum variabile-0120	RW	Presence	0.000610206	0.000855503	POT_GM1	Gag PTE	na	2e-117
1719	ASV_120	Bacteria	Bacillota	Clostridia	Clostridiales	Ruminococcaceae	NA	NA	Subdoligranulum	Subdoligranulum variabile	Subdoligranulum variabile-0120	RW	Presence	0.000610206	0.000855503	POT_GM1	Pol PTE	na	2e-117
1720	ASV_120	Bacteria	Bacillota	Clostridia	Clostridiales	Ruminococcaceae	NA	NA	Subdoligranulum	Subdoligranulum variabile	Subdoligranulum variabile-0120	US	Presence	0.00116143	0.00231951	POT_GM1	Env Mos 1	na	2e-117
1721	ASV_120	Bacteria	Bacillota	Clostridia	Clostridiales	Ruminococcaceae	NA	NA	Subdoligranulum	Subdoligranulum variabile	Subdoligranulum variabile-0120	US	Presence	0.00116143	0.00231951	POT_GM1	Env Mos 2	na	2e-117
1722	ASV_120	Bacteria	Bacillota	Clostridia	Clostridiales	Ruminococcaceae	NA	NA	Subdoligranulum	Subdoligranulum variabile	Subdoligranulum variabile-0120	US	Presence	0.00116143	0.00231951	POT_GM1	Gag Mos 1	na	2e-117
1723	ASV_120	Bacteria	Bacillota	Clostridia	Clostridiales	Ruminococcaceae	NA	NA	Subdoligranulum	Subdoligranulum variabile	Subdoligranulum variabile-0120	US	Presence	0.00116143	0.00231951	POT_GM1	Gag Mos 2	na	2e-117
1724	ASV_120	Bacteria	Bacillota	Clostridia	Clostridiales	Ruminococcaceae	NA	NA	Subdoligranulum	Subdoligranulum variabile	Subdoligranulum variabile-0120	US	Presence	0.00116143	0.00231951	POT_GM1	Pol Mos 1	1	2e-117
1725	ASV_120	Bacteria	Bacillota	Clostridia	Clostridiales	Ruminococcaceae	NA	NA	Subdoligranulum	Subdoligranulum variabile	Subdoligranulum variabile-0120	US	Presence	0.00116143	0.00231951	POT_GM1	Pol Mos 2	na	2e-117
1726	ASV_120	Bacteria	Bacillota	Clostridia	Clostridiales	Ruminococcaceae	NA	NA	Subdoligranulum	Subdoligranulum variabile	Subdoligranulum variabile-0120	US	Presence	0.00116143	0.00231951	POT_GM1	Env1 PTE	na	2e-117
1727	ASV_120	Bacteria	Bacillota	Clostridia	Clostridiales	Ruminococcaceae	NA	NA	Subdoligranulum	Subdoligranulum variabile	Subdoligranulum variabile-0120	US	Presence	0.00116143	0.00231951	POT_GM1	Env2 PTE	na	2e-117
1728	ASV_120	Bacteria	Bacillota	Clostridia	Clostridiales	Ruminococcaceae	NA	NA	Subdoligranulum	Subdoligranulum variabile	Subdoligranulum variabile-0120	US	Presence	0.00116143	0.00231951	POT_GM1	Env3 PTE	na	2e-117
1729	ASV_120	Bacteria	Bacillota	Clostridia	Clostridiales	Ruminococcaceae	NA	NA	Subdoligranulum	Subdoligranulum variabile	Subdoligranulum variabile-0120	US	Presence	0.00116143	0.00231951	POT_GM1	Gag PTE	na	2e-117
1730	ASV_120	Bacteria	Bacillota	Clostridia	Clostridiales	Ruminococcaceae	NA	NA	Subdoligranulum	Subdoligranulum variabile	Subdoligranulum variabile-0120	US	Presence	0.00116143	0.00231951	POT_GM1	Pol PTE	na	2e-117
1731	ASV_121	Bacteria	Bacteroidota	Bacteroidia	Bacteroidales	Prevotellaceae	Prevotella	NA	Prevotella	Prevotella stercorea	Prevotella stercorea-0121	RW	Presence	0.000345649	0.00140285	POT_GM1	Env Mos 1	na	2e-112
1732	ASV_121	Bacteria	Bacteroidota	Bacteroidia	Bacteroidales	Prevotellaceae	Prevotella	NA	Prevotella	Prevotella stercorea	Prevotella stercorea-0121	RW	Presence	0.000345649	0.00140285	POT_GM1	Env Mos 2	na	2e-112
1733	ASV_121	Bacteria	Bacteroidota	Bacteroidia	Bacteroidales	Prevotellaceae	Prevotella	NA	Prevotella	Prevotella stercorea	Prevotella stercorea-0121	RW	Presence	0.000345649	0.00140285	POT_GM1	Gag Mos 1	na	2e-112
1734	ASV_121	Bacteria	Bacteroidota	Bacteroidia	Bacteroidales	Prevotellaceae	Prevotella	NA	Prevotella	Prevotella stercorea	Prevotella stercorea-0121	RW	Presence	0.000345649	0.00140285	POT_GM1	Gag Mos 2	0	2e-112
1735	ASV_121	Bacteria	Bacteroidota	Bacteroidia	Bacteroidales	Prevotellaceae	Prevotella	NA	Prevotella	Prevotella stercorea	Prevotella stercorea-0121	RW	Presence	0.000345649	0.00140285	POT_GM1	Pol Mos 1	na	2e-112
1736	ASV_121	Bacteria	Bacteroidota	Bacteroidia	Bacteroidales	Prevotellaceae	Prevotella	NA	Prevotella	Prevotella stercorea	Prevotella stercorea-0121	RW	Presence	0.000345649	0.00140285	POT_GM1	Pol Mos 2	na	2e-112
1737	ASV_121	Bacteria	Bacteroidota	Bacteroidia	Bacteroidales	Prevotellaceae	Prevotella	NA	Prevotella	Prevotella stercorea	Prevotella stercorea-0121	RW	Presence	0.000345649	0.00140285	POT_GM1	Env1 PTE	na	2e-112
1738	ASV_121	Bacteria	Bacteroidota	Bacteroidia	Bacteroidales	Prevotellaceae	Prevotella	NA	Prevotella	Prevotella stercorea	Prevotella stercorea-0121	RW	Presence	0.000345649	0.00140285	POT_GM1	Env2 PTE	na	2e-112
1739	ASV_121	Bacteria	Bacteroidota	Bacteroidia	Bacteroidales	Prevotellaceae	Prevotella	NA	Prevotella	Prevotella stercorea	Prevotella stercorea-0121	RW	Presence	0.000345649	0.00140285	POT_GM1	Env3 PTE	na	2e-112
1740	ASV_121	Bacteria	Bacteroidota	Bacteroidia	Bacteroidales	Prevotellaceae	Prevotella	NA	Prevotella	Prevotella stercorea	Prevotella stercorea-0121	RW	Presence	0.000345649	0.00140285	POT_GM1	Gag PTE	0	2e-112
1741	ASV_121	Bacteria	Bacteroidota	Bacteroidia	Bacteroidales	Prevotellaceae	Prevotella	NA	Prevotella	Prevotella stercorea	Prevotella stercorea-0121	RW	Presence	0.000345649	0.00140285	POT_GM1	Pol PTE	na	2e-112
1742	ASV_121	Bacteria	Bacteroidota	Bacteroidia	Bacteroidales	Prevotellaceae	Prevotella	NA	Prevotella	Prevotella stercorea	Prevotella stercorea-0121	US	Presence	0.000115358	0.000652561	POT_GM1	Env Mos 1	na	2e-112
1743	ASV_121	Bacteria	Bacteroidota	Bacteroidia	Bacteroidales	Prevotellaceae	Prevotella	NA	Prevotella	Prevotella stercorea	Prevotella stercorea-0121	US	Presence	0.000115358	0.000652561	POT_GM1	Env Mos 2	na	2e-112
1744	ASV_121	Bacteria	Bacteroidota	Bacteroidia	Bacteroidales	Prevotellaceae	Prevotella	NA	Prevotella	Prevotella stercorea	Prevotella stercorea-0121	US	Presence	0.000115358	0.000652561	POT_GM1	Gag Mos 1	na	2e-112
1745	ASV_121	Bacteria	Bacteroidota	Bacteroidia	Bacteroidales	Prevotellaceae	Prevotella	NA	Prevotella	Prevotella stercorea	Prevotella stercorea-0121	US	Presence	0.000115358	0.000652561	POT_GM1	Gag Mos 2	na	2e-112
1746	ASV_121	Bacteria	Bacteroidota	Bacteroidia	Bacteroidales	Prevotellaceae	Prevotella	NA	Prevotella	Prevotella stercorea	Prevotella stercorea-0121	US	Presence	0.000115358	0.000652561	POT_GM1	Pol Mos 1	na	2e-112
1747	ASV_121	Bacteria	Bacteroidota	Bacteroidia	Bacteroidales	Prevotellaceae	Prevotella	NA	Prevotella	Prevotella stercorea	Prevotella stercorea-0121	US	Presence	0.000115358	0.000652561	POT_GM1	Pol Mos 2	na	2e-112
1748	ASV_121	Bacteria	Bacteroidota	Bacteroidia	Bacteroidales	Prevotellaceae	Prevotella	NA	Prevotella	Prevotella stercorea	Prevotella stercorea-0121	US	Presence	0.000115358	0.000652561	POT_GM1	Env1 PTE	na	2e-112
1749	ASV_121	Bacteria	Bacteroidota	Bacteroidia	Bacteroidales	Prevotellaceae	Prevotella	NA	Prevotella	Prevotella stercorea	Prevotella stercorea-0121	US	Presence	0.000115358	0.000652561	POT_GM1	Env2 PTE	na	2e-112
1750	ASV_121	Bacteria	Bacteroidota	Bacteroidia	Bacteroidales	Prevotellaceae	Prevotella	NA	Prevotella	Prevotella stercorea	Prevotella stercorea-0121	US	Presence	0.000115358	0.000652561	POT_GM1	Env3 PTE	na	2e-112
1751	ASV_121	Bacteria	Bacteroidota	Bacteroidia	Bacteroidales	Prevotellaceae	Prevotella	NA	Prevotella	Prevotella stercorea	Prevotella stercorea-0121	US	Presence	0.000115358	0.000652561	POT_GM1	Gag PTE	na	2e-112
1752	ASV_121	Bacteria	Bacteroidota	Bacteroidia	Bacteroidales	Prevotellaceae	Prevotella	NA	Prevotella	Prevotella stercorea	Prevotella stercorea-0121	US	Presence	0.000115358	0.000652561	POT_GM1	Pol PTE	na	2e-112
1753	ASV_127	Bacteria	Bacillota	Clostridia	Clostridiales	Lachnospiraceae	Clostridium_XlVa	NA	Lachnospira	Lachnospira pectinoschiza	Lachnospira pectinoschiza-0127	RW	Presence	0.000844208	0.00133431	POT_GM1	Env Mos 1	na	9e-111
1754	ASV_127	Bacteria	Bacillota	Clostridia	Clostridiales	Lachnospiraceae	Clostridium_XlVa	NA	Lachnospira	Lachnospira pectinoschiza	Lachnospira pectinoschiza-0127	RW	Presence	0.000844208	0.00133431	POT_GM1	Env Mos 2	na	9e-111
1755	ASV_127	Bacteria	Bacillota	Clostridia	Clostridiales	Lachnospiraceae	Clostridium_XlVa	NA	Lachnospira	Lachnospira pectinoschiza	Lachnospira pectinoschiza-0127	RW	Presence	0.000844208	0.00133431	POT_GM1	Gag Mos 1	na	9e-111
1756	ASV_127	Bacteria	Bacillota	Clostridia	Clostridiales	Lachnospiraceae	Clostridium_XlVa	NA	Lachnospira	Lachnospira pectinoschiza	Lachnospira pectinoschiza-0127	RW	Presence	0.000844208	0.00133431	POT_GM1	Gag Mos 2	na	9e-111
1757	ASV_127	Bacteria	Bacillota	Clostridia	Clostridiales	Lachnospiraceae	Clostridium_XlVa	NA	Lachnospira	Lachnospira pectinoschiza	Lachnospira pectinoschiza-0127	RW	Presence	0.000844208	0.00133431	POT_GM1	Pol Mos 1	na	9e-111
1758	ASV_127	Bacteria	Bacillota	Clostridia	Clostridiales	Lachnospiraceae	Clostridium_XlVa	NA	Lachnospira	Lachnospira pectinoschiza	Lachnospira pectinoschiza-0127	RW	Presence	0.000844208	0.00133431	POT_GM1	Pol Mos 2	na	9e-111
1759	ASV_127	Bacteria	Bacillota	Clostridia	Clostridiales	Lachnospiraceae	Clostridium_XlVa	NA	Lachnospira	Lachnospira pectinoschiza	Lachnospira pectinoschiza-0127	RW	Presence	0.000844208	0.00133431	POT_GM1	Env1 PTE	na	9e-111
1760	ASV_127	Bacteria	Bacillota	Clostridia	Clostridiales	Lachnospiraceae	Clostridium_XlVa	NA	Lachnospira	Lachnospira pectinoschiza	Lachnospira pectinoschiza-0127	RW	Presence	0.000844208	0.00133431	POT_GM1	Env2 PTE	na	9e-111
1761	ASV_127	Bacteria	Bacillota	Clostridia	Clostridiales	Lachnospiraceae	Clostridium_XlVa	NA	Lachnospira	Lachnospira pectinoschiza	Lachnospira pectinoschiza-0127	RW	Presence	0.000844208	0.00133431	POT_GM1	Env3 PTE	na	9e-111
1762	ASV_127	Bacteria	Bacillota	Clostridia	Clostridiales	Lachnospiraceae	Clostridium_XlVa	NA	Lachnospira	Lachnospira pectinoschiza	Lachnospira pectinoschiza-0127	RW	Presence	0.000844208	0.00133431	POT_GM1	Gag PTE	na	9e-111
1763	ASV_127	Bacteria	Bacillota	Clostridia	Clostridiales	Lachnospiraceae	Clostridium_XlVa	NA	Lachnospira	Lachnospira pectinoschiza	Lachnospira pectinoschiza-0127	RW	Presence	0.000844208	0.00133431	POT_GM1	Pol PTE	na	9e-111
1764	ASV_127	Bacteria	Bacillota	Clostridia	Clostridiales	Lachnospiraceae	Clostridium_XlVa	NA	Lachnospira	Lachnospira pectinoschiza	Lachnospira pectinoschiza-0127	US	Presence	0.00196651	0.00473095	POT_GM1	Env Mos 1	na	9e-111
1765	ASV_127	Bacteria	Bacillota	Clostridia	Clostridiales	Lachnospiraceae	Clostridium_XlVa	NA	Lachnospira	Lachnospira pectinoschiza	Lachnospira pectinoschiza-0127	US	Presence	0.00196651	0.00473095	POT_GM1	Env Mos 2	na	9e-111
1766	ASV_127	Bacteria	Bacillota	Clostridia	Clostridiales	Lachnospiraceae	Clostridium_XlVa	NA	Lachnospira	Lachnospira pectinoschiza	Lachnospira pectinoschiza-0127	US	Presence	0.00196651	0.00473095	POT_GM1	Gag Mos 1	na	9e-111
1767	ASV_127	Bacteria	Bacillota	Clostridia	Clostridiales	Lachnospiraceae	Clostridium_XlVa	NA	Lachnospira	Lachnospira pectinoschiza	Lachnospira pectinoschiza-0127	US	Presence	0.00196651	0.00473095	POT_GM1	Gag Mos 2	na	9e-111
1768	ASV_127	Bacteria	Bacillota	Clostridia	Clostridiales	Lachnospiraceae	Clostridium_XlVa	NA	Lachnospira	Lachnospira pectinoschiza	Lachnospira pectinoschiza-0127	US	Presence	0.00196651	0.00473095	POT_GM1	Pol Mos 1	1	9e-111
1769	ASV_127	Bacteria	Bacillota	Clostridia	Clostridiales	Lachnospiraceae	Clostridium_XlVa	NA	Lachnospira	Lachnospira pectinoschiza	Lachnospira pectinoschiza-0127	US	Presence	0.00196651	0.00473095	POT_GM1	Pol Mos 2	na	9e-111
1770	ASV_127	Bacteria	Bacillota	Clostridia	Clostridiales	Lachnospiraceae	Clostridium_XlVa	NA	Lachnospira	Lachnospira pectinoschiza	Lachnospira pectinoschiza-0127	US	Presence	0.00196651	0.00473095	POT_GM1	Env1 PTE	na	9e-111
1771	ASV_127	Bacteria	Bacillota	Clostridia	Clostridiales	Lachnospiraceae	Clostridium_XlVa	NA	Lachnospira	Lachnospira pectinoschiza	Lachnospira pectinoschiza-0127	US	Presence	0.00196651	0.00473095	POT_GM1	Env2 PTE	na	9e-111
1772	ASV_127	Bacteria	Bacillota	Clostridia	Clostridiales	Lachnospiraceae	Clostridium_XlVa	NA	Lachnospira	Lachnospira pectinoschiza	Lachnospira pectinoschiza-0127	US	Presence	0.00196651	0.00473095	POT_GM1	Env3 PTE	na	9e-111
1773	ASV_127	Bacteria	Bacillota	Clostridia	Clostridiales	Lachnospiraceae	Clostridium_XlVa	NA	Lachnospira	Lachnospira pectinoschiza	Lachnospira pectinoschiza-0127	US	Presence	0.00196651	0.00473095	POT_GM1	Gag PTE	na	9e-111
1774	ASV_127	Bacteria	Bacillota	Clostridia	Clostridiales	Lachnospiraceae	Clostridium_XlVa	NA	Lachnospira	Lachnospira pectinoschiza	Lachnospira pectinoschiza-0127	US	Presence	0.00196651	0.00473095	POT_GM1	Pol PTE	na	9e-111
1775	ASV_132	Bacteria	Bacteroidota	Bacteroidia	Bacteroidales	Prevotellaceae	Prevotella	NA	Prevotella	Prevotella copri	Prevotella copri-0132	RW	Presence	0.00285282	0.00911543	POT_GM1	Env Mos 1	na	2e-117
1776	ASV_132	Bacteria	Bacteroidota	Bacteroidia	Bacteroidales	Prevotellaceae	Prevotella	NA	Prevotella	Prevotella copri	Prevotella copri-0132	RW	Presence	0.00285282	0.00911543	POT_GM1	Env Mos 2	na	2e-117
1777	ASV_132	Bacteria	Bacteroidota	Bacteroidia	Bacteroidales	Prevotellaceae	Prevotella	NA	Prevotella	Prevotella copri	Prevotella copri-0132	RW	Presence	0.00285282	0.00911543	POT_GM1	Gag Mos 1	na	2e-117
1778	ASV_132	Bacteria	Bacteroidota	Bacteroidia	Bacteroidales	Prevotellaceae	Prevotella	NA	Prevotella	Prevotella copri	Prevotella copri-0132	RW	Presence	0.00285282	0.00911543	POT_GM1	Gag Mos 2	na	2e-117
1779	ASV_132	Bacteria	Bacteroidota	Bacteroidia	Bacteroidales	Prevotellaceae	Prevotella	NA	Prevotella	Prevotella copri	Prevotella copri-0132	RW	Presence	0.00285282	0.00911543	POT_GM1	Pol Mos 1	na	2e-117
1780	ASV_132	Bacteria	Bacteroidota	Bacteroidia	Bacteroidales	Prevotellaceae	Prevotella	NA	Prevotella	Prevotella copri	Prevotella copri-0132	RW	Presence	0.00285282	0.00911543	POT_GM1	Pol Mos 2	na	2e-117
1781	ASV_132	Bacteria	Bacteroidota	Bacteroidia	Bacteroidales	Prevotellaceae	Prevotella	NA	Prevotella	Prevotella copri	Prevotella copri-0132	RW	Presence	0.00285282	0.00911543	POT_GM1	Env1 PTE	na	2e-117
1782	ASV_132	Bacteria	Bacteroidota	Bacteroidia	Bacteroidales	Prevotellaceae	Prevotella	NA	Prevotella	Prevotella copri	Prevotella copri-0132	RW	Presence	0.00285282	0.00911543	POT_GM1	Env2 PTE	0	2e-117
1783	ASV_132	Bacteria	Bacteroidota	Bacteroidia	Bacteroidales	Prevotellaceae	Prevotella	NA	Prevotella	Prevotella copri	Prevotella copri-0132	RW	Presence	0.00285282	0.00911543	POT_GM1	Env3 PTE	na	2e-117
1784	ASV_132	Bacteria	Bacteroidota	Bacteroidia	Bacteroidales	Prevotellaceae	Prevotella	NA	Prevotella	Prevotella copri	Prevotella copri-0132	RW	Presence	0.00285282	0.00911543	POT_GM1	Gag PTE	na	2e-117
1785	ASV_132	Bacteria	Bacteroidota	Bacteroidia	Bacteroidales	Prevotellaceae	Prevotella	NA	Prevotella	Prevotella copri	Prevotella copri-0132	RW	Presence	0.00285282	0.00911543	POT_GM1	Pol PTE	na	2e-117
1786	ASV_132	Bacteria	Bacteroidota	Bacteroidia	Bacteroidales	Prevotellaceae	Prevotella	NA	Prevotella	Prevotella copri	Prevotella copri-0132	US	Absence	0	0	POT_GM1	Env Mos 1	na	2e-117
1787	ASV_132	Bacteria	Bacteroidota	Bacteroidia	Bacteroidales	Prevotellaceae	Prevotella	NA	Prevotella	Prevotella copri	Prevotella copri-0132	US	Absence	0	0	POT_GM1	Env Mos 2	na	2e-117
1788	ASV_132	Bacteria	Bacteroidota	Bacteroidia	Bacteroidales	Prevotellaceae	Prevotella	NA	Prevotella	Prevotella copri	Prevotella copri-0132	US	Absence	0	0	POT_GM1	Gag Mos 1	na	2e-117
1789	ASV_132	Bacteria	Bacteroidota	Bacteroidia	Bacteroidales	Prevotellaceae	Prevotella	NA	Prevotella	Prevotella copri	Prevotella copri-0132	US	Absence	0	0	POT_GM1	Gag Mos 2	na	2e-117
1790	ASV_132	Bacteria	Bacteroidota	Bacteroidia	Bacteroidales	Prevotellaceae	Prevotella	NA	Prevotella	Prevotella copri	Prevotella copri-0132	US	Absence	0	0	POT_GM1	Pol Mos 1	na	2e-117
1791	ASV_132	Bacteria	Bacteroidota	Bacteroidia	Bacteroidales	Prevotellaceae	Prevotella	NA	Prevotella	Prevotella copri	Prevotella copri-0132	US	Absence	0	0	POT_GM1	Pol Mos 2	na	2e-117
1792	ASV_132	Bacteria	Bacteroidota	Bacteroidia	Bacteroidales	Prevotellaceae	Prevotella	NA	Prevotella	Prevotella copri	Prevotella copri-0132	US	Absence	0	0	POT_GM1	Env1 PTE	na	2e-117
1793	ASV_132	Bacteria	Bacteroidota	Bacteroidia	Bacteroidales	Prevotellaceae	Prevotella	NA	Prevotella	Prevotella copri	Prevotella copri-0132	US	Absence	0	0	POT_GM1	Env2 PTE	na	2e-117
1794	ASV_132	Bacteria	Bacteroidota	Bacteroidia	Bacteroidales	Prevotellaceae	Prevotella	NA	Prevotella	Prevotella copri	Prevotella copri-0132	US	Absence	0	0	POT_GM1	Env3 PTE	na	2e-117
1795	ASV_132	Bacteria	Bacteroidota	Bacteroidia	Bacteroidales	Prevotellaceae	Prevotella	NA	Prevotella	Prevotella copri	Prevotella copri-0132	US	Absence	0	0	POT_GM1	Gag PTE	na	2e-117
1796	ASV_132	Bacteria	Bacteroidota	Bacteroidia	Bacteroidales	Prevotellaceae	Prevotella	NA	Prevotella	Prevotella copri	Prevotella copri-0132	US	Absence	0	0	POT_GM1	Pol PTE	na	2e-117
1797	ASV_134	Bacteria	Bacteroidota	Bacteroidia	Bacteroidales	Bacteroidaceae	Bacteroides	NA	Bacteroides	Bacteroides cellulosilyticus; Bacteroides timonensis	Bacteroides cellulosilyticus; Bacteroides timonensis-0134	RW	Presence	0.000367784	0.00174076	POT_GM1	Env Mos 1	na	2e-122
1798	ASV_134	Bacteria	Bacteroidota	Bacteroidia	Bacteroidales	Bacteroidaceae	Bacteroides	NA	Bacteroides	Bacteroides cellulosilyticus; Bacteroides timonensis	Bacteroides cellulosilyticus; Bacteroides timonensis-0134	RW	Presence	0.000367784	0.00174076	POT_GM1	Env Mos 2	na	2e-122
1799	ASV_134	Bacteria	Bacteroidota	Bacteroidia	Bacteroidales	Bacteroidaceae	Bacteroides	NA	Bacteroides	Bacteroides cellulosilyticus; Bacteroides timonensis	Bacteroides cellulosilyticus; Bacteroides timonensis-0134	RW	Presence	0.000367784	0.00174076	POT_GM1	Gag Mos 1	na	2e-122
1800	ASV_134	Bacteria	Bacteroidota	Bacteroidia	Bacteroidales	Bacteroidaceae	Bacteroides	NA	Bacteroides	Bacteroides cellulosilyticus; Bacteroides timonensis	Bacteroides cellulosilyticus; Bacteroides timonensis-0134	RW	Presence	0.000367784	0.00174076	POT_GM1	Gag Mos 2	na	2e-122
1801	ASV_134	Bacteria	Bacteroidota	Bacteroidia	Bacteroidales	Bacteroidaceae	Bacteroides	NA	Bacteroides	Bacteroides cellulosilyticus; Bacteroides timonensis	Bacteroides cellulosilyticus; Bacteroides timonensis-0134	RW	Presence	0.000367784	0.00174076	POT_GM1	Pol Mos 1	na	2e-122
1802	ASV_134	Bacteria	Bacteroidota	Bacteroidia	Bacteroidales	Bacteroidaceae	Bacteroides	NA	Bacteroides	Bacteroides cellulosilyticus; Bacteroides timonensis	Bacteroides cellulosilyticus; Bacteroides timonensis-0134	RW	Presence	0.000367784	0.00174076	POT_GM1	Pol Mos 2	na	2e-122
1803	ASV_134	Bacteria	Bacteroidota	Bacteroidia	Bacteroidales	Bacteroidaceae	Bacteroides	NA	Bacteroides	Bacteroides cellulosilyticus; Bacteroides timonensis	Bacteroides cellulosilyticus; Bacteroides timonensis-0134	RW	Presence	0.000367784	0.00174076	POT_GM1	Env1 PTE	na	2e-122
1804	ASV_134	Bacteria	Bacteroidota	Bacteroidia	Bacteroidales	Bacteroidaceae	Bacteroides	NA	Bacteroides	Bacteroides cellulosilyticus; Bacteroides timonensis	Bacteroides cellulosilyticus; Bacteroides timonensis-0134	RW	Presence	0.000367784	0.00174076	POT_GM1	Env2 PTE	na	2e-122
1805	ASV_134	Bacteria	Bacteroidota	Bacteroidia	Bacteroidales	Bacteroidaceae	Bacteroides	NA	Bacteroides	Bacteroides cellulosilyticus; Bacteroides timonensis	Bacteroides cellulosilyticus; Bacteroides timonensis-0134	RW	Presence	0.000367784	0.00174076	POT_GM1	Env3 PTE	na	2e-122
1806	ASV_134	Bacteria	Bacteroidota	Bacteroidia	Bacteroidales	Bacteroidaceae	Bacteroides	NA	Bacteroides	Bacteroides cellulosilyticus; Bacteroides timonensis	Bacteroides cellulosilyticus; Bacteroides timonensis-0134	RW	Presence	0.000367784	0.00174076	POT_GM1	Gag PTE	na	2e-122
1807	ASV_134	Bacteria	Bacteroidota	Bacteroidia	Bacteroidales	Bacteroidaceae	Bacteroides	NA	Bacteroides	Bacteroides cellulosilyticus; Bacteroides timonensis	Bacteroides cellulosilyticus; Bacteroides timonensis-0134	RW	Presence	0.000367784	0.00174076	POT_GM1	Pol PTE	na	2e-122
1808	ASV_134	Bacteria	Bacteroidota	Bacteroidia	Bacteroidales	Bacteroidaceae	Bacteroides	NA	Bacteroides	Bacteroides cellulosilyticus; Bacteroides timonensis	Bacteroides cellulosilyticus; Bacteroides timonensis-0134	US	Presence	0.00235536	0.00526614	POT_GM1	Env Mos 1	na	2e-122
1809	ASV_134	Bacteria	Bacteroidota	Bacteroidia	Bacteroidales	Bacteroidaceae	Bacteroides	NA	Bacteroides	Bacteroides cellulosilyticus; Bacteroides timonensis	Bacteroides cellulosilyticus; Bacteroides timonensis-0134	US	Presence	0.00235536	0.00526614	POT_GM1	Env Mos 2	na	2e-122
1810	ASV_134	Bacteria	Bacteroidota	Bacteroidia	Bacteroidales	Bacteroidaceae	Bacteroides	NA	Bacteroides	Bacteroides cellulosilyticus; Bacteroides timonensis	Bacteroides cellulosilyticus; Bacteroides timonensis-0134	US	Presence	0.00235536	0.00526614	POT_GM1	Gag Mos 1	na	2e-122
1811	ASV_134	Bacteria	Bacteroidota	Bacteroidia	Bacteroidales	Bacteroidaceae	Bacteroides	NA	Bacteroides	Bacteroides cellulosilyticus; Bacteroides timonensis	Bacteroides cellulosilyticus; Bacteroides timonensis-0134	US	Presence	0.00235536	0.00526614	POT_GM1	Gag Mos 2	na	2e-122
1812	ASV_134	Bacteria	Bacteroidota	Bacteroidia	Bacteroidales	Bacteroidaceae	Bacteroides	NA	Bacteroides	Bacteroides cellulosilyticus; Bacteroides timonensis	Bacteroides cellulosilyticus; Bacteroides timonensis-0134	US	Presence	0.00235536	0.00526614	POT_GM1	Pol Mos 1	1	2e-122
1813	ASV_134	Bacteria	Bacteroidota	Bacteroidia	Bacteroidales	Bacteroidaceae	Bacteroides	NA	Bacteroides	Bacteroides cellulosilyticus; Bacteroides timonensis	Bacteroides cellulosilyticus; Bacteroides timonensis-0134	US	Presence	0.00235536	0.00526614	POT_GM1	Pol Mos 2	na	2e-122
1814	ASV_134	Bacteria	Bacteroidota	Bacteroidia	Bacteroidales	Bacteroidaceae	Bacteroides	NA	Bacteroides	Bacteroides cellulosilyticus; Bacteroides timonensis	Bacteroides cellulosilyticus; Bacteroides timonensis-0134	US	Presence	0.00235536	0.00526614	POT_GM1	Env1 PTE	na	2e-122
1815	ASV_134	Bacteria	Bacteroidota	Bacteroidia	Bacteroidales	Bacteroidaceae	Bacteroides	NA	Bacteroides	Bacteroides cellulosilyticus; Bacteroides timonensis	Bacteroides cellulosilyticus; Bacteroides timonensis-0134	US	Presence	0.00235536	0.00526614	POT_GM1	Env2 PTE	na	2e-122
1816	ASV_134	Bacteria	Bacteroidota	Bacteroidia	Bacteroidales	Bacteroidaceae	Bacteroides	NA	Bacteroides	Bacteroides cellulosilyticus; Bacteroides timonensis	Bacteroides cellulosilyticus; Bacteroides timonensis-0134	US	Presence	0.00235536	0.00526614	POT_GM1	Env3 PTE	na	2e-122
1817	ASV_134	Bacteria	Bacteroidota	Bacteroidia	Bacteroidales	Bacteroidaceae	Bacteroides	NA	Bacteroides	Bacteroides cellulosilyticus; Bacteroides timonensis	Bacteroides cellulosilyticus; Bacteroides timonensis-0134	US	Presence	0.00235536	0.00526614	POT_GM1	Gag PTE	na	2e-122
1818	ASV_134	Bacteria	Bacteroidota	Bacteroidia	Bacteroidales	Bacteroidaceae	Bacteroides	NA	Bacteroides	Bacteroides cellulosilyticus; Bacteroides timonensis	Bacteroides cellulosilyticus; Bacteroides timonensis-0134	US	Presence	0.00235536	0.00526614	POT_GM1	Pol PTE	na	2e-122
1819	ASV_137	Bacteria	Bacillota	Clostridia	Clostridiales	Ruminococcaceae	Oscillibacter	NA	Oscillibacter	Oscillibacter ruminantium	Oscillibacter ruminantium-0137	RW	Presence	0.000811776	0.00159457	POT_GM1	Env Mos 1	na	2e-97
1820	ASV_137	Bacteria	Bacillota	Clostridia	Clostridiales	Ruminococcaceae	Oscillibacter	NA	Oscillibacter	Oscillibacter ruminantium	Oscillibacter ruminantium-0137	RW	Presence	0.000811776	0.00159457	POT_GM1	Env Mos 2	na	2e-97
1821	ASV_137	Bacteria	Bacillota	Clostridia	Clostridiales	Ruminococcaceae	Oscillibacter	NA	Oscillibacter	Oscillibacter ruminantium	Oscillibacter ruminantium-0137	RW	Presence	0.000811776	0.00159457	POT_GM1	Gag Mos 1	na	2e-97
1822	ASV_137	Bacteria	Bacillota	Clostridia	Clostridiales	Ruminococcaceae	Oscillibacter	NA	Oscillibacter	Oscillibacter ruminantium	Oscillibacter ruminantium-0137	RW	Presence	0.000811776	0.00159457	POT_GM1	Gag Mos 2	na	2e-97
1823	ASV_137	Bacteria	Bacillota	Clostridia	Clostridiales	Ruminococcaceae	Oscillibacter	NA	Oscillibacter	Oscillibacter ruminantium	Oscillibacter ruminantium-0137	RW	Presence	0.000811776	0.00159457	POT_GM1	Pol Mos 1	na	2e-97
1824	ASV_137	Bacteria	Bacillota	Clostridia	Clostridiales	Ruminococcaceae	Oscillibacter	NA	Oscillibacter	Oscillibacter ruminantium	Oscillibacter ruminantium-0137	RW	Presence	0.000811776	0.00159457	POT_GM1	Pol Mos 2	na	2e-97
[truncated: 2,348 more rows]
